# Supplementary material for: Origin of class B J-domain proteins involved in amyloid transactions
Source: Proc Natl Acad Sci U S A. 2026 Jan 9;123(2):e2522403123. doi: 10.1073/pnas.2522403123 (PMC12799103; doi:10.1073/pnas.2522403123)
Supplement: Supplementary file 2 — Dataset S01 (XLSX) [file pnas.2522403123.sd01.xlsx]

## Sheet: Prokaryota
Database	Sequence ID	Organism	Group	Class
UniProt	A0A0Q6V8A2	Aeromicrobium sp. Root344	DnaJ	A
UniProt	A0A1G6Y1Q8	Nocardioides lianchengensis	DnaJ	A
UniProt	A0A367YQ39	Desertihabitans brevis	DnaJ	A
UniProt	F5XKU0	Microlunatus phosphovorus strain ATCC 700054 DSM 10555 JCM 9379 NBRC 101	DnaJ	A
UniProt	K7RKU0	Acidipropionibacterium acidipropionici strain ATCC 4875 DSM 20272 JCM 64	DnaJ	A
UniProt	G4CVV1	Cutibacterium avidum ATCC 25577	DnaJ	A
UniProt	A0A1Z2L4R9	Streptomyces albireticuli	DnaJ	A
UniProt	A0A494URR9	Streptomyces fungicidicus	DnaJ	A
UniProt	A0A0K2AVI0	Streptomyces ambofaciens strain ATCC 23877 3486 DSM 40053 JCM 42	DnaJ	A
UniProt	A0A5N8VBB0	Streptomyces adustus	DnaJ	A
UniProt	A0A1I1QC19	Streptomyces aidingensis	DnaJ	A
UniProt	A0A4R5D4N0	Jiangella asiatica	DnaJ	A
UniProt	A0A3D9SMT6	Actinomadura umbrina	DnaJ	A
UniProt	A0A6H9YWX9	Actinomadura rudentiformis	DnaJ	A
UniProt	A0A543CL34	Actinoallomurus bryophytorum	DnaJ	A
UniProt	A0A3N1DAG8	Actinocorallia herbida	DnaJ	A
UniProt	A0A1M5IPH2	Jatrophihabitans endophyticus	DnaJ	A
UniProt	A0A1Q5B9L9	Micromonospora sp. CB01531	DnaJ	A
UniProt	A0A3E2YRW6	Micromonospora sp. MW 13	DnaJ	A
UniProt	A0A562I9E1	Micromonospora olivasterospora	DnaJ	A
UniProt	A0A2W2EEP7	Micromonospora craterilacus	DnaJ	A
UniProt	A0A285EBI7	Geodermatophilus sabuli	DnaJ	A
UniProt	A0A372J7J1	Geodermatophilus sp. LHW52908	DnaJ	A
UniProt	A0A1B1ZMA4	Pseudonocardia sp. HH130630-07	DnaJ	A
UniProt	A0A1I4X719	Pseudonocardia ammonioxydans	DnaJ	A
UniProt	A0A1G9ZJV3	Allokutzneria albata	DnaJ	A
UniProt	A0A1W2DCZ8	Kibdelosporangium aridum	DnaJ	A
UniProt	A0A1I5T9S0	Yuhushiella deserti	DnaJ	A
UniProt	A0A4V2EMI5	Amycolatopsis suaedae	DnaJ	A
UniProt	A0A1I6TBS6	Saccharopolyspora flava	DnaJ	A
UniProt	K0KFM1	Saccharothrix espanaensis strain ATCC 51144 DSM 44229 JCM 9112 NBRC 1506	DnaJ	A
UniProt	A0A0B8NKI4	Nocardia seriolae	DnaJ	A
UniProt	A0A6I2G3G4	Nocardia sp. SYP A9097	DnaJ	A
UniProt	A0A164IVU7	Nocardia terpenica	DnaJ	A
UniProt	A0A3A4KQA7	Nocardia panacis	DnaJ	A
UniProt	A0A1W0ATH7	Nocardia donostiensis	DnaJ	A
UniProt	A0A1X0UCV9	Rhodococcus sp. 1168	DnaJ	A
UniProt	A0A1G6VHB9	Rhodococcus tukisamuensis	DnaJ	A
UniProt	P9WNV9	Mycobacterium tuberculosis strain ATCC 25618 H37Rv	DnaJ	A
UniProt	G7GUG1	Gordonia amarae NBRC 15530	DnaJ	A
UniProt	A0A2S0WG16	Corynebacterium sp. 2184	DnaJ	A
UniProt	Q6NEZ1	Corynebacterium diphtheriae strain ATCC 700971 NCTC 13129 Biotype gravi	DnaJ	A
UniProt	A0A0G3GU62	Corynebacterium epidermidicanis	DnaJ	A
UniProt	A0A1F1L400	Corynebacterium sp. HMSC04H06	DnaJ	A
UniProt	M1PA54	Corynebacterium halotolerans YIM 70093 DSM 44683	DnaJ	A
UniProt	A0A0N8W099	Corynebacterium lowii	DnaJ	A
UniProt	Q1AXX4	Rubrobacter xylanophilus strain DSM 9941 NBRC 16129 PRD 1	DnaJ	A
UniProt	Q6ALT1	Desulfotalea psychrophila strain Lsv54 DSM 12343	DnaJ	A
UniProt	A0A4U0ZV94	Desulforhopalus sp. IMCC35007	DnaJ	A
UniProt	B8FGM0	Desulfatibacillum aliphaticivorans	DnaJ	A
UniProt	A0A0M9E5K9	Candidatus Magnetomorum sp. HK-1	DnaJ	A
UniProt	A0A1V1P9T9	Candidatus Magnetoglobus multicellularis str. Araruama	DnaJ	A
UniProt	S7TSS0	Desulfococcus multivorans DSM 2059	DnaJ	A
UniProt	A0A5K8ALP9	Desulfosarcina ovata	DnaJ	A
UniProt	A8ZYX1	Desulfococcus oleovorans strain DSM 6200	DnaJ	A
UniProt	A0A1G5I839	Desulfoluna spongiiphila	DnaJ	A
UniProt	A0A1W1H4Y8	Desulfamplus magnetovallimortis	DnaJ	A
UniProt	E1QDM3	Desulfarculus baarsii strain ATCC 33931, DSM 2075, VKM B-1802	DnaJ	A
UniProt	A0A0D2K1L2	Dethiosulfatarculus sandiegensis	DnaJ	A
UniProt	A0A0K9I9Z6	Desulfocarbo indianensis	DnaJ	A
UniProt	Q3A6H7	Pelobacter carbinolicus strain DSM 2380, NBRC 103641, GraBd1	DnaJ	A
UniProt	A0A1L3GNX4	Pelobacter sp. SFB93	DnaJ	A
UniProt	A0A143B4T5	Desulfuromonas sp. DDH964	DnaJ	A
UniProt	A0A1X0Y401	Geothermobacter sp. EPR-M	DnaJ	A
UniProt	Q1K4H5	Desulfuromonas acetoxidans strain DSM 684, 11070	DnaJ	A
UniProt	A0A1G6XJ86	Desulfuromonas thiophila	DnaJ	A
UniProt	B9M732	Geobacter daltonii strain DSM 22248, JCM 15807, FRC-32	DnaJ	A
UniProt	B5E9V0	Geobacter bemidjiensis strain Bem, ATCC BAA-1014, DSM 16622	DnaJ	A
UniProt	A0A5A9XIH6	Geobacter sp. Red88	DnaJ	A
UniProt	O25890	Helicobacter pylori strain ATCC 700392, 26695	DnaJ	A
UniProt	H5VAL6	Helicobacter bizzozeronii CCUG 35545	DnaJ	A
UniProt	F8KSS2	Helicobacter bizzozeronii strain CIII-1	DnaJ	A
UniProt	E7G3D6	Helicobacter suis HS5	DnaJ	A
UniProt	T1D1N6	Helicobacter fennelliae MRY12-0050	DnaJ	A
UniProt	V8CGY4	Helicobacter canis NCTC 12740	DnaJ	A
UniProt	A0A1B8J9Z1	Helicobacter sp. CLO-3	DnaJ	A
UniProt	V8C8J1	Helicobacter macacae MIT 99-5501	DnaJ	A
UniProt	A0A347VSL7	Helicobacter sanguini	DnaJ	A
UniProt	A0A4U8U5K2	Helicobacter bilis	DnaJ	A
UniProt	A0A268TXB8	Helicobacter sp. 13S00401-1	DnaJ	A
UniProt	A0A268TB21	Helicobacter sp. 11S03491-1	DnaJ	A
UniProt	D3UJ13	Helicobacter mustelae strain ATCC 43772, LMG 18044, NCTC 12198	DnaJ	A
UniProt	A0A3D8J3F7	Helicobacter anseris	DnaJ	A
UniProt	A0A3D8HVR8	Helicobacter sp. MIT 99-5507	DnaJ	A
UniProt	A0A3D8IBT8	Helicobacter sp. MIT 14-3879	DnaJ	A
UniProt	Q7VG06	Helicobacter hepaticus strain ATCC 51449, 3B1	DnaJ	A
UniProt	I7HEG3	Helicobacter cinaedi CCUG 18818, ATCC BAA-847	DnaJ	A
UniProt	A0A2A2GQU8	Helicobacter sp. TUL	DnaJ	A
UniProt	A0A3D8HW95	Helicobacter sp. MIT 99-10781	DnaJ	A
UniProt	Q7M9T3	Wolinella succinogenes strain ATCC 29543, DSM 1740, LMG 7466, NCTC 11488, FDC	DnaJ	A
UniProt	A0A329ZT42	Helicobacter sp. 15-1451	DnaJ	A
UniProt	D5UZS0	Arcobacter nitrofigilis strain ATCC 33309, DSM 7299, LMG 7604, NCTC 12251	DnaJ	A
UniProt	A0A345IXG9	Halarcobacter bivalviorum	DnaJ	A
UniProt	A0A4Q0YHY9	Halarcobacter ebronensis	DnaJ	A
UniProt	A8EUC7	Arcobacter butzleri strain RM4018	DnaJ	A
UniProt	A0A363CXK4	Pseudoarcobacter caeni	DnaJ	A
UniProt	A0A1P8KM45	Arcobacter sp. LPB0137	DnaJ	A
UniProt	A0A345J595	Arcobacter mytili LMG 24559	DnaJ	A
UniProt	A0A4Q0XWG3	Arcobacter sp. CECT 8987	DnaJ	A
UniProt	A0A1B1U591	Helicobacter sp. MIT 01-6242	DnaJ	A
UniProt	A0A3D8IWP9	Helicobacter cholecystus	DnaJ	A
UniProt	C5ZZ09	Helicobacter canadensis MIT 98-5491	DnaJ	A
UniProt	A0A4U8UCW6	Helicobacter apodemus	DnaJ	A
UniProt	A0A2W6MU92	Helicobacter valdiviensis	DnaJ	A
UniProt	O85213	Campylobacter jejuni subsp. jejuni serotype O:2 strain ATCC 700819 NCTC 11168	DnaJ	A
UniProt	A0A222MW01	Campylobacter avium LMG 24591	DnaJ	A
UniProt	A0A4U7BEZ4	Campylobacter sp. MIT 12-5580	DnaJ	A
UniProt	A7I2G3	Campylobacter hominis strain ATCC BAA-381 LMG 19568 NCTC 13146	DnaJ	A
UniProt	S3XYB2	Campylobacter ureolyticus ACS-301-V-Sch3b	DnaJ	A
UniProt	A0A128EGE5	Campylobacter geochelonis	DnaJ	A
UniProt	A0A2P8R0F3	Campylobacter blaser	DnaJ	A
UniProt	A0A381DLJ5	Campylobacter sputorum biovar sputorum	DnaJ	A
UniProt	C6RFS8	Campylobacter showae RM3277	DnaJ	A
UniProt	A0A3P1X9H7	Campylobacter rectus	DnaJ	A
UniProt	A0A1C9EIB4	Campylobacter curvus strain 525.92	DnaJ	A
UniProt	A0A1S6U6V0	Campylobacter pinnipediorum subsp. caledonicus	DnaJ	A
UniProt	A0A076FBF1	Campylobacter iguaniorum	DnaJ	A
UniProt	A0A1X9SSG5	Campylobacter lanienae	DnaJ	A
UniProt	D1AZY1	Sulfurospirillum deleyianum strain ATCC 51133 DSM 6946 5175	DnaJ	A
UniProt	A0A2D3W4E8	Sulfurospirillum sp. UBA12182	DnaJ	A
UniProt	A6Q486	Nitratiruptor sp. strain SB155-2	DnaJ	A
UniProt	A0A1I5MIJ9	Hydrogenimonas thermophila	DnaJ	A
UniProt	A0A3G9HA29	Hydrogenimonas sp.	DnaJ	A
UniProt	Q30R17	Sulfurimonas denitrificans strain ATCC 33889 DSM 1251	DnaJ	A
UniProt	A0A5P8P1J3	Sulfurimonas sp. GYSZ-1	DnaJ	A
UniProt	B6BMK3	Sulfurimonas gotlandica strain DSM 19862 JCM 16533 GD1	DnaJ	A
UniProt	A0A2D3VNK6	Sulfurimonas sp. UBA12504	DnaJ	A
UniProt	E0UU84	Sulfurimonas autotrophica strain ATCC BAA-671 DSM 16294 JCM 11897	DnaJ	A
UniProt	E4TYR1	Sulfuricurvum kujiense strain ATCC BAA-921 DSM 16994 JCM 11577	DnaJ	A
UniProt	I2K6S7	Sulfurovum sp. AR	DnaJ	A
UniProt	A0A151CFF2	Sulfurovum riftiae	DnaJ	A
UniProt	A0A2D3WMU1	Sulfurovum sp. UBA12169	DnaJ	A
UniProt	E6X0L4	Nitratifractor salsuginis strain DSM 16511 JCM 12458	DnaJ	A
UniProt	A0A292YDE1	Lebetimonas natsushimae	DnaJ	A
UniProt	M1P001	Corynebacterium halotolerans YIM 70093 DSM 44683	DnaJ	A
UniProt	A0A0G3GR47	Corynebacterium epidermidicanis	DnaJ	A
UniProt	Q6NG14	Corynebacterium diphtheriae strain ATCC 700971 NCTC 13129	DnaJ	A
UniProt	A0A1F1KXT9	Corynebacterium sp. HMSC04H06	DnaJ	A
UniProt	A0A2S0WFD3	Corynebacterium sp. 2184	DnaJ	A
UniProt	A0A0Q1E2Q1	Corynebacterium lowii	DnaJ	A
UniProt	A0A0B8N0P8	Nocardia seriolae	DnaJ	A
UniProt	A0A161Z167	Nocardia terpenica	DnaJ	A
UniProt	A0A6I2FWR7	Nocardia sp. SYP-A9097	DnaJ	A
UniProt	A0A1W0B2K8	Nocardia donostiensis	DnaJ	A
UniProt	A0A3A4JMD9	Nocardia panacis	DnaJ	A
UniProt	A0A1X0UFH7	Rhodococcus sp. 1168	DnaJ	A
UniProt	A0A1G6X7M8	Rhodococcus tukisamuensis	DnaJ	A
UniProt	P9WNV7	Mycobacterium tuberculosis strain ATCC 25618 H37Rv	DnaJ	A
UniProt	G7GJS2	Gordonia amarae NBRC 15530	DnaJ	A
UniProt	A0A1B1ZI36	Pseudonocardia sp. HH130630-07	DnaJ	A
UniProt	A0A1I4Y2G3	Pseudonocardia ammonioxydans	DnaJ	A
UniProt	C8XF81	Nakamurella multipartita	DnaJ	A
UniProt	A0A1H0C8L1	Allokutzneria albata	DnaJ	A
UniProt	A0A1I6TW85	Saccharopolyspora flava	DnaJ	A
UniProt	A0A1W2FXN0	Kibdelosporangium aridum	DnaJ	A
UniProt	A0A1I5UZW5	Yuhushiella deserti	DnaJ	A
UniProt	A0A4V2EL53	Amycolatopsis suaedae	DnaJ	A
UniProt	K0JSF7	Saccharothrix espanaensis	DnaJ	A
UniProt	A0A1M5KEA6	Jatrophihabitans endophyticus	DnaJ	A
UniProt	A0A285E6Q5	Geodermatophilus sabuli	DnaJ	A
UniProt	A0A372IZ15	Geodermatophilus sp. LHW52908	DnaJ	A
UniProt	A0A1Q4Z877	Micromonospora sp. CB01531	DnaJ	A
UniProt	A0A3E2YJE6	Micromonospora sp. MW_13	DnaJ	A
UniProt	A0A562I4U7	Micromonospora olivasterospora	DnaJ	A
UniProt	A0A2W2FH40	Micromonospora craterilacus	DnaJ	A
UniProt	A0A166SEC5	Frankia sp. EI5c	DnaJ	A
UniProt	A0A0F0HU61	Saccharothrix sp. ST_888	DnaJ	A
UniProt	A0A1E7MY66	Kitasatospora aureofaciens	DnaJ	A
UniProt	A0A1Z2L7A8	Streptomyces albireticuli	DnaJ	A
UniProt	A0A494ULA4	Streptomyces fungicidicus	DnaJ	A
UniProt	A0A5N8VQ44	Streptomyces adustus	DnaJ	A
UniProt	Q82BY4	Streptomyces avermitilis	DnaJ	A
UniProt	A0A0K2ARM6	Streptomyces ambofaciens	DnaJ	A
UniProt	A0A1I1FLS4	Streptomyces aidingensis	DnaJ	A
UniProt	A0A3D9STL4	Actinomadura umbrina	DnaJ	A
UniProt	A0A6H9YJI6	Actinomadura rudentiformis	DnaJ	A
UniProt	A0A3N1CSI5	Actinocorallia herbida	DnaJ	A
UniProt	A0A543CDE8	Actinoallomurus bryophytorum	DnaJ	A
UniProt	A0A4R5CR37	Jiangella asiatica	DnaJ	A
UniProt	A0A0Q6VB27	Aeromicrobium sp. Root344	DnaJ	A
UniProt	A0A367YU11	Desertihabitans brevis	DnaJ	A
UniProt	F5XMH9	Microlunatus phosphovorus	DnaJ	A
UniProt	K7S3Q5	Acidipropionibacterium acidipropionici	DnaJ	A
UniProt	G4D021	Cutibacterium avidum	DnaJ	A
UniProt	A0A1G6WVF7	Nocardioides lianchengensis	DnaJ	A
UniProt	A0A0A0IV86	Knoellia flava	DnaJ	A
UniProt	A0A2N3YMV2	Tetrasphaera duodecadis	DnaJ	A
UniProt	A0A345NIW5	Ornithinimicrobium sp. AMA3305	DnaJ	A
UniProt	A0A561E9S0	Rudaeicoccus suwonensis	DnaJ	A
UniProt	A0A1X7EAJ2	Cellulosimicrobium cellulans	DnaJ	A
UniProt	A0A2A9E9W7	Flavimobilis soli	DnaJ	A
UniProt	A0A552WRT8	Georgenia sp. Z446	DnaJ	A
UniProt	A0A4Z1DXE8	Serinibacter arcticus	DnaJ	A
UniProt	A0A1H0XPB9	Quadrisphaera sp. DSM 44207	DnaJ	A
UniProt	A0A061LUB6	Leucobacter sp. UCD THU	DnaJ	A
UniProt	A0A0M2LHY2	Leucobacter sp. Ag1	DnaJ	A
UniProt	A0A0F0KGU2	Microbacterium foliorum	DnaJ	A
UniProt	A0A5J5J313	Microbacterium rhizomatis	DnaJ	A
UniProt	A0A0Q4UXL5	Curtobacterium sp. Leaf261	DnaJ	A
UniProt	A0A3N1QPK0	Frondihabitans sp. PhB188	DnaJ	A
UniProt	A0A5C8UW61	Lacisediminihabitans profunda	DnaJ	A
UniProt	A0A5C1Y7W1	Lysinimonas sp. KACC 19322	DnaJ	A
UniProt	A0A0Q5AYW8	Rathayibacter sp. Leaf296	DnaJ	A
UniProt	A0A0Q8V0I5	Leifsonia sp. Root227	DnaJ	A
UniProt	Q6AEC0	Leifsonia xyli subsp. xyli strain CTCB07	DnaJ	A
UniProt	A0A4P6FEB4	Agromyces protaetiae	DnaJ	A
UniProt	A0A542J904	Agromyces sp. 23_23	DnaJ	A
UniProt	A0A2P8H0B1	Labedella gwakjiensis	DnaJ	A
UniProt	A0A0S9C4M5	Arthrobacter sp. Leaf69	DnaJ	A
UniProt	A0A1G8ETQ3	Arthrobacter subterraneus	DnaJ	A
UniProt	A0A5N6MRC7	Arthrobacter sp. 785	DnaJ	A
UniProt	A0A0U3HXU1	Kocuria flava	DnaJ	A
UniProt	A0A1Y1RQF0	Rothia nasimurium	DnaJ	A
UniProt	A0A3S0U782	Kocuria sp. HSID16901	DnaJ	A
UniProt	A0A0W8IDY1	Nesterenkonia jeotgali	DnaJ	A
UniProt	A0A5B7WSY0	Glutamicibacter creatinolyticus	DnaJ	A
UniProt	A0A3S4VUQ3	Trueperella bialowiezensis	DnaJ	A
UniProt	A0A3P1SBA6	Schaalia canis	DnaJ	A
UniProt	D3SYP6	Natrialba magadii strain ATCC 43099	DnaJ	A
UniProt	L0K353	Natronococcus occultus SP4	DnaJ	A
UniProt	L0JK93	Natrinema pellirubrum strain DSM 15624	DnaJ	A
UniProt	M0CCB9	Haloterrigena limicola JCM 13563	DnaJ	A
UniProt	L9VZP0	Natronorubrum sulfidifaciens JCM 14089	DnaJ	A
UniProt	L9W9L5	Natronorubrum tibetense GA33	DnaJ	A
UniProt	W0JSA1	Halostagnicola larsenii XH-48	DnaJ	A
UniProt	L0IC69	Halovivax ruber strain DSM 18193	DnaJ	A
UniProt	A0A3N6LQ02	Natrarchaeobius halalkaliphilus	DnaJ	A
UniProt	F7PN55	Halorhabdus tiamatea SARL4B	DnaJ	A
UniProt	A0A4D6H9M6	Halapricum salinum	DnaJ	A
UniProt	M0CS81	Halosimplex carlsbadense 2_9_1	DnaJ	A
UniProt	U1PJ49	halophilic archaeon J07HX64	DnaJ	A
UniProt	A0A1I6LI43	Halomicrobium zhouii	DnaJ	A
UniProt	M0MAA5	Halococcus hamelinensis 100A6	DnaJ	A
UniProt	M0MPN5	Halococcus morrhuae DSM 1307	DnaJ	A
UniProt	A0A6A9SW88	Natronomonas sp. CBA1123	DnaJ	A
UniProt	A0A1I2UQY7	Halopelagius inordinatus	DnaJ	A
UniProt	A0A1H5TBG8	Halobellus limi	DnaJ	A
UniProt	W0K1F5	Halobacterium sp. DL1	DnaJ	A
UniProt	A0A1I0NPT4	Halobacterium jilantaiense	DnaJ	A
UniProt	A0A0F7PCA8	Halanaeroarchaeum sulfurireducens	DnaJ	A
UniProt	A0A1D8S475	Halodesulfurarchaeum formicicum	DnaJ	A
UniProt	V4Y594	uncultured archaeon A07HB70	DnaJ	A
UniProt	A0A3P3RI90	Halomarina orientalis	DnaJ	A
UniProt	A0A0W1RCC2	Haloprofundus marisrubri	DnaJ	A
UniProt	M0FMH3	Halorubrum hochstenium ATCC 700873	DnaJ	A
UniProt	A0A4U7F829	Halorubrum sp. SD626R	DnaJ	A
UniProt	A0A3A6PNV3	Halonotius sp. F13_13	DnaJ	A
UniProt	A0A1N6WUY2	Haladaptatus litoreus	DnaJ	A
UniProt	A0A1G9V0E8	Haloarchaeobius iranensis	DnaJ	A
UniProt	A5FZ18	Acidiphilium cryptum strain JF-5	DnaJ	A
UniProt	K5XTE2	Acidocella sp. MX-AZ02	DnaJ	A
UniProt	A0A0D6MLX8	Tanticharoenia sakaeratensis NBRC 103193	DnaJ	A
UniProt	A0A511B0A0	Gluconobacter wancherniae NBRC 103581	DnaJ	A
UniProt	A0A5C1YMR1	Acetobacter sp. KACC 21233	DnaJ	A
UniProt	A0A1V2H2S5	Roseomonas deserti	DnaJ	A
UniProt	A0A369TFF5	Ferruginivarius sediminum	DnaJ	A
UniProt	A0A4R6WX12	Dongia mobilis	DnaJ	A
UniProt	K9HPL0	Caenispirillum salinarum AK4	DnaJ	A
UniProt	A0A0D8CD78	Thalassospira sp. HJ	DnaJ	A
UniProt	A3TWC7	Pseudooceanicola batsensis strain ATCC BAA-863	DnaJ	A
UniProt	A0A2T0RPH0	Pseudoruegeria haliotis	DnaJ	A
UniProt	I3TRC5	Tistrella mobilis strain KA081020-065	DnaJ	A
UniProt	B8EIQ0	Methylocella silvestris strain DSM 15510	DnaJ	A
UniProt	A0A5E4NUM2	Beijerinckiaceae bacterium RH-AL1	DnaJ	A
UniProt	A0A1W6MUV2	Methylocystis bryophila	DnaJ	A
UniProt	A0A085FN03	Bosea sp. LC85	DnaJ	A
UniProt	A0A2T1HNU0	Alsobacter sp. SH9	DnaJ	A
UniProt	A0A5N7MGA4	Microvirga tunisiensis	DnaJ	A
UniProt	A0A1I2QJN7	Methylobacterium gossipiicola	DnaJ	A
UniProt	C5AWQ8	Methylorubrum extorquens strain ATCC 14718	DnaJ	A
UniProt	A0A437NX41	Methylobacterium sp. TER-1	DnaJ	A
UniProt	M5F230	Mesorhizobium sp. STM 4661	DnaJ	A
UniProt	A0A1C2DCL9	Mesorhizobium hungaricum	DnaJ	A
UniProt	A0A084U669	Nitratireductor basaltis	DnaJ	A
UniProt	A0A0B4WYB3	Rhizobium gallicum bv. gallicum R602	DnaJ	A
UniProt	A0A0Q8B0Y8	Rhizobium sp. Root564	DnaJ	A
UniProt	A0A549T3M1	Rhizobium straminoryzae	DnaJ	A
UniProt	A0A1S1T6I5	Ensifer sp. LCM 4579	DnaJ	A
UniProt	A0A1B9YS87	Bradyrhizobium sp. LMTR 3	DnaJ	A
UniProt	Q6NCY3	Rhodopseudomonas palustris strain ATCC BAA-98	DnaJ	A
UniProt	A0A5D0VBS7	Rhodobacterales bacterium	DnaJ	A
UniProt	A0A1E2S0B6	Methyloligella halotolerans	DnaJ	A
UniProt	A0A397PEM5	Dichotomicrobium thermohalophilum	DnaJ	A
UniProt	Q5NPS5	Zymomonas mobilis subsp. mobilis strain ATCC 31821	DnaJ	A
UniProt	F1Z9H5	Novosphingobium nitrogenifigens DSM 19370	DnaJ	A
UniProt	A0A3S2UT07	Novosphingobium umbonatum	DnaJ	A
UniProt	A0A5B8S6B8	Novosphingobium ginsenosidimutans	DnaJ	A
UniProt	A0A0S6X5Y8	Novosphingobium sp. MBES04	DnaJ	A
UniProt	A0A6I4T2B7	Altererythrobacter endophyticus	DnaJ	A
UniProt	A0A1V2EWK9	Sphingomonas jeddahensis	DnaJ	A
UniProt	A0A345WM02	Sphingomonas sp. FARSPH	DnaJ	A
UniProt	A0A1G5SWT9	Sphingomonas sp. NFR15	DnaJ	A
UniProt	A0A4Y9ELG1	Polymorphobacter arshaanensis	DnaJ	A
UniProt	A0A501XIJ5	Sandaracinobacter sp. PAMC 28131	DnaJ	A
UniProt	A0A4R2PAR6	Rhodothalassium salexigens DSM 2132	DnaJ	A
UniProt	C6XII5	Hirschia baltica strain ATCC 49814	DnaJ	A
UniProt	A0A2S8VVW0	Brevundimonas sp. MYb31	DnaJ	A
UniProt	A0A328B0A1	Phenylobacterium hankyongense	DnaJ	A
UniProt	A0A4Q3S7I0	Caulobacteraceae bacterium	DnaJ	A
UniProt	A6T4F5	Klebsiella pneumoniae subsp. pneumoniae strain ATCC	DnaJ	A
UniProt	Q57TP2	Salmonella choleraesuis strain SC-B67	DnaJ	A
UniProt	P08622	Escherichia coli strain K12	DnaJ	A
UniProt	D4DXD0	Serratia odorifera DSM 4582	DnaJ	A
UniProt	A0A083ZWZ5	Serratia sp. DD3	DnaJ	A
UniProt	A0A366I7F6	Brenneria salicis ATCC 15712	DnaJ	A
UniProt	Q15UD2	Pseudoalteromonas atlantica strain T6c	DnaJ	A
UniProt	E1VM62	gamma proteobacterium HdN1	DnaJ	A
UniProt	V2UEU8	Acinetobacter brisouii CIP 110357	DnaJ	A
UniProt	A0A4R3IC55	Reinekea marinisedimentorum	DnaJ	A
UniProt	A0A0X3U5W2	Microbulbifer sp. ZGT114	DnaJ	A
UniProt	A0A5C8ZR83	Parahaliea aestuarii	DnaJ	A
UniProt	M7NYX0	Methylophaga lonarensis MPL	DnaJ	A
UniProt	A0A0H4UXX0	Candidatus Coxiella mudrowiae	DnaJ	A
UniProt	A0A5E4PJ18	Aquicella siphonis	DnaJ	A
UniProt	E6WTJ7	Pseudoxanthomonas suwonensis strain 11-1	DnaJ	A
UniProt	A0A286CY86	Pseudoxanthomonas wuyuanensis	DnaJ	A
UniProt	A0A0A0M7Z1	Lysobacter defluvii IMMIB-APB-9	DnaJ	A
UniProt	A0A345ZJ97	Lysobacter sp. TY2-98	DnaJ	A
UniProt	A0A4R4F228	Lysobacter sp. N42	DnaJ	A
UniProt	A0A2K1PZ78	Lysobacter silvestris	DnaJ	A
UniProt	A0A091AYM3	Arenimonas oryziterrae DSM 21050	DnaJ	A
UniProt	A0A4S3KZB2	Pseudofulvimonas gallinarii	DnaJ	A
UniProt	A0A1A6C6Z8	Acidihalobacter prosperus	DnaJ	A
UniProt	A0A1T4VU23	Thiothrix eikelboomii	DnaJ	A
UniProt	A0A1H4A9K9	Thiothrix caldifontis	DnaJ	A
UniProt	L0H100	Thioflavicoccus mobilis 8321	DnaJ	A
UniProt	A1WAR7	Acidovorax sp. strain JS42	DnaJ	A
UniProt	A0A0A1VLJ9	Acidovorax sp. MR-S7	DnaJ	A
UniProt	A0A2U1C6H0	Simplicispira sp. 125	DnaJ	A
UniProt	Q128K1	Polaromonas sp. strain JS666	DnaJ	A
UniProt	A0A1I5HUI8	Variovorax sp. PDC80	DnaJ	A
UniProt	A0A0U1Q196	Lampropedia cohaerens	DnaJ	A
UniProt	A0A238DTP3	Thiomonas sp. X19	DnaJ	A
UniProt	A0A3N4UR80	Tibeticola sediminis	DnaJ	A
UniProt	A0A246JL37	Roseateles aquatilis	DnaJ	A
UniProt	A0A1H4D7Q1	Paraburkholderia sartisoli	DnaJ	A
UniProt	Q2KWA4	Bordetella avium strain 197N	DnaJ	A
UniProt	A0A1M5YX06	Candidimonas bauzanensis	DnaJ	A
UniProt	A0A4R3UY62	Paracandidimonas soli	DnaJ	A
UniProt	A0A239E482	Noviherbaspirillum humi	DnaJ	A
UniProt	A0A1I7KIB7	Massilia namucuonensis	DnaJ	A
UniProt	A0A2R4C5T5	Massilia armeniaca	DnaJ	A
UniProt	Q2Y6U1	Nitrosospira multiformis strain ATCC 25196	DnaJ	A
UniProt	A0A1I2ZSU2	Nitrosospira sp. Nsp14	DnaJ	A
UniProt	A0A0F7KLF1	Nitrosomonas communis	DnaJ	A
UniProt	B7J7X8	Acidithiobacillus ferrooxidans strain ATCC 23270	DnaJ	A
UniProt	A0A060USS1	Acidithiobacillus ferrivorans	DnaJ	A
UniProt	A0A2I1DLW9	Acidithiobacillus sp. SH	DnaJ	A
UniProt	F9ZSD8	Acidithiobacillus caldus strain SM-1	DnaJ	A
UniProt	A0A3M8QWY3	Acidithiobacillus sulfuriphilus	DnaJ	A
UniProt	Q09DM7	Stigmatella aurantiaca strain DW4/3-1	DnaJ	A
UniProt	A0A250IHK9	Melittangium boletus DSM 14713	DnaJ	A
UniProt	A0A2T4VE32	Vitiosangium sp. GDMCC 1.1324	DnaJ	A
UniProt	A0A3A5G9B9	Corallococcus sp. H22C18031201	DnaJ	A
UniProt	A0A540X5F5	Myxococcus sp. AM401	DnaJ	A
UniProt	A0A6I2HI20	Aggregicoccus sp. 17bor-14	DnaJ	A
UniProt	Q2IHN3	Anaeromyxobacter dehalogenans strain 2CP-C	DnaJ	A
UniProt	A0A0K1PHS8	Vulgatibacter incomptus	DnaJ	A
UniProt	Q3A8C3	Pelobacter carbinolicus strain DSM 2380	DnaJ	A
UniProt	A0A1L3GQQ7	Pelobacter sp. SFB93	DnaJ	A
UniProt	A0A1X0XZL1	Geothermobacter sp. EPR-M	DnaJ	A
UniProt	A0A143B2W2	Desulfuromonas sp. DDH964	DnaJ	A
UniProt	Q1JW11	Desulfuromonas acetoxidans strain DSM 684	DnaJ	A
UniProt	A0A1G7DDZ1	Desulfuromonas thiophila	DnaJ	A
UniProt	A0A1H4E0C0	Desulfuromusa kysingii	DnaJ	A
UniProt	A0A0B5FMZ2	Geoalkalibacter subterraneus	DnaJ	A
UniProt	B9M358	Geobacter daltonii strain DSM 22248	DnaJ	A
UniProt	A0A5A9XM78	Geobacter sp. Red88	DnaJ	A
UniProt	B5EC41	Geobacter bemidjiensis strain Bem	DnaJ	A
UniProt	B1ZUS0	Opitutus terrae strain DSM 11246	DnaJ	A
UniProt	A9WEX0	Chloroflexus aurantiacus strain ATCC 29366	DnaJ	A
UniProt	E1I9Z7	Oscillochloris trichoides DG-6	DnaJ	A
UniProt	A0A2A6RH38	Candidatus Viridilinea mediisalina	DnaJ	A
UniProt	A0A2H3KYT8	Candidatus Chloroploca asiatica	DnaJ	A
UniProt	A5UYW4	Roseiflexus sp. strain RS-1	DnaJ	A
UniProt	A9AUH3	Herpetosiphon aurantiacus strain ATCC 23779	DnaJ	A
UniProt	I0I1N7	Caldilinea aerophila strain DSM 14535	DnaJ	A
UniProt	A0A540V8A8	Litorilinea aerophila	DnaJ	A
UniProt	A0A2A9HCI9	Thermoflexus hugenholtzii	DnaJ	A
UniProt	E8MZI2	Anaerolinea thermophila strain DSM 14523	DnaJ	A
UniProt	A0A0P6X7T8	Ornatilinea apprima	DnaJ	A
UniProt	A0A0P6Y9V8	Levilinea saccharolytica	DnaJ	A
UniProt	A0A0K8P956	Flexilinea flocculi	DnaJ	A
UniProt	A0A1Y6K8C8	Brevefilum fermentans	DnaJ	A
UniProt	A0A0P6XIC0	Leptolinea tardivitalis	DnaJ	A
UniProt	A0A0S7BF07	Longilinea arvoryzae	DnaJ	A
UniProt	A0A0P6XIR4	Bellilinea caldifistulae	DnaJ	A
UniProt	A0A0P6XQT7	Thermanaerothrix daxensis	DnaJ	A
UniProt	A0A347ZNH6	Pelolinea submarina	DnaJ	A
UniProt	A0A212R1P3	Thermoflexus hugenholtzii JAD2	DnaJ	A
UniProt	A0A0M8K5H5	Ardenticatena maritima	DnaJ	A
UniProt	A0A160T2W9	Candidatus Promineofilum breve	DnaJ	A
UniProt	K9RRR2	Synechococcus sp. strain ATCC 27167	DnaJ	A
UniProt	D1C499	Sphaerobacter thermophilus strain DSM 20745	DnaJ	A
UniProt	D6TMN3	Ktedonobacter racemifer DSM 44963	DnaJ	A
UniProt	A0A402B2Y3	Dictyobacter alpinus	DnaJ	A
UniProt	A0A5J4KHI2	Dictyobacter vulcani	DnaJ	A
UniProt	A0A5A5T5W4	Dictyobacter sp. Uno17	DnaJ	A
UniProt	A0A401ZB24	Dictyobacter aurantiacus	DnaJ	A
UniProt	A0A401ZWX5	Tengunoibacter tsumagoiensis	DnaJ	A
UniProt	A0A326U392	Thermosporothrix hazakensis	DnaJ	A
UniProt	A0A4P6JVF4	Ktedonosporobacter rubrisoli	DnaJ	A
UniProt	A0A328VQ28	Thermogemmatispora tikiterensis	DnaJ	A
UniProt	Q3Z6P2	Dehalococcoides mccartyi strain ATCC BAA-2266	DnaJ	A
UniProt	D8K1W5	Dehalogenimonas lykanthroporepellens strain ATCC	DnaJ	A
UniProt	A0A1P8F8X0	Dehalogenimonas formicexedens	DnaJ	A
UniProt	A0A0W0GHF0	Dehalogenimonas alkenigignens	DnaJ	A
UniProt	Q0W875	Methanocella arvoryzae strain DSM 22066	DnaJ	A
UniProt	D1Z068	Methanocella paludicola strain DSM 17711	DnaJ	A
UniProt	K0IIY5	Nitrososphaera gargensis strain Ga9.2	DnaJ	A
UniProt	A0A060HJC0	Nitrososphaera viennensis EN76	DnaJ	A
UniProt	A0A484ICM1	Candidatus Nitrosocosmicus franklandus	DnaJ	A
UniProt	A0A5B2Z8J3	Candidatus Nitrosocosmicus sp. SS	DnaJ	A
UniProt	S2E1M8	Candidatus Nitrosarchaeum limnium BG20	DnaJ	A
UniProt	A0A0A7V2L0	Candidatus Nitrosopelagicus brevis	DnaJ	A
UniProt	A0A2U0S439	Candidatus Bathyarchaeota archaeon	DnaJ	A
UniProt	A0B746	Methanothrix thermoacetophila strain DSM 6194	DnaJ	A
UniProt	F4BZ86	Methanothrix soehngenii strain ATCC 5969	DnaJ	A
UniProt	R9SLA7	Methanobrevibacter sp. AbM4	DnaJ	A
UniProt	A0A315XLR4	Methanobrevibacter thaueri	DnaJ	A
UniProt	A0A328PGK8	Methanothermobacter tenebrarum	DnaJ	A
UniProt	U6EEQ6	Methanobacterium sp. MB1	DnaJ	A
UniProt	A0A328S0B8	Methanosphaera sp. rholeuAM6	DnaJ	A
UniProt	A0A328SH46	Methanosphaera sp. SHI613	DnaJ	A
UniProt	D5E7H3	Methanohalophilus mahii strain ATCC 35705	DnaJ	A
UniProt	A0A4E0Q2P4	Methanolobus sp. SY-01	DnaJ	A
UniProt	F7XM52	Methanosalsum zhilinae strain DSM 4017	DnaJ	A
UniProt	A0A0E3NV95	Methanosarcina sp. MTP4	DnaJ	A
UniProt	A0A2V3JVL1	ANME-2 cluster archaeon	DnaJ	A
UniProt	Q725M6	Desulfovibrio vulgaris strain Hildenborough	DnaJ	A
UniProt	E5Y8K7	Bilophila wadsworthia strain 3.1.6	DnaJ	A
UniProt	A0A1Y4DG98	Desulfovibrio sp. An276	DnaJ	A
UniProt	A0A1J1DSR5	Candidatus Desulfovibrio trichonymphae	DnaJ	A
UniProt	A0A3P1ZXK2	Desulfovibrio sp. OH1186	DnaJ	A
UniProt	A0A1M7RTJ2	Desulfovibrio litoralis DSM 11393	DnaJ	A
UniProt	S7UQS7	Desulfovibrio alkalitolerans DSM 16529	DnaJ	A
UniProt	C8X247	Desulfohalobium retbaense strain ATCC 49708	DnaJ	A
UniProt	D6SMP0	Desulfonatronospira thiodismutans	DnaJ	A
UniProt	A0A194AJY9	Desulfoplanes formicivorans	DnaJ	A
UniProt	A0A2T5CDB2	Desulfonatronum sp. SC1	DnaJ	A
UniProt	T2G7E0	Desulfovibrio gigas strain ATCC 19364	DnaJ	A
UniProt	F3Z0J0	Desulfocurvibacter africanus subsp. africanus	DnaJ	A
UniProt	A0A1T4XCC9	Desulfovibrio gracilis DSM 16080	DnaJ	A
UniProt	A0A238XRG4	Desulfovibrio mexicanus	DnaJ	A
UniProt	E6VVE2	Pseudodesulfovibrio aespoeensis strain ATCC 700646	DnaJ	A
UniProt	F0JGJ9	Desulfovibrio desulfuricans ND132	DnaJ	A
UniProt	C4XRE3	Desulfovibrio magneticus strain ATCC 700980	DnaJ	A
UniProt	E1QE45	Desulfarculus baarsii strain ATCC 33931	DnaJ	A
UniProt	A0A0D2HSX3	Dethiosulfatarculus sandiegensis	DnaJ	A
UniProt	A0A0K9I9N3	Desulfocarbo indianensis	DnaJ	A
UniProt	Q6AN63	Desulfotalea psychrophila strain LSv54	DnaJ	A
UniProt	A0A4V5NRW2	Desulforhopalus sp. IMCC35007	DnaJ	A
UniProt	M1PR38	Desulfocapsa sulfexigens strain DSM 10523	DnaJ	A
UniProt	A0A1M5X8M0	Desulfofustis glycolicus DSM 9705	DnaJ	A
UniProt	A0A2L1GLI3	Desulfobulbus oralis	DnaJ	A
UniProt	B8FGI7	Desulfatibacillum aliphaticivorans	DnaJ	A
UniProt	A8ZZE3	Desulfococcus oleovorans strain DSM 6200	DnaJ	A
UniProt	A0A1W1HJ59	Desulfamplus magnetovallimortis	DnaJ	A
UniProt	A0A1G5IWL5	Desulfoluna spongiiphila	DnaJ	A
UniProt	S7VBY2	Desulfococcus multivorans DSM 2059	DnaJ	A
UniProt	A0A0N0D0R3	Candidatus Magnetomorum sp. HK-1	DnaJ	A
UniProt	A0A1V1PFI5	Candidatus Magnetoglobus multicellularis	DnaJ	A
UniProt	A0A5K8AD95	Desulfosarcina ovata	DnaJ	A
UniProt	A0LJ41	Syntrophobacter fumaroxidans strain DSM 10017	DnaJ	A
UniProt	A0A1W1XIR8	Desulfacinum hydrothermale DSM 13146	DnaJ	A
UniProt	A0A3N1UQP5	Desulfosoma caldarium	DnaJ	A
UniProt	A0A1B9F8M9	Dissulfuribacter thermophilus	DnaJ	A
UniProt	A6G6K8	Plesiocystis pacifica SIR-1	DnaJ	A
UniProt	A0A328C8F6	Lujinxingia litoralis	DnaJ	A
UniProt	A0A5B8XNR8	Bradymonadales bacterium V1718	DnaJ	A
UniProt	D5SS23	Planctopirus limnophila strain ATCC 43296	DnaJ	A
UniProt	I0IFV6	Phycisphaera mikurensis strain NBRC 102666	DnaJ	A
UniProt	Q5SLW9	Thermus thermophilus strain HB8	DnaJ	A
UniProt	C1D197	Deinococcus deserti strain VCD115	DnaJ	A
UniProt	Q1AVV2	Rubrobacter xylanophilus strain DSM 9941	DnaJ	A
UniProt	A0A0K1Q265	Labilithrix luteola	DnaJ	A
UniProt	A0A1L6KZT0	Minicystis rosea	DnaJ	A
UniProt	A0A4V5PGS4	Polyangium sp. SDU3-1	DnaJ	A
UniProt	A0A4V2AJ60	Myxococcales bacterium	DnaJ	A
UniProt	A0A061LZM2	Leucobacter sp. UCD-THU	CbpA	B
UniProt	A0A0M2LQ25	Leucobacter sp. Ag1	CbpA	B
UniProt	A0A0F0KYE8	Microbacterium foliorum	CbpA	B
UniProt	A0A0Q4V475	Curtobacterium sp. Leaf261	CbpA	B
UniProt	A0A3N1QHJ3	Frondihabitans sp. PhB188	CbpA	B
UniProt	A0A5C1Y7V4	Lysinimonas sp. KACC 19322	CbpA	B
UniProt	A0A5C8UKF8	Lacisediminihabitans profunda	CbpA	B
UniProt	A0A0Q8V181	Leifsonia sp. Root227	CbpA	B
UniProt	Q6AC78	Leifsonia xyli subsp. xyli strain CTCB07	CbpA	B
UniProt	A0A4P6FQC7	Agromyces protaetiae	CbpA	B
UniProt	A0A542J3B1	Agromyces sp. 23-23	CbpA	B
UniProt	A0A0Q5BAI1	Rathayibacter sp. Leaf296	CbpA	B
UniProt	A0A2P8GWT9	Labedella gwakjiensis	CbpA	B
UniProt	A0A0A0JJR5	Knoellia flava TL-1	CbpA	B
UniProt	A0A2N3YLF1	Tetrasphaera duodecadis	CbpA	B
UniProt	A0A345NPW2	Ornithinimicrobium sp. AMA3305	CbpA	B
UniProt	A0A561E7C4	Rudaeicoccus suwonensis	CbpA	B
UniProt	A0A1H1EI32	Quadrisphaera sp. DSM 44207	CbpA	B
UniProt	A0A1X7EPU0	Cellulosimicrobium cellulans J1	CbpA	B
UniProt	A0A2A9EC83	Flavimobilis soli	CbpA	B
UniProt	A0A4Z1E3L9	Serinibacter arcticus	CbpA	B
UniProt	A0A448PF39	Trueperella bialowiezensis	CbpA	B
UniProt	A0A552WWS5	Georgenia sp. Z446	CbpA	B
UniProt	A0A3P1SD16	Schaalia canis	CbpA	B
UniProt	A0A0S9C177	Arthrobacter sp. Leaf69	CbpA	B
UniProt	A0A5N6MT57	Arthrobacter sp. 785	CbpA	B
UniProt	A0A0W8IF63	Nesterenkonia jeotgali	CbpA	B
UniProt	A0A5B7WXJ0	Glutamicibacter creatinolyticus	CbpA	B
UniProt	A0A0U3HJ59	Kocuria flava	CbpA	B
UniProt	A0A1Y1RSG9	Rothia nasimurium	CbpA	B
UniProt	A0A433H4K0	Kocuria sp. HSID16901	CbpA	B
UniProt	A0A0F0HJ22	Saccharothrix sp. ST-888	CbpA	B
UniProt	A0A1E7NFE4	Kitasatospora aureofaciens	CbpA	B
UniProt	Q826F4	Streptomyces avermitilis strain ATCC 31267	CbpA	B
UniProt	A0A1G8J8L2	Arthrobacter subterraneus	CbpA	B
UniProt	A0A5J5J5E1	Microbacterium rhizomatis	CbpA	B
UniProt	A0A166QYN6	Frankia sp. EI5c	CbpA	B
UniProt	A0A543CUY4	Actinoallomurus bryophytorum	CbpA	B
UniProt	A0A543CTV0	Actinoallomurus bryophytorum	CbpA	B
UniProt	C8XFD2	Nakamurella multipartita strain ATCC 700099	CbpA	B
UniProt	A0LEW0	Syntrophobacter fumaroxidans strain DSM 10017	CbpA	B
UniProt	A0A1W1XND6	Desulfacinum hydrothermale DSM 13146	CbpA	B
UniProt	A0A3N1UDW1	Desulfosoma caldarium	CbpA	B
UniProt	I0IIW1	Phycisphaera mikurensis strain NBRC 102666	CbpA	B
UniProt	A0A1M5SX32	Desulfofustis glycolicus DSM 9705	CbpA	B
UniProt	A6TH30	Klebsiella pneumoniae subsp. pneumoniae strain ATCC 700721	CbpA	B
UniProt	Q57QP2	Salmonella choleraesuis strain SC-B67	CbpA	B
UniProt	P36659	Escherichia coli strain K12	CbpA	B
UniProt	A0A083ZYG3	Serratia sp. DD3	CbpA	B
UniProt	D4DYP3	Serratia odorifera DSM 4582	CbpA	B
UniProt	A0A366I3H9	Brenneria salicis ATCC 15712 DSM 30166	CbpA	B
UniProt	Q15U20	Pseudoalteromonas atlantica strain T6c ATCC BAA-1087	CbpA	B
UniProt	A0A5C9A2C3	Parahaliea aestuarii	CbpA	B
UniProt	Q12EC0	Polaromonas sp. strain JS666 ATCC BAA-500	CbpA	B
UniProt	A0A1M5W7F6	Candidimonas bauzanensis	CbpA	B
UniProt	A0A239E6W8	Noviherbaspirillum humi	CbpA	B
UniProt	A1W3R0	Acidovorax sp. strain JS42	CbpA	B
UniProt	A0A081B617	Acidovorax sp. MR-S7	CbpA	B
UniProt	A0A0U1PYF3	Lampropedia cohaerens	CbpA	B
UniProt	A0A2U1CBQ5	Simplicispira sp. 125	CbpA	B
UniProt	A0A3N4U2L0	Tibeticola sediminis	CbpA	B
UniProt	Q2KW45	Bordetella avium strain 197N	CbpA	B
UniProt	A0A1I5JFU3	Variovorax sp. PDC80	CbpA	B
UniProt	V2UNV9	Acinetobacter brisouii CIP 110357	CbpA	B
UniProt	A0A1I7I5Z4	Massilia namucuonensis	CbpA	B
UniProt	A0A2R4C8I9	Massilia armeniaca	CbpA	B
UniProt	A0A246J8H8	Roseateles aquatilis	CbpA	B
UniProt	A0A238DRM8	Thiomonas sp. X19	CbpA	B
UniProt	Q2Y8U8	Nitrosospira multiformis strain ATCC 25196	CbpA	B
UniProt	A0A1I2YS39	Nitrosospira sp. Nsp14	CbpA	B
UniProt	A0A1H4HNR8	Paraburkholderia sartisoli	CbpA	B
UniProt	A0A0F7KHN3	Nitrosomonas communis	CbpA	B
UniProt	A0A0B5FN84	Geoalkalibacter subterraneus	CbpA	B
UniProt	A0A1A6C1K9	Acidihalobacter prosperus	CbpA	B
UniProt	A0A0X3UBQ5	Microbulbifer sp. ZGT114	CbpA	B
UniProt	A0A4V2UK25	Reinekea marinisedimentorum	CbpA	B
UniProt	A0A1T4VWV7	Thiothrix eikelboomii	CbpA	B
UniProt	A0A1H4GVC6	Thiothrix caldifontis	CbpA	B
UniProt	M1NEV4	Desulfocapsa sulfexigens	CbpA	B
UniProt	A0A2L1GMD2	Desulfobulbus oralis	CbpA	B
UniProt	L0GXI5	Thioflavicoccus mobilis 8321	CbpA	B
UniProt	A0A0H4UY43	Candidatus Coxiella mudrowiae	CbpA	B
UniProt	M7NXU1	Methylophaga lonarensis MPL	CbpA	B
UniProt	A0A5E4PEA2	Aquicella siphonis	CbpA	B
UniProt	E1VMU3	gamma proteobacterium HdN1	CbpA	B
UniProt	E6WTY5	Pseudoxanthomonas suwonensis strain 11-1	CbpA	B
UniProt	A0A286CXM8	Pseudoxanthomonas wuyuanensis	CbpA	B
UniProt	A0A0A0MBB0	Lysobacter defluvii IMMIB APB 9 DSM 18482	CbpA	B
UniProt	A0A2K1PZH7	Lysobacter silvestris	CbpA	B
UniProt	A0A345ZJG0	Lysobacter sp. TY2-98	CbpA	B
UniProt	A0A4R4F5K6	Lysobacter sp. N42	CbpA	B
UniProt	A0A091AWJ4	Arenimonas oryziterrae DSM 21050 YC6267	CbpA	B
UniProt	A0A4V6NZF7	Pseudofulvimonas gallinarii	CbpA	B
UniProt	B7JAK6	Acidithiobacillus ferrooxidans strain ATCC 23270	CbpA	B
UniProt	A0A060UQL1	Acidithiobacillus ferrivorans	CbpA	B
UniProt	A0A2I1DHX5	Acidithiobacillus sp. SH	CbpA	B
UniProt	F9ZTA0	Acidithiobacillus caldus strain SM-1	CbpA	B
UniProt	A0A3M8RKY6	Acidithiobacillus sulfuriphilus	CbpA	B
UniProt	Q72AW4	Desulfovibrio vulgaris strain Hildenborough	CbpA	B
UniProt	E5Y3Q5	Bilophila wadsworthia strain 3_1_6	CbpA	B
UniProt	A0A1Y4CSX9	Desulfovibrio sp. An276	CbpA	B
UniProt	A0A1J1DYJ8	Candidatus Desulfovibrio trichonymphae	CbpA	B
UniProt	A0A3P1ZXX3	Desulfovibrio sp. OH1186 COT-070	CbpA	B
UniProt	C8X3Z3	Desulfohalobium retbaense strain ATCC 49708	CbpA	B
UniProt	D6SKN4	Desulfonatronospira thiodismutans ASO3-1	CbpA	B
UniProt	T2GE79	Desulfovibrio gigas strain ATCC 19364	CbpA	B
UniProt	A0A194AFX7	Desulfoplanes formicivorans	CbpA	B
UniProt	A0A2T5CDE1	Desulfonatronum sp. SC1	CbpA	B
UniProt	C4XII5	Desulfovibrio magneticus strain ATCC 700980	CbpA	B
UniProt	A0A1M7S8G1	Desulfovibrio litoralis DSM 11393	CbpA	B
UniProt	S7UR87	Desulfovibrio alkalitolerans DSM 16529	CbpA	B
UniProt	E6VTQ2	Pseudodesulfovibrio aespoeensis strain ATCC 700646	CbpA	B
UniProt	F0JKT6	Desulfovibrio desulfuricans ND132	CbpA	B
UniProt	A0A1T4WBB4	Desulfovibrio gracilis DSM 16080	CbpA	B
UniProt	A0A238Z9E8	Desulfovibrio mexicanus	CbpA	B
UniProt	F3YX83	Desulfocurvibacter africanus subsp. africanus	CbpA	B
UniProt	B1ZNI4	Opitutus terrae strain DSM 11246	CbpA	B
UniProt	K9RY16	Synechococcus sp. strain ATCC 27167	CbpA	B
UniProt	Q56237	Thermus thermophilus strain HB8	CbpA	B
UniProt	C1CZI2	Deinococcus deserti strain VCD115	CbpA	B
UniProt	A9WIY9	Chloroflexus aurantiacus strain ATCC 29366	CbpA	B
UniProt	E1IDQ6	Oscillochloris trichoides DG-6	CbpA	B
UniProt	A0A2A6RIE1	Candidatus Viridilinea mediisalina	CbpA	B
UniProt	A0A2H3L5Q5	Candidatus Chloroploca asiatica	CbpA	B
UniProt	A9B4C4	Herpetosiphon aurantiacus strain ATCC 23779	CbpA	B
UniProt	A5UTT5	Roseiflexus sp. strain RS-1	CbpA	B
UniProt	I0I0I8	Caldilinea aerophila strain DSM 14535	CbpA	B
UniProt	A0A540VFI3	Litorilinea aerophila	CbpA	B
UniProt	A0A1Y6K7T5	Brevefilum fermentans	CbpA	B
UniProt	A0A160T7K9	Candidatus Promineofilum breve	CbpA	B
UniProt	A0A1H3ZTV9	Desulfuromusa kysingii	CbpA	B
UniProt	E8MZR2	Anaerolinea thermophila strain DSM 14523	CbpA	B
UniProt	A0A0P6X8M7	Ornatilinea apprima	CbpA	B
UniProt	A0A0S7BF32	Longilinea arvoryzae	CbpA	B
UniProt	A0A0P6WLG6	Leptolinea tardivitalis	CbpA	B
UniProt	A0A0P6XYP4	Levilinea saccharolytica	CbpA	B
UniProt	A0A347ZNC6	Pelolinea submarina	CbpA	B
UniProt	A0A0P6Y1E1	Bellilinea caldifistulae	CbpA	B
UniProt	A0A0P6Y0N9	Thermanaerothrix daxensis	CbpA	B
UniProt	A0A0K8PAT7	Flexilinea flocculi	CbpA	B
UniProt	A0A0M8K7E9	Ardenticatena maritima	CbpA	B
UniProt	A0A212QTI1	Thermoflexus hugenholtzii JAD2	CbpA	B
UniProt	D6THT3	Ktedonobacter racemifer DSM 44963	CbpA	B
UniProt	A0A328VS75	Thermogemmatispora tikiterensis	CbpA	B
UniProt	A0A402B4D1	Dictyobacter alpinus	CbpA	B
UniProt	A0A5J4KIH7	Dictyobacter vulcani	CbpA	B
UniProt	A0A5A5TBZ4	Dictyobacter sp. Uno17	CbpA	B
UniProt	A0A401ZCI4	Dictyobacter aurantiacus	CbpA	B
UniProt	A0A401ZU57	Tengunoibacter tsumagoiensis	CbpA	B
UniProt	A0A4P6JWS8	Ktedonosporobacter rubrisoli	CbpA	B
UniProt	A0A326ULA5	Thermosporothrix hazakensis	CbpA	B
UniProt	D1C4H6	Sphaerobacter thermophilus strain DSM 20745	CbpA	B
UniProt	Q3Z6N0	Dehalococcoides mccartyi strain ATCC BAA-2266	CbpA	B
UniProt	D8K289	Dehalogenimonas lykanthroporepellens strain ATCC BAA-1523	CbpA	B
UniProt	A0A0W0GG83	Dehalogenimonas alkenigignens	CbpA	B
UniProt	A0A1P8FAC6	Dehalogenimonas formicexedens	CbpA	B
UniProt	A0A2A9HDT0	Thermoflexus hugenholtzii	CbpA	B
UniProt	D5SR42	Planctopirus limnophila strain ATCC 43296	CbpA	B
UniProt	A5G2V0	Acidiphilium cryptum strain JF-5	CbpA	B
UniProt	A0A0D6MHE5	Tanticharoenia sakaeratensis NBRC 103193	CbpA	B
UniProt	A0A511B2U3	Gluconobacter wancherniae NBRC 103581	CbpA	B
UniProt	A0A5C1YPJ5	Acetobacter sp. KACC 21233	CbpA	B
UniProt	K5YN49	Acidocella sp. MX-AZ02	CbpA	B
UniProt	A0A1V2GVV3	Roseomonas deserti	CbpA	B
UniProt	B8EMW0	Methylocella silvestris strain DSM 15510	CbpA	B
UniProt	A0A0B4XGT1	Rhizobium gallicum bv. gallicum R602	CbpA	B
UniProt	A0A4R3UY36	Paracandidimonas soli	CbpA	B
UniProt	A0A1E2RW21	Methyloligella halotolerans	CbpA	B
UniProt	A0A369TEH7	Ferruginivarius sediminum	CbpA	B
UniProt	A0A397Q6X3	Dichotomicrobium thermohalophilum	CbpA	B
UniProt	A0A1S1T4A3	Ensifer sp. LCM 4579	CbpA	B
UniProt	A0A2T0S021	Pseudoruegeria haliotis	CbpA	B
UniProt	A0A0D8CEV1	Thalassospira sp. HJ	CbpA	B
UniProt	A0A4R6WL15	Dongia mobilis	CbpA	B
UniProt	C6XIL5	Hirschia baltica strain ATCC 49814	CbpA	B
UniProt	A0A2S8W5T0	Brevundimonas sp. MYb31	CbpA	B
UniProt	A0A328AX96	Phenylobacterium hankyongense	CbpA	B
UniProt	A0A4Q3S792	Caulobacteraceae bacterium	CbpA	B
UniProt	K9HFS8	Caenispirillum salinarum AK4	CbpA	B
UniProt	Q5NLU6	Zymomonas mobilis subsp. mobilis strain ATCC 31821	CbpA	B
UniProt	F1Z5Y8	Novosphingobium nitrogenifigens DSM 19370	CbpA	B
UniProt	A0A6I4T6S5	Altererythrobacter endophyticus	CbpA	B
UniProt	A0A0S6WZY0	Novosphingobium sp. MBES04	CbpA	B
UniProt	A0A437N4Z4	Novosphingobium umbonatum	CbpA	B
UniProt	A0A5B8S3V4	Novosphingobium ginsenosidimutans	CbpA	B
UniProt	A0A1V2EST0	Sphingomonas jeddahensis	CbpA	B
UniProt	A0A345WPS4	Sphingomonas sp. FARSPH	CbpA	B
UniProt	A0A1G5TY08	Sphingomonas sp. NFR15	CbpA	B
UniProt	A0A4Y9EQ73	Polymorphobacter arshaanensis	CbpA	B
UniProt	A0A501XHI6	Sandaracinobacter sp. PAMC 28131	CbpA	B
UniProt	M5F882	Mesorhizobium sp. STM 4661	CbpA	B
UniProt	A0A1C2DJE8	Mesorhizobium hungaricum	CbpA	B
UniProt	A0A084UCT7	Nitratireductor basaltis	CbpA	B
UniProt	A0A0Q8BBR9	Rhizobium sp. Root564	CbpA	B
UniProt	A0A549TBY9	Rhizobium straminoryzae	CbpA	B
UniProt	A0A5D0VEV6	Rhodobacterales bacterium	CbpA	B
UniProt	A0A085F5X9	Bosea sp. LC85	CbpA	B
UniProt	A0A2T1HS25	Alsobacter sp. SH9	CbpA	B
UniProt	A0A1I2X440	Methylobacterium gossipiicola	CbpA	B
UniProt	C5AR45	Methylorubrum extorquens strain ATCC 14718	CbpA	B
UniProt	A0A3S2VNU4	Methylobacterium sp. TER 1	CbpA	B
UniProt	A0A5N7MJ71	Microvirga tunisiensis	CbpA	B
UniProt	A0A1B9YIE3	Bradyrhizobium sp. LMTR 3	CbpA	B
UniProt	Q6NAI7	Rhodopseudomonas palustris ATCC BAA-98 CGA009	CbpA	B
UniProt	A0A1W6MSL1	Methylocystis bryophila	CbpA	B
UniProt	A0A5E4NUJ7	Beijerinckiaceae bacterium RH AL1	CbpA	B
UniProt	A0A4R2PF66	Rhodothalassium salexigens DSM 2132	CbpA	B
UniProt	I3TMH1	Tistrella mobilis strain KA081020-065	CbpA	B
UniProt	O25668	Helicobacter pylori strain ATCC 700392 26695	CbpA	B
UniProt	H5VD63	Helicobacter bizzozeronii CCUG 35545	CbpA	B
UniProt	F8KRU9	Helicobacter bizzozeronii strain CIII 1	CbpA	B
UniProt	E7G4M3	Helicobacter suis HS5	CbpA	B
UniProt	A0A347VNU0	Helicobacter sanguini	CbpA	B
UniProt	A0A4U8UAT2	Helicobacter bilis	CbpA	B
UniProt	A0A268U5E6	Helicobacter sp. 13S00401	CbpA	B
UniProt	T1CZ93	Helicobacter fennelliae MRY12-0050	CbpA	B
UniProt	A0A1B8J7G8	Helicobacter sp. CLO 3	CbpA	B
UniProt	V8CH02	Helicobacter canis NCTC 12740	CbpA	B
UniProt	V8C742	Helicobacter macacae MIT 99-5501	CbpA	B
UniProt	D3UI47	Helicobacter mustelae strain ATCC 43772 LMG 18044 NCTC 1219	CbpA	B
UniProt	A0A3D8JBE6	Helicobacter anseris	CbpA	B
UniProt	A0A268T946	Helicobacter sp. 11S03491	CbpA	B
UniProt	Q7VFN3	Helicobacter hepaticus strain ATCC 51449 3B1	CbpA	B
UniProt	I7HEQ1	Helicobacter cinaedi CCUG 18818 ATCC BAA-847	CbpA	B
UniProt	A0A2A2GSN9	Helicobacter sp. TUL	CbpA	B
UniProt	A0A3D8HTK8	Helicobacter sp. MIT 99-10781	CbpA	B
UniProt	A0A3D8I0I1	Helicobacter sp. MIT 99-5507	CbpA	B
UniProt	A0A3D8IJS9	Helicobacter sp. MIT 14-3879	CbpA	B
UniProt	A0A1B1U4S7	Helicobacter sp. MIT 01-6242	CbpA	B
UniProt	A0A3D8IYP0	Helicobacter cholecystus	CbpA	B
UniProt	Q7M921	Wolinella succinogenes strain ATCC 29543 DSM 174	CbpA	B
UniProt	A0A329ZQE2	Helicobacter sp. 15-1451	CbpA	B
UniProt	C5ZWY8	Helicobacter canadensis MIT 98-5491	CbpA	B
UniProt	A0A4U8UEJ2	Helicobacter apodemus	CbpA	B
UniProt	A0A2W6MUT7	Helicobacter valdiviensis	CbpA	B
UniProt	D5V1Z9	Arcobacter nitrofigilis strain ATCC 33309 DSM 7299 LMG 7602	CbpA	B
UniProt	A0A1P8KN23	Arcobacter sp. LPB0137	CbpA	B
UniProt	A8EUJ3	Arcobacter butzleri strain RM4018	CbpA	B
UniProt	A0A363CXP8	Pseudoarcobacter caeni	CbpA	B
UniProt	A0A345IY45	Halarcobacter bivalviorum	CbpA	B
UniProt	A0A4Q0YIE0	Halarcobacter ebronensis	CbpA	B
UniProt	A0A4Q0XVJ8	Arcobacter sp. CECT 8987	CbpA	B
UniProt	A0A345J643	Arcobacter mytili LMG 24559	CbpA	B
UniProt	A6Q3K6	Nitratiruptor sp. strain SB155-2	CbpA	B
UniProt	A0A1I5NSG8	Hydrogenimonas thermophila	CbpA	B
UniProt	A0A3G9HJ60	Hydrogenimonas sp.	CbpA	B
UniProt	I2K8F0	Sulfurovum sp. AR	CbpA	B
UniProt	A0A151CJ78	Sulfurovum riftiae	CbpA	B
UniProt	A0A2D3WHK7	Sulfurovum sp. UBA12169	CbpA	B
UniProt	E6X1Y2	Nitratifractor salsuginis strain DSM 16511 JCM 12458	CbpA	B
UniProt	Q30T48	Sulfurimonas denitrificans strain ATCC 33889 DSM 1251	CbpA	B
UniProt	B6BIT4	Sulfurimonas gotlandica strain DSM 19862 JCM 16533 GD1	CbpA	B
UniProt	A0A5P8NYU9	Sulfurimonas sp. GYSZ-1	CbpA	B
UniProt	A0A2D3VXH8	Sulfurimonas sp. UBA12504	CbpA	B
UniProt	E0UV60	Sulfurimonas autotrophica strain ATCC BAA-671 DSM 16294	CbpA	B
UniProt	E4U1Q3	Sulfuricurvum kujiense strain ATCC BAA-921 DSM 16994 JCM	CbpA	B
UniProt	D1B2T2	Sulfurospirillum deleyianum strain ATCC 51133 DSM 6946	CbpA	B
UniProt	A0A2D3VX23	Sulfurospirillum sp. UBA12182	CbpA	B
UniProt	Q0P927	Campylobacter jejuni subsp. jejuni serotype O:2 strain ATCC	CbpA	B
UniProt	A0A222MY19	Campylobacter avium LMG 24591	CbpA	B
UniProt	A0A4U7BIT8	Campylobacter sp. MIT 12-5580	CbpA	B
UniProt	A7I1Z6	Campylobacter hominis strain ATCC BAA-381 LMG 19568 NCTC 13146	CbpA	B
UniProt	A0A076FAF1	Campylobacter iguaniorum	CbpA	B
UniProt	A0A1X9SS02	Campylobacter lanienae	CbpA	B
UniProt	C6RGD2	Campylobacter showae RM3277	CbpA	B
UniProt	A0A3P1X838	Campylobacter rectus	CbpA	B
UniProt	A7GYW0	Campylobacter curvus strain 525.92	CbpA	B
UniProt	A0A1S6U7D3	Campylobacter pinnipediorum subsp. caledonicus	CbpA	B
UniProt	S3YK95	Campylobacter ureolyticus ACS-301-V-Sch3b	CbpA	B
UniProt	A0A128EH39	Campylobacter geochelonis	CbpA	B
UniProt	A0A2P8QZM4	Campylobacter blaser	CbpA	B
UniProt	A0A381DHJ1	Campylobacter sputorum biovar sputorum	CbpA	B
UniProt	A0A292YDP2	Lebetimonas natsushimae	CbpA	B
UniProt	Q08ZK5	Stigmatella aurantiaca strain DW4/3-1	CbpA	B
UniProt	A0A250IPA1	Melittangium boletus DSM 14713	CbpA	B
UniProt	A0A2T4V6D5	Vitiosangium sp. GDMCC 1.1324	CbpA	B
UniProt	A0A6I2GLW5	Aggregicoccus sp. 17bor-14	CbpA	B
UniProt	A0A3A5FJA8	Corallococcus sp. H22C18031201	CbpA	B
UniProt	A0A540WZA2	Myxococcus sp. AM401	CbpA	B
UniProt	A0A0K1P8T2	Vulgatibacter incomptus	CbpA	B
UniProt	A0A1B9F6A1	Dissulfuribacter thermophilus	CbpA	B
UniProt	Q2IQI5	Anaeromyxobacter dehalogenans strain 2CP-C	CbpA	B
UniProt	A6GIK6	Plesiocystis pacifica SIR-1	CbpA	B
UniProt	A0A0K1PMJ6	Labilithrix luteola	CbpA	B
UniProt	A0A4Q5X324	Myxococcales bacterium	CbpA	B
UniProt	A0A1L6LNP4	Minicystis rosea	CbpA	B
UniProt	A0A4U1H3Y2	Polyangium sp. SDU3-1	CbpA	B
UniProt	A0A328C8G2	Lujinxingia litoralis	CbpA	B
UniProt	A0A5B8XTT2	Bradymonadales bacterium V1718	CbpA	B

## Sheet: Eukaryota
Database	Sequence ID	Organism	Group	Class
UniProt	Q058J9	Arabidopsis thaliana	PL	A
UniProt	A0A1D6JTM5	Zea mays	PL	A
UniProt	A0A1D6JTM6	Zea mays	PL	A
UniProt	Q0WN54	Arabidopsis thaliana	PL	A
UniProt	A0A1D6HNM7	Zea mays	PL	A
UniProt	A0A1D6HNN0	Zea mays	PL	A
UniProt	K7U1A5	Zea mays	PL	A
UniProt	Q6K850	Oryza sativa subsp. japonica	PL	A
UniProt	Q9SJZ7	Arabidopsis thaliana	PL	A
UniProt	Q940V1	Arabidopsis thaliana	PL	A
UniProt	A0A1D6PWA4	Zea mays	PL	A
UniProt	A0A1D6PWA5	Zea mays	PL	A
UniProt	A0A1D6J0S9	Zea mays	PL	A
UniProt	P0DO02	Oryza sativa subsp. japonica	PL	A
UniProt	E1ZQY5	Chlorella variabilis	PL	A
NCBI	XP_003081459.2	Ostreococcus tauri	PL	A
NCBI	XP_024517782.1	Selaginella moellendorffii	PL	A
UniProt	E9H747	Daphnia pulex	MT	A
UniProt	Q7KVH7	Drosophila melanogaster	MT	A
UniProt	Q27237	Drosophila melanogaster	MT	A
UniProt	A0A087ZNL6	Apis mellifera	MT	A
UniProt	T1FMB7	Helobdella robusta	MT	A
UniProt	V4ABB4	Lottia gigantea	MT	A
UniProt	Q7ZUW0	Danio rerio	MT	A
UniProt	Q99M87	Mus musculus	MT	A
UniProt	A0A0G2K5E4	Rattus norvegicus	MT	A
UniProt	Q96EY1	Homo sapiens	MT	A
UniProt	A0A096NLE6	Papio anubis	MT	A
UniProt	A0A096NLE7	Papio anubis	MT	A
UniProt	A0A2R8ZF30	Pan paniscus	MT	A
UniProt	A0A2R8Z8G9	Pan paniscus	MT	A
UniProt	G3TMU9	Loxodonta africana	MT	A
UniProt	A1A4J9	Bos taurus	MT	A
UniProt	A0A3Q1N9H8	Bos taurus	MT	A
UniProt	A0A3Q1LPF1	Bos taurus	MT	A
UniProt	A0A2K6GD33	Propithecus coquereli	MT	A
UniProt	A0A2K6GD38	Propithecus coquereli	MT	A
UniProt	A0A2I2V4Q1	Felis catus	MT	A
UniProt	M3WGU5	Felis catus	MT	A
UniProt	A0A6I8PQU1	Xenopus tropicalis	MT	A
UniProt	A0A6I8SQY0	Xenopus tropicalis	MT	A
UniProt	A0A6I8S6Z3	Xenopus tropicalis	MT	A
UniProt	A0A6I8SZ06	Xenopus tropicalis	MT	A
UniProt	A0A6I8PU39	Xenopus tropicalis	MT	A
UniProt	B0S5B7	Danio rerio	MT	A
UniProt	F7AFR6	Ciona intestinalis	MT	A
UniProt	C3XW76	Branchiostoma floridae	MT	A
UniProt	W4ZBU9	Strongylocentrotus purpuratus	MT	A
UniProt	Q8TA83	Caenorhabditis elegans	MT	A
UniProt	A0A5S6PKC1	Brugia malayi	MT	A
UniProt	A0A1X7VMT6	Amphimedon queenslandica	MT	A
UniProt	A0A1X7V3F9	Amphimedon queenslandica	MT	A
UniProt	B4FTR0	Zea mays	MT	A
UniProt	B4FVD3	Zea mays	MT	A
UniProt	Q5VRK6	Oryza sativa subsp. japonica	MT	A
UniProt	Q8GWW8	Arabidopsis thaliana	MT	A
UniProt	Q8GWW8	Arabidopsis thaliana	MT	A
UniProt	Q2QX63	Oryza sativa subsp. japonica	MT	A
UniProt	A0A1D6ITZ5	Zea mays	MT	A
UniProt	A0A1D6NS04	Zea mays	MT	A
UniProt	F4HWI4	Arabidopsis thaliana	MT	A
UniProt	Q38813	Arabidopsis thaliana	MT	A
UniProt	A0A1D8PNQ8	Candida albicans	MT	A
UniProt	G3B3Y8	Candida tenuis	MT	A
UniProt	Q6CRN5	Kluyveromyces lactis	MT	A
UniProt	P35191	Saccharomyces cerevisiae	MT	A
UniProt	C5DXB3	Zygosaccharomyces rouxii	MT	A
UniProt	Q6C1X9	Yarrowia lipolytica	MT	A
UniProt	P87239	Schizosaccharomyces pombe	MT	A
UniProt	B6HH21	Penicillium rubens	MT	A
UniProt	Q2UEV0	Aspergillus oryzae	MT	A
UniProt	V5IP41	Neurospora crassa	MT	A
UniProt	E3JQU9	Puccinia graminis f. sp. tritici	MT	A
UniProt	A0A5B0PZJ8	Puccinia graminis f. sp. tritici	MT	A
UniProt	S2KBK7	Mucor circinelloides f. circinelloides	MT	A
UniProt	S2J2W3	Mucor circinelloides f. circinelloides	MT	A
UniProt	E1ZPI7	Chlorella variabilis	MT	A
NCBI	XP_024534255.1	Selaginella moellendorffii	MT	A
NCBI	XP_024536459.1	Selaginella moellendorffii	MT	A
NCBI	XP_022838962.1	Ostreococcus tauri	MT	A
NCBI	XP_029629479.1	Salmo trutta	MT	A
NCBI	XP_032816867.1	Petromyzon marinus	MT	A
NCBI	XP_061425736.1	Lethenteron reissneri	MT	A
UniProt	A0A4W3HTV8	Callorhinchus milii	MT	A
UniProt	A0A401SML0	Chiloscyllium punctatum	MT	A
KEGG	maua_101843793	Mesocricetus auratus	MT	A
KEGG	ptr_453879	Pan troglodytes	MT	A
KEGG	biu_109578442	Bos indicus	MT	A
KEGG	bbis_104988916	Bison bison bison	MT	A
KEGG	chx_102189179	Capra hircus	MT	A
KEGG	dle_111185256	Delphinapterus leucas	MT	A
KEGG	hai_109392140	Hipposideros armiger	MT	A
KEGG	ssc_100624182	Sus scrofa	MT	A
KEGG	pcoo_112853172	Puma concolor	MT	A
KEGG	umr_103668813	Ursus maritimus	MT	A
KEGG	zca_113932944	Zalophus californianus	MT	A
KEGG	ecb_100066092	Equus caballus	MT	A
KEGG	zvi_118093245	Zootoca vivipara	MT	A
KEGG	asn_102376155	Alligator sinensis	MT	A
NCBI	XP 041575169	Taeniopygia guttata	MT	A
NCBI	XP 025011115	Gallus gallus	MT	A
UniProt	A0A1D8PPM1	Candida albicans strain SC5314 ATCC MYA 2876	ER	A
UniProt	G3AW60	Candida tenuis strain ATCC 10573 BCRC 21748 CBS 615 JCM 9827	ER	A
UniProt	Q6CU67	Kluyveromyces lactis strain ATCC 8585 CBS 2359 DSM 70799 NBRC 1267 NRRL Y 1140 WM3	ER	A
UniProt	P25303	Saccharomyces cerevisiae strain ATCC 204508 S288c	ER	A
UniProt	C5DPU7	Zygosaccharomyces rouxii strain ATCC 2623 CBS 732 NBRC 1130 NCYC 568 NRRL Y 229	ER	A
UniProt	Q6C6E0	Yarrowia lipolytica strain CLIB 122 E 150	ER	A
UniProt	B6H2A0	Penicillium rubens strain ATCC 28089 DSM 1075 NRRL 1951 Wisconsin 54 1255	ER	A
UniProt	Q2TZF2	Aspergillus oryzae strain ATCC 42149 RIB 40	ER	A
UniProt	A7UX48	Neurospora crassa strain ATCC 24698 74 OR23 1A CBS 708 71 DSM 1257 FGSC 987	ER	A
UniProt	O94625	Schizosaccharomyces pombe strain 972 ATCC 24843	ER	A
UniProt	E3JV18	Puccinia graminis f sp tritici strain CRL 75 36 700 3 race SCCL	ER	A
UniProt	S2JTF2	Mucor circinelloides f circinelloides strain 1006PhL	ER	A
UniProt	S2JC74	Mucor circinelloides f circinelloides strain 1006PhL	ER	A
UniProt	Q4N9S9	Theileria parva	ER	A
UniProt	A0A1A8W762	Plasmodium malariae	ER	A
UniProt	C4LUK8	Entamoeba histolytica	ER	A
UniProt	C4LV33	Entamoeba histolytica	ER	A
UniProt	E9FW04	Daphnia pulex	ER	B
UniProt	A0A088AJE9	Apis mellifera	ER	B
UniProt	Q9VPQ2	Drosophila melanogaster	ER	B
UniProt	Q8MPX3	Caenorhabditis elegans	ER	B
UniProt	A0A5S6PR91	Brugia malayi	ER	B
UniProt	T1F4C8	Helobdella robusta	ER	B
UniProt	V4B880	Lottia gigantea	ER	B
UniProt	Q6NYZ0	Danio rerio	ER	B
UniProt	A0A673XYR4	Salmo trutta	ER	B
UniProt	Q99KV1	Mus musculus	ER	B
UniProt	Q6TUG0	Rattus norvegicus	ER	B
UniProt	Q9UBS4	Homo sapiens	ER	B
UniProt	G3T018	Loxodonta africana	ER	B
UniProt	Q3ZBA6	Bos taurus	ER	B
UniProt	M3WG96	Felis catus	ER	B
UniProt	A0A2R9CA14	Pan paniscus	ER	B
UniProt	A0A2K6GP61	Propithecus coquereli	ER	B
UniProt	A0A6I8R565	Xenopus tropicalis	ER	B
UniProt	A0A6I8SWT6	Xenopus tropicalis	ER	B
UniProt	A0A6I8PZ21	Xenopus tropicalis	ER	B
UniProt	A0A6I8S871	Xenopus tropicalis	ER	B
UniProt	A0A6I8T1B4	Xenopus tropicalis	ER	B
UniProt	A0A6I8S3G8	Xenopus tropicalis	ER	B
UniProt	A0A6I8RBN4	Xenopus tropicalis	ER	B
UniProt	F6UJE7	Xenopus tropicalis	ER	B
UniProt	A0A4W3JEW2	Callorhinchus milii	ER	B
UniProt	A0A401SB34	Chiloscyllium punctatum	ER	B
UniProt	H2XSK6	Ciona intestinalis	ER	B
UniProt	W4YZ76	Strongylocentrotus purpuratus	ER	B
UniProt	C3Z093	Branchiostoma floridae	ER	B
UniProt	A7RUW4	Nematostella vectensis	ER	B
UniProt	A0A1X7TVQ7	Amphimedon queenslandica	ER	B
UniProt	A9V7Z9	Monosiga brevicollis	ER	B
UniProt	Q9LZK5	Arabidopsis thaliana	ER	B
UniProt	K7UU30	Zea mays	ER	B
UniProt	A0A1D6FM03	Zea mays	ER	B
UniProt	A0A1D6LZ71	Zea mays	ER	B
UniProt	A0A1D6LZ70	Zea mays	ER	B
UniProt	B9FHF3	Oryza sativa subsp japonica	ER	B
UniProt	A0A1D6FI63	Zea mays	ER	B
UniProt	E1ZP87	Chlorella variabilis	ER	B
NCBI	XP_032821313.1	Petromyzon marinus	ER	B
NCBI	XP_061419470.1	Lethenteron reissneri	ER	B
NCBI	OUS48182.1	Ostreococcus tauri	ER	B
NCBI	XP_002978653_2	Selaginella moellendorffii	ER	B
KEGG	maua_101825922	Mesocricetus auratus	ER	B
KEGG	csab_103221093	Chlorocebus sabaeus	ER	B
KEGG	umr_103676056	Ursus maritimus	ER	B
KEGG	chx_102176459	Capra hircus	ER	B
KEGG	biu_109557111	Bos indicus	ER	B
KEGG	bbis_104998623	Bison bison bison	ER	B
KEGG	hai_109396223	Hipposideros armiger	ER	B
KEGG	pcoo_112849511	Puma concolor	ER	B
KEGG	ssc_100152894	Sus scrofa	ER	B
KEGG	dle_111172891	Delphinapterus leucas	ER	B
KEGG	zca_113917360	Zalophus californianus	ER	B
KEGG	ecb_100059460	Equus caballus	ER	B
KEGG	ptr_460911	Pan troglodytes	ER	B
NCBI	XP 040535730	Gallus gallus	ER	B
NCBI	XP 030136139	Taeniopygia guttata	ER	B
KEGG	asn_102373808	Alligator sinensis	ER	B
KEGG	zvi_118093647	Zootoca vivipara	ER	B
UniProt	E9G284	Daphnia pulex	CN	A
UniProt	O16303	Caenorhabditis elegans	CN	A
UniProt	T1FMI3	Helobdella robusta	CN	A
UniProt	V4ACD0	Lottia gigantea	CN	A
UniProt	M9PD23	Drosophila melanogaster	CN	A
UniProt	C3YFB6	Branchiostoma floridae	CN	A
UniProt	A7SHV1	Nematostella vectensis	CN	A
UniProt	W4XYY7	Strongylocentrotus purpuratus	CN	A
UniProt	A5WVI9	Danio rerio	CN	A
UniProt	Q7ZUP5	Danio rerio	CN	A
UniProt	A0A674F1G3	Salmo trutta	CN	A
UniProt	Q9QYJ0	Mus musculus	CN	A
UniProt	O35824	Rattus norvegicus	CN	A
UniProt	G3TB82	Loxodonta africana	CN	A
UniProt	M3X8T9	Felis catus	CN	A
UniProt	O60884	Homo sapiens	CN	A
UniProt	Q2HJ94	Bos taurus	CN	A
UniProt	Q2HJ94	Bos taurus	CN	A
UniProt	A0A2K6G6K0	Propithecus coquereli	CN	A
UniProt	A0A2K6G6K0	Propithecus coquereli	CN	A
UniProt	F6UGS5	Xenopus tropicalis	CN	A
UniProt	A0A401S5T5	Chiloscyllium punctatum	CN	A
UniProt	A0A4W3JJL2	Callorhinchus milii	CN	A
UniProt	E9GRV0	Daphnia pulex	CN	A
UniProt	A0A088A5J1	Apis mellifera	CN	A
UniProt	Q9VFV9	Drosophila melanogaster	CN	A
UniProt	O45502	Caenorhabditis elegans	CN	A
UniProt	A0A0K0JCH0	Brugia malayi	CN	A
UniProt	E7FDL8	Danio rerio	CN	A
UniProt	A0A673YXD9	Salmo trutta	CN	A
UniProt	F6X6V0	Xenopus tropicalis	CN	A
UniProt	A0A6I8RBD2	Xenopus tropicalis	CN	A
UniProt	Q9JMC3	Mus musculus	CN	A
UniProt	Q4QR73	Rattus norvegicus	CN	A
UniProt	Q8WW22	Homo sapiens	CN	A
UniProt	Q8WW22	Homo sapiens	CN	A
UniProt	A0A2R9B809	Pan paniscus	CN	A
UniProt	A0A2I3LY88	Papio anubis	CN	A
UniProt	G3SRU6	Loxodonta africana	CN	A
UniProt	A0A2K6GCN2	Propithecus coquereli	CN	A
UniProt	A0A2I2UGB6	Felis catus	CN	A
UniProt	F1N6Q0	Bos taurus	CN	A
UniProt	A0A401T4M8	Chiloscyllium punctatum	CN	A
UniProt	A0A4W3HH07	Callorhinchus milii	CN	A
UniProt	A0A5G3I8Z8	Xenopus tropicalis	CN	A
UniProt	F1QTK7	Danio rerio	CN	A
UniProt	A0A4W3IGV9	Callorhinchus milii	CN	A
UniProt	A0A401SGS7	Chiloscyllium punctatum	CN	A
UniProt	P63037	Mus musculus	CN	A
UniProt	P63036	Rattus norvegicus	CN	A
UniProt	G3SNQ5	Loxodonta africana	CN	A
UniProt	Q5E954	Bos taurus	CN	A
UniProt	Q5E954	Bos taurus	CN	A
UniProt	A0A2K6GTR6	Propithecus coquereli	CN	A
UniProt	P31689	Homo sapiens	CN	A
UniProt	A0A2I3LLW0	Papio anubis	CN	A
UniProt	A0A2K6GGJ0	Propithecus coquereli	CN	A
UniProt	A0A2I3MRQ9	Papio anubis	CN	A
UniProt	F6YR32	Xenopus tropicalis	CN	A
UniProt	T1G987	Helobdella robusta	CN	A
UniProt	W4ZL46	Strongylocentrotus purpuratus	CN	A
UniProt	A7RZ26	Nematostella vectensis	CN	A
UniProt	V3ZFX0	Lottia gigantea	CN	A
UniProt	F6PKL5	Ciona intestinalis	CN	A
UniProt	A0A1X7UHM8	Amphimedon queenslandica	CN	A
UniProt	Q5A355	Candida albicans	CN	A
UniProt	G3AXD3	Candida tenuis	CN	A
UniProt	Q6CP33	Kluyveromyces lactis	CN	A
UniProt	P53940	Saccharomyces cerevisiae	CN	A
UniProt	C5DU98	Zygosaccharomyces rouxii	CN	A
UniProt	B6H977	Penicillium rubens	CN	A
UniProt	Q2UKI0	Aspergillus oryzae	CN	A
UniProt	Q7S1F9	Neurospora crassa	CN	A
UniProt	O74752	Schizosaccharomyces pombe	CN	A
UniProt	A0A1D8PSQ3	Candida albicans	CN	A
UniProt	G3BF77	Candida tenuis	CN	A
UniProt	Q6CLF8	Kluyveromyces lactis	CN	A
UniProt	P25491	Saccharomyces cerevisiae	CN	A
UniProt	C5DP95	Zygosaccharomyces rouxii	CN	A
UniProt	Q6C3C3	Yarrowia lipolytica	CN	A
UniProt	S2J2X9	Mucor circinelloides	CN	A
UniProt	S2K6C7	Mucor circinelloides	CN	A
UniProt	E3KCH2	Puccinia graminis	CN	A
UniProt	A9UU83	Monosiga brevicollis	CN	A
UniProt	Q4N7W4	Theileria parva	CN	A
UniProt	A0A1A8W918	Plasmodium malariae	CN	A
UniProt	F4J1V2	Arabidopsis thaliana	CN	A
UniProt	Q94AW8	Arabidopsis thaliana	CN	A
UniProt	P42825	Arabidopsis thaliana	CN	A
UniProt	A0A1D6JD84	Zea mays	CN	A
UniProt	A0A1D6GG02	Zea mays	CN	A
UniProt	C0P7S8	Zea mays	CN	A
UniProt	Q6F3B0	Oryza sativa	CN	A
UniProt	A0A096S8H0	Zea mays	CN	A
UniProt	A0A1D6GLE1	Zea mays	CN	A
UniProt	O65160	Zea mays	CN	A
UniProt	Q84PD0	Oryza sativa	CN	A
UniProt	B4FJC3	Zea mays	CN	A
UniProt	Q0DYZ8	Oryza sativa	CN	A
UniProt	Q0JB88	Oryza sativa	CN	A
UniProt	E1Z452	Chlorella variabilis	CN	A
UniProt	B1N5Y5	Entamoeba histolytica	CN	A
UniProt	C4LSG9	Entamoeba histolytica	CN	A
UniProt	C4M2K3	Entamoeba histolytica	CN	A
NCBI	XP_032813640.1	Petromyzon marinus	CN	A
NCBI	XP_061421758.1	Lethenteron reissneri	CN	A
NCBI	XP_029606062.1	Salmo trutta	CN	A
NCBI	XP_024517322.1	Selaginella moellendorffii	CN	A
NCBI	XP_002969107.1	Selaginella moellendorffii	CN	A
NCBI	XP_003080911.1	Ostreococcus tauri	CN	A
NCBI	XP_032829954.1	Petromyzon marinus	CN	A
NCBI	XP_061428521.1	Lethenteron reissneri	CN	A
NCBI	XP_032809451.1	Petromyzon marinus	CN	A
NCBI	XP_061409463.1	Lethenteron reissneri	CN	A
KEGG	hai_109383079	Hipposideros armiger	CN	A
KEGG	maua_101822406	Mesocricetus auratus	CN	A
KEGG	ssc_100521133	Sus scrofa	CN	A
KEGG	zca_118356458	Zalophus californianus	CN	A
KEGG	umr_103673814	Ursus maritimus	CN	A
KEGG	pcoo_112857225	Puma concolor	CN	A
KEGG	dle_111165018	Delphinapterus leucas	CN	A
KEGG	ptr_473274	Pan troglodytes	CN	A
KEGG	csab_103232247	Chlorocebus sabaeus	CN	A
KEGG	biu_109572621	Bos indicus	CN	A
KEGG	chx_102173960	Capra hircus	CN	A
KEGG	bbis_104991438	Bison bison bison	CN	A
KEGG	ecb_100056778	Equus caballus	CN	A
KEGG	zvi_118087161	Zootoca vivipara	CN	A
KEGG	asn_102372588	Alligator sinensis	CN	A
NCBI	XP 030138344 1	Taeniopygia guttata	CN	A
NCBI	NP 001005841 1	Gallus gallus	CN	A
KEGG	maua_101838570	Mesocricetus auratus	CN	A
KEGG	zca_113908817	Zalophus californianus	CN	A
KEGG	ptr_453567	Pan troglodytes	CN	A
KEGG	csab_103245253	Chlorocebus sabaeus	CN	A
KEGG	ecb_100060143	Equus caballus	CN	A
KEGG	umr_103660307	Ursus maritimus	CN	A
KEGG	bbis_104990942	Bison bison bison	CN	A
KEGG	chx_102182172	Capra hircus	CN	A
KEGG	dle_111177872	Delphinapterus leucas	CN	A
KEGG	ssc_397613	Sus scrofa	CN	A
KEGG	hai_109381452	Hipposideros armiger	CN	A
KEGG	asn_102384444	Alligator sinensis	CN	A
NCBI	XP 030137762	Taeniopygia guttata	CN	A
NCBI	XP 040536481	Gallus gallus	CN	A
KEGG	zvi_118096293	Zootoca vivipara	CN	A
KEGG	maua_101838070	Mesocricetus auratus	CN	A
KEGG	biu_109563166	Bos indicus	CN	A
KEGG	chx_102187862	Capra hircus	CN	A
KEGG	bbis_104988713	Bison bison bison	CN	A
KEGG	dle_111163112	Delphinapterus leucas	CN	A
KEGG	ptr_746627	Pan troglodytes	CN	A
KEGG	csab_103219299	Chlorocebus sabaeus	CN	A
KEGG	umr_103667028	Ursus maritimus	CN	A
KEGG	zca_113934139	Zalophus californianus	CN	A
KEGG	ecb_100053747	Equus caballus	CN	A
KEGG	ssc_100512008	Sus scrofa	CN	A
KEGG	asn_102386331	Alligator sinensis	CN	A
NCBI	XP 015153907	Gallus gallus	CN	A
NCBI	XP 030147398	Taeniopygia guttata	CN	A
KEGG	zvi_118097726	Zootoca vivipara	CN	A
UniProt	E9GJN9	Daphnia pulex	CN	B
UniProt	Q9VPY9	Drosophila melanogaster	CN	B
UniProt	A0A088A635	Apis mellifera	CN	B
UniProt	Q9W2U5	Drosophila melanogaster	CN	B
UniProt	Q53ZT0	Drosophila melanogaster	CN	B
UniProt	T1EM09	Helobdella robusta	CN	B
UniProt	V3ZVN0	Lottia gigantea	CN	B
UniProt	Q20774	Caenorhabditis elegans	CN	B
UniProt	A0A0J9XY54	Brugia malayi	CN	B
UniProt	T1ELP3	Helobdella robusta	CN	B
UniProt	A5WUU0	Danio rerio	CN	B
UniProt	A0A674CGV2	Salmo trutta	CN	B
UniProt	F1R1Q6	Danio rerio	CN	B
UniProt	A2AG30	Mus musculus	CN	B
UniProt	G3TMY5	Loxodonta africana	CN	B
UniProt	A0A2K6G1S1	Propithecus coquereli	CN	B
UniProt	A0A2I2UQ96	Felis catus	CN	B
UniProt	A0A2K6G1S5	Propithecus coquereli	CN	B
UniProt	A0A096P196	Papio anubis	CN	B
UniProt	A0A2I3N118	Papio anubis	CN	B
UniProt	M3VW02	Felis catus	CN	B
UniProt	A0A452DJB8	Bos taurus	CN	B
UniProt	F6PZS7	Xenopus tropicalis	CN	B
UniProt	V9KSM7	Callorhinchus milii	CN	B
UniProt	A0A401SJU8	Chiloscyllium punctatum	CN	B
UniProt	A0A0R4IYH3	Danio rerio	CN	B
UniProt	B8JM56	Danio rerio	CN	B
UniProt	A0A674BM19	Salmo trutta	CN	B
UniProt	A0A401SWI1	Chiloscyllium punctatum	CN	B
UniProt	Q9QYJ3	Mus musculus	CN	B
UniProt	B0K030	Rattus norvegicus	CN	B
UniProt	P25685	Homo sapiens	CN	B
UniProt	A0A2R9AD29	Pan paniscus	CN	B
UniProt	A0A2R9AGY0	Pan paniscus	CN	B
UniProt	A0A2K6FIY4	Propithecus coquereli	CN	B
UniProt	A0A0A0MW19	Papio anubis	CN	B
UniProt	A0A2R9CRB7	Pan paniscus	CN	B
UniProt	A0A2R9CHV4	Pan paniscus	CN	B
UniProt	Q3MI00	Bos taurus	CN	B
UniProt	G3SSQ7	Loxodonta africana	CN	B
UniProt	A0A2I2U0B3	Felis catus	CN	B
UniProt	Q66IK3	Xenopus tropicalis	CN	B
UniProt	Q6DEF3	Danio rerio	CN	B
UniProt	A0A674CNV9	Salmo trutta	CN	B
UniProt	Q9D832	Mus musculus	CN	B
UniProt	Q5XIP0	Rattus norvegicus	CN	B
UniProt	Q9UDY4	Homo sapiens	CN	B
UniProt	A0A2R9B7I7	Pan paniscus	CN	B
UniProt	A0A2K6FD00	Propithecus coquereli	CN	B
UniProt	G3TQ00	Loxodonta africana	CN	B
UniProt	M3X3F4	Felis catus	CN	B
UniProt	Q2KIT4	Bos taurus	CN	B
UniProt	F7CFF8	Xenopus tropicalis	CN	B
UniProt	A0A4W3IHT1	Callorhinchus milii	CN	B
UniProt	F6YBW0	Ciona intestinalis	CN	B
UniProt	W4XFI4	Strongylocentrotus purpuratus	CN	B
UniProt	C3YQT1	Branchiostoma floridae	CN	B
UniProt	A7SC40	Nematostella vectensis	CN	B
UniProt	A7RPE1	Nematostella vectensis	CN	B
UniProt	A7RG53	Nematostella vectensis	CN	B
UniProt	A7SWL1	Nematostella vectensis	CN	B
UniProt	A0A1X7UJZ5	Amphimedon queenslandica	CN	B
UniProt	A7MCD0	Danio rerio	CN	B
UniProt	A0A673ZCC6	Salmo trutta	CN	B
UniProt	Q80Y75	Mus musculus	CN	B
UniProt	Q5YKV6	Rattus norvegicus	CN	B
UniProt	P59910	Homo sapiens	CN	B
UniProt	A0A2R9B5H4	Pan paniscus	CN	B
UniProt	A0A096MSQ4	Papio anubis	CN	B
UniProt	G3U051	Loxodonta africana	CN	B
UniProt	A0A337SFB9	Felis catus	CN	B
UniProt	Q3SZW9	Bos taurus	CN	B
UniProt	A0A2K6GHH9	Propithecus coquereli	CN	B
UniProt	F7BJG6	Xenopus tropicalis	CN	B
UniProt	A0A4W3JJ77	Callorhinchus milii	CN	B
UniProt	A0A401SJE0	Chiloscyllium punctatum	CN	B
UniProt	F6VL41	Ciona intestinalis	CN	B
UniProt	C3ZLA5	Branchiostoma floridae	CN	B
UniProt	V3ZQN7	Lottia gigantea	CN	B
UniProt	W4YL94	Strongylocentrotus purpuratus	CN	B
UniProt	A7SC61	Nematostella vectensis	CN	B
UniProt	A9V732	Monosiga brevicollis	CN	B
UniProt	A0A1X7TFH7	Amphimedon queenslandica	CN	B
UniProt	Q4N4L5	Theileria parva	CN	B
UniProt	A0A1D3SQP2	Plasmodium malariae	CN	B
UniProt	A0A1D3JL34	Plasmodium malariae	CN	B
UniProt	A0A1C3KAJ2	Plasmodium malariae	CN	B
UniProt	Q9SR91	Arabidopsis thaliana	CN	B
UniProt	F4K9C8	Arabidopsis thaliana	CN	B
UniProt	K7VXU7	Zea mays	CN	B
UniProt	A0A1D6MES0	Zea mays	CN	B
UniProt	B8A1D6	Zea mays	CN	B
UniProt	A0A1D6FHB7	Zea mays	CN	B
UniProt	Q9FTT4	Oryza sativa subsp. japonica	CN	B
UniProt	B4F810	Zea mays	CN	B
UniProt	Q9XFD9	Oryza sativa subsp. japonica	CN	B
UniProt	Q9SIL3	Arabidopsis thaliana	CN	B
UniProt	A8MR40	Arabidopsis thaliana	CN	B
UniProt	C0P6C7	Zea mays	CN	B
UniProt	B4FT54	Zea mays	CN	B
UniProt	A0A1D6FJZ7	Zea mays	CN	B
UniProt	A0A1D6MCJ0	Zea mays	CN	B
UniProt	Q688X8	Oryza sativa subsp. japonica	CN	B
UniProt	Q9SY77	Arabidopsis thaliana	CN	B
UniProt	Q9XIF5	Arabidopsis thaliana	CN	B
UniProt	Q9SU57	Arabidopsis thaliana	CN	B
UniProt	F4JY55	Arabidopsis thaliana	CN	B
UniProt	A0A1D6QTZ3	Zea mays	CN	B
UniProt	Q6Z6Z5	Oryza sativa subsp. japonica	CN	B
UniProt	K7THS8	Zea mays	CN	B
UniProt	Q84SD3	Oryza sativa subsp. japonica	CN	B
UniProt	B4FDJ5	Zea mays	CN	B
UniProt	C0PA53	Zea mays	CN	B
UniProt	A0A1D6N5S3	Zea mays	CN	B
UniProt	B6SZU1	Zea mays	CN	B
UniProt	Q5N8X4	Oryza sativa subsp. japonica	CN	B
UniProt	E1ZD23	Chlorella variabilis	CN	B
UniProt	E1Z1V6	Chlorella variabilis	CN	B
UniProt	Q59V92	Candida albicans	CN	B
UniProt	G3AWP1	Candida tenuis	CN	B
UniProt	Q6CS15	Kluyveromyces lactis	CN	B
UniProt	P25294	Saccharomyces cerevisiae	CN	B
UniProt	C5E4B7	Zygosaccharomyces rouxii	CN	B
UniProt	Q6C608	Yarrowia lipolytica	CN	B
UniProt	Q09912	Schizosaccharomyces pombe	CN	B
UniProt	B6HNE2	Penicillium rubens	CN	B
UniProt	Q2U909	Aspergillus oryzae	CN	B
UniProt	Q1K7X6	Neurospora crassa	CN	B
UniProt	A9V7Y7	Monosiga brevicollis	CN	B
UniProt	A9UTU5	Monosiga brevicollis	CN	B
UniProt	E3KVU1	Puccinia graminis	CN	B
UniProt	A0A5B0MV36	Puccinia graminis	CN	B
UniProt	S2JPZ4	Mucor circinelloides	CN	B
UniProt	S2JL93	Mucor circinelloides	CN	B
UniProt	A0A5K1TVM5	Entamoeba histolytica	CN	B
NCBI	XP_032812134.1	Petromyzon marinus	CN	B
NCBI	XP_032826596.1	Petromyzon marinus	CN	B
NCBI	XP_061420650.1	Lethenteron reissneri	CN	B
NCBI	XP_001175481.2	Strongylocentrotus purpuratus	CN	B
NCBI	XP_032834351.1	Petromyzon marinus	CN	B
NCBI	XP_024531797.1	Selaginella moellendorffii	CN	B
NCBI	XP_002964414.1	Selaginella moellendorffii	CN	B
NCBI	OUS43126.1	Ostreococcus tauri	CN	B
NCBI	GCC19700.11	Chiloscyllium punctatum	CN	B
NCBI	GENSCAN00000011522	Callorhinchus milii	CN	B
KEGG	maua_101837447	Mesocricetus auratus	CN	B
KEGG	zca_113935127	Zalophus californianus	CN	B
KEGG	hai_109393780	Hipposideros armiger	CN	B
KEGG	ptr_746375	Pan troglodytes	CN	B
KEGG	csab_103219238	Chlorocebus sabaeus	CN	B
KEGG	ssc_100525553	Sus scrofa	CN	B
KEGG	umr_103667063	Ursus maritimus	CN	B
KEGG	pcoo_112871957	Puma concolor	CN	B
KEGG	dle_111188057	Delphinapterus leucas	CN	B
KEGG	biu_109562988	Bos indicus	CN	B
KEGG	chx_102172263	Capra hircus	CN	B
KEGG	zvi_118077244	Zootoca vivipara	CN	B
KEGG	asn_102385516	Alligator sinensis	CN	B
NCBI	XP 040517818	Gallus gallus	CN	B
NCBI	XP 030122153	Taeniopygia guttata	CN	B
KEGG	ptr_468747	Pan troglodytes	CN	B
KEGG	csab_103234043	Chlorocebus sabaeus	CN	B
KEGG	maua_101836264	Mesocricetus auratus	CN	B
KEGG	dle_111166701	Delphinapterus leucas	CN	B
KEGG	hai_109394265	Hipposideros armiger	CN	B
KEGG	chx_102172345	Capra hircus	CN	B
KEGG	biu_109561493	Bos indicus	CN	B
KEGG	bbis_104999817	Bison bison bison	CN	B
KEGG	pcoo_112852316	Puma concolor	CN	B
KEGG	zca_113916283	Zalophus californianus	CN	B
KEGG	ssc_396741	Sus scrofa	CN	B
KEGG	umr_103682112	Ursus maritimus	CN	B
KEGG	ecb_100065086	Equus caballus	CN	B
KEGG	XP 046761917	Gallus gallus	CN	B
KEGG	XP 004177189	Taeniopygia guttata	CN	B
KEGG	asn_102370438	Alligator sinensis	CN	B
KEGG	zvi_118079969	Zootoca vivipara	CN	B
KEGG	maua_101829743	Mesocricetus auratus	CN	B
KEGG	csab_103224573	Chlorocebus sabaeus	CN	B
KEGG	ptr_100608554	Pan troglodytes	CN	B
KEGG	pcoo_112848952	Puma concolor	CN	B
KEGG	zca_113925211	Zalophus californianus	CN	B
KEGG	umr_103662983	Ursus maritimus	CN	B
KEGG	ecb_100053123	Equus caballus	CN	B
KEGG	ssc_100525703	Sus scrofa	CN	B
KEGG	biu_109556147	Bos indicus	CN	B
KEGG	bbis_105001348	Bison bison bison	CN	B
KEGG	chx_102175354	Capra hircus	CN	B
KEGG	dle_111178394	Delphinapterus leucas	CN	B
KEGG	zvi_118088560	Zootoca vivipara	CN	B
KEGG	asn_102388510	Alligator sinensis	CN	B
NCBI	XP 040509859	Gallus gallus	CN	B
NCBI	XP 041567664	Taeniopygia guttata	CN	B
NCBI	XP 012430690	Taeniopygia guttata	CN	B
NCBI	XP 004936726	Gallus gallus	CN	B

## Sheet: B'_class
Database	Sequence ID	Organism	Group	Class
UniProt	M3VX69	Felis catus	CN	B’
UniProt	E1BNC7	Bos taurus	CN	B’
UniProt	Q8NHS0	Homo sapiens	CN	B’
UniProt	Q0III6	Bos taurus	CN	B’
UniProt	A0A3Q1LM43	Bos taurus	CN	B’
UniProt	A0A452DHX0	Bos taurus	CN	B’
UniProt	Q8WWF6	Homo sapiens	CN	B’
UniProt	A0A2I3M2V6	Papio anubis	CN	B’
UniProt	A0A2I3N631	Papio anubis	CN	B’
UniProt	A0A3Q2KRY8	Equus caballus	CN	B’
UniProt	O35723	Mus musculus	CN	B’
UniProt	A0A2Y9MS36	Delphinapterus leucas	CN	B’
UniProt	A0A6P3HJE3	Bison bison bison	CN	B’
UniProt	A0A6J2CRX9	Zalophus californianus	CN	B’
UniProt	A0A6P6ISN9	Puma concolor	CN	B’
UniProt	G3UEM4	Loxodonta africana	CN	B’
UniProt	A0A5F5Y4M2	Felis catus	CN	B’
UniProt	P25686	Homo sapiens	CN	B’
UniProt	B0CM59	Papio anubis	CN	B’
UniProt	A0A5F5XBQ8	Felis catus	CN	B’
UniProt	A0A5F5XWH1	Felis catus	CN	B’
UniProt	M3WER5	Felis catus	CN	B’
UniProt	A0A337SFD5	Felis catus	CN	B’
UniProt	A0A2K6FJZ6	Propithecus coquereli	CN	B’
UniProt	A0A2K6FK25	Propithecus coquereli	CN	B’
UniProt	A0A2R9AHH7	Pan paniscus	CN	B’
UniProt	G3T305	Loxodonta africana	CN	B’
UniProt	E9GF54	Daphnia pulex	CN	B’
UniProt	A7SKN4	Nematostella vectensis	CN	B’
UniProt	F1R1B0	Danio rerio	CN	B’
UniProt	A0A673WT57	Salmo trutta	CN	B’
UniProt	A0A3Q1M875	Bos taurus	CN	B’
UniProt	A0A3Q1LI39	Bos taurus	CN	B’
UniProt	M3WN05	Felis catus	CN	B’
UniProt	A0A2K6EU63	Propithecus coquereli	CN	B’
UniProt	A0A2R8ZPF3	Pan paniscus	CN	B’
UniProt	A0A6P3G9Z3	Bison bison bison	CN	B’
UniProt	F1MN92	Bos taurus	CN	B’
UniProt	A0A6P6I611	Puma concolor	CN	B’
UniProt	A0A8B7SRU9	Hipposideros armiger	CN	B’
UniProt	A0A3Q2LB17	Equus caballus	CN	B’
UniProt	A0A6J2CU27	Zalophus californianus	CN	B’
UniProt	G3TB74	Loxodonta africana	CN	B’
UniProt	G3UAD7	Loxodonta africana	CN	B’
UniProt	A0A096N1H6	Papio anubis	CN	B’
UniProt	A0A0J9YX62	Homo sapiens	CN	B’
UniProt	O75190	Homo sapiens	CN	B’
UniProt	A0A2R9BNJ7	Pan paniscus	CN	B’
UniProt	D3ZWI8	Rattus norvegicus	CN	B’
UniProt	Q6AYU3	Rattus norvegicus	CN	B’
UniProt	A0A8I6A5U2	Rattus norvegicus	CN	B’
UniProt	O54946	Mus musculus	CN	B’
UniProt	A0A0G2JER9	Mus musculus	CN	B’
UniProt	A0A6I8Q9N7	Xenopus tropicalis	CN	B’
UniProt	A0A2R8QPK4	Danio rerio	CN	B’
UniProt	Q1LY18	Danio rerio	CN	B’
UniProt	A0A673XMF2	Salmo trutta	CN	B’
UniProt	Q6DHR2	Danio rerio	CN	B’
UniProt	A0A401RRF5	Chiloscyllium punctatum	CN	B’
UniProt	A0A4W3I2B5	Callorhinchus milii	CN	B’
UniProt	Q9QYI7	Mus musculus	CN	B’
UniProt	A0A2R8Z9J2	Pan paniscus	CN	B’
UniProt	Q5FW11	Xenopus tropicalis	CN	B’
UniProt	Q9QYI5	Mus musculus	CN	B’
UniProt	A0A3Q1MZJ6	Bos taurus	CN	B’
UniProt	Q58DD3	Bos taurus	CN	B’
UniProt	F6WUA7	Ciona intestinalis	CN	B’
UniProt	A0A1X7VTR3	Amphimedon queenslandica	CN	B’
UniProt	A0A7M7P6Y2	Strongylocentrotus purpuratus	CN	B’
UniProt	Q9TY07	Caenorhabditis elegans	CN	B’
UniProt	A0A0H5SA72	Brugia malayi	CN	B’
UniProt	A0A7M7MM75	Apis mellifera	CN	B’
UniProt	Q7JUZ6	Drosophila melanogaster	CN	B’
UniProt	V4ASB8	Lottia gigantea	CN	B’
UniProt	T1EDF9	Helobdella robusta	CN	B’
UniProt	C3Z8N6	Branchiostoma floridae	CN	B’
NCBI	XP_032800276.1	Petromyzon marinus	CN	B’
NCBI	XP_032821214.1	Petromyzon marinus	CN	B’
NCBI	XP_61413740.1	Lethenteron reissneri	CN	B’
NCBI	XP_61419572.1	Lethenteron reissneri	CN	B’
NCBI	XP_61419571.1	Lethenteron reissneri	CN	B’
NCBI	GCC20720.1	Chiloscyllium punctatum	CN	B’
NCBI	XP_055520501.1	Leucoraja erinacea	CN	B’
NCBI	XP_055521670.1	Leucoraja erinacea	CN	B’
NCBI	XP_048463509.1	Rhincodon typus	CN	B’
NCBI	A0A2I3SH74	Pan troglodytes	CN	B’
NCBI	A0A0D9R1W0	Chlorocebus sabaeus	CN	B’
NCBI	D3ZAC5	Rattus norvegicus	CN	B’
NCBI	G3UEM4	Loxodonta africana	CN	B’
NCBI	T1EDF9	Helobdella robusta	CN	B’
NCBI	A0A6D2XM34	Pan troglodytes	CN	B’
NCBI	A0A2R8ZPF3	Pan paniscus	CN	B’
NCBI	Q7Z6W7	Homo sapiens	CN	B’
NCBI	Q9QYI8	Mus musculus	CN	B’
NCBI	D3ZN46	Rattus norvegicus	CN	B’
NCBI	A0A8I5N5N4	Papio anubis	CN	B’
NCBI	G3SZS0	Loxodonta africana	CN	B’
KEGG	pcoo_112859172	Puma concolor	CN	B’
KEGG	biu_109576019	Bos indicus	CN	B’
KEGG	ecb_111768283	Equus caballus	CN	B’
KEGG	chx_108635097	Capra hircus	CN	B’
KEGG	biu_109571093	Bos indicus	CN	B’
KEGG	zca_113920049	Zalophus californianus	CN	B’
KEGG	zvi_118091633	Zootoca vivipara	CN	B’
KEGG	csab_103228096	Chlorocebus sabaeus	CN	B’
KEGG	dle_111168784	Delphinapterus leucas	CN	B’
KEGG	ssc_100517496	Sus scrofa	CN	B’
KEGG	maua_101841216	Mesocricetus auratus	CN	B’
KEGG	ssc_100739088	Sus scrofa	CN	B’
KEGG	biu_109556551	Bos indicus	CN	B’
KEGG	chx_102190574	Capra hircus	CN	B’
KEGG	umr_103662654	Ursus maritimus	CN	B’
KEGG	umr_103669617	Ursus maritimus	CN	B’
KEGG	zca_113911170	Zalophus californianus	CN	B’
KEGG	umr_103660921	Ursus maritimus	CN	B’
KEGG	chx_102168694	Capra hircus	CN	B’
KEGG	maua_101837497	Mesocricetus auratus	CN	B’
KEGG	ptr_743367	Pan troglodytes	CN	B’
KEGG	csab_103217906	Chlorocebus sabaeus	CN	B’
KEGG	umr_103662743	Ursus maritimus	CN	B’
KEGG	pcoo_112867160	Puma concolor	CN	B’
KEGG	hai_109380520	Hipposideros armiger	CN	B’
KEGG	ecb_100056303	Equus caballus	CN	B’
KEGG	chx_102188660	Capra hircus	CN	B’
NCBI	XP 002194088 1	Taeniopygia guttata	CN	B’
NCBI	XP 001233013 1	Gallus gallus	CN	B’
KEGG	asn_102384837	Alligator sinensis	CN	B’
NCBI	XP 030120135 1	Taeniopygia guttata	CN	B’
KEGG	sp Q5F3Z5 1	Gallus gallus	CN	B’
KEGG	hai_109391512	Hipposideros armiger	CN	B’
KEGG	bbis_104980511	Bison bison bison	CN	B’
KEGG	biu_109557825	Bos indicus	CN	B’
KEGG	dle_111176202	Delphinapterus leucas	CN	B’
KEGG	pcoo_112867072	Puma concolor	CN	B’
KEGG	ssc_100525669	Sus scrofa	CN	B’
KEGG	ecb_100067238	Equus caballus	CN	B’
KEGG	biu_109559849	Bos indicus	CN	B’
KEGG	umr_103674093	Ursus maritimus	CN	B’
KEGG	ptr_473436	Pan troglodytes	CN	B’
KEGG	csab_103227305	Chlorocebus sabaeus	CN	B’
KEGG	maua_101828254	Mesocricetus auratus	CN	B’
KEGG	ptr_470916	Pan troglodytes	CN	B’
KEGG	zvi_118081585	Zootoca vivipara	CN	B’
KEGG	asn_102370128	Alligator sinensis	CN	B’
NCBI	XP 030133209 1	Taeniopygia guttata	CN	B’
NCBI	XP 030133213 1	Taeniopygia guttata	CN	B’
KEGG	maua_101830507	Mesocricetus auratus	CN	B’
KEGG	chx_100861159	Capra hircus	CN	B’
KEGG	ssc_100522168	Sus scrofa	CN	B’
KEGG	dle_111171854	Delphinapterus leucas	CN	B’
KEGG	zvi_118090751	Zootoca vivipara	CN	B’
KEGG	asn_102370744	Alligator sinensis	CN	B’
KEGG	maua_101833327	Mesocricetus auratus	CN	B’
KEGG	hai_109391256	Hipposideros armiger	CN	B’
KEGG	pcoq_105813988	Propithecus coquereli	CN	B’
KEGG	bta_528549	Bos taurus	CN	B’
NCBI	XP 046777951 1	Gallus gallus	CN	B’

## Sheet: Other_JDPs
Database	Sequence ID	Organism	Protein
KEGG	fca_101081880	Felis catus	DNAJB9
KEGG	bta_614588	Bos taurus	DNAJB9
KEGG	hsa_4189	Homo sapiens	DNAJB9
KEGG	panu_100999047	Pan paniscus	DNAJB9
KEGG	ecb_100055586	Equus caballus	DNAJB9
KEGG	mmu_27362	Mus musculus	DNAJB9
KEGG	dle_111179498	Delphinapterus leucas	DNAJB9
KEGG	bbis_104981909	Balaenoptera bonaerensis	DNAJB9
KEGG	zca_113911465	Zalophus californianus	DNAJB9
KEGG	pcoo_112866902	Phocoena phocoena	DNAJB9
KEGG	lav_100676688	Lutra lutra	DNAJB9
KEGG	pcoq_105815206	Pteropus conspicillatus	DNAJB9
KEGG	pps_100968555	Pseudorca crassidens	DNAJB9
KEGG	hai_109389821	Hippopotamus amphibius	DNAJB9
KEGG	rno_24908	Rattus norvegicus	DNAJB9
KEGG	xtr_100038131	Xenopus tropicalis	DNAJB9
KEGG	dre_554091	Danio rerio	DNAJB9
KEGG	dre_574005	Danio rerio	DNAJB9
KEGG	pmrn_116947563	Procavia capensis	DNAJB9
KEGG	lrj_133351639	Loxodonta africana	DNAJB9
KEGG	ptr_744984	Pan troglodytes	DNAJB9
KEGG	csab_103226731	Capra hircus	DNAJB9
KEGG	biu_109557440	Bison bison	DNAJB9
KEGG	chx_102187454	Canis lupus	DNAJB9
KEGG	zvi_118082487	Zapus hudsonius	DNAJB9
KEGG	ssc_100521593	Sus scrofa	DNAJB9
KEGG	maua_101824242	Mustela altaica	DNAJB9
KEGG	umr_103658993	Ursus maritimus	DNAJB9
KEGG	asn_102385728	Apteryx australis	DNAJB9
KEGG	gga_417783	Gallus gallus	DNAJB9
KEGG	tgu_100223203	Taeniopygia guttata	DNAJB9
NCBI	XP_029616778_1	Salmo trutta	DNAJB9
NCBI	XP_007903326_1	Callorhinchus milii	DNAJB9
NCBI	XP_001897133_1	Brugia malayi	DNAJB9
NCBI	XP_002129473_1	Ciona intestinalis	DNAJB9
NCBI	EDO40501_1	Nematostella vectensis	DNAJB9
NCBI	XP_046444413_1	Daphnia pulex	DNAJB9
NCBI	XP_009009932_1	Helobdella robusta	DNAJB9
NCBI	XP_035676472_1	Branchiostoma floridae	DNAJB9
NCBI	XP_030828245_1	Strongylocentrotus purpuratus	DNAJB9
NCBI	GCC26649_1	Chiloscyllium punctatum	DNAJB9
UniProt	Q6CPW8	Kluyveromyces lactis strain ATCC 8585 CBS 2359 DSM 70799 NBRC 1267 NRRL Y 1140 WM37	Hlj1
UniProt	A0A6A5PRP2	Saccharomyces cerevisiae strain AWRI796	Hlj1
UniProt	A0A6A5PRP2	Saccharomyces cerevisiae strain VIN 13	Hlj1
UniProt	A0A1Q2ZTL6	Zygosaccharomyces rouxii	Hlj1
UniProt	A0A1D8PRI1	Candida albicans strain SC5314 ATCC MYA 2876	Hlj1
UniProt	C4YT36	Candida albicans strain WO-1	Hlj1
UniProt	estExt0_Genewise2Plu	Candida tenuis	Hlj1
UniProt	A0A1D8NCU4	Yarrowia lipolytica strain CLIB 122 E 150	Hlj1
OMA	ORYSJ24133	Oryza sativa subsp. japonica	Caj1/Djp1
OMA	MAIZE84520	Zea mays	Caj1/Djp1
OMA	ARATH31288	Arabidopsis thaliana	Caj1/Djp1
NCBI	XP_002968059	Selaginella moellendorffii	Caj1/Djp1
NCBI	EFJ30313_1	Selaginella moellendorffii	Caj1/Djp1
NCBI	XP_005845199_1	Chlorella variabilis	Caj1/Djp1
NCBI	KAI3424846_1	Chlorella vulgaris	Caj1/Djp1
OMA	ORYSI36952	Oryza sativa subsp. indica	Caj1/Djp1
OMA	ARATH10034	Arabidopsis thaliana	Caj1/Djp1
UniProt	NP_001149115_1	Zea mays	Caj1/Djp1
UniProt	P39101	Saccharomyces cerevisiae	Caj1/Djp1
UniProt	A0A1Q3A0S7	Zygosaccharomyces rouxii	Caj1/Djp1
OMA	ASPOR11819	Aspergillus oryzae	Caj1/Djp1
OMA	NEUCR05547	Neurospora crassa	Caj1/Djp1
UniProt	A0A1D8PEX2	Candida albicans	Caj1/Djp1
OMA	CANTE02755	Candida tenuis	Caj1/Djp1
OMA	KLULA03778	Kluyveromyces lactis	Caj1/Djp1
OMA	ZYGRO04197	Zygosaccharomyces rouxii	Caj1/Djp1
UniProt	P40564	Saccharomyces cerevisiae	Caj1/Djp1
OMA	SCHPO03372	Schizosaccharomyces pombe	Caj1/Djp1
OMA	CANAL05322	Candida albicans	Caj1/Djp1
OMA	CANAW01437	Candida albicans	Caj1/Djp1
OMA	CANTE05065	Candida tenuis	Caj1/Djp1

## Sheet: APP
Database	Sequence ID	Organism	Protein
OMA	NEMVE14506	Nematostella vectensis	APL-1
UNIPROT	A7RTM2	Uncharacterized protein	APL-1
OMA	HYDVU13558	Hydra vulgaris	APL-1
UNIPROT	T2MFP9	Amyloid like	APL-1
OMA	CAPTE09249	Capitella teleta	APL-1
OMA	CAPI112999	Ext fgenesh	APL-1
OMA	OCTBM31900	Octopus bimaculoides	APL-1
OMA	LOTGI18038	Lottia gigantea	APL-1
OMA	LINUN01070	Lingula unguis	APL-1
OMA	LINUN14892	Lingula unguis	APL-1
UNIPROT	E9G336	Beta amyloid	APL-1
UNIPROT	A0A3B0J7J2	Beta amyloid	APL-1
UNIPROT	A0A6P4FB18	Beta amyloid	APL-1
UNIPROT	A0A6P8L9Y7	Amyloid beta	APL-1
UNIPROT	P14599	Amyloid beta	APL-1
UNIPROT	A0A0A1XPU6	Beta amyloid	APL-1
UNIPROT	A0A4C1VH27	Amyloid beta	APL-1
UNIPROT	A0A0A9YQY2	Beta amyloid	APL-1
UNIPROT	A0A5B7E1V0	Beta amyloid	APL-1
UNIPROT	A0A4Y2A051	Amyloid beta	APL-1
UNIPROT	Q10651	Amyloid beta	APL-1
OMA	BRAFL02032	Branchiostoma floridae	APL-1
OMA	BRALA20906	Branchiostoma lanceolatum	APL-1
NCBI	XP_032833021	Petromyzon marinus	APL-1
NCBI	XP_032835912	Petromyzon marinus	APL-1
NCBI	XP_061404171	Lethenteron reissneri	APL-1
NCBI	XP_061404167	Lethenteron reissneri	APL-1
OMA	SCYTO14308	Scyliorhinus torazame	APP
OMA	CHIPU14177	Chiloscyllium punctatum	APP
NCBI	XP_060689826	Hemiscyllium ocellatum	APP
NCBI	XP_060689824	Hemiscyllium ocellatum	APP
NCBI	XP_060689825	Hemiscyllium ocellatum	APP
NCBI	XP_060689823	Hemiscyllium ocellatum	APP
NCBI	XP_043557332	Chiloscyllium plagiosum	APP
NCBI	XP_043557333	Chiloscyllium plagiosum	APP
NCBI	XP_043557335	Chiloscyllium plagiosum	APP
NCBI	XP_043557334	Chiloscyllium plagiosum	APP
NCBI	XP_048458906	Rhincodon typus	APP
NCBI	XP_048458907	Rhincodon typus	APP
NCBI	XP_055501204	Leucoraja erinacea	APP
NCBI	XP_055501200	Leucoraja erinacea	APP
NCBI	XP_055501202	Leucoraja erinacea	APP
NCBI	XP_055501199	Leucoraja erinacea	APP
NCBI	XP_055501201	Leucoraja erinacea	APP
NCBI	XP_055501203	Leucoraja erinacea	APP
OMA	CALMI31563	Callorhinchus milii	APP
NCBI	XP_007901749	Callorhinchus milii	APP
NCBI	XP_007901748	Callorhinchus milii	APP
NCBI	XP_007901746	Callorhinchus milii	APP
NCBI	XP_007901747	Callorhinchus milii	APP
OMA	LEPOC04638	Lepisosteus oculatus	APP
OMA	ANGAN50285	Anguilla anguilla	APP
OMA	ANATE00628	Anabas testudineus	APP
OMA	GASAC20347	Gasterosteus aculeatus	APP
OMA	ORYJA16751	Oryzias javanicus	APP
OMA	ORYME29425	Oryzias melastigma	APP
OMA	ORYLA08741	Oryzias latipes	APP
OMA	MOLML22488	Mola mola	APP
OMA	SERDU19149	Seriola dumerili	APP
OMA	ECHNA18233	Echeneis naucrates	APP
OMA	SCOMX15141	Scophthalmus maximus	APP
OMA	AMPOC12997	Amphiprion ocellaris	APP
OMA	AMPPE30211	Amphiprion percula	APP
OMA	SPAAU65995	Sparus aurata	APP
OMA	SALFA15632	Salarias fasciatus	APP
OMA	SALFA16627	Salarias fasciatus	APP
OMA	ASTCA25161	Astatotilapia calliptera	APP
OMA	HAPBU06607	Haplochromis burtoni	APP
OMA	NEOBR25291	Neolamprologus brichardi	APP
OMA	OREAU26911	Oreochromis aureus	APP
OMA	ORENI45199	Oreochromis niloticus	APP
OMA	AMPCI01461	Amphilophus citrinellus	APP
OMA	NOTFU11213	Nothobranchius furzeri	APP
OMA	KRYMA25665	Kryptolebias marmoratus	APP
OMA	CYPVA19518	Cyprinodon variegatus	APP
OMA	GAMAF21867	Gambusia affinis	APP
OMA	XIPMA23052	Xiphophorus maculatus	APP
OMA	POEFO13447	Poecilia formosa	APP
OMA	TAKRU47508	Takifugu rubripes	APP
OMA	TETNG09675	Tetraodon nigroviridis	APP
OMA	CYNSE07962	Cynoglossus semilaevis	APP
OMA	HIPCM12868	Hippocampus comes	APP
OMA	GADMO45767	Gadus morhua	APP
OMA	ESOLU64795	Esox lucius	APP
OMA	SALSA82994	Salmo salar	APP
OMA	SALTR95243	Salmo trutta	APP
OMA	SALSA84511	Salmo salar	APP
OMA	SALTR06058	Salmo trutta	APP
OMA	ASTMX18887	Astyanax mexicanus	APP
OMA	PYGNA12320	Pygocentrus nattereri	APP
OMA	ELEEL14990	Electrophorus electricus	APP
OMA	ICTPU20971	Ictalurus punctatus	APP
OMA	SINGR09080	Sinocyclocheilus grahami	APP
OMA	DANRE17958	Danio rerio	APP
OMA	SINGR71835	Sinocyclocheilus grahami	APP
OMA	ANATE23925	Anabas testudineus	APP
OMA	SERDU03002	Seriola dumerili	APP
OMA	ECHNA12738	Echeneis naucrates	APP
OMA	CYNSE10561	Cynoglossus semilaevis	APP
OMA	SCOMX07087	Scophthalmus maximus	APP
OMA	ORYJA40705	Oryzias javanicus	APP
OMA	ORYME13989	Oryzias melastigma	APP
OMA	ORYLA09409	Oryzias latipes	APP
OMA	AMPOC00664	Amphiprion ocellaris	APP
OMA	AMPPE04659	Amphiprion percula	APP
OMA	AMPCI15471	Amphilophus citrinellus	APP
OMA	SPAAU28095	Sparus aurata	APP
OMA	MOLML04834	Mola mola	APP
OMA	TAKRU25189	Takifugu rubripes	APP
OMA	TETNG08444	Tetraodon nigroviridis	APP
OMA	SALFA50656	Salarias fasciatus	APP
OMA	NOTFU22479	Nothobranchius furzeri	APP
OMA	KRYMA06226	Kryptolebias marmoratus	APP
OMA	CYPVA30850	Cyprinodon variegatus	APP
OMA	GAMAF06192	Gambusia affinis	APP
OMA	XIPMA32828	Xiphophorus maculatus	APP
OMA	POEFO07927	Poecilia formosa	APP
OMA	POERE22639	Poecilia reticulata	APP
OMA	HIPCM23510	Hippocampus comes	APP
OMA	ASTCA12509	Astatotilapia calliptera	APP
OMA	HAPBU27813	Haplochromis burtoni	APP
OMA	NEOBR08110	Neolamprologus brichardi	APP
OMA	OREAU02929	Oreochromis aureus	APP
OMA	ORENI21031	Oreochromis niloticus	APP
OMA	GASAC10645	Gasterosteus aculeatus	APP
OMA	GADMO30648	Gadus morhua	APP
OMA	ESOLU46696	Esox lucius	APP
OMA	SALSA100359	Salmo salar	APP
OMA	SALTR09864	Salmo trutta	APP
OMA	SALSA112283	Salmo salar	APP
OMA	SALTR14790	Salmo trutta	APP
OMA	ASTMX00150	Astyanax mexicanus	APP
OMA	PYGNA07603	Pygocentrus nattereri	APP
OMA	ELEEL02820	Electrophorus electricus	APP
OMA	ICTPU31134	Ictalurus punctatus	APP
OMA	SINGR10052	Sinocyclocheilus grahami	APP
OMA	SINGR33840	Sinocyclocheilus grahami	APP
OMA	DANRE44566	Danio rerio	APP
OMA	DANRE45978	Danio rerio	APP
OMA	LATCH02396	Latimeria chalumnae	APP
OMA	ORNAN08753	Ornithorhynchus anatinus	APP
OMA	TACAU25167	Tachyglossus aculeatus	APP
OMA	SARHA10234	Sarcophilus harrisii	APP
OMA	NOTEU13847	Notamacropus eugenii	APP
OMA	PHACI28599	Phascolarctos cinereus	APP
OMA	VOMUR15947	Vombatus ursinus	APP
OMA	MONDO22449	Monodelphis domestica	APP
OMA	PROCA15110	Procavia capensis	APP
OMA	LOXAF14546	Loxodonta africana	APP
OMA	CHOHO11655	Choloepus hoffmanni	APP
OMA	ECHTE15527	Echinops telfairi	APP
OMA	DASNO01615	Dasypus novemcinctus	APP
OMA	TUPBE12249	Tupaia belangeri	APP
OMA	TURTR10547	Tursiops truncatus	APP
OMA	RABIT04957	Oryctolagus cuniculus	APP
OMA	OCHPR12453	Ochotona princeps	APP
OMA	FUKDA02820	Fukomys damarensis	APP
OMA	CAVAP12515	Cavia aperea	APP
OMA	CHILA01821	Chinchilla lanigera	APP
OMA	OCTDE05372	Octodon degus	APP
OMA	HETGA16968	Heterocephalus glaber	APP
OMA	CAVPO17069	Cavia porcellus	APP
OMA	CERAT10129	Cercocebus atys	APP
OMA	MACFA28633	Macaca fascicularis	APP
OMA	HUMAN58144	Homo sapiens	APP
OMA	RHIRO17561	Rhinopithecus roxellana	APP
OMA	MACNE05545	Macaca nemestrina	APP
OMA	PONAB21337	Pongo abelii	APP
OMA	RHIBE01873	Rhinopithecus bieti	APP
UNIPROT	P05067	Homo sapiens	APP
OMA	PANPA22860	Pan paniscus	APP
OMA	CHLSB08048	Chlorocebus sabaeus	APP
OMA	MACMU32304	Macaca mulatta	APP
OMA	MANLE28254	Mandrillus leucophaeus	APP
OMA	NOMLE23766	Nomascus leucogenys	APP
OMA	GORGO23364	Gorilla gorilla gorilla	APP
OMA	PANTR25463	Pan troglodytes	APP
OMA	PAPAN30137	Papio anubis	APP
OMA	COLAP07645	Colobus angolensis palliatus	APP
OMA	AOTNA37618	Aotus nancymaae	APP
OMA	CALJA22457	Callithrix jacchus	APP
OMA	CEBIM18753	Cebus imitator	APP
OMA	SAIBB23590	Saimiri boliviensis boliviensis	APP
OMA	CARSF17058	Carlito syrichta	APP
OMA	MICMU10410	Microcebus murinus	APP
OMA	PROCO23794	Propithecus coquereli	APP
OMA	DIPOR16289	Dipodomys ordii	APP
OMA	JACJA05241	Jaculus jaculus	APP
OMA	NANGA12325	Nannospalax galili	APP
OMA	RATNO04823	Rattus norvegicus	APP
OMA	MOUSE18726	Mus musculus	APP
OMA	CRIGR13254	Cricetulus griseus	APP
OMA	ICTTR02443	Ictidomys tridecemlineatus	APP
OMA	EQUAS13569	Equus asinus asinus	APP
OMA	HORSE25000	Equus caballus	APP
OMA	CANLF12777	Canis lupus familiaris	APP
OMA	VULVU09946	Vulpes vulpes	APP
OMA	FELCA21695	Felis catus	APP
OMA	SURSU29694	Suricata suricatta	APP
OMA	AILME11948	Ailuropoda melanoleuca	APP
OMA	URSAM04058	Ursus americanus	APP
OMA	URSMA05268	Ursus maritimus	APP
OMA	MUSPF11356	Mustela putorius furo	APP
OMA	VICPA05134	Vicugna pacos	APP
OMA	SORAR11496	Sorex araneus	APP
OMA	ERIEU13772	Erinaceus europaeus	APP
OMA	BALMU18515	Balaenoptera musculus	APP
OMA	BOBOX28638	Bos taurus	APP
OMA	SHEEP01227	Ovis aries	APP
OMA	CAPHI11628	Capra hircus	APP
OMA	BOVIN14260	Bos taurus	APP
OMA	CERSS15036	Ceratotherium simum simum	APP
OMA	PTEVA14521	Pteropus vampyrus	APP
OMA	MYOLU09672	Myotis lucifugus	APP
OMA	RHIFE06199	Rhinolophus ferrumequinum	APP
OMA	PIGXX05983	Sus scrofa	APP
OMA	MANJA04377	Manis javanica	APP
OMA	CROPO03306	Crocodylus porosus	APP
OMA	HALLE02824	Haliaeetus leucocephalus	APP
OMA	MELGA01210	Meleagris gallopavo	APP
OMA	MELUD03135	Melopsittacus undulatus	APP
OMA	CHICK05254	Gallus gallus	APP
OMA	PHACC05257	Phasianus colchicus	APP
OMA	ANAPP04920	Anas platyrhynchos platyrhynchos	APP
OMA	CORMO14410	Corvus moneduloides	APP
OMA	ATHCN03448	Athene cunicularia	APP
OMA	STRHB00101	Strigops habroptila	APP
OMA	FICAL06560	Ficedula albicollis	APP
OMA	PARMJ09897	Parus major	APP
OMA	JUNHY02272	Junco hyemalis	APP
OMA	SERCA21124	Serinus canaria	APP
OMA	CHLGU08469	Chloebia gouldiae	APP
OMA	TAEGU09820	Taeniopygia guttata	APP
OMA	TYTAL07762	Tyto alba	APP
OMA	FALTI09411	Falco tinnunculus	APP
OMA	CHEAB27291	Chelonoidis abingdonii	APP
OMA	SPHPU16290	Sphenodon punctatus	APP
OMA	PODMU19669	Podarcis muralis	APP
OMA	ANOCA04918	Anolis carolinensis	APP
OMA	SALMN01052	Salvator merianae	APP
OMA	VARKO04981	Varanus komodoensis	APP
OMA	PSETE07406	Pseudonaja textilis	APP
OMA	BUFBU12344	Bufo bufo	APP
OMA	XENTR06557	Xenopus tropicalis	APP
OMA	XENLA06757	Xenopus laevis	APP
OMA	XENLA09457	Xenopus laevis	APP
OMA	SCYTO11424	Scyliorhinus torazame	APLP-2
OMA	CHIPU14508	Chiloscyllium punctatum	APLP-2
OMA	CALMI19966	Callorhinchus milii	APLP-2
OMA	LATCH17821	Latimeria chalumnae	APLP-2
OMA	ORNAN03286	Ornithorhynchus anatinus	APLP-2
OMA	TACAU12484	Tachyglossus aculeatus	APLP-2
OMA	PROCA07276	Procavia capensis	APLP-2
OMA	LOXAF07031	Loxodonta africana	APLP-2
OMA	ECHTE13628	Echinops telfairi	APLP-2
OMA	PTEVA14453	Pteropus vampyrus	APLP-2
OMA	BOBOX00868	Bos taurus	APLP-2
OMA	BOVIN23140	Bos taurus	APLP-2
OMA	CAPHI19212	Capra hircus	APLP-2
OMA	SHEEP10975	Ovis aries	APLP-2
OMA	BALMU08010	Balaenoptera musculus	APLP-2
OMA	TURTR12133	Tursiops truncatus	APLP-2
OMA	PIGXX35785	Sus scrofa	APLP-2
OMA	DASNO02910	Dasypus novemcinctus	APLP-2
OMA	CHOHO06088	Choloepus hoffmanni	APLP-2
OMA	OTOGA06893	Otolemur garnettii	APLP-2
OMA	RHIFE27820	Rhinolophus ferrumequinum	APLP-2
OMA	MYOLU11174	Myotis lucifugus	APLP-2
OMA	CANLF15085	Canis lupus familiaris	APLP-2
OMA	VULVU12607	Vulpes vulpes	APLP-2
OMA	AILME19383	Ailuropoda melanoleuca	APLP-2
OMA	URSAM30161	Ursus americanus	APLP-2
OMA	URSMA08873	Ursus maritimus	APLP-2
OMA	MUSPF08547	Mustela putorius furo	APLP-2
OMA	FELCA25771	Felis catus	APLP-2
OMA	SURSU36332	Suricata suricatta	APLP-2
OMA	MANJA48784	Manis javanica	APLP-2
OMA	SORAR05813	Sorex araneus	APLP-2
OMA	CERSS26560	Ceratotherium simum simum	APLP-2
OMA	EQUAS21042	Equus asinus asinus	APLP-2
OMA	HORSE00246	Equus caballus	APLP-2
OMA	MICMU13222	Microcebus murinus	APLP-2
OMA	PROCO18885	Propithecus coquereli	APLP-2
OMA	TUPBE04342	Tupaia belangeri	APLP-2
OMA	FUKDA19837	Fukomys damarensis	APLP-2
OMA	HETGA23851	Heterocephalus glaber	APLP-2
OMA	CAVAP07413	Cavia aperea	APLP-2
OMA	CAVPO10064	Cavia porcellus	APLP-2
OMA	OCTDE20048	Octodon degus	APLP-2
OMA	CHILA03626	Chinchilla lanigera	APLP-2
OMA	ICTTR12294	Ictidomys tridecemlineatus	APLP-2
OMA	JACJA17178	Jaculus jaculus	APLP-2
OMA	CRIGR01205	Cricetulus griseus	APLP-2
OMA	MOUSE60671	Mus musculus	APLP-2
OMA	RATNO40898	Rattus norvegicus	APLP-2
OMA	NANGA21627	Nannospalax galili	APLP-2
OMA	CERAT15152	Cercocebus atys	APLP-2
OMA	COLAP12960	Colobus angolensis palliatus	APLP-2
OMA	MACFA10759	Macaca fascicularis	APLP-2
OMA	RHIRO30044	Rhinopithecus roxellana	APLP-2
OMA	RHIBE22621	Rhinopithecus bieti	APLP-2
OMA	PAPAN06338	Papio anubis	APLP-2
OMA	CHLSB01183	Chlorocebus sabaeus	APLP-2
OMA	MACMU09825	Macaca mulatta	APLP-2
OMA	MACNE14562	Macaca nemestrina	APLP-2
OMA	MANLE36279	Mandrillus leucophaeus	APLP-2
OMA	GORGO03240	Gorilla gorilla gorilla	APLP-2
OMA	PONAB04202	Pongo abelii	APLP-2
OMA	PANPA08321	Pan paniscus	APLP-2
OMA	HUMAN10249	Homo sapiens	APLP-2
OMA	PANTR04739	Pan troglodytes	APLP-2
OMA	NOMLE10172	Nomascus leucogenys	APLP-2
OMA	AOTNA38964	Aotus nancymaae	APLP-2
OMA	CEBIM00088	Cebus imitator	APLP-2
OMA	SAIBB06201	Saimiri boliviensis boliviensis	APLP-2
OMA	CALJA05772	Callithrix jacchus	APLP-2
OMA	CARSF02516	Carlito syrichta	APLP-2
OMA	RABIT00452	Oryctolagus cuniculus	APLP-2
OMA	OCHPR06942	Ochotona princeps	APLP-2
OMA	ERIEU07072	Erinaceus europaeus	APLP-2
OMA	SARHA15933	Sarcophilus harrisii	APLP-2
OMA	MONDO23631	Monodelphis domestica	APLP-2
OMA	NOTEU09589	Notamacropus eugenii	APLP-2
OMA	PHACI13516	Phascolarctos cinereus	APLP-2
OMA	VOMUR10202	Vombatus ursinus	APLP-2
OMA	CROPO23251	Crocodylus porosus	APLP-2
OMA	HALLE22037	Haliaeetus leucocephalus	APLP-2
OMA	FALTI06727	Falco tinnunculus	APLP-2
OMA	STRHB18381	Strigops habroptila	APLP-2
OMA	MELUD20160	Melopsittacus undulatus	APLP-2
OMA	CORMO12297	Corvus moneduloides	APLP-2
OMA	FICAL07277	Ficedula albicollis	APLP-2
OMA	TAEGU14179	Taeniopygia guttata	APLP-2
OMA	CHLGU14279	Chloebia gouldiae	APLP-2
OMA	SERCA19678	Serinus canaria	APLP-2
OMA	PARMJ12039	Parus major	APLP-2
OMA	JUNHY19467	Junco hyemalis	APLP-2
OMA	TYTAL25564	Tyto alba	APLP-2
OMA	ATHCN19504	Athene cunicularia	APLP-2
OMA	ANAPL03197	Anas platyrhynchos	APLP-2
OMA	ANAPP27603	Anas platyrhynchos platyrhynchos	APLP-2
OMA	MELGA08029	Meleagris gallopavo	APLP-2
OMA	CHICK58136	Gallus gallus	APLP-2
OMA	PHACC16231	Phasianus colchicus	APLP-2
OMA	CHRPI13782	Chrysemys picta bellii	APLP-2
OMA	CHEAB00839	Chelonoidis abingdonii	APLP-2
OMA	PELSI04387	Pelodiscus sinensis	APLP-2
OMA	SPHPU05543	Sphenodon punctatus	APLP-2
OMA	PODMU11225	Podarcis muralis	APLP-2
OMA	SALMN28025	Salvator merianae	APLP-2
OMA	VARKO17664	Varanus komodoensis	APLP-2
OMA	PSETE14050	Pseudonaja textilis	APLP-2
OMA	ANOCA17863	Anolis carolinensis	APLP-2
OMA	XENTR31724	Xenopus tropicalis	APLP-2
OMA	XENLA30143	Xenopus laevis	APLP-2
OMA	XENLA32186	Xenopus laevis	APLP-2
OMA	LEPOC10071	Lepisosteus oculatus	APLP-2
OMA	ANGAN34564	Anguilla anguilla	APLP-2
OMA	ANATE18382	Anabas testudineus	APLP-2
OMA	SERDU28635	Seriola dumerili	APLP-2
OMA	ECHNA07455	Echeneis naucrates	APLP-2
OMA	ORYJA07733	Oryzias javanicus	APLP-2
OMA	ORYME07415	Oryzias melastigma	APLP-2
OMA	ORYLA03122	Oryzias latipes	APLP-2
OMA	SCOMX21955	Scophthalmus maximus	APLP-2
OMA	NOTFU10314	Nothobranchius furzeri	APLP-2
OMA	KRYMA25695	Kryptolebias marmoratus	APLP-2
OMA	CYPVA14480	Cyprinodon variegatus	APLP-2
OMA	POEFO06226	Poecilia formosa	APLP-2
OMA	POERE06950	Poecilia reticulata	APLP-2
OMA	XIPMA13540	Xiphophorus maculatus	APLP-2
OMA	HIPCM04581	Hippocampus comes	APLP-2
OMA	SALFA47653	Salarias fasciatus	APLP-2
OMA	ASTCA08558	Astatotilapia calliptera	APLP-2
OMA	HAPBU20294	Haplochromis burtoni	APLP-2
OMA	NEOBR16635	Neolamprologus brichardi	APLP-2
OMA	OREAU49872	Oreochromis aureus	APLP-2
OMA	ORENI16714	Oreochromis niloticus	APLP-2
OMA	AMPCI10679	Amphilophus citrinellus	APLP-2
OMA	AMPOC14656	Amphiprion ocellaris	APLP-2
OMA	AMPPE31621	Amphiprion percula	APLP-2
OMA	SPAAU18296	Sparus aurata	APLP-2
OMA	CYNSE22628	Cynoglossus semilaevis	APLP-2
OMA	GASAC20034	Gasterosteus aculeatus	APLP-2
OMA	MOLML07735	Mola mola	APLP-2
OMA	TAKRU04998	Takifugu rubripes	APLP-2
OMA	TETNG05757	Tetraodon nigroviridis	APLP-2
OMA	GADMO19316	Gadus morhua	APLP-2
OMA	ESOLU02543	Esox lucius	APLP-2
OMA	ASTMX11290	Astyanax mexicanus	APLP-2
OMA	PYGNA28157	Pygocentrus nattereri	APLP-2
OMA	ICTPU28280	Ictalurus punctatus	APLP-2
OMA	ELEEL36800	Electrophorus electricus	APLP-2
OMA	SINGR56570	Sinocyclocheilus grahami	APLP-2
OMA	SINGR89844	Sinocyclocheilus grahami	APLP-2
OMA	DANRE13876	Danio rerio	APLP-2
OMA	ANGAN43337	Anguilla anguilla	APLP-2
NCBI	XP_043532890	Chiloscyllium plagiosum	APLP-2
NCBI	XP_043532891	Chiloscyllium plagiosum	APLP-2
NCBI	XP_043532892	Chiloscyllium plagiosum	APLP-2
NCBI	XP_060702929	Hemiscyllium ocellatum	APLP-2
NCBI	XP_060702927	Hemiscyllium ocellatum	APLP-2
NCBI	XP_060702928	Hemiscyllium ocellatum	APLP-2
NCBI	XP_048471339	Rhincodon typus	APLP-2
NCBI	XP_055516914	Leucoraja erinacea	APLP-2
NCBI	XP_042199839	Callorhinchus milii	APLP-2
NCBI	XP_042199838	Callorhinchus milii	APLP-2
NCBI	XP_042199840	Callorhinchus milii	APLP-2
NCBI	XP_042199841	Callorhinchus milii	APLP-2
UNIPROT	Q06481	Homo sapiens	APLP-2
OMA	LEPOC09431	Lepisosteus oculatus	APLP-1
OMA	ANGAN04986	Anguilla anguilla	APLP-1
OMA	ESOLU59569	Esox lucius	APLP-1
OMA	SALSA15368	Salmo salar	APLP-1
OMA	SALTR83845	Salmo trutta	APLP-1
OMA	SALSA31993	Salmo salar	APLP-1
OMA	SALTR43677	Salmo trutta	APLP-1
OMA	ANATE08311	Anabas testudineus	APLP-1
OMA	GASAC13375	Gasterosteus aculeatus	APLP-1
OMA	SERDU30667	Seriola dumerili	APLP-1
OMA	ECHNA27850	Echeneis naucrates	APLP-1
OMA	CYNSE06422	Cynoglossus semilaevis	APLP-1
OMA	SPAAU57465	Sparus aurata	APLP-1
OMA	MOLML23279	Mola mola	APLP-1
OMA	TAKRU47293	Takifugu rubripes	APLP-1
OMA	TETNG12905	Tetraodon nigroviridis	APLP-1
OMA	SCOMX16440	Scophthalmus maximus	APLP-1
OMA	ORYJA37750	Oryzias javanicus	APLP-1
OMA	ORYME23423	Oryzias melastigma	APLP-1
OMA	ORYLA05570	Oryzias latipes	APLP-1
OMA	HIPCM15640	Hippocampus comes	APLP-1
OMA	NOTFU08391	Nothobranchius furzeri	APLP-1
OMA	KRYMA17732	Kryptolebias marmoratus	APLP-1
OMA	ASTCA03419	Astatotilapia calliptera	APLP-1
OMA	HAPBU25503	Haplochromis burtoni	APLP-1
OMA	NEOBR21515	Neolamprologus brichardi	APLP-1
OMA	OREAU47260	Oreochromis aureus	APLP-1
OMA	ORENI06485	Oreochromis niloticus	APLP-1
OMA	AMPCI03973	Amphilophus citrinellus	APLP-1
OMA	CYPVA08921	Cyprinodon variegatus	APLP-1
OMA	GAMAF13460	Gambusia affinis	APLP-1
OMA	XIPMA25775	Xiphophorus maculatus	APLP-1
OMA	POEFO10043	Poecilia formosa	APLP-1
OMA	POERE10857	Poecilia reticulata	APLP-1
OMA	SALFA30846	Salarias fasciatus	APLP-1
OMA	AMPOC03741	Amphiprion ocellaris	APLP-1
OMA	AMPPE02066	Amphiprion percula	APLP-1
OMA	GADMO03515	Gadus morhua	APLP-1
OMA	ASTMX15861	Astyanax mexicanus	APLP-1
OMA	PYGNA25697	Pygocentrus nattereri	APLP-1
OMA	ICTPU09978	Ictalurus punctatus	APLP-1
OMA	ELEEL01297	Electrophorus electricus	APLP-1
OMA	SINGR17604	Sinocyclocheilus grahami	APLP-1
OMA	DANRE09497	Danio rerio	APLP-1
OMA	ORNAN21867	Ornithorhynchus anatinus	APLP-1
OMA	TACAU25599	Tachyglossus aculeatus	APLP-1
OMA	PROCA04728	Procavia capensis	APLP-1
OMA	LOXAF01635	Loxodonta africana	APLP-1
OMA	ERIEU07815	Erinaceus europaeus	APLP-1
OMA	DIPOR17686	Dipodomys ordii	APLP-1
OMA	CRIGR14253	Cricetulus griseus	APLP-1
OMA	MOUSE54988	Mus musculus	APLP-1
OMA	RATNO18647	Rattus norvegicus	APLP-1
OMA	JACJA11403	Jaculus jaculus	APLP-1
OMA	FUKDA17537	Fukomys damarensis	APLP-1
OMA	HETGA07356	Heterocephalus glaber	APLP-1
OMA	CAVAP12560	Cavia aperea	APLP-1
OMA	CAVPO17126	Cavia porcellus	APLP-1
OMA	OCTDE14869	Octodon degus	APLP-1
OMA	CHILA16465	Chinchilla lanigera	APLP-1
OMA	CARSF25992	Carlito syrichta	APLP-1
OMA	OTOGA06687	Otolemur garnettii	APLP-1
OMA	ICTTR10203	Ictidomys tridecemlineatus	APLP-1
OMA	MICMU11696	Microcebus murinus	APLP-1
OMA	PROCO26003	Propithecus coquereli	APLP-1
UNIPROT	P51693	Homo sapiens	APLP-1
OMA	BOBOX12628	Bos taurus	APLP-1
OMA	BOVIN10921	Bos taurus	APLP-1
OMA	SHEEP05297	Ovis aries	APLP-1
OMA	CAPHI08875	Capra hircus	APLP-1
OMA	PIGXX27677	Sus scrofa	APLP-1
OMA	BALMU16749	Balaenoptera musculus	APLP-1
OMA	TURTR08931	Tursiops truncatus	APLP-1
OMA	MYOLU11453	Myotis lucifugus	APLP-1
OMA	CANLF01177	Canis lupus familiaris	APLP-1
OMA	VULVU23189	Vulpes vulpes	APLP-1
OMA	MUSPF08023	Mustela putorius furo	APLP-1
OMA	FELCA33802	Felis catus	APLP-1
OMA	SURSU09276	Suricata suricatta	APLP-1
OMA	AILME11085	Ailuropoda melanoleuca	APLP-1
OMA	URSAM00248	Ursus americanus	APLP-1
OMA	URSMA30799	Ursus maritimus	APLP-1
OMA	EQUAS19873	Equus asinus asinus	APLP-1
OMA	HORSE00999	Equus caballus	APLP-1
OMA	CERSS28270	Ceratotherium simum simum	APLP-1
OMA	PTEVA13238	Pteropus vampyrus	APLP-1
OMA	RHIFE01090	Rhinolophus ferrumequinum	APLP-1
OMA	MANJA26188	Manis javanica	APLP-1
OMA	CERAT31088	Cercocebus atys	APLP-1
OMA	MACFA18028	Macaca fascicularis	APLP-1
OMA	MANLE32085	Mandrillus leucophaeus	APLP-1
OMA	CHLSB15652	Chlorocebus sabaeus	APLP-1
OMA	MACMU18110	Macaca mulatta	APLP-1
OMA	PAPAN22317	Papio anubis	APLP-1
OMA	MACNE26257	Macaca nemestrina	APLP-1
OMA	COLAP29334	Colobus angolensis palliatus	APLP-1
OMA	RHIRO39236	Rhinopithecus roxellana	APLP-1
OMA	RHIBE38214	Rhinopithecus bieti	APLP-1
OMA	GORGO16157	Gorilla gorilla gorilla	APLP-1
OMA	HUMAN42853	Homo sapiens	APLP-1
OMA	PONAB14180	Pongo abelii	APLP-1
OMA	PANPA20270	Pan paniscus	APLP-1
OMA	PANTR18047	Pan troglodytes	APLP-1
OMA	NOMLE02072	Nomascus leucogenys	APLP-1
OMA	AOTNA28709	Aotus nancymaae	APLP-1
OMA	SAIBB28425	Saimiri boliviensis boliviensis	APLP-1
OMA	CALJA24796	Callithrix jacchus	APLP-1
OMA	CEBIM39929	Cebus imitator	APLP-1
OMA	DASNO18065	Dasypus novemcinctus	APLP-1
OMA	MONDO25595	Monodelphis domestica	APLP-1
OMA	NOTEU02257	Notamacropus eugenii	APLP-1
OMA	PHACI05481	Phascolarctos cinereus	APLP-1
OMA	VOMUR25478	Vombatus ursinus	APLP-1
OMA	BUFBU00402	Bufo bufo	APLP-1
OMA	XENTR33700	Xenopus tropicalis	APLP-1
OMA	XENLA31317	Xenopus laevis	APLP-1
OMA	XENLA32873	Xenopus laevis	APLP-1
OMA	CHRPI25535	Chrysemys picta bellii	APLP-1
OMA	CHEAB27565	Chelonoidis abingdonii	APLP-1
OMA	PELSI02380	Pelodiscus sinensis	APLP-1
OMA	SPHPU04470	Sphenodon punctatus	APLP-1
OMA	PODMU32707	Podarcis muralis	APLP-1
OMA	SALMN21834	Salvator merianae	APLP-1
OMA	VARKO17173	Varanus komodoensis	APLP-1
OMA	PSETE08969	Pseudonaja textilis	APLP-1
OMA	ANOCA16051	Anolis carolinensis	APLP-1
OMA	LATCH11334	Latimeria chalumnae	APLP-1

## Sheet: HTT
Database	Sequence ID	Organism	Protein
OMA	BRALA23984	Branchiostoma lanceolatum	Huntingtin
OMA	EPTBU04505	Eptatretus burgeri	Huntingtin
OMA	CHIPU14754	Chiloscyllium punctatum	Huntingtin
OMA	CALMI34370	Callorhinchus milii	Huntingtin
OMA	LEPOC12769	Lepisosteus oculatus	Huntingtin
OMA	ANGAN28092	Anguilla anguilla	Huntingtin
OMA	ANATE16195	Anabas testudineus	Huntingtin
OMA	SERDU17545	Seriola dumerili	Huntingtin
OMA	ECHNA14781	Echeneis naucrates	Huntingtin
OMA	CYNSE30666	Cynoglossus semilaevis	Huntingtin
OMA	SCOMX31961	Scophthalmus maximus	Huntingtin
OMA	GASAC16495	Gasterosteus aculeatus	Huntingtin
OMA	SPAAU56961	Sparus aurata	Huntingtin
OMA	MOLML14678	Mola mola	Huntingtin
OMA	TAKRU17308	Takifugu rubripes	Huntingtin
OMA	TETNG06943	Tetraodon nigroviridis	Huntingtin
OMA	ORYLA00856	Oryzias latipes	Huntingtin
OMA	NOTFU02598	Nothobranchius furzeri	Huntingtin
OMA	KRYMA11064	Kryptolebias marmoratus	Huntingtin
OMA	CYPVA18370	Cyprinodon variegatus	Huntingtin
OMA	GAMAF21307	Gambusia affinis	Huntingtin
OMA	POEFO02235	Poecilia formosa	Huntingtin
OMA	POERE16046	Poecilia reticulata	Huntingtin
OMA	XIPMA29064	Xiphophorus maculatus	Huntingtin
OMA	SALFA18390	Salarias fasciatus	Huntingtin
OMA	ASTCA33850	Astatotilapia calliptera	Huntingtin
OMA	HAPBU28125	Haplochromis burtoni	Huntingtin
OMA	NEOBR10378	Neolamprologus brichardi	Huntingtin
OMA	ORENI62863	Oreochromis niloticus	Huntingtin
OMA	AMPCI14803	Amphilophus citrinellus	Huntingtin
OMA	AMPOC23018	Amphiprion ocellaris	Huntingtin
OMA	AMPPE13070	Amphiprion percula	Huntingtin
OMA	HIPCM04242	Hippocampus comes	Huntingtin
OMA	GADMO42060	Gadus morhua	Huntingtin
OMA	ESOLU70489	Esox lucius	Huntingtin
OMA	SALTR51523	Salmo trutta	Huntingtin
OMA	ASTMX13896	Astyanax mexicanus	Huntingtin
OMA	ICTPU26395	Ictalurus punctatus	Huntingtin
OMA	SINGR79157	Sinocyclocheilus grahami	Huntingtin
OMA	DANRE17460	Danio rerio	Huntingtin
OMA	LATCH12064	Latimeria chalumnae	Huntingtin
OMA	ORNAN19909	Ornithorhynchus anatinus	Huntingtin
OMA	TACAU04363	Tachyglossus aculeatus	Huntingtin
OMA	PROCA12088	Procavia capensis	Huntingtin
OMA	LOXAF13263	Loxodonta africana	Huntingtin
OMA	ECHTE12022	Echinops telfairi	Huntingtin
OMA	RABIT16157	Oryctolagus cuniculus	Huntingtin
OMA	DIPOR18400	Dipodomys ordii	Huntingtin
OMA	FUKDA02176	Fukomys damarensis	Huntingtin
OMA	HETGA25719	Heterocephalus glaber	Huntingtin
OMA	CAVAP17576	Cavia aperea	Huntingtin
OMA	CAVPO24034	Cavia porcellus	Huntingtin
OMA	CHILA21745	Chinchilla lanigera	Huntingtin
OMA	OCTDE01662	Octodon degus	Huntingtin
OMA	JACJA07351	Jaculus jaculus	Huntingtin
OMA	CRIGR02241	Cricetulus griseus	Huntingtin
OMA	MOUSE44169	Mus musculus	Huntingtin
OMA	RATNO08050	Rattus norvegicus	Huntingtin
OMA	NANGA15218	Nannospalax galili	Huntingtin
OMA	ICTTR15479	Ictidomys tridecemlineatus	Huntingtin
OMA	CERAT31667	Cercocebus atys	Huntingtin
OMA	CHLSB13024	Chlorocebus sabaeus	Huntingtin
OMA	MACFA33339	Macaca fascicularis	Huntingtin
OMA	MACNE34433	Macaca nemestrina	Huntingtin
OMA	MANLE12830	Mandrillus leucophaeus	Huntingtin
OMA	PAPAN27226	Papio anubis	Huntingtin
OMA	COLAP22999	angolensis palliatus	Huntingtin
OMA	RHIBE32069	Rhinopithecus bieti	Huntingtin
OMA	RHIRO10666	Rhinopithecus roxellana	Huntingtin
OMA	GORGO30686	gorilla gorilla	Huntingtin
OMA	HUMAN74701	Homo sapiens	Huntingtin
OMA	PANPA29786	Pan paniscus	Huntingtin
OMA	PANTR33200	Pan troglodytes	Huntingtin
OMA	PONAB27543	Pongo abelii	Huntingtin
OMA	NOMLE19075	Nomascus leucogenys	Huntingtin
OMA	AOTNA35958	Aotus nancymaae	Huntingtin
OMA	CALJA28389	Callithrix jacchus	Huntingtin
OMA	CEBIM35527	Cebus imitator	Huntingtin
OMA	SAIBB24060	Saimiri boliviensis boliviensis	Huntingtin
OMA	CARSF05950	Carlito syrichta	Huntingtin
OMA	MICMU08559	Microcebus murinus	Huntingtin
OMA	PROCO23443	Propithecus coquereli	Huntingtin
OMA	OTOGA02506	Otolemur garnettii	Huntingtin
OMA	TUPBE10785	Tupaia belangeri	Huntingtin
OMA	BOBOX04897	Bos indicus x Bos taurus	Huntingtin
OMA	BOVIN31928	Bos taurus	Huntingtin
OMA	CAPHI26864	Capra hircus	Huntingtin
OMA	SHEEP17629	Ovis aries	Huntingtin
OMA	PIGXX33224	Sus scrofa	Huntingtin
OMA	BALMU28632	Balaenoptera musculus	Huntingtin
OMA	TURTR04707	Tursiops truncatus	Huntingtin
OMA	CANLF12167	Canis lupus familiaris	Huntingtin
OMA	VULVU01412	Vulpes vulpes	Huntingtin
OMA	MUSPF04884	Mustela putorius furo	Huntingtin
OMA	AILME15555	Ailuropoda melanoleuca	Huntingtin
OMA	URSAM04821	Ursus americanus	Huntingtin
OMA	URSMA26104	Ursus maritimus	Huntingtin
OMA	FELCA10039	Felis catus	Huntingtin
OMA	SURSU05334	Suricata suricatta	Huntingtin
OMA	PTEVA09840	Pteropus vampyrus	Huntingtin
OMA	RHIFE19084	Rhinolophus ferrumequinum	Huntingtin
OMA	MYOLU14903	Myotis lucifugus	Huntingtin
OMA	SORAR09686	Sorex araneus	Huntingtin
OMA	EQUAS03792	Equus asinus asinus	Huntingtin
OMA	HORSE31714	Equus caballus	Huntingtin
OMA	CERSS18497	Ceratotherium simum simum	Huntingtin
OMA	MANJA03683	Manis javanica	Huntingtin
OMA	DASNO14275	Dasypus novemcinctus	Huntingtin
OMA	SARHA13701	Sarcophilus harrisii	Huntingtin
OMA	MONDO27021	Monodelphis domestica	Huntingtin
OMA	PHACI02903	Phascolarctos cinereus	Huntingtin
OMA	VOMUR02803	Vombatus ursinus	Huntingtin
OMA	CROPO11270	Crocodylus porosus	Huntingtin
OMA	HALLE23941	Haliaeetus leucocephalus	Huntingtin
OMA	FALTI14632	Falco tinnunculus	Huntingtin
OMA	ANAPL00039	Anas platyrhynchos	Huntingtin
OMA	ANAPP24105	Anas platyrhynchos platyrhynchos	Huntingtin
OMA	MELGA10273	Meleagris gallopavo	Huntingtin
OMA	CHICK24944	Gallus gallus	Huntingtin
OMA	PHACC01731	Phasianus colchicus	Huntingtin
OMA	CORMO21877	Corvus moneduloides	Huntingtin
OMA	FICAL02118	Ficedula albicollis	Huntingtin
OMA	PARMJ19544	Parus major	Huntingtin
OMA	JUNHY07390	Junco hyemalis	Huntingtin
OMA	TAEGU23973	Taeniopygia guttata	Huntingtin
OMA	SERCA03125	Serinus canaria	Huntingtin
OMA	CHLGU03802	Chloebia gouldiae	Huntingtin
OMA	STRHB18610	Strigops habroptila	Huntingtin
OMA	MELUD08209	Melopsittacus undulatus	Huntingtin
OMA	ATHCN07726	Athene cunicularia	Huntingtin
OMA	TYTAL37502	Tyto alba	Huntingtin
OMA	CHRPI17263	Chrysemys picta bellii	Huntingtin
OMA	CHEAB10538	Chelonoidis abingdonii	Huntingtin
OMA	PELSI16422	Pelodiscus sinensis	Huntingtin
OMA	SPHPU22939	Sphenodon punctatus	Huntingtin
OMA	PODMU30235	Podarcis muralis	Huntingtin
OMA	SALMN02152	Salvator merianae	Huntingtin
OMA	VARKO07161	Varanus komodoensis	Huntingtin
OMA	ANOCA07318	Anolis carolinensis	Huntingtin
OMA	PSETE06967	Pseudonaja textilis	Huntingtin
OMA	BUFBU11351	Bufo bufo	Huntingtin
OMA	XENTR00511	Xenopus tropicalis	Huntingtin
OMA	XENLA00329	Xenopus laevis	Huntingtin
OMA	CIOSA11708	Ciona savignyi	Huntingtin
OMA	ASTRU10288	Asterias rubens	Huntingtin
OMA	ACAPL04202	Acanthaster planci	Huntingtin
OMA	PATMI34997	Patiria miniata	Huntingtin
OMA	STRPU19306	Strongylocentrotus purpuratus	Huntingtin
OMA	LYTVA24375	Lytechinus variegatus	Huntingtin
OMA	TOXCA14502	Toxocara canis	Huntingtin
OMA	BRUMA12469	Brugia malayi	Huntingtin
OMA	LOALO06264	Loa loa	Huntingtin
OMA	ONCVO06882	Onchocerca volvulus	Huntingtin
OMA	THECL03984	Thelazia callipaeda	Huntingtin
OMA	MELHA12510	Meloidogyne hapla	Huntingtin
OMA	HAECO21128	Haemonchus contortus	Huntingtin
OMA	HAEPC17008	Haemonchus placei	Huntingtin
OMA	NIPBR07623	Nippostrongylus brasiliensis	Huntingtin
OMA	TETUR07466	Tetranychus urticae	Huntingtin
OMA	VARDE16890	Varroa destructor	Huntingtin
OMA	STRMM08453	Strigamia maritima	Huntingtin
OMA	TIGCA06846	Tigriopus californicus	Huntingtin
OMA	LEPSM01032	Lepeophtheirus salmonis	Huntingtin
OMA	ORCCI06114	Orchesella cincta	Huntingtin
OMA	TRICA14951	Tribolium castaneum	Huntingtin
OMA	APIME11165	Apis mellifera	Huntingtin
OMA	BOMIM10279	Bombus impatiens	Huntingtin
OMA	LINHU10057	Linepithema humile	Huntingtin
OMA	CAMFO09530	Camponotus floridanus	Huntingtin
OMA	ATTCE17480	Atta cephalotes	Huntingtin
OMA	SOLIN10581	Solenopsis invicta	Huntingtin
OMA	HARSA12582	Harpegnathos saltator	Huntingtin
OMA	NASVI07418	Nasonia vitripennis	Huntingtin
OMA	TRIPJ05226	Trichogramma pretiosum	Huntingtin
OMA	CIMLE06790	Cimex lectularius	Huntingtin
OMA	PEDHC05815	Pediculus humanus subsp corporis	Huntingtin
OMA	ZOONE13879	Zootermopsis nevadensis	Huntingtin
OMA	HYPDU04530	Hypsibius dujardini	Huntingtin
OMA	PRICU00492	Priapulus caudatus	Huntingtin
OMA	HELRO10814	Helobdella robusta	Huntingtin
OMA	CAPTE13695	Capitella teleta	Huntingtin
OMA	CAPI118445	Capitella sp 1	Huntingtin
OMA	LINUN33070	Lingula unguis	Huntingtin
OMA	CRAGI25828	Crassostrea gigas	Huntingtin
OMA	OCTBM09893	Octopus bimaculoides	Huntingtin
OMA	LOTGI11155	Lottia gigantea	Huntingtin
OMA	NEMVE15289	Nematostella vectensis	Huntingtin
OMA	HYDVU04508	Hydra vulgaris	Huntingtin
OMA	AMPQE27651	Amphimedon queenslandica	Huntingtin

## Sheet: Synuclein
Database	Sequence ID	Organism	Protein
NCBI	XP_032825344	Petromyzon marinus	Agnatha alpha/beta-synuclein homolog
NCBI	XP_061427054	Lethenteron reissneri	Agnatha alpha/beta-synuclein homolog
NCBI	XP_007897501	Callorhinchus milii	Gamma-synuclein
NCBI	XP_032814963	Petromyzon marinus lamprey	Gamma-synuclein
NCBI	XP_061406684	Lethenteron reissneri lamprey	Gamma-synuclein
NCBI	XP_061421386	Lethenteron reissneri lamprey	Gamma-synuclein
NCBI	XP_020377913	Rhincodon typus	Gamma-synuclein
NCBI	XP_055517871	Leucoraja erinacea	Gamma-synuclein
NCBI	GCC32219 1	Chiloscyllium punctatum	Gamma-synuclein
OMA	CALMI02638	Callorhinchus milii	Gamma-synuclein
OMA	PETMA02717	Petromyzon marinus lamprey	Gamma-synuclein
OMA	LEPOC14014	Lepisosteus oculatus	Gamma-synuclein
OMA	ANATE10050	Anabas testudineus	Gamma-synuclein
OMA	AMPCI19270	Amphilophus citrinellus	Gamma-synuclein
OMA	SCOMX08989	Scophthalmus maximus	Gamma-synuclein
OMA	MOLML01215	Mola mola	Gamma-synuclein
OMA	TAKRU39061	Takifugu rubripes	Gamma-synuclein
OMA	TETNG19204	Tetraodon nigroviridis	Gamma-synuclein
OMA	ORYJA44702	Oryzias javanicus	Gamma-synuclein
OMA	ORYME07973	Oryzias melastigma	Gamma-synuclein
OMA	ORYLA04775	Oryzias latipes	Gamma-synuclein
OMA	NOTFU32651	Nothobranchius furzeri	Gamma-synuclein
OMA	KRYMA22736	Kryptolebias marmoratus	Gamma-synuclein
OMA	ASTCA08048	Astatotilapia calliptera	Gamma-synuclein
OMA	HAPBU25441	Haplochromis burtoni	Gamma-synuclein
OMA	OREAU51158	Oreochromis aureus	Gamma-synuclein
OMA	ORENI12226	Oreochromis niloticus	Gamma-synuclein
OMA	NEOBR27372	Neolamprologus brichardi	Gamma-synuclein
OMA	SERDU26276	Seriola dumerili	Gamma-synuclein
OMA	CYPVA09396	Cyprinodon variegatus	Gamma-synuclein
OMA	GAMAF28361	Gambusia affinis	Gamma-synuclein
OMA	XIPMA20200	Xiphophorus maculatus	Gamma-synuclein
OMA	POERE09659	Poecilia reticulata	Gamma-synuclein
OMA	POEFO19755	Poecilia formosa	Gamma-synuclein
OMA	SALFA52497	Salarias fasciatus	Gamma-synuclein
OMA	AMPOC21379	Amphiprion ocellaris	Gamma-synuclein
OMA	AMPPE25053	Amphiprion percula	Gamma-synuclein
OMA	ECHNA10254	Echeneis naucrates	Gamma-synuclein
OMA	HIPCM05248	Hippocampus comes	Gamma-synuclein
OMA	ASTMX12130	Astyanax mexicanus	Gamma-synuclein
OMA	PYGNA22981	Pygocentrus nattereri	Gamma-synuclein
OMA	DANRE05863	Danio rerio	Gamma-synuclein
OMA	BUFBU25398	Bufo bufo	Gamma-synuclein
OMA	XENTR31119	Xenopus tropicalis	Gamma-synuclein
OMA	XENLA29807	Xenopus laevis	Gamma-synuclein
OMA	TACAU03865	Tachyglossus aculeatus	Gamma-synuclein
OMA	PROCA03492	Procavia capensis	Gamma-synuclein
OMA	LOXAF05806	Loxodonta africana	Gamma-synuclein
OMA	CERSS18811	Ceratotherium simum simum	Gamma-synuclein
OMA	HORSE18402	Equus caballus	Gamma-synuclein
OMA	DASNO07611	Dasypus novemcinctus	Gamma-synuclein
OMA	CERAT33879	Cercocebus atys	Gamma-synuclein
OMA	MACNE41130	Macaca nemestrina	Gamma-synuclein
OMA	CHLSB17743	Chlorocebus sabaeus	Gamma-synuclein
OMA	RHIBE31608	Rhinopithecus bieti	Gamma-synuclein
OMA	GORGO00126	Gorilla gorilla gorilla	Gamma-synuclein
OMA	PANTR01061	Pan troglodytes	Gamma-synuclein
OMA	MACMU45629	Macaca mulatta	Gamma-synuclein
OMA	MACFA42489	Macaca fascicularis	Gamma-synuclein
OMA	RHIRO40173	Rhinopithecus roxellana	Gamma-synuclein
OMA	COLAP32916	Colobus angolensis palliatus	Gamma-synuclein
OMA	AOTNA37214	Aotus nancymaae	Gamma-synuclein
OMA	CALJA06684	Callithrix jacchus	Gamma-synuclein
OMA	CEBIM37089	Cebus imitator	Gamma-synuclein
OMA	SAIBB16672	Saimiri boliviensis boliviensis	Gamma-synuclein
OMA	PANPA05079	Pan paniscus	Gamma-synuclein
OMA	HUMAN02037	Homo sapiens gamma synuclein	Gamma-synuclein
OMA	CANLF14742	Canis lupus familiaris	Gamma-synuclein
OMA	AILME16711	Ailuropoda melanoleuca	Gamma-synuclein
OMA	URSAM28143	Ursus americanus	Gamma-synuclein
OMA	URSMA03758	Ursus maritimus	Gamma-synuclein
OMA	FELCA26764	Felis catus	Gamma-synuclein
OMA	MUSPF07703	Mustela putorius furo	Gamma-synuclein
OMA	PIGXX07957	Sus scrofa	Gamma-synuclein
OMA	MANJA51106	Manis javanica	Gamma-synuclein
OMA	BOVIN22675	Bos taurus	Gamma-synuclein
OMA	CAPHI18507	Capra hircus	Gamma-synuclein
OMA	SHEEP12958	Ovis aries	Gamma-synuclein
OMA	BALMU15389	Balaenoptera musculus	Gamma-synuclein
OMA	TURTR07018	Tursiops truncatus	Gamma-synuclein
OMA	RHIFE20804	Rhinolophus ferrumequinum	Gamma-synuclein
OMA	MICMU01823	Microcebus murinus	Gamma-synuclein
OMA	PROCO25418	Propithecus coquereli	Gamma-synuclein
OMA	OTOGA00798	Otolemur garnettii	Gamma-synuclein
OMA	OCHPR04212	Ochotona princeps	Gamma-synuclein
OMA	CARSF06673	Carlito syrichta	Gamma-synuclein
OMA	CRIGR00586	Cricetulus griseus	Gamma-synuclein
OMA	ERIEU05406	Erinaceus europaeus	Gamma-synuclein
OMA	MOUSE14190	Mus musculus	Gamma-synuclein
OMA	RATNO11661	Rattus norvegicus	Gamma-synuclein
OMA	ICTTR13251	Ictidomys tridecemlineatus	Gamma-synuclein
OMA	FUKDA06245	Fukomys damarensis	Gamma-synuclein
OMA	HETGA26112	Heterocephalus glaber	Gamma-synuclein
OMA	CAVAP13576	Cavia aperea	Gamma-synuclein
OMA	CAVPO18506	Cavia porcellus	Gamma-synuclein
OMA	JACJA09436	Jaculus jaculus	Gamma-synuclein
OMA	CHILA21439	Chinchilla lanigera	Gamma-synuclein
OMA	OCTDE19450	Octodon degus	Gamma-synuclein
OMA	NANGA14884	Nannospalax galili	Gamma-synuclein
OMA	DIPOR17804	Dipodomys ordii	Gamma-synuclein
OMA	SARHA11761	Sarcophilus harrisii	Gamma-synuclein
OMA	NOTEU04432	Notamacropus eugenii	Gamma-synuclein
OMA	PHACI33106	Phascolarctos cinereus	Gamma-synuclein
OMA	VOMUR26374	Vombatus ursinus	Gamma-synuclein
OMA	CROPO14449	Crocodylus porosus	Gamma-synuclein
OMA	CHEAB28071	Chelonoidis abingdonii	Gamma-synuclein
OMA	ANAPP22968	Anas platyrhynchos platyrhynchos	Gamma-synuclein
OMA	ANAPL00781	Anas platyrhynchos	Gamma-synuclein
OMA	CORMO25703	Corvus moneduloides	Gamma-synuclein
OMA	PARMJ21648	Parus major	Gamma-synuclein
OMA	FICAL01130	Ficedula albicollis	Gamma-synuclein
OMA	CHLGU07891	Chloebia gouldiae	Gamma-synuclein
OMA	SERCA07930	Serinus canaria	Gamma-synuclein
OMA	STRHB03789	Strigops habroptila	Gamma-synuclein
OMA	JUNHY10767	Junco hyemalis	Gamma-synuclein
OMA	MELUD00035	Melopsittacus undulatus	Gamma-synuclein
NCBI	HALLE09878	Haliaeetus leucocephalus	Gamma-synuclein
OMA	ATHCN18545	Athene cunicularia	Gamma-synuclein
OMA	MELGA12373	Meleagris gallopavo	Gamma-synuclein
OMA	CHICK30169	Gallus gallus	Gamma-synuclein
OMA	PHACC16450	Phasianus colchicus	Gamma-synuclein
NCBI	TYTAL01199	Tyto alba	Gamma-synuclein
OMA	SPHPU19503	Sphenodon punctatus	Gamma-synuclein
OMA	SALMN22044	Salvator merianae	Gamma-synuclein
OMA	VARKO08397	Varanus komodoensis	Gamma-synuclein
OMA	ANOCA17714	Anolis carolinensis	Gamma-synuclein
OMA	PELSI13239	Pelodiscus sinensis	Gamma-synuclein
OMA	CHRPI13554	Chrysemys picta bellii	Gamma-synuclein
OMA	SCYTO06859	Scyliorhinus torazame	Gamma-synuclein
NCBI	GCC26326_1	Chiloscyllium punctatum	Beta-synuclein
NCBI	XP 048459667	Rhincodon typus	Beta-synuclein
NCBI	XP 055499046	Leucoraja erinacea	Beta-synuclein
NCBI	XP 007904438	Callorhinchus milii	Beta-synuclein
OMA	LEPOC15135	Lepisosteus oculatus	Beta-synuclein
OMA	ANGAN11210	Anguilla anguilla	Beta-synuclein
OMA	CYNSE10092	Cynoglossus semilaevis	Beta-synuclein
OMA	ESOLU10772	Esox lucius	Beta-synuclein
OMA	ICTPU05920	Ictalurus punctatus	Beta-synuclein
OMA	SINGR56814	Sinocyclocheilus grahami	Beta-synuclein
OMA	DANRE08072	Danio rerio	Beta-synuclein
OMA	PYGNA24812	Pygocentrus nattereri	Beta-synuclein
OMA	PODMU14998	Podarcis muralis	Beta-synuclein
OMA	SALMN06910	Salvator merianae	Beta-synuclein
OMA	SPHPU05609	Sphenodon punctatus	Beta-synuclein
OMA	VARKO21046	Varanus komodoensis	Beta-synuclein
OMA	PSETE02901	Pseudonaja textilis	Beta-synuclein
OMA	TACAU29081	Tachyglossus aculeatus	Beta-synuclein
OMA	NOTEU01333	Notamacropus eugenii	Beta-synuclein
OMA	VOMUR20039	Vombatus ursinus	Beta-synuclein
OMA	PROCA00600	Procavia capensis	Beta-synuclein
OMA	DASNO10553	Dasypus novemcinctus	Beta-synuclein
OMA	CARSF31511	Carlito syrichta	Beta-synuclein
OMA	BOVIN33143	Bos taurus	Beta-synuclein
OMA	SHEEP16569	Ovis aries	Beta-synuclein
OMA	CRIGR04327	Cricetulus griseus	Beta-synuclein
OMA	OTOGA18230	Otolemur garnettii	Beta-synuclein
OMA	HETGA03565	Heterocephalus glaber	Beta-synuclein
OMA	PROCO30222	Propithecus coquereli	Beta-synuclein
OMA	MICMU01140	Microcebus murinus	Beta-synuclein
OMA	PIGXX19201	Sus scrofa	Beta-synuclein
OMA	MANJA40843	Manis javanica	Beta-synuclein
OMA	MUSPF19634	Mustela putorius furo	Beta-synuclein
OMA	CANLF14784	Canis lupus familiaris	Beta-synuclein
OMA	URSAM05651	Ursus americanus	Beta-synuclein
OMA	RHIFE22655	Rhinolophus ferrumequinum	Beta-synuclein
OMA	URSMA02187	Ursus maritimus	Beta-synuclein
OMA	MYOLU00399	Myotis lucifugus	Beta-synuclein
OMA	AILME10239	Ailuropoda melanoleuca	Beta-synuclein
OMA	MOUSE11180	Mus musculus	Beta-synuclein
OMA	CERAT11647	Cercocebus atys	Beta-synuclein
OMA	MACFA37045	Macaca fascicularis	Beta-synuclein
OMA	AOTNA36162	Aotus nancymaae	Beta-synuclein
OMA	MANLE30566	Mandrillus leucophaeus	Beta-synuclein
OMA	MACNE20524	Macaca nemestrina	Beta-synuclein
OMA	PAPAN32930	Papio anubis	Beta-synuclein
OMA	RHIBE20836	Rhinopithecus bieti	Beta-synuclein
OMA	CEBIM34740	Cebus imitator	Beta-synuclein
OMA	MACMU38172	Macaca mulatta	Beta-synuclein
OMA	CALJA26776	Callithrix jacchus	Beta-synuclein
OMA	HUMAN82422	Homo sapiens	Beta-synuclein
OMA	PANTR36905	Pan troglodytes	Beta-synuclein
OMA	SAIBB26302	Saimiri boliviensis boliviensis	Beta-synuclein
OMA	COLAP35191	Colobus angolensis palliatus	Beta-synuclein
OMA	RHIRO23463	Rhinopithecus roxellana	Beta-synuclein
OMA	PONAB28982	Pongo abelii	Beta-synuclein
OMA	PANPA33231	Pan paniscus	Beta-synuclein
OMA	CHLSB11243	Chlorocebus sabaeus	Beta-synuclein
OMA	NOMLE25435	Nomascus leucogenys	Beta-synuclein
OMA	ERIEU00237	Erinaceus europaeus	Beta-synuclein
OMA	GORGO32349	Gorilla gorilla gorilla	Beta-synuclein
OMA	CAPHI27737	Capra hircus	Beta-synuclein
OMA	FELCA00400	Felis catus	Beta-synuclein
OMA	BALMU07018	Balaenoptera musculus	Beta-synuclein
OMA	TURTR06237	Tursiops truncatus	Beta-synuclein
OMA	FUKDA00588	Fukomys damarensis	Beta-synuclein
OMA	OCHPR01260	Ochotona princeps	Beta-synuclein
OMA	ICTTR14320	Ictidomys tridecemlineatus	Beta-synuclein
OMA	NANGA08646	Nannospalax galili	Beta-synuclein
OMA	CAVAP06924	Cavia aperea	Beta-synuclein
OMA	CERSS13782	Ceratotherium simum simum	Beta-synuclein
OMA	OCTDE09979	Octodon degus	Beta-synuclein
OMA	CHILA02318	Chinchilla lanigera	Beta-synuclein
OMA	CAVPO09210	Cavia porcellus	Beta-synuclein
OMA	PTEVA13116	Pteropus vampyrus	Beta-synuclein
OMA	DIPOR15277	Dipodomys ordii	Beta-synuclein
OMA	RABIT09616	Oryctolagus cuniculus	Beta-synuclein
OMA	EQUAS21139	Equus asinus asinus	Beta-synuclein
OMA	JACJA16705	Jaculus jaculus	Beta-synuclein
OMA	PELSI00514	Pelodiscus sinensis	Beta-synuclein
OMA	BUFBU03180	Bufo bufo	Beta-synuclein
OMA	XENLA16460	Xenopus laevis	Beta-synuclein
OMA	XENTR12764	Xenopus tropicalis	Beta-synuclein
OMA	CROPO17690	Crocodylus porosus	Beta-synuclein
OMA	HALLE19924	Haliaeetus leucocephalus	Beta-synuclein
OMA	ATHCN14342	Athene cunicularia	Beta-synuclein
OMA	FICAL05972	Ficedula albicollis	Beta-synuclein
OMA	FALTI11868	Falco tinnunculus	Beta-synuclein
OMA	TYTAL10174	Tyto alba	Beta-synuclein
OMA	CHLGU08759	Chloebia gouldiae	Beta-synuclein
OMA	CHICK45559	Gallus gallus	Beta-synuclein
OMA	JUNHY15530	Junco hyemalis	Beta-synuclein
OMA	MELUD09941	Melopsittacus undulatus	Beta-synuclein
OMA	CHRPI22508	Chrysemys picta bellii	Beta-synuclein
OMA	CHEAB17841	Chelonoidis abingdonii	Beta-synuclein
NCBI	XP 007900717 1	Callorhinchus milii	Alpha-synuclein
NCBI	XP 055497567 1	Leucoraja erinacea	Alpha-synuclein
NCBI	XP 055497576 1	Leucoraja erinacea	Alpha-synuclein
NCBI	GCC26287 1	Chiloscyllium punctatum	Alpha-synuclein
NCBI	XP 048457426 1	Rhincodon typus	Alpha-synuclein
OMA	ANGAN38075	Anguilla anguilla	Alpha-synuclein
OMA	ANATE10702	Anabas testudineus	Alpha-synuclein
OMA	SERDU27177	Seriola dumerili	Alpha-synuclein
OMA	CYNSE08734	Cynoglossus semilaevis	Alpha-synuclein
OMA	SPAAU33368	Sparus aurata	Alpha-synuclein
OMA	MOLML06512	Mola mola	Alpha-synuclein
OMA	ORYME18795	Oryzias melastigma	Alpha-synuclein
OMA	NOTFU03344	Nothobranchius furzeri	Alpha-synuclein
OMA	POEFO09576	Poecilia formosa	Alpha-synuclein
OMA	XIPMA34796	Xiphophorus maculatus	Alpha-synuclein
OMA	POERE05422	Poecilia reticulata	Alpha-synuclein
OMA	ASTCA36574	Astatotilapia calliptera	Alpha-synuclein
OMA	HAPBU15729	Haplochromis burtoni	Alpha-synuclein
OMA	OREAU00509	Oreochromis aureus	Alpha-synuclein
OMA	AMPCI10741	Amphilophus citrinellus	Alpha-synuclein
OMA	SALSA11608	Salmo salar	Alpha-synuclein
OMA	SALTR19079	Salmo trutta	Alpha-synuclein
OMA	ASTMX20621	Astyanax mexicanus	Alpha-synuclein
OMA	PYGNA33417	Pygocentrus nattereri	Alpha-synuclein
OMA	BUFBU10262	Bufo bufo	Alpha-synuclein
OMA	XENTR01797	Xenopus tropicalis	Alpha-synuclein
OMA	XENLA01040	Xenopus laevis	Alpha-synuclein
OMA	PROCA10593	Procavia capensis	Alpha-synuclein
OMA	RABIT05225	Oryctolagus cuniculus	Alpha-synuclein
OMA	LOXAF10313	Loxodonta africana	Alpha-synuclein
OMA	BOBOX04013	Bos indicus x Bos taurus	Alpha-synuclein
OMA	BOVIN31227	Bos taurus	Alpha-synuclein
OMA	CAPHI26213	Capra hircus	Alpha-synuclein
OMA	SHEEP17230	Ovis aries	Alpha-synuclein
OMA	EQUAS07097	Equus asinus asinus	Alpha-synuclein
OMA	HORSE30512	Equus caballus	Alpha-synuclein
OMA	TURTR12060	Tursiops truncatus	Alpha-synuclein
OMA	CARSF09651	Carlito syrichta	Alpha-synuclein
OMA	MICMU07327	Microcebus murinus	Alpha-synuclein
OMA	OTOGA11731	Otolemur garnettii	Alpha-synuclein
OMA	PROCO05156	Propithecus coquereli	Alpha-synuclein
OMA	VICPA04771	Vicugna pacos	Alpha-synuclein
OMA	CHOHO10816	Choloepus hoffmanni	Alpha-synuclein
OMA	MANJA24398	Manis javanica	Alpha-synuclein
OMA	PIGXX34431	Sus scrofa	Alpha-synuclein
OMA	SURSU06108	Suricata suricatta	Alpha-synuclein
OMA	FELCA08280	Felis catus	Alpha-synuclein
OMA	BALMU27660	Balaenoptera musculus	Alpha-synuclein
OMA	URSAM27421	Ursus americanus	Alpha-synuclein
OMA	CERSS16839	Ceratotherium simum simum	Alpha-synuclein
OMA	DASNO08133	Dasypus novemcinctus	Alpha-synuclein
OMA	PTEVA09556	Pteropus vampyrus	Alpha-synuclein
OMA	RHIFE18961	Rhinolophus ferrumequinum	Alpha-synuclein
OMA	MYOLU02392	Myotis lucifugus	Alpha-synuclein
OMA	CANLF13070	Canis lupus familiaris	Alpha-synuclein
OMA	URSMA17881	Ursus maritimus	Alpha-synuclein
OMA	MUSPF16531	Mustela putorius furo	Alpha-synuclein
OMA	AILME14318	Ailuropoda melanoleuca	Alpha-synuclein
OMA	VULVU11833	Vulpes vulpes	Alpha-synuclein
OMA	CERAT13424	Cercocebus atys	Alpha-synuclein
OMA	RHIRO36260	Rhinopithecus roxellana	Alpha-synuclein
OMA	GORGO31558	Gorilla gorilla gorilla	Alpha-synuclein
OMA	COLAP11782	Colobus angolensis palliatus	Alpha-synuclein
OMA	MANLE25984	Mandrillus leucophaeus	Alpha-synuclein
OMA	RHIBE35735	Rhinopithecus bieti	Alpha-synuclein
OMA	PANPA30612	Pan paniscus	Alpha-synuclein
OMA	HUMAN76561	Homo sapiens alpha synuclein	Alpha-synuclein
OMA	PANTR34114	Pan troglodytes	Alpha-synuclein
OMA	CHLSB16528	Chlorocebus sabaeus	Alpha-synuclein
OMA	MACFA34239	Macaca fascicularis	Alpha-synuclein
OMA	MACNE18326	Macaca nemestrina	Alpha-synuclein
OMA	MACMU36017	Macaca mulatta	Alpha-synuclein
OMA	PONAB27794	Pongo abelii	Alpha-synuclein
OMA	CALJA29080	Callithrix jacchus	Alpha-synuclein
OMA	PAPAN27172	Papio anubis	Alpha-synuclein
OMA	NOMLE37349	Nomascus leucogenys	Alpha-synuclein
OMA	DIPOR14107	Dipodomys ordii	Alpha-synuclein
OMA	OCTDE26781	Octodon degus	Alpha-synuclein
OMA	CHILA01040	Chinchilla lanigera	Alpha-synuclein
OMA	HETGA07920	Heterocephalus glaber	Alpha-synuclein
OMA	JACJA17080	Jaculus jaculus	Alpha-synuclein
OMA	CRIGR11782	Cricetulus griseus	Alpha-synuclein
OMA	NANGA02491	Nannospalax galili	Alpha-synuclein
OMA	MOUSE49723	Mus musculus	Alpha-synuclein
OMA	RATNO29732	Rattus norvegicus	Alpha-synuclein
OMA	AOTNA10718	Aotus nancymaae	Alpha-synuclein
OMA	CEBIM32566	Cebus imitator	Alpha-synuclein
OMA	SAIBB06951	Saimiri boliviensis boliviensis	Alpha-synuclein
OMA	ICTTR09211	Ictidomys tridecemlineatus	Alpha-synuclein
OMA	OCHPR03316	Ochotona princeps	Alpha-synuclein
OMA	CAVPO16870	Cavia porcellus	Alpha-synuclein
OMA	TUPBE07004	Tupaia belangeri	Alpha-synuclein
OMA	PODMU30342	Podarcis muralis	Alpha-synuclein
OMA	VARKO02930	Varanus komodoensis	Alpha-synuclein
OMA	SALMN08247	Salvator merianae	Alpha-synuclein
OMA	ANOCA07160	Anolis carolinensis	Alpha-synuclein
OMA	PSETE05622	Pseudonaja textilis	Alpha-synuclein
OMA	CROPO11767	Crocodylus porosus	Alpha-synuclein
OMA	SPHPU07019	Sphenodon punctatus	Alpha-synuclein
OMA	HALLE03593	Haliaeetus leucocephalus	Alpha-synuclein
OMA	ANAPL02931	Anas platyrhynchos	Alpha-synuclein
OMA	ANAPP23731	Anas platyrhynchos platyrhynchos	Alpha-synuclein
OMA	CHICK22720	Gallus gallus	Alpha-synuclein
OMA	PHACC12030	Phasianus colchicus	Alpha-synuclein
OMA	MELGA09747	Meleagris gallopavo	Alpha-synuclein
OMA	CORMO21172	Corvus moneduloides	Alpha-synuclein
OMA	PELSI11381	Pelodiscus sinensis	Alpha-synuclein
OMA	PARMJ18764	Parus major	Alpha-synuclein
OMA	FICAL03215	Ficedula albicollis	Alpha-synuclein
OMA	CHLGU10901	Chloebia gouldiae	Alpha-synuclein
OMA	SERCA03784	Serinus canaria	Alpha-synuclein
OMA	ATHCN09691	Athene cunicularia	Alpha-synuclein
OMA	JUNHY07934	Junco hyemalis	Alpha-synuclein
OMA	TYTAL36666	Tyto alba	Alpha-synuclein
OMA	STRHB19155	Strigops habroptila	Alpha-synuclein
OMA	MELUD07423	Melopsittacus undulatus	Alpha-synuclein
OMA	CHRPI11460	Chrysemys picta bellii	Alpha-synuclein
OMA	CHEAB23417	Chelonoidis abingdonii	Alpha-synuclein
OMA	CALMI30027	Callorhinchus milii	Alpha-synuclein
OMA	CHIPU04668	Chiloscyllium punctatum	Alpha-synuclein
OMA	SCYTO00962	Scyliorhinus torazame	Alpha-synuclein
OMA	CHILA01040	Chinchilla lanigera	Alpha-synuclein
OMA	HETGA07920	Heterocephalus glaber	Alpha-synuclein
OMA	JACJA17080	Jaculus jaculus	Alpha-synuclein
OMA	CRIGR11782	Cricetulus griseus	Alpha-synuclein
OMA	NANGA02491	Nannospalax galili	Alpha-synuclein
OMA	MOUSE49723	Mus musculus	Alpha-synuclein
OMA	RATNO29732	Rattus norvegicus	Alpha-synuclein
OMA	AOTNA10718	Aotus nancymaae	Alpha-synuclein
OMA	CEBIM32566	Cebus imitator	Alpha-synuclein
OMA	SAIBB06951	Saimiri boliviensis boliviensis	Alpha-synuclein
OMA	ICTTR09211	Ictidomys tridecemlineatus	Alpha-synuclein
OMA	OCHPR03316	Ochotona princeps	Alpha-synuclein
OMA	CAVPO16870	Cavia porcellus	Alpha-synuclein
OMA	TUPBE07004	Tupaia belangeri	Alpha-synuclein
OMA	PODMU30342	Podarcis muralis	Alpha-synuclein
OMA	VARKO02930	Varanus komodoensis	Alpha-synuclein
OMA	SALMN08247	Salvator merianae	Alpha-synuclein
OMA	ANOCA07160	Anolis carolinensis	Alpha-synuclein
OMA	PSETE05622	Pseudonaja textilis	Alpha-synuclein
OMA	CROPO11767	Crocodylus porosus	Alpha-synuclein
OMA	SPHPU07019	Sphenodon punctatus	Alpha-synuclein

## Sheet: PrP
Database	Sequence ID	Organism	Protein
NCBI	NP 945332 2	Danio rerio	Shadow of prion protein
NCBI	XP 040033744 1	Gasterosteus aculeatus aculeatus	Shadow of prion protein
NCBI	XP 020565287 1	Oryzias latipes	Shadow of prion protein
NCBI	XP 029690852 1	Takifugu rubripes	Shadow of prion protein
NCBI	XP 014350392 1	Latimeria chalumnae	Shadow of prion protein
UNIPROT	A2BDG5	Xenopus tropicalis	Shadow of prion protein
NCBI	XP 040176700 1	Rana temporaria	Shadow of prion protein
NCBI	XP 055517577 1	Leucoraja erinaceus	Shadow of prion protein
NCBI	XP 038638851 1	Scyliorhinus canicula	Shadow of prion protein
OMA	ORNAN17188	Ornithorhynchus anatinus	Shadow of prion protein
OMA	TACAU03388	Tachyglossus aculeatus	Shadow of prion protein
OMA	SARHA05718	Sarcophilus harrisii	Shadow of prion protein
OMA	PHACI09020	Phascolarctos cinereus	Shadow of prion protein
OMA	VOMUR26328	Vombatus ursinus	Shadow of prion protein
OMA	MONDO01530	Monodelphis domestica	Shadow of prion protein
OMA	CHRPI24354	Chrysemys picta bellii	Shadow of prion protein
OMA	CHEAB15373	Chelonoidis abingdonii	Shadow of prion protein
OMA	SPHPU20791	Sphenodon punctatus	Shadow of prion protein
OMA	RABIT07095	Oryctolagus cuniculus	Shadow of prion protein
OMA	ICTTR03930	Ictidomys tridecemlineatus	Shadow of prion protein
OMA	FUKDA05559	Fukomys damarensis	Shadow of prion protein
OMA	CAVPO00968	Cavia porcellus	Shadow of prion protein
OMA	CHILA17950	Chinchilla lanigera	Shadow of prion protein
OMA	HETGA22756	Heterocephalus glaber	Shadow of prion protein
OMA	OTOGA08422	Otolemur garnettii	Shadow of prion protein
OMA	JACJA21744	Jaculus jaculus	Shadow of prion protein
OMA	MOUSE57474	Mus musculus	Shadow of prion protein
OMA	RATNO19862	Rattus norvegicus	Shadow of prion protein
OMA	NANGA18042	Nannospalax galili	Shadow of prion protein
OMA	CERAT42015	Cercocebus atys	Shadow of prion protein
OMA	RHIRO35230	Rhinopithecus roxellana	Shadow of prion protein
OMA	CHLSB12835	Chlorocebus sabaeus	Shadow of prion protein
OMA	MACFA43713	Macaca fascicularis	Shadow of prion protein
OMA	MACNE26842	Macaca nemestrina	Shadow of prion protein
OMA	HUMAN03499	Homo sapiens	Shadow of prion protein
OMA	PONAB02229	Pongo abelii	Shadow of prion protein
OMA	PANTR01863	Pan troglodytes	Shadow of prion protein
OMA	CALJA06607	Callithrix jacchus	Shadow of prion protein
OMA	AOTNA40508	Aotus nancymaae	Shadow of prion protein
OMA	DASNO05879	Dasypus novemcinctus	Shadow of prion protein
OMA	RHIFE20133	Rhinolophus ferrumequinum	Shadow of prion protein
OMA	MYOLU11311	Myotis lucifugus	Shadow of prion protein
OMA	PIGXX08752	Sus scrofa	Shadow of prion protein
OMA	EQUAS19684	Equus asinus asinus	Shadow of prion protein
OMA	CERSS27035	Ceratotherium simum simum	Shadow of prion protein
OMA	MANJA12516	Manis javanica	Shadow of prion protein
OMA	BOBOX21109	Bos indicus x Bos taurus	Shadow of prion protein
OMA	BOVIN21498	Bos taurus	Shadow of prion protein
OMA	CAPHI17474	Capra hircus	Shadow of prion protein
OMA	BALMU14751	Balaenoptera musculus	Shadow of prion protein
OMA	CANLF11618	Canis lupus familiaris	Shadow of prion protein
OMA	PANLE06987	Panthera leo	Shadow of prion protein
OMA	LACAG12898	Lacerta agilis	Shadow of prion protein
OMA	PODMU35889	Podarcis muralis	Shadow of prion protein
OMA	VARKO08425	Varanus komodoensis	Shadow of prion protein
OMA	XENLA30031	Xenopus laevis	Shadow of prion protein
NCBI	XP 040270398 1	Bufo bufo	PrP
NCBI	XP 040201852 1	Rana temporaria	PrP
UNIPROT	AAH94089	Xenopus laevis	PrP
OMA	XENLA15448	Xenopus laevis	PrP
OMA	BUFBU05159	Bufo bufo	PrP
OMA	CROPO24874	Crocodylus porosus	PrP
OMA	HALLE05438	Haliaeetus leucocephalus	PrP
OMA	FALTI22976	Falco tinnunculus	PrP
OMA	ANAPL09620	Anas platyrhynchos	PrP
OMA	MELGA07711	Meleagris gallopavo	PrP
OMA	PHACC21675	Phasianus colchicus	PrP
OMA	CHICK56557	Gallus gallus	PrP
OMA	CORMO12943	Corvus moneduloides	PrP
OMA	PARMJ11204	Parus major	PrP
OMA	TAEGU13136	Taeniopygia guttata	PrP
OMA	TYTAL26945	Tyto alba	PrP
OMA	STRHB19578	Strigops habroptila	PrP
OMA	ATHCN20281	Athene cunicularia	PrP
OMA	CHRPI07586	Chrysemys picta bellii	PrP
OMA	CHEAB17901	Chelonoidis abingdonii	PrP
OMA	PELSI08455	Pelodiscus sinensis	PrP
OMA	SPHPU20501	Sphenodon punctatus	PrP
OMA	LACAG33548	Lacerta agilis	PrP
OMA	PODMU10887	Podarcis muralis	PrP
OMA	SALMN19404	Salvator merianae	PrP
OMA	SCEUN32480	Sceloporus undulatus	PrP
OMA	VARKO16441	Varanus komodoensis	PrP
OMA	PANGU29236	Pantherophis guttatus	PrP
OMA	THAEL22699	Thamnophis elegans	PrP
OMA	CROTI50745	Crotalus tigris	PrP
OMA	PROMU20818	Protobothrops mucrosquamatus	PrP
OMA	PSETE20551	Pseudonaja textilis	PrP
OMA	NAJNA21436	Naja naja	PrP
OMA	PYTBI24555	Python bivittatus	PrP
OMA	LOXAF12952	Loxodonta africana	PrP
OMA	DIPOR03474	Dipodomys ordii	PrP
OMA	JACJA13046	Jaculus jaculus	PrP
OMA	CRIGR05551	Cricetulus griseus	PrP
OMA	MOUSE34775	Mus musculus	PrP
OMA	RATNO26369	Rattus norvegicus	PrP
OMA	NANGA21470	Nannospalax galili	PrP
OMA	FUKDA16507	Fukomys damarensis	PrP
OMA	HETGA05378	Heterocephalus glaber	PrP
OMA	CAVPO04736	Cavia porcellus	PrP
OMA	CAVAP03528	Cavia aperea	PrP
OMA	CHILA04898	Chinchilla lanigera	PrP
OMA	OCTDE12049	Octodon degus	PrP
OMA	ICTTR08204	Ictidomys tridecemlineatus	PrP
OMA	CERAT03161	Cercocebus atys	PrP
OMA	RHIBE03916	Rhinopithecus bieti	PrP
OMA	RHIRO05401	Rhinopithecus roxellana	PrP
OMA	AOTNA04915	Aotus nancymaae	PrP
OMA	CALJA35559	Callithrix jacchus	PrP
OMA	SAIBB34358	Saimiri boliviensis boliviensis	PrP
OMA	PONAB20342	Pongo abelii	PrP
OMA	GORGO22424	Gorilla gorilla gorilla	PrP
OMA	PANTR24303	Pan troglodytes	PrP
OMA	NOMLE06238	Nomascus leucogenys	PrP
OMA	PANPA21801	Pan paniscus	PrP
OMA	HUMAN56003	Homo sapiens	PrP
OMA	MACFA01235	Macaca fascicularis	PrP
OMA	COLAP23629	Colobus angolensis palliatus	PrP
OMA	PAPAN11277	Papio anubis	PrP
OMA	MACMU01894	Macaca mulatta	PrP
OMA	CHLSB07748	Chlorocebus sabaeus	PrP
OMA	MICMU11667	Microcebus murinus	PrP
OMA	OTOGA13408	Otolemur garnettii	PrP
OMA	RABIT10184	Oryctolagus cuniculus	PrP
OMA	OCHPR08480	Ochotona princeps	PrP
OMA	BOBOX02898	Bos indicus x Bos taurus	PrP
OMA	SHEEP04347	Ovis aries	PrP
OMA	BOVIN04686	Bos taurus	PrP
OMA	CAPHI03667	Capra hircus	PrP
OMA	PIGXX11208	Sus scrofa	PrP
OMA	BALMU20676	Balaenoptera musculus	PrP
OMA	TURTR03883	Tursiops truncatus	PrP
OMA	CANLF09323	Canis lupus familiaris	PrP
OMA	VULVU25317	Vulpes vulpes	PrP
OMA	MUSPF04656	Mustela putorius furo	PrP
OMA	FELCA07534	Felis catus	PrP
OMA	PANLE01349	Panthera leo	PrP
OMA	SURSU20551	Suricata suricatta	PrP
OMA	URSAM21520	Ursus americanus	PrP
OMA	RHIFE23918	Rhinolophus ferrumequinum	PrP
OMA	PTEVA02267	Pteropus vampyrus	PrP
OMA	EQUAS10174	Equus asinus asinus	PrP
OMA	HORSE21259	Equus caballus	PrP
OMA	CERSS20518	Ceratotherium simum simum	PrP
OMA	MANJA20709	Manis javanica	PrP
OMA	ERIEU09348	Erinaceus europaeus	PrP
OMA	SARHA07078	Sarcophilus harrisii	PrP
OMA	PHACI20765	Phascolarctos cinereus	PrP
OMA	VOMUR04794	Vombatus ursinus	PrP
OMA	MONDO05536	Monodelphis domestica	PrP
OMA	ORNAN22428	Ornithorhynchus anatinus	PrP
OMA	TACAU05777	Tachyglossus aculeatus	PrP
UNIPROT	OCT86647	Xenopus laevis	Doppel protein
OMA	ORNAN22424	Ornithorhynchus anatinus	Doppel protein
OMA	CHEAB17900	Chelonoidis abingdonii	Doppel protein
OMA	SALMN19406	Salvator merianae	Doppel protein
OMA	SCEUN32485	Sceloporus undulatus	Doppel protein
OMA	RABIT10185	Oryctolagus cuniculus	Doppel protein
OMA	OCHPR08481	Ochotona princeps	Doppel protein
OMA	DASNO14390	Dasypus novemcinctus	Doppel protein
OMA	MICMU11668	Microcebus murinus	Doppel protein
OMA	CHOHO00899	Choloepus hoffmanni	Doppel protein
OMA	ICTTR08203	Ictidomys tridecemlineatus	Doppel protein
OMA	CHLSB07747	Chlorocebus sabaeus	Doppel protein
OMA	MACMU01890	Macaca mulatta	Doppel protein
OMA	PAPAN11275	Papio anubis	Doppel protein
OMA	RHIBE03915	Rhinopithecus bieti	Doppel protein
OMA	GORGO22425	Gorilla gorilla gorilla	Doppel protein
OMA	PANPA21802	Pan paniscus	Doppel protein
OMA	PANTR24304	Pan troglodytes	Doppel protein
OMA	HUMAN56007	Homo sapiens	Doppel protein
OMA	PONAB20341	Pongo abelii	Doppel protein
OMA	CALJA35561	Callithrix jacchus	Doppel protein
OMA	FUKDA16506	Fukomys damarensis	Doppel protein
OMA	CAVAP03527	Cavia aperea	Doppel protein
OMA	CAVPO04734	Cavia porcellus	Doppel protein
OMA	HETGA05379	Heterocephalus glaber	Doppel protein
OMA	CHILA04899	Chinchilla lanigera	Doppel protein
OMA	CRIGR05550	Cricetulus griseus	Doppel protein
OMA	MOUSE34777	Mus musculus	Doppel protein
OMA	RATNO26449	Rattus norvegicus	Doppel protein
OMA	NANGA21471	Nannospalax galili	Doppel protein
OMA	ERIEU09347	Erinaceus europaeus	Doppel protein
OMA	MANJA20712	Manis javanica	Doppel protein
OMA	BOBOX02894	Bos indicus x Bos taurus	Doppel protein
OMA	BOVIN04688	Bos taurus	Doppel protein
OMA	PIGXX11210	Sus scrofa	Doppel protein
OMA	RHIFE23919	Rhinolophus ferrumequinum	Doppel protein
OMA	MYOLU09975	Myotis lucifugus	Doppel protein
OMA	CAPHI03669	Capra hircus	Doppel protein
OMA	SHEEP04348	Ovis aries	Doppel protein
OMA	BALMU20677	Balaenoptera musculus	Doppel protein
OMA	TURTR03882	Tursiops truncatus	Doppel protein
OMA	FELCA07542	Felis catus	Doppel protein
OMA	PANLE01348	Panthera leo	Doppel protein
OMA	SURSU20546	Suricata suricatta	Doppel protein
OMA	CANLF09322	Canis lupus familiaris	Doppel protein
OMA	VULVU25316	Vulpes vulpes	Doppel protein
OMA	AILME06978	Ailuropoda melanoleuca	Doppel protein
OMA	URSMA16813	Ursus maritimus	Doppel protein
OMA	URSAM21519	Ursus americanus	Doppel protein
OMA	MUSPF04655	Mustela putorius furo	Doppel protein
OMA	CERSS20517	Ceratotherium simum simum	Doppel protein
OMA	EQUAS10175	Equus asinus asinus	Doppel protein
OMA	HORSE21258	Equus caballus	Doppel protein
OMA	SARHA07077	Sarcophilus harrisii	Doppel protein
OMA	PHACI20766	Phascolarctos cinereus	Doppel protein
OMA	VOMUR04795	Vombatus ursinus	Doppel protein
OMA	MONDO05524	Monodelphis domestica	Doppel protein

## Sheet: FUS&TAF15
Database	Sequence ID	Organism	Protein
NCBI	XP 032223574	Nematostella vectensis	FET-like protein
NCBI	XP 032223575	Nematostella vectensis	FET-like protein
NCBI	XP 002154968	Hydra vulgaris	FET-like protein
NCBI	XP 047142725	Hydra vulgaris	FET-like protein
NCBI	NP 523365 2	Drosophila melanogaster	FET-like protein
NCBI	NP 727946 2	Drosophila melanogaster	FET-like protein
NCBI	NP 001259601 1	Drosophila melanogaster	FET-like protein
NCBI	AAA86955 1	Drosophila melanogaster	FET-like protein
NCBI	CAH1238330 1	Branchiostoma lanceolatum	FET-like protein
NCBI	XP 066301619	Branchiostoma lanceolatum	FET-like protein
NCBI	XP 066301618	Branchiostoma lanceolatum	FET-like protein
NCBI	XP 066301620	Branchiostoma lanceolatum	FET-like protein
NCBI	CAH1238331	Branchiostoma lanceolatum	FET-like protein
NCBI	XP 035689537	Branchiostoma floridae	FET-like protein
NCBI	XP 035689536	Branchiostoma floridae	FET-like protein
OMA	DROSI13394	Drosophila simulans	FET-like protein
OMA	DROEU05988	Drosophila eugracilis	FET-like protein
OMA	DROER05470	Drosophila erecta	FET-like protein
OMA	DROAN00706	Drosophila ananassae	FET-like protein
OMA	LUCCU04198	Lucilia cuprina	FET-like protein
OMA	BACDO19830	Bactrocera dorsalis	FET-like protein
OMA	HERIL15107	Hermetia illucens	FET-like protein
OMA	ANOST05695	Anopheles stephensi	FET-like protein
OMA	ANOGA03926	Anopheles gambiae	FET-like protein
OMA	ANOSI17802	Anopheles sinensis	FET-like protein
OMA	ANODA07482	Anopheles darlingi	FET-like protein
OMA	AEDAL33676	Aedes albopictus	FET-like protein
OMA	NEMVE22752	Nematostella vectensis	FET-like protein
OMA	HYDVU00570	Hydra vulgaris	FET-like protein
OMA	VANTA14260	Vanessa tameamea	FET-like protein
OMA	PAPMA03216	Papilio machaon	FET-like protein
OMA	DUFNO07897	Dufourea novaeangliae	FET-like protein
OMA	APIME01518	Apis mellifera	FET-like protein
OMA	BOMIM07162	Bombus impatiens	FET-like protein
OMA	LINHU06337	Linepithema humile	FET-like protein
OMA	ACREC12442	Acromyrmex echinatior	FET-like protein
OMA	NASVI06390	Nasonia vitripennis	FET-like protein
OMA	TRIPJ07697	Trichogramma pretiosum	FET-like protein
OMA	TRICA13841	Tribolium castaneum	FET-like protein
OMA	DROGR06736	Drosophila grimshawi	FET-like protein
OMA	DROMO01158	Drosophila mojavensis	FET-like protein
OMA	DROMI01778	Drosophila miranda	FET-like protein
OMA	DROPS07880	Drosophila pseudoobscura pseudoobscura	FET-like protein
OMA	DROWI06301	Drosophila willistoni	FET-like protein
OMA	DROEL13955	Drosophila elegans	FET-like protein
OMA	DRORH11671	Drosophila rhopaloa	FET-like protein
OMA	DROFC11597	Drosophila ficusphila	FET-like protein
OMA	DROME30275	Drosophila melanogaster	FET-like protein
OMA	BRAFL25269	Branchiostoma floridae	FET-like protein
NCBI	XP 032800426	Petromyzon marinus	Agnatha EWSR1 homolog
NCBI	XP 032800425	Petromyzon marinus	Agnatha EWSR1 homolog
NCBI	XP 072444168	Chiloscyllium punctatum	EWSR1
NCBI	XP 029572773	Salmo trutta	EWSR1
NCBI	XP 029572774	Salmo trutta	EWSR1
NCBI	XP 029572772	Salmo trutta	EWSR1
NCBI	NP 997795	Danio rerio	EWSR1
NCBI	XP 005165164	Danio rerio	EWSR1
NCBI	XP 021336369	Danio rerio	EWSR1
NCBI	XP 068069080	Danio rerio	EWSR1
NCBI	XP 068069078	Danio rerio	EWSR1
NCBI	XP 021336364	Danio rerio	EWSR1
NCBI	XP 029625438	Salmo trutta	EWSR1
NCBI	XP 029625439	Salmo trutta	EWSR1
OMA	TACAU21528	Tachyglossus aculeatus	EWSR1
OMA	PROCA13239	Procavia capensis	EWSR1
OMA	CAVPO03607	Cavia porcellus	EWSR1
OMA	LOXAF05210	Loxodonta africana	EWSR1
OMA	RATNO08648	Rattus norvegicus	EWSR1
OMA	AILME16535	Ailuropoda melanoleuca	EWSR1
OMA	URSAM03332	Ursus americanus	EWSR1
OMA	URSMA27249	Ursus maritimus	EWSR1
OMA	HUMAN59806	Homo sapiens	EWSR1
OMA	GORGO23624	Gorilla gorilla gorilla	EWSR1
OMA	PANTR26273	Pan troglodytes	EWSR1
OMA	PONAB21764	Pongo abelii	EWSR1
OMA	PANPA23565	Pan paniscus	EWSR1
OMA	MANJA38617	Manis javanica	EWSR1
OMA	RHIBE13447	Rhinopithecus bieti	EWSR1
OMA	RHIFE28445	Rhinolophus ferrumequinum	EWSR1
OMA	JACJA15947	Jaculus jaculus	EWSR1
OMA	MUSPF07413	Mustela putorius furo	EWSR1
OMA	CERAT19013	Cercocebus atys	EWSR1
OMA	MANLE32955	Mandrillus leucophaeus	EWSR1
OMA	FELCA27673	Felis catus	EWSR1
OMA	PANLE00429	Panthera leo	EWSR1
OMA	SAIBB30162	Saimiri boliviensis boliviensis	EWSR1
OMA	SURSU13185	Suricata suricatta	EWSR1
OMA	HORSE41362	Equus caballus	EWSR1
OMA	CARSF14179	Carlito syrichta	EWSR1
OMA	MACNE41091	Macaca nemestrina	EWSR1
OMA	MACMU01120	Macaca mulatta	EWSR1
OMA	MACFA00642	Macaca fascicularis	EWSR1
OMA	RHIRO21453	Rhinopithecus roxellana	EWSR1
OMA	CALJA18681	Callithrix jacchus	EWSR1
OMA	PAPAN11437	Papio anubis	EWSR1
OMA	OTOGA11870	Otolemur garnettii	EWSR1
OMA	CEBIM26722	Cebus imitator	EWSR1
OMA	RABIT03762	Oryctolagus cuniculus	EWSR1
OMA	FUKDA01206	Fukomys damarensis	EWSR1
OMA	MYOLU11991	Myotis lucifugus	EWSR1
OMA	DASNO05375	Dasypus novemcinctus	EWSR1
OMA	MICMU12792	Microcebus murinus	EWSR1
OMA	ICTTR10362	Ictidomys tridecemlineatus	EWSR1
OMA	COLAP28672	Colobus angolensis palliatus	EWSR1
OMA	CAPHI07498	Capra hircus	EWSR1
OMA	SHEEP07500	Ovis aries	EWSR1
OMA	CANLF10453	Canis lupus familiaris	EWSR1
OMA	SORAR06795	Sorex araneus	EWSR1
OMA	HETGA05033	Heterocephalus glaber	EWSR1
OMA	CHILA14147	Chinchilla lanigera	EWSR1
OMA	BALMU02241	Balaenoptera musculus	EWSR1
OMA	TURTR13962	Tursiops truncatus	EWSR1
OMA	AOTNA27387	Aotus nancymaae	EWSR1
OMA	BOVIN09785	Bos taurus	EWSR1
OMA	PIGXX07122	Sus scrofa	EWSR1
OMA	SCYTO07999	Scyliorhinus torazame	EWSR1
OMA	CHIPU09734	Chiloscyllium punctatum	EWSR1
OMA	CALMI29636	Callorhinchus milii	EWSR1
OMA	ANATE12190	Anabas testudineus	EWSR1
OMA	SERDU06154	Seriola dumerili	EWSR1
OMA	ECHNA21451	Echeneis naucrates	EWSR1
OMA	SCOMX32831	Scophthalmus maximus	EWSR1
OMA	SPAAU13856	Sparus aurata	EWSR1
OMA	MOLML13198	Mola mola	EWSR1
OMA	TAKRU29447	Takifugu rubripes	EWSR1
OMA	NOTFU27722	Nothobranchius furzeri	EWSR1
OMA	KRYMA08836	Kryptolebias marmoratus	EWSR1
OMA	CYPVA28532	Cyprinodon variegatus	EWSR1
OMA	GAMAF15801	Gambusia affinis	EWSR1
OMA	POEFO09334	Poecilia formosa	EWSR1
OMA	POERE33709	Poecilia reticulata	EWSR1
OMA	XIPMA04743	Xiphophorus maculatus	EWSR1
OMA	ORYJA43933	Oryzias javanicus	EWSR1
OMA	ORYLA17574	Oryzias latipes	EWSR1
OMA	ORYME11144	Oryzias melastigma	EWSR1
OMA	SALFA08546	Salarias fasciatus	EWSR1
OMA	AMPOC14538	Amphiprion ocellaris	EWSR1
OMA	AMPPE05988	Amphiprion percula	EWSR1
OMA	DICLA29222	Dicentrarchus labrax	EWSR1
OMA	GASAC14336	Gasterosteus aculeatus	EWSR1
OMA	HIPCM07020	Hippocampus comes	EWSR1
OMA	AMPCI22426	Amphilophus citrinellus	EWSR1
OMA	ASTCA05600	Astatotilapia calliptera	EWSR1
OMA	OREAU11096	Oreochromis aureus	EWSR1
OMA	HAPBU03750	Haplochromis burtoni	EWSR1
OMA	NEOBR04314	Neolamprologus brichardi	EWSR1
OMA	ORENI10329	Oreochromis niloticus	EWSR1
OMA	GADMO52762	Gadus morhua	EWSR1
OMA	ESOLU40034	Esox lucius	EWSR1
OMA	SALSA87456	Salmo salar	EWSR1
OMA	SALTR60493	Salmo trutta	EWSR1
OMA	ASTMX11974	Astyanax mexicanus	EWSR1
OMA	PYGNA26200	Pygocentrus nattereri	EWSR1
OMA	ELEEL14113	Electrophorus electricus	EWSR1
OMA	ICTPU16896	Ictalurus punctatus	EWSR1
OMA	CYPCA14914	Cyprinus carpio carpio	EWSR1
OMA	SINGR22192	Sinocyclocheilus grahami	EWSR1
OMA	DANRE37228	Danio rerio	EWSR1
OMA	LATCH04236	Latimeria chalumnae	EWSR1
OMA	ORNAN14503	Ornithorhynchus anatinus	EWSR1
OMA	EQUAS23534	Equus asinus asinus	EWSR1
OMA	VULVU22140	Vulpes vulpes	EWSR1
OMA	CRIGR13954	Cricetulus griseus	EWSR1
OMA	CERSS15400	Ceratotherium simum simum	EWSR1
OMA	NANGA11361	Nannospalax galili	EWSR1
OMA	PTEVA12467	Pteropus vampyrus	EWSR1
OMA	OCTDE05829	Octodon degus	EWSR1
OMA	MOUSE06598	Mus musculus	EWSR1
OMA	PROCO18489	Propithecus coquereli	EWSR1
OMA	ECHTE10310	Echinops telfairi	EWSR1
OMA	CROPO19159	Crocodylus porosus	EWSR1
OMA	FALTI04184	Falco tinnunculus	EWSR1
OMA	TYTAL33543	Tyto alba	EWSR1
OMA	ANAPL14633	Anas platyrhynchos	EWSR1
OMA	CHICK49428	Gallus gallus	EWSR1
OMA	PHACC09502	Phasianus colchicus	EWSR1
OMA	STRHB20275	Strigops habroptila	EWSR1
OMA	FICAL01688	Ficedula albicollis	EWSR1
OMA	TAEGU05504	Taeniopygia guttata	EWSR1
OMA	PARMJ04880	Parus major	EWSR1
OMA	CHLGU14712	Chloebia gouldiae	EWSR1
OMA	JUNHY16840	Junco hyemalis	EWSR1
OMA	SERCA12692	Serinus canaria	EWSR1
OMA	CHRPI25864	Chrysemys picta bellii	EWSR1
OMA	CHEAB21067	Chelonoidis abingdonii	EWSR1
OMA	PELSI01106	Pelodiscus sinensis	EWSR1
OMA	SPHPU20493	Sphenodon punctatus	EWSR1
OMA	LACAG36482	Lacerta agilis	EWSR1
OMA	PODMU28963	Podarcis muralis	EWSR1
OMA	ANOCA14002	Anolis carolinensis	EWSR1
OMA	VARKO22727	Varanus komodoensis	EWSR1
OMA	PANGU24286	Pantherophis guttatus	EWSR1
OMA	THAEL22021	Thamnophis elegans	EWSR1
OMA	CROTI50448	Crotalus tigris	EWSR1
OMA	PROMU10479	Protobothrops mucrosquamatus	EWSR1
OMA	NAJNA26467	Naja naja	EWSR1
OMA	PYTBI27524	Python bivittatus	EWSR1
OMA	SALMN18827	Salvator merianae	EWSR1
OMA	NOTEU07164	Notamacropus eugenii	EWSR1
OMA	PHACI21338	Phascolarctos cinereus	EWSR1
OMA	VOMUR16783	Vombatus ursinus	EWSR1
OMA	SARHA10732	Sarcophilus harrisii	EWSR1
OMA	MONDO19463	Monodelphis domestica	EWSR1
OMA	BUFBU08567	Bufo bufo	EWSR1
OMA	XENTR03902	Xenopus tropicalis	EWSR1
OMA	XENLA02665	Xenopus laevis	EWSR1
NCBI	XP 061437561	Lethenteron reissneri	Agnatha TAF15/FUS homolog
NCBI	XP 061437561	Lethenteron reissneri	Agnatha TAF15/FUS homolog
NCBI	XP 032799966	Petromyzon marinus	Agnatha TAF15/FUS homolog
NCBI	XP 032799966	Petromyzon marinus	Agnatha TAF15/FUS homolog
NCBI	XP 072409763	Chiloscyllium punctatum	FUS
NCBI	XP 072409764	Chiloscyllium punctatum	FUS
NCBI	XP 029582938	Salmo trutta	FUS
NCBI	XP 029582937	Salmo trutta	FUS
NCBI	XP 029582942	Salmo trutta	FUS
NCBI	XP 029582940	Salmo trutta	FUS
NCBI	NP 957377	Danio rerio	FUS
OMA	ANGAN53300	Anguilla anguilla	FUS
OMA	ESOLU30490	Esox lucius	FUS
OMA	ASTMX07328	Astyanax mexicanus	FUS
OMA	PYGNA09213	Pygocentrus nattereri	FUS
OMA	ELEEL27332	Electrophorus electricus	FUS
OMA	CYPCA24207	Cyprinus carpio carpio	FUS
OMA	SINGR30633	Sinocyclocheilus grahami	FUS
OMA	DANRE31472	Danio rerio	FUS
OMA	ANATE28040	Anabas testudineus	FUS
OMA	TAKRU41643	Takifugu rubripes	FUS
OMA	SPAAU02275	Sparus aurata	FUS
OMA	ASTCA29489	Astatotilapia calliptera	FUS
OMA	HAPBU09804	Haplochromis burtoni	FUS
OMA	OREAU12917	Oreochromis aureus	FUS
OMA	NEOBR22012	Neolamprologus brichardi	FUS
OMA	SCOMX14580	Scophthalmus maximus	FUS
OMA	LATCH06576	Latimeria chalumnae	FUS
OMA	BUFBU27504	Bufo bufo	FUS
OMA	XENTR39885	Xenopus tropicalis	FUS
OMA	HALLE15345	Haliaeetus leucocephalus	FUS
OMA	STRHB07173	Strigops habroptila	FUS
OMA	CHICK64493	Gallus gallus	FUS
OMA	PHACC24911	Phasianus colchicus	FUS
OMA	CHRPI29771	Chrysemys picta bellii	FUS
OMA	CHEAB27054	Chelonoidis abingdonii	FUS
OMA	LACAG31477	Lacerta agilis	FUS
OMA	PANGU27427	Pantherophis guttatus	FUS
OMA	THAEL29709	Thamnophis elegans	FUS
OMA	NAJNA29571	Naja naja	FUS
OMA	CROTI48454	Crotalus tigris	FUS
OMA	PROMU16080	Protobothrops mucrosquamatus	FUS
OMA	PYTBI22877	Python bivittatus	FUS
OMA	SALMN17858	Salvator merianae	FUS
OMA	VARKO22063	Varanus komodoensis	FUS
OMA	SCEUN31334	Sceloporus undulatus	FUS
OMA	ANOCA17128	Anolis carolinensis	FUS
OMA	SPHPU24372	Sphenodon punctatus	FUS
OMA	ORNAN16732	Ornithorhynchus anatinus	FUS
OMA	TACAU21964	Tachyglossus aculeatus	FUS
OMA	LOXAF05575	Loxodonta africana	FUS
OMA	VULVU24268	Vulpes vulpes	FUS
OMA	HETGA21202	Heterocephalus glaber	FUS
OMA	ECHTE00861	Echinops telfairi	FUS
OMA	PROCO05597	Propithecus coquereli	FUS
OMA	MUSPF04187	Mustela putorius furo	FUS
OMA	SARHA12777	Sarcophilus harrisii	FUS
OMA	RABIT15423	Oryctolagus cuniculus	FUS
OMA	MONDO28534	Monodelphis domestica	FUS
OMA	NOTEU03227	Notamacropus eugenii	FUS
OMA	PHACI08601	Phascolarctos cinereus	FUS
OMA	VOMUR04229	Vombatus ursinus	FUS
OMA	PIGXX20573	Sus scrofa	FUS
OMA	NANGA16163	Nannospalax galili	FUS
OMA	CERSS27922	Ceratotherium simum simum	FUS
OMA	ICTTR12793	Ictidomys tridecemlineatus	FUS
OMA	CARSF09290	Carlito syrichta	FUS
OMA	AOTNA37715	Aotus nancymaae	FUS
OMA	CALJA06158	Callithrix jacchus	FUS
OMA	SAIBB16827	Saimiri boliviensis boliviensis	FUS
OMA	CEBIM36096	Cebus imitator	FUS
OMA	CANLF16361	Canis lupus familiaris	FUS
OMA	FELCA35029	Felis catus	FUS
OMA	MANJA23313	Manis javanica	FUS
OMA	PANLE07444	Panthera leo	FUS
OMA	AILME07018	Ailuropoda melanoleuca	FUS
OMA	URSAM07884	Ursus americanus	FUS
OMA	SURSU16797	Suricata suricatta	FUS
OMA	CHILA19792	Chinchilla lanigera	FUS
OMA	HORSE07060	Equus caballus	FUS
OMA	CAPHI17070	Capra hircus	FUS
OMA	BOBOX17918	Bos indicus x Bos taurus	FUS
OMA	BOVIN20650	Bos taurus	FUS
OMA	CHOHO04231	Choloepus hoffmanni	FUS
OMA	RHIFE32924	Rhinolophus ferrumequinum	FUS
OMA	MYOLU16715	Myotis lucifugus	FUS
OMA	ERIEU03865	Erinaceus europaeus	FUS
OMA	BALMU21534	Balaenoptera musculus	FUS
OMA	MOUSE53592	Mus musculus	FUS
OMA	DASNO08858	Dasypus novemcinctus	FUS
OMA	RATNO18706	Rattus norvegicus	FUS
OMA	FUKDA20682	Fukomys damarensis	FUS
OMA	TURTR08264	Tursiops truncatus	FUS
OMA	CRIGR21309	Cricetulus griseus	FUS
OMA	JACJA23117	Jaculus jaculus	FUS
OMA	CERAT36652	Cercocebus atys	FUS
OMA	PAPAN16461	Papio anubis	FUS
OMA	CHLSB14622	Chlorocebus sabaeus	FUS
OMA	MACNE37188	Macaca nemestrina	FUS
OMA	MANLE13941	Mandrillus leucophaeus	FUS
OMA	MACFA24759	Macaca fascicularis	FUS
OMA	RHIRO31968	Rhinopithecus roxellana	FUS
OMA	COLAP30700	Colobus angolensis palliatus	FUS
OMA	RHIBE34040	Rhinopithecus bieti	FUS
OMA	PTEVA04324	Pteropus vampyrus	FUS
OMA	GORGO12088	Gorilla gorilla gorilla	FUS
OMA	NOMLE25199	Nomascus leucogenys	FUS
OMA	PONAB10827	Pongo abelii	FUS
OMA	PANPA15069	Pan paniscus	FUS
OMA	PANTR12223	Pan troglodytes	FUS
OMA	HUMAN27992	Homo sapiens	FUS
OMA	CAVPO03029	Cavia porcellus	FUS
OMA	OCTDE00228	Octodon degus	FUS
NCBI	XP 029628110	Salmo trutta	TAF15
NCBI	XP 029628111	Salmo trutta	TAF15
NCBI	GCC36863	Chiloscyllium punctatum	TAF15
NCBI	XP 072445468	Chiloscyllium punctatum	TAF15
NCBI	XP 007894757	Callorhinchus milii	TAF15
OMA	SCYTO16653	Scyliorhinus torazame	TAF15
OMA	CHIPU15244	Chiloscyllium punctatum	TAF15
OMA	ORNAN08872	Ornithorhynchus anatinus	TAF15
OMA	TACAU19280	Tachyglossus aculeatus	TAF15
OMA	PROCA09189	Procavia capensis	TAF15
OMA	CERAT34920	Cercocebus atys	TAF15
OMA	PAPAN13921	Papio anubis	TAF15
OMA	MANLE36240	Mandrillus leucophaeus	TAF15
OMA	MACNE38077	Macaca nemestrina	TAF15
OMA	MACFA13549	Macaca fascicularis	TAF15
OMA	MACMU14578	Macaca mulatta	TAF15
OMA	RHIBE37143	Rhinopithecus bieti	TAF15
OMA	RHIRO38026	Rhinopithecus roxellana	TAF15
OMA	GORGO34693	Gorilla gorilla gorilla	TAF15
OMA	NOMLE39882	Nomascus leucogenys	TAF15
OMA	HUMAN33053	Homo sapiens	TAF15
OMA	PANTR14227	Pan troglodytes	TAF15
OMA	PONAB12770	Pongo abelii	TAF15
OMA	CHLSB05464	Chlorocebus sabaeus	TAF15
OMA	PIGXX02806	Sus scrofa	TAF15
OMA	AOTNA23259	Aotus nancymaae	TAF15
OMA	CALJA33456	Callithrix jacchus	TAF15
OMA	CEBIM09087	Cebus imitator	TAF15
OMA	ECHTE06154	Echinops telfairi	TAF15
OMA	RABIT07468	Oryctolagus cuniculus	TAF15
OMA	DIPOR08382	Dipodomys ordii	TAF15
OMA	NANGA08579	Nannospalax galili	TAF15
OMA	CRIGR21685	Cricetulus griseus	TAF15
OMA	RATNO00732	Rattus norvegicus	TAF15
OMA	MOUSE05726	Mus musculus	TAF15
OMA	ICTTR18488	Ictidomys tridecemlineatus	TAF15
OMA	JACJA16175	Jaculus jaculus	TAF15
OMA	TUPBE12265	Tupaia belangeri	TAF15
OMA	SURSU27067	Suricata suricatta	TAF15
OMA	BOBOX15385	Bos indicus x Bos taurus	TAF15
OMA	BOVIN12267	Bos taurus	TAF15
OMA	SHEEP02476	Ovis aries	TAF15
OMA	PTEVA11437	Pteropus vampyrus	TAF15
OMA	SARHA03048	Sarcophilus harrisii	TAF15
OMA	MONDO14171	Monodelphis domestica	TAF15
OMA	PHACI17501	Phascolarctos cinereus	TAF15
OMA	VOMUR09752	Vombatus ursinus	TAF15
OMA	DASNO08237	Dasypus novemcinctus	TAF15
OMA	CHOHO09299	Choloepus hoffmanni	TAF15
OMA	PROCO24109	Propithecus coquereli	TAF15
OMA	FELCA32748	Felis catus	TAF15
OMA	PANLE07280	Panthera leo	TAF15
OMA	CAVAP04499	Cavia aperea	TAF15
OMA	CAVPO06339	Cavia porcellus	TAF15
OMA	EQUAS14337	Equus asinus asinus	TAF15
OMA	HORSE04551	Equus caballus	TAF15
OMA	FUKDA22550	Fukomys damarensis	TAF15
OMA	HETGA07480	Heterocephalus glaber	TAF15
OMA	CHILA18350	Chinchilla lanigera	TAF15
OMA	MYOLU13897	Myotis lucifugus	TAF15
OMA	RHIFE08356	Rhinolophus ferrumequinum	TAF15
OMA	SORAR06530	Sorex araneus	TAF15
OMA	MANJA17634	Manis javanica	TAF15
OMA	OTOGA07168	Otolemur garnettii	TAF15
OMA	CERSS21919	Ceratotherium simum simum	TAF15
OMA	CANLF19010	Canis lupus familiaris	TAF15
OMA	VULVU10407	Vulpes vulpes	TAF15
OMA	BALMU11035	Balaenoptera musculus	TAF15
OMA	TURTR02079	Tursiops truncatus	TAF15
OMA	CARSF26661	Carlito syrichta	TAF15
OMA	CAPHI31216	Capra hircus	TAF15
OMA	AILME08309	Ailuropoda melanoleuca	TAF15
OMA	URSMA14305	Ursus maritimus	TAF15
OMA	URSAM20442	Ursus americanus	TAF15
OMA	LOXAF09859	Loxodonta africana	TAF15
OMA	FALTI12384	Falco tinnunculus	TAF15
OMA	TYTAL12543	Tyto alba	TAF15
OMA	ANAPL03948	Anas platyrhynchos	TAF15
OMA	ANAPP02532	Anas platyrhynchos platyrhynchos	TAF15
OMA	MELUD09309	Melopsittacus undulatus	TAF15
OMA	STRHB05191	Strigops habroptila	TAF15
OMA	MELGA06937	Meleagris gallopavo	TAF15
OMA	PHACC12258	Phasianus colchicus	TAF15
OMA	CHICK53271	Gallus gallus	TAF15
OMA	CORMO09754	Corvus moneduloides	TAF15
OMA	TAEGU07807	Taeniopygia guttata	TAF15
OMA	CHLGU18318	Chloebia gouldiae	TAF15
OMA	PARMJ06139	Parus major	TAF15
OMA	FICAL11723	Ficedula albicollis	TAF15
OMA	SERCA16070	Serinus canaria	TAF15
OMA	JUNHY18632	Junco hyemalis	TAF15
OMA	SPHPU10945	Sphenodon punctatus	TAF15
OMA	LACAG34205	Lacerta agilis	TAF15
OMA	SCEUN41609	Sceloporus undulatus	TAF15
OMA	PANGU28429	Pantherophis guttatus	TAF15
OMA	PSETE13520	Pseudonaja textilis	TAF15
OMA	NAJNA05536	Naja naja	TAF15
OMA	THAEL11115	Thamnophis elegans	TAF15
OMA	CROTI05788	Crotalus tigris	TAF15
OMA	PROMU11790	Protobothrops mucrosquamatus	TAF15
OMA	PYTBI26125	Python bivittatus	TAF15
OMA	CHRPI36098	Chrysemys picta bellii	TAF15
OMA	PELSI04381	Pelodiscus sinensis	TAF15
OMA	BUFBU13959	Bufo bufo	TAF15
OMA	XENTR08705	Xenopus tropicalis	TAF15
OMA	XENLA10477	Xenopus laevis	TAF15

## Sheet: IAPP
Database	Sequence ID	Organism	Protein
NCBI	CAH1244507	Branchiostoma lanceolatum	CT-like protein
NCBI	CAH1244506	Branchiostoma lanceolatum	CT-like protein
NCBI	XP 066267791	Branchiostoma lanceolatum	CT-like protein
NCBI	XP 035675308	Branchiostoma floridae	CT-like protein
NCBI	KAI8486019	Branchiostoma belcheri	CT-like protein
NCBI	XP 019631645	Branchiostoma belcheri	CT-like protein
NCBI	XP 066276785	Branchiostoma lanceolatum	CT-like protein
NCBI	CAH1257481	Branchiostoma lanceolatum	CT-like protein
NCBI	ALL53125	Branchiostoma japonicum	CT-like protein
OMA	TACAU16433	Tachyglossus aculeatus	Intermedin
OMA	DIPOR18847	Dipodomys ordii	Intermedin
OMA	HETGA02132	Heterocephalus glaber	Intermedin
OMA	CHILA04692	Chinchilla lanigera	Intermedin
OMA	OCTDE21260	Octodon degus	Intermedin
OMA	CERAT33497	Cercocebus atys	Intermedin
OMA	MACNE38826	Macaca nemestrina	Intermedin
OMA	MACMU00862	Macaca mulatta	Intermedin
OMA	PAPAN12470	Papio anubis	Intermedin
OMA	MACFA00028	Macaca fascicularis	Intermedin
OMA	CHLSB07451	Chlorocebus sabaeus	Intermedin
OMA	COLAP32202	Colobus angolensis palliatus	Intermedin
OMA	RHIRO41863	Rhinopithecus roxellana	Intermedin
OMA	RHIBE24014	Rhinopithecus bieti	Intermedin
OMA	GORGO24412	Gorilla gorilla gorilla	Intermedin
OMA	HUMAN61205	Homo sapiens	Intermedin
OMA	PANPA24160	Pan paniscus	Intermedin
OMA	PANTR26914	Pan troglodytes	Intermedin
OMA	PONAB22439	Pongo abelii	Intermedin
OMA	NOMLE33232	Nomascus leucogenys	Intermedin
OMA	MANLE31432	Mandrillus leucophaeus	Intermedin
OMA	AOTNA39374	Aotus nancymaae	Intermedin
OMA	CEBIM25558	Cebus imitator	Intermedin
OMA	SAIBB20933	Saimiri boliviensis boliviensis	Intermedin
OMA	JACJA01610	Jaculus jaculus	Intermedin
OMA	CRIGR19463	Cricetulus griseus	Intermedin
OMA	RATNO37138	Rattus norvegicus	Intermedin
OMA	MOUSE15659	Mus musculus	Intermedin
OMA	FELCA17132	Felis catus	Intermedin
OMA	PANLE17244	Panthera leo	Intermedin
OMA	SURSU01662	Suricata suricatta	Intermedin
OMA	CANLF01460	Canis lupus familiaris	Intermedin
OMA	VULVU32324	Vulpes vulpes	Intermedin
OMA	URSAM14254	Ursus americanus	Intermedin
OMA	ERIEU03033	Erinaceus europaeus	Intermedin
OMA	CERSS25931	Ceratotherium simum simum	Intermedin
OMA	RHIFE08881	Rhinolophus ferrumequinum	Intermedin
OMA	MYOLU17038	Myotis lucifugus	Intermedin
OMA	HORSE26117	Equus caballus	Intermedin
OMA	MICMU00380	Microcebus murinus	Intermedin
OMA	PROCO21373	Propithecus coquereli	Intermedin
OMA	BOBOX41705	Bos indicus x Bos taurus	Intermedin
OMA	CAPHI25942	Capra hircus	Intermedin
OMA	MANJA06073	Manis javanica	Intermedin
OMA	BALMU04610	Balaenoptera musculus	Intermedin
OMA	NANGA18157	Nannospalax galili	Intermedin
OMA	MONDO34177	Monodelphis domestica	Intermedin
OMA	PHACI28667	Phascolarctos cinereus	Intermedin
OMA	VOMUR22998	Vombatus ursinus	Intermedin
NCBI	XP_031460919	Phasianus colchicus	Intermedin
NCBI	XP_040518886	Gallus gallus	Intermedin
NCBI	XP_040515842	Gallus gallus	Intermedin
NCBI	XP_042648522	Tyto alba	Intermedin
NCBI	XP_034286005	Pantherophis guttatus	Intermedin
NCBI	XP_032077930	Thamnophis elegans	Intermedin
NCBI	XP_018111164	Xenopus laevis	Intermedin
NCBI	XP_018111164	Xenopus laevis	Intermedin
NCBI	XP_018108314	Xenopus laevis	Intermedin
NCBI	XP_040270367	Bufo bufo	Intermedin
NCBI	XP_029617142	Salmo trutta	Intermedin
NCBI	XP_029598702	Salmo trutta	Intermedin
NCBI	NP_001123607	Danio rerio	Intermedin
NCBI	XP_009291699	Danio rerio	Intermedin
NCBI	XP_029614462	Salmo trutta	Intermedin
NCBI	XP_072448363	Chiloscyllium punctatum	Intermedin
NCBI	GCC22939_1	Chiloscyllium punctatum	Intermedin
NCBI	GCC22939_1	Chiloscyllium punctatum	Intermedin
NCBI	XP_072448365	Chiloscyllium punctatum	Intermedin
NCBI	XP_072448363	Chiloscyllium punctatum	Intermedin
NCBI	XP_072448365	Chiloscyllium punctatum	Intermedin
NCBI	ACJ02093_1	Callorhinchus milii	Intermedin
NCBI	NP_001279109	Callorhinchus milii	Intermedin
NCBI	AFM87573_1	Callorhinchus milii	Intermedin
NCBI	ACJ02093_1	Callorhinchus milii	Intermedin
NCBI	AFM87573_1	Callorhinchus milii	Intermedin
NCBI	NP_001279109	Callorhinchus milii	Intermedin
NCBI	ACV41904_1	Lethenteron camtschaticum	Intermedin
NCBI	XP_061420394	Lethenteron reissneri	Intermedin
NCBI	CAL5932312_1	Lampetra fluviatilis	Intermedin
NCBI	XP_061420393	Lethenteron reissneri	Intermedin
NCBI	CAN0425724_1	Lampetra fluviatilis	Intermedin
NCBI	XP_032805000	Petromyzon marinus	Intermedin
NCBI	XP_032805002	Petromyzon marinus	Intermedin
NCBI	XP_031469769	Phasianus colchicus	Adrenomedullin
NCBI	XP_015141946	Gallus gallus	Adrenomedullin
NCBI	XP_018112787	Xenopus laevis	Adrenomedullin
NCBI	XP_018112787	Xenopus laevis	Adrenomedullin
NCBI	XP_018115779	Xenopus laevis	Adrenomedullin
NCBI	XP_018115779	Xenopus laevis	Adrenomedullin
NCBI	XP_040266316	Bufo bufo	Adrenomedullin
NCBI	XP_042640633	Tyto alba	Adrenomedullin
NCBI	XP_042640634	Tyto alba	Adrenomedullin
OMA	LEPOC10541	Lepisosteus oculatus	Adrenomedullin
OMA	ANGAN51504	Anguilla anguilla	Adrenomedullin
OMA	ESOLU05692	Esox lucius	Adrenomedullin
OMA	SALSA95479	Salmo salar	Adrenomedullin
OMA	SALTR83654	Salmo trutta	Adrenomedullin
OMA	GADMO13208	Gadus morhua	Adrenomedullin
OMA	ANATE13706	Anabas testudineus	Adrenomedullin
OMA	SERDU25836	Seriola dumerili	Adrenomedullin
OMA	SCOMX25893	Scophthalmus maximus	Adrenomedullin
OMA	ECHNA24084	Echeneis naucrates	Adrenomedullin
OMA	GASAC17383	Gasterosteus aculeatus	Adrenomedullin
OMA	ASTCA19451	Astatotilapia calliptera	Adrenomedullin
OMA	HAPBU20154	Haplochromis burtoni	Adrenomedullin
OMA	NEOBR00527	Neolamprologus brichardi	Adrenomedullin
OMA	OREAU41607	Oreochromis aureus	Adrenomedullin
OMA	ORENI34215	Oreochromis niloticus	Adrenomedullin
OMA	AMPCI18020	Amphilophus citrinellus	Adrenomedullin
OMA	DICLA39603	Dicentrarchus labrax	Adrenomedullin
OMA	AMPOC16021	Amphiprion ocellaris	Adrenomedullin
OMA	AMPPE17854	Amphiprion percula	Adrenomedullin
OMA	SPAAU26184	Sparus aurata	Adrenomedullin
OMA	CYNSE00071	Cynoglossus semilaevis	Adrenomedullin
OMA	ORYJA15721	Oryzias javanicus	Adrenomedullin
OMA	ORYME02466	Oryzias melastigma	Adrenomedullin
OMA	ORYLA12369	Oryzias latipes	Adrenomedullin
OMA	NOTFU11816	Nothobranchius furzeri	Adrenomedullin
OMA	KRYMA02867	Kryptolebias marmoratus	Adrenomedullin
OMA	CYPVA13943	Cyprinodon variegatus	Adrenomedullin
OMA	GAMAF17897	Gambusia affinis	Adrenomedullin
OMA	XIPMA26994	Xiphophorus maculatus	Adrenomedullin
OMA	POERE24093	Poecilia reticulata	Adrenomedullin
OMA	POEFO06806	Poecilia formosa	Adrenomedullin
OMA	TAKRU09159	Takifugu rubripes	Adrenomedullin
OMA	TETNG11226	Tetraodon nigroviridis	Adrenomedullin
OMA	SALFA56249	Salarias fasciatus	Adrenomedullin
OMA	MOLML05868	Mola mola	Adrenomedullin
OMA	HIPCM02273	Hippocampus comes	Adrenomedullin
OMA	ASTMX16588	Astyanax mexicanus	Adrenomedullin
OMA	PYGNA16284	Pygocentrus nattereri	Adrenomedullin
OMA	ELEEL02179	Electrophorus electricus	Adrenomedullin
OMA	ICTPU00872	Ictalurus punctatus	Adrenomedullin
OMA	CYPCA08944	Cyprinus carpio carpio	Adrenomedullin
OMA	SINGR28153	Sinocyclocheilus grahami	Adrenomedullin
OMA	DANRE40799	Danio rerio	Adrenomedullin
OMA	LATCH17908	Latimeria chalumnae	Adrenomedullin
OMA	MACNE37379	Macaca nemestrina	Adrenomedullin
OMA	MACMU10360	Macaca mulatta	Adrenomedullin
OMA	CHLSB00658	Chlorocebus sabaeus	Adrenomedullin
OMA	COLAP34089	Colobus angolensis palliatus	Adrenomedullin
OMA	RHIBE34320	Rhinopithecus bieti	Adrenomedullin
OMA	PANTR02306	Pan troglodytes	Adrenomedullin
OMA	PONAB02450	Pongo abelii	Adrenomedullin
OMA	HUMAN04608	Homo sapiens	Adrenomedullin
OMA	PANPA06174	Pan paniscus	Adrenomedullin
OMA	RHIRO16197	Rhinopithecus roxellana	Adrenomedullin
OMA	GORGO03135	Gorilla gorilla gorilla	Adrenomedullin
OMA	NOMLE10835	Nomascus leucogenys	Adrenomedullin
OMA	AOTNA04652	Aotus nancymaae	Adrenomedullin
OMA	CEBIM27130	Cebus imitator	Adrenomedullin
OMA	CALJA04130	Callithrix jacchus	Adrenomedullin
OMA	OTOGA19300	Otolemur garnettii	Adrenomedullin
OMA	TUPBE13691	Tupaia belangeri	Adrenomedullin
OMA	ERIEU02517	Erinaceus europaeus	Adrenomedullin
OMA	CHOHO06419	Choloepus hoffmanni	Adrenomedullin
OMA	ECHTE16098	Echinops telfairi	Adrenomedullin
OMA	SARHA07083	Sarcophilus harrisii	Adrenomedullin
OMA	NOTEU01020	Notamacropus eugenii	Adrenomedullin
OMA	PHACI04947	Phascolarctos cinereus	Adrenomedullin
OMA	VOMUR17309	Vombatus ursinus	Adrenomedullin
OMA	CROPO07859	Crocodylus porosus	Adrenomedullin
OMA	CHRPI17689	Chrysemys picta bellii	Adrenomedullin
OMA	CHEAB15323	Chelonoidis abingdonii	Adrenomedullin
OMA	SPHPU13646	Sphenodon punctatus	Adrenomedullin
OMA	CHICK26451	Gallus gallus	Adrenomedullin
OMA	PHACC14844	Phasianus colchicus	Adrenomedullin
OMA	ANAPP17006	Anas platyrhynchos platyrhynchos	Adrenomedullin
OMA	TYTAL39613	Tyto alba	Adrenomedullin
OMA	HALLE06215	Haliaeetus leucocephalus	Adrenomedullin
OMA	MELUD17478	Melopsittacus undulatus	Adrenomedullin
OMA	PODMU07372	Podarcis muralis	Adrenomedullin
OMA	VARKO10697	Varanus komodoensis	Adrenomedullin
OMA	SCEUN04922	Sceloporus undulatus	Adrenomedullin
OMA	PANGU09653	Pantherophis guttatus	Adrenomedullin
OMA	THAEL01493	Thamnophis elegans	Adrenomedullin
OMA	CROTI19833	Crotalus tigris	Adrenomedullin
OMA	PROMU15264	Protobothrops mucrosquamatus	Adrenomedullin
OMA	PYTBI24508	Python bivittatus	Adrenomedullin
NCBI	XP_032834079	Petromyzon_marinus	Agnatha IAPP/CGRP homolog
NCBI	XP_061435089	Lethenteron_reissneri	Agnatha IAPP/CGRP homolog
NCBI	XP_072444349	Chiloscyllium punctatum	CGRP
NCBI	XP_072444349	Chiloscyllium punctatum	CGRP
NCBI	XP_040266027	Bufo bufo	CGRP
NCBI	XP_040266027	Bufo bufo	CGRP
NCBI	XP_041445611	Xenopus laevis	CGRP
NCBI	XP_041445611	Xenopus laevis	CGRP
NCBI	XP_041445610	Xenopus laevis	CGRP
NCBI	XP_041445610	Xenopus laevis	CGRP
NCBI	XP_041416973	Xenopus laevis	CGRP
NCBI	XP_041416973	Xenopus laevis	CGRP
NCBI	XP_041416972	Xenopus laevis	CGRP
NCBI	XP_041416972	Xenopus laevis	CGRP
NCBI	NP_001002471	Danio rerio	CGRP
NCBI	NP_001002471	Danio rerio	CGRP
NCBI	XP_029623606	Salmo trutta	CGRP
NCBI	XP_029623606	Salmo trutta	CGRP
NCBI	XP_029623605	Salmo trutta	CGRP
NCBI	XP_029623605	Salmo trutta	CGRP
NCBI	XP_029577037	Salmo trutta	CGRP
NCBI	XP_029577037	Salmo trutta	CGRP
NCBI	XP_029577035	Salmo trutta	CGRP
NCBI	XP_029577035	Salmo trutta	CGRP
NCBI	XP_029607529	Salmo trutta	CGRP
NCBI	XP_029607529	Salmo trutta	CGRP
NCBI	XP_029607528	Salmo trutta	CGRP
NCBI	XP_029607528	Salmo trutta	CGRP
NCBI	XP_029614124	Salmo trutta	CGRP
NCBI	XP_029614124	Salmo trutta	CGRP
NCBI	XP_072448462	Chiloscyllium punctatum	CGRP
NCBI	XP_072448462	Chiloscyllium punctatum	CGRP
NCBI	XP_072448461	Chiloscyllium punctatum	CGRP
NCBI	XP_072448461	Chiloscyllium punctatum	CGRP
NCBI	XP_007885720	Callorhinchus milii	CGRP
NCBI	XP_007885720	Callorhinchus milii	CGRP
NCBI	XP_007885719	Callorhinchus milii	CGRP
NCBI	XP_007885719	Callorhinchus milii	CGRP
NCBI	XP_040556653	Gallus gallus	CGRP
NCBI	NP_001258894	Gallus gallus	CGRP
NCBI	XP_040556652	Gallus gallus	CGRP
NCBI	NP_001258895	Gallus gallus	CGRP
NCBI	XP_025926166	Apteryx rowi	CGRP
NCBI	XP_025926158	Apteryx rowi	CGRP
NCBI	XP_019407900	Crocodylus porosus	CGRP
NCBI	XP_019407899	Crocodylus porosus	CGRP
NCBI	XP_025029304	Python bivittatus	CGRP
OMA	NAJNA06228	Naja naja	CGRP
OMA	CROTI14724	Crotalus tigris	CGRP
OMA	SPHPU11583	Sphenodon punctatus	CGRP
OMA	MELGA10584	Meleagris gallopavo	CGRP
OMA	CROPO07648	Crocodylus porosus	CGRP
OMA	PHACC14814	Phasianus colchicus	CGRP
OMA	ATHCN18346	Athene cunicularia	CGRP
OMA	STRHB10052	Strigops habroptila	CGRP
OMA	FUKDA04435	Fukomys damarensis	CGRP
OMA	PROCA01077	Procavia capensis	CGRP
OMA	HETGA09972	Heterocephalus glaber	CGRP
OMA	ICTTR04593	Ictidomys tridecemlineatus	CGRP
OMA	CAVPO18982	Cavia porcellus	CGRP
OMA	OCTDE12833	Octodon degus	CGRP
OMA	JACJA01706	Jaculus jaculus	CGRP
OMA	CRIGR15331	Cricetulus griseus	CGRP
OMA	MOUSE54501	Mus musculus	CGRP
OMA	RATNO20668	Rattus norvegicus	CGRP
OMA	NANGA02583	Nannospalax galili	CGRP
OMA	DIPOR19800	Dipodomys ordii	CGRP
OMA	CERSS00838	Ceratotherium simum simum	CGRP
OMA	DASNO01451	Dasypus novemcinctus	CGRP
OMA	CARSF00906	Carlito syrichta	CGRP
OMA	CRIGR15329	Cricetulus griseus	CGRP
OMA	NANGA02585	Nannospalax galili	CGRP
OMA	URSAM09187	Ursus americanus	CGRP
OMA	URSMA29093	Ursus maritimus	CGRP
OMA	RHIFE30423	Rhinolophus ferrumequinum	CGRP
OMA	PTEVA01503	Pteropus vampyrus	CGRP
OMA	MYOLU05527	Myotis lucifugus	CGRP
OMA	BOBOX35609	Bos indicus x Bos taurus	CGRP
OMA	BOVIN06698	Bos taurus	CGRP
OMA	CAPHI06004	Capra hircus	CGRP
OMA	TURTR06964	Tursiops truncatus	CGRP
OMA	BALMU08919	Balaenoptera musculus	CGRP
OMA	CERSS00840	Ceratotherium simum simum	CGRP
OMA	EQUAS11880	Equus asinus asinus	CGRP
OMA	HORSE39375	Equus caballus	CGRP
OMA	MANJA34112	Manis javanica	CGRP
OMA	SORAR02418	Sorex araneus	CGRP
OMA	PIGXX17616	Sus scrofa	CGRP
OMA	CHOHO02342	Choloepus hoffmanni	CGRP
OMA	ECHTE06352	Echinops telfairi	CGRP
OMA	OCHPR11158	Ochotona princeps	CGRP
OMA	AOTNA04718	Aotus nancymaae	CGRP
OMA	CALJA03168	Callithrix jacchus	CGRP
OMA	SAIBB00314	Saimiri boliviensis boliviensis	CGRP
OMA	CEBIM03313	Cebus imitator	CGRP
OMA	CERAT33024	Cercocebus atys	CGRP
OMA	MANLE24351	Mandrillus leucophaeus	CGRP
OMA	CHLSB00630	Chlorocebus sabaeus	CGRP
OMA	MACFA09442	Macaca fascicularis	CGRP
OMA	RHIBE07456	Rhinopithecus bieti	CGRP
OMA	COLAP35063	Colobus angolensis palliatus	CGRP
OMA	RHIRO32417	Rhinopithecus roxellana	CGRP
OMA	MACNE29400	Macaca nemestrina	CGRP
OMA	MACMU09672	Macaca mulatta	CGRP
OMA	HUMAN04773	Homo sapiens	CGRP
OMA	PANTR02375	Pan troglodytes	CGRP
OMA	PANPA06235	Pan paniscus	CGRP
OMA	PONAB03808	Pongo abelii	CGRP
OMA	LOXAF12516	Loxodonta africana	CGRP
OMA	RABIT01086	Oryctolagus cuniculus	CGRP
OMA	CERAT33022	Cercocebus atys	CGRP
OMA	PAPAN07130	Papio anubis	CGRP
OMA	COLAP35061	Colobus angolensis palliatus	CGRP
OMA	MANLE24354	Mandrillus leucophaeus	CGRP
OMA	MACFA09446	Macaca fascicularis	CGRP
OMA	MACNE29398	Macaca nemestrina	CGRP
OMA	RHIBE07459	Rhinopithecus bieti	CGRP
OMA	RHIRO16869	Rhinopithecus roxellana	CGRP
OMA	GORGO04201	Gorilla gorilla gorilla	CGRP
OMA	PANPA06233	Pan paniscus	CGRP
OMA	PANTR02373	Pan troglodytes	CGRP
OMA	HUMAN04776	Homo sapiens	CGRP
OMA	NOMLE40226	Nomascus leucogenys	CGRP
OMA	PONAB03821	Pongo abelii	CGRP
OMA	CALJA03157	Callithrix jacchus	CGRP
OMA	CEBIM03148	Cebus imitator	CGRP
OMA	MICMU15690	Microcebus murinus	CGRP
OMA	DANRE41470	Danio rerio	CGRP
OMA	CYPCA11209	Cyprinus carpio carpio	CGRP
OMA	SINGR06736	Sinocyclocheilus grahami	CGRP
OMA	ICTPU00739	Ictalurus punctatus	CGRP
OMA	XIPMA24001	Xiphophorus maculatus	CGRP
OMA	POEFO13813	Poecilia formosa	CGRP
OMA	ORYJA32119	Oryzias javanicus	CGRP
OMA	ORYME04519	Oryzias melastigma	CGRP
OMA	HIPCM14745	Hippocampus comes	CGRP
OMA	KRYMA25031	Kryptolebias marmoratus	CGRP
OMA	AMPPE32961	Amphiprion percula	CGRP
OMA	AMPOC26377	Amphiprion ocellaris	CGRP
OMA	NEOBR02627	Neolamprologus brichardi	CGRP
OMA	NOTFU32170	Nothobranchius furzeri	CGRP
OMA	SALTR78970	Salmo trutta	CGRP
OMA	SALSA17974	Salmo salar	CGRP
OMA	ASTMX21601	Astyanax mexicanus	CGRP
OMA	PYGNA24014	Pygocentrus nattereri	CGRP
OMA	ESOLU06076	Esox lucius	CGRP
OMA	SERDU25791	Seriola dumerili	CGRP
OMA	ECHNA24912	Echeneis naucrates	CGRP
OMA	AMPOC08443	Amphiprion ocellaris	CGRP
OMA	AMPPE17819	Amphiprion percula	CGRP
OMA	SPAAU25301	Sparus aurata	CGRP
OMA	GASAC17364	Gasterosteus aculeatus	CGRP
OMA	MOLML05892	Mola mola	CGRP
OMA	ASTCA19416	Astatotilapia calliptera	CGRP
OMA	ORENI33589	Oreochromis niloticus	CGRP
OMA	NEOBR00554	Neolamprologus brichardi	CGRP
OMA	OREAU20183	Oreochromis aureus	CGRP
OMA	AMPCI27175	Amphilophus citrinellus	CGRP
OMA	DICLA39561	Dicentrarchus labrax	CGRP
OMA	SALSA86292	Salmo salar	CGRP
OMA	ESOLU57371	Esox lucius	CGRP
OMA	CALMI06463	Callorhinchus milii	CGRP
OMA	CHRPI09871	Chrysemys picta bellii	CGRP
OMA	CHEAB24313	Chelonoidis abingdonii	CGRP
OMA	PELSI06616	Pelodiscus sinensis	CGRP
OMA	PYTBI24407	Python bivittatus	CGRP
OMA	PANGU09723	Pantherophis guttatus	CGRP
UNIPROT	P10286	Gallus gallus	CGRP
NCBI	XP_040271561	Bufo bufo	IAPP
NCBI	XP_040271560	Bufo bufo	IAPP
NCBI	XP_040271560	Bufo bufo	IAPP
NCBI	XP_040271561	Bufo bufo	IAPP
NCBI	XP_041441428	Xenopus laevis	IAPP
NCBI	XP_041441428	Xenopus laevis	IAPP
NCBI	XP_018109975	Xenopus laevis	IAPP
NCBI	XP_018109975	Xenopus laevis	IAPP
NCBI	XP_072418175	Chiloscyllium punctatum	IAPP
NCBI	XP_072418175	Chiloscyllium punctatum	IAPP
NCBI	GCC33738_1	Chiloscyllium punctatum	IAPP
NCBI	GCC33738_1	Chiloscyllium punctatum	IAPP
NCBI	XP_029598208	Salmo trutta	IAPP
NCBI	XP_029598208	Salmo trutta	IAPP
NCBI	XP_029615463	Salmo trutta	IAPP
NCBI	XP_029615463	Salmo trutta	IAPP
NCBI	XP_002661886	Danio rerio	IAPP
NCBI	XP_002661886	Danio rerio	IAPP
NCBI	XP_025024239	Python bivittatus	IAPP
NCBI	XP_019400015	Crocodylus porosus	IAPP
NCBI	NP_990728	Gallus gallus	IAPP
NCBI	XP_025922721	Apteryx rowi	IAPP
OMA	PANGU00135	Pantherophis guttatus	IAPP
OMA	CROTI50662	Crotalus tigris	IAPP
OMA	PROMU15653	Protobothrops mucrosquamatus	IAPP
OMA	LACAG24912	Lacerta agilis	IAPP
OMA	PODMU35003	Podarcis muralis	IAPP
OMA	VARKO23993	Varanus komodoensis	IAPP
OMA	SCEUN24362	Sceloporus undulatus	IAPP
OMA	ANOCA06735	Anolis carolinensis	IAPP
OMA	SALMN05502	Salvator merianae	IAPP
OMA	ORNAN15108	Ornithorhynchus anatinus	IAPP
OMA	TACAU03275	Tachyglossus aculeatus	IAPP
OMA	CHRPI35552	Chrysemys picta bellii	IAPP
OMA	CHEAB03838	Chelonoidis abingdonii	IAPP
OMA	PELSI13151	Pelodiscus sinensis	IAPP
OMA	SPHPU03502	Sphenodon punctatus	IAPP
OMA	CROPO05161	Crocodylus porosus	IAPP
OMA	HALLE08267	Haliaeetus leucocephalus	IAPP
OMA	CORMO20381	Corvus moneduloides	IAPP
OMA	PARMJ07896	Parus major	IAPP
OMA	JUNHY07038	Junco hyemalis	IAPP
OMA	SERCA16932	Serinus canaria	IAPP
OMA	TAEGU08958	Taeniopygia guttata	IAPP
OMA	CHLGU09987	Chloebia gouldiae	IAPP
OMA	STRHB22187	Strigops habroptila	IAPP
OMA	MELUD11331	Melopsittacus undulatus	IAPP
OMA	ATHCN06523	Athene cunicularia	IAPP
OMA	TYTAL17930	Tyto alba	IAPP
OMA	ANAPL01604	Anas platyrhynchos	IAPP
OMA	ANAPP04306	Anas platyrhynchos platyrhynchos	IAPP
OMA	MELGA00762	Meleagris gallopavo	IAPP
OMA	CHICK03209	Gallus gallus	IAPP
OMA	PHACC22219	Phasianus colchicus	IAPP
OMA	RABIT12198	Oryctolagus cuniculus	IAPP
OMA	VICPA08188	Vicugna pacos	IAPP
OMA	FUKDA05540	Fukomys damarensis	IAPP
OMA	HETGA26190	Heterocephalus glaber	IAPP
OMA	CAVAP09610	Cavia aperea	IAPP
OMA	CAVPO12905	Cavia porcellus	IAPP
OMA	OCTDE12893	Octodon degus	IAPP
OMA	CHILA04411	Chinchilla lanigera	IAPP
OMA	JACJA15869	Jaculus jaculus	IAPP
OMA	CRIGR10991	Cricetulus griseus	IAPP
OMA	MOUSE47557	Mus musculus	IAPP
OMA	RATNO31487	Rattus norvegicus	IAPP
OMA	NANGA19458	Nannospalax galili	IAPP
OMA	ICTTR16968	Ictidomys tridecemlineatus	IAPP
OMA	MANJA24636	Manis javanica	IAPP
OMA	TUPBE11138	Tupaia belangeri	IAPP
OMA	CERAT17766	Cercocebus atys	IAPP
OMA	PAPAN40587	Papio anubis	IAPP
OMA	CHLSB02024	Chlorocebus sabaeus	IAPP
OMA	MACFA02691	Macaca fascicularis	IAPP
OMA	MACNE45789	Macaca nemestrina	IAPP
OMA	MACMU03526	Macaca mulatta	IAPP
OMA	MANLE36695	Mandrillus leucophaeus	IAPP
OMA	COLAP04915	Colobus angolensis palliatus	IAPP
OMA	RHIBE11264	Rhinopithecus bieti	IAPP
OMA	RHIRO21053	Rhinopithecus roxellana	IAPP
OMA	HUMAN11577	Homo sapiens	IAPP
OMA	PANPA09826	Pan paniscus	IAPP
OMA	NOMLE22487	Nomascus leucogenys	IAPP
OMA	PONAB04802	Pongo abelii	IAPP
OMA	PANTR06328	Pan troglodytes	IAPP
OMA	GORGO05719	Gorilla gorilla gorilla	IAPP
OMA	CALJA46612	Callithrix jacchus	IAPP
OMA	CEBIM07116	Cebus imitator	IAPP
OMA	SAIBB11119	Saimiri boliviensis boliviensis	IAPP
OMA	CARSF05118	Carlito syrichta	IAPP
OMA	MICMU02287	Microcebus murinus	IAPP
OMA	OTOGA09773	Otolemur garnettii	IAPP
OMA	ERIEU05743	Erinaceus europaeus	IAPP
OMA	DASNO04712	Dasypus novemcinctus	IAPP
OMA	FELCA16353	Felis catus	IAPP
OMA	PANLE16906	Panthera leo	IAPP
OMA	SURSU00057	Suricata suricatta	IAPP
OMA	SORAR09548	Sorex araneus	IAPP
OMA	CANLF11002	Canis lupus familiaris	IAPP
OMA	VULVU07329	Vulpes vulpes	IAPP
OMA	MUSPF12061	Mustela putorius furo	IAPP
OMA	AILME05198	Ailuropoda melanoleuca	IAPP
OMA	URSAM20905	Ursus americanus	IAPP
OMA	URSMA21178	Ursus maritimus	IAPP
OMA	PTEVA00794	Pteropus vampyrus	IAPP
OMA	EQUAS05426	Equus asinus asinus	IAPP
OMA	HORSE35921	Equus caballus	IAPP
OMA	CERSS22619	Ceratotherium simum simum	IAPP
OMA	BOVIN30126	Bos taurus	IAPP
OMA	CAPHI25275	Capra hircus	IAPP
OMA	SHEEP14818	Ovis aries	IAPP
OMA	PIGXX26052	Sus scrofa	IAPP
OMA	NOTEU06303	Notamacropus eugenii	IAPP
OMA	MONDO35417	Monodelphis domestica	IAPP
OMA	PHACI30253	Phascolarctos cinereus	IAPP
OMA	LATCH11535	Latimeria chalumnae	IAPP
OMA	LEPOC16310	Lepisosteus oculatus	IAPP
OMA	ANGAN26355	Anguilla anguilla	IAPP
