# Supplementary material for: Origin of class B J-domain proteins involved in amyloid transactions
Source: Proc Natl Acad Sci U S A. 2026 Jan 9;123(2):e2522403123. doi: 10.1073/pnas.2522403123 (PMC12799103; doi:10.1073/pnas.2522403123)
Supplement: Supplementary file 3 — Dataset S02 (TXT) [file pnas.2522403123.sd02.txt]

>act_1_tr_M1PA54_M1PA54_9CORY_Chaperone_protein_DnaJ_OS_Corynebacterium_halotolerans_YIM_70093_DSM_44683_OX_1121362_GN_dnaJ_PE_3/1-398
------------------------------------------------------------------------
------------------------------------------------------------------------
---------------------mtiqr----------------------------------------------
------------------------------------------------------------------------
----------------------------------------EWADKNYYADLGVSSS--ASA-EDIKK-----
-AYRKL--ARENHPDTNP----GD--KV----AEDR-------------------------------FKKVA
EAYD----------------------------------VLGDE-KKRQEYDE-LKSMLRS------------
---------GGF--G--G-Fgggggt----------------------------------------gfsggf
rQAAEDFDVS-D-I-FGG--RGGSGgrfs-----------------------------------------sd
ggLGDLFG---G-V-FNRGN----------------------------------------------------
---------------------------------GPRHAARPTRGAD-VET--EITLNFRE-AAKGT-T-I-P
LQLSGEAPCNTCHGSGSKS---GN---PSTCGVCNGSGF--TSENR--------------------------
------------GAFGFSA--PCTNCGGTGQVIT-----DPCPTCSGTGT-V-H-RTRSITVRIPAGVIDGQ
-----------------KVRLAGQGEAGP------NG--------KP------------AGDL--FVTVHV-
----------------------------RDDAV--------------FT-R---S-----------------
----------------------------G---DDL-EV-TVPVS-FGELAL---------G------D----
TI-T-------------V-P-TL-----D-A-----------P--VRVKVPA--------------------
G--------TPDGRTLRVRGRGIP--RRS-G-Q-------------------------AGDLLVTVQVTV--
PK--H--L--D----AAAASALRTYVQAER-D----------------------------------------
------------------------------------------------------------------------
------------------------------------------------------------------------
-------sgfnpradwpgne----------------------------------------------------
------------------------------------------------------------------------
------------
>act_1_tr_M1P001_M1P001_9CORY_Chaperone_protein_DnaJ_OS_Corynebacterium_halotolerans_YIM_70093_DSM_44683_OX_1121362_GN_dnaJ_PE_3/1-379
------------------------------------------------------------------------
------------------------------------------------------------------------
------------------------------------------------------------------------
------------------------------------------------------------------------
------------------------------------------MARDYYGILGVDRS--ASD-QEIKK-----
-AYRKL--ARKYHPDVNP----S---EE----AAEK-------------------------------FREVS
VAHE----------------------------------VLTDP-EKRRIVDM-GGDPMEQ------------
---------ATG--G--P------------------------------------------------------
---GG----------FGG--FGGGG-----------------------------------------------
--LGDIFE---A-F-FGGSGGp--------------------------------------------------
--------------------------------sSRGPRSRVQPGND-ALL--RVAVTLEE-AYSGA-K-K-D
ITVDTAVVCDHCEGSGSES--kAA---PVTCDNCGGAGE--VQEVQrs------------------------
----------flGNVLTTR--PCPKCSGFGEVIT-----DPCKKCGGDGR-V-K-KRRDLVVNIPAGINDGM
-----------------RIRMAGQGEVGH------GG--------GP------------AGDL--YVEIVT-
----------------------------RPHKV--------------FV-R---D-----------------
----------------------------G---DNL-HL-TVRVP-MIDAAL---------G------T----
TF-T-------------V-D-NL-----AGE-----------E--LTLEVEA--------------------
G--------TQPGEEIRLSGAGMP--RLR-AeG-------------------------NGDLIAHVDVTV--
PT--E--L--D----GHTRELLEKIRDHRG-EDTa-------------------------------------
--------vN--------------------------------------------------------------
------------------------------------------------------------------------
-------eegegtgffsrlrdrfgl-----------------------------------------------
------------------------------------------------------------------------
------------
>act_1_tr_A0A0B8NKI4_A0A0B8NKI4_9NOCA_Chaperone_protein_DnaJ_OS_Nocardia_seriolae_OX_37332_GN_dnaJ_PE_3_SV_1/1-392
------------------------------------------------------------------------
------------------------------------------------------------------------
-----------------------mnr----------------------------------------------
------------------------------------------------------------------------
----------------------------------------EWLEKDFYKDLGVTSS--ATQ-DEIKK-----
-AYRKL--ARDLHPDKNP----GD--AQ----AEER-------------------------------FKAVS
EANA----------------------------------VLSDP-EKRKEYDE-ARKLFAG------------
---------GGF--G---RGgftpga----------------------------------------gygqpg
gGFSGDFNLG-D-I-FGA--GAAGSad---------------------------------------------
ggLGDLLG---G-L-FNRGG----------------------------------------------------
----------------------------------TRTSSRPRRGSD-VET--ETTLGFRE-AAQGV-T-V-P
LRMTSPAACTTCHGSGAKP--gTS---PRVCPHCNGTGV--VSRNQ--------------------------
------------GAFGFSE--PCEDCRGTGSIID-----DPCVDCRGSGI-Q-N-RTRTITVRIPPGVRDGQ
-----------------RIRLAGQGEAGL------RG--------AP------------PGDL--YVTVHV-
----------------------------SQDKV--------------FG-R---N-----------------
----------------------------G---DDL-TL-VLPVS-YAELVL---------G------T----
TV-S-------------V-P-TL-----D-G-----------R--VGVKVPP--------------------
G--------TADGRTLRVRGRGVP--KRD-G-G-------------------------AGDLLVTVKVAV--
PQ--K--L--D----DNATEALRRYAEAEK-T----------------------------------------
------------------------------------------------------------------------
------------------------------------------------------------------------
-------sgfdpragwagas----------------------------------------------------
------------------------------------------------------------------------
------------
>act_1_tr_A0A0B8N0P8_A0A0B8N0P8_9NOCA_Chaperone_protein_DnaJ_OS_Nocardia_seriolae_OX_37332_GN_dnaJ_PE_3_SV_1/1-385
------------------------------------------------------------------------
------------------------------------------------------------------------
------------------------------------------------------------------------
------------------------------------------------------------------------
------------------------------------------MARDYYALLGVARN--ATD-QEIKR-----
-AYRKL--ARELHPDVNP----E---PE----AQEK-------------------------------FREVS
SAYE----------------------------------VLSDP-EKRRIVDL-GGDPLES------------
---------GGG-mG--GGF----------------------------------------------------
-SGAGFGGLG-D-V-FEA--FFGGM-----------------------------------------------
-----------N-A-SGGG-----------------------------------------------------
---------------------------------ARKPRGRVQPGAD-SLL--RTRLSLQE-CAVGV-T-K-H
LTVDTAILCDLCQGSGTNG--nSK---PVRCETCGGAGE--VQTVQrs------------------------
----------flGQVMTSR--PCPTCRGAGETIP-----DPCRKCGGDGR-V-R-SRREIAAPIPAGVANGM
-----------------RVRLAAQGEVGP------GG--------GP------------AGDL--YVEIVE-
----------------------------QPHDT--------------FV-R---D-----------------
----------------------------G---DDL-HC-TIRVP-MVDAAL---------G------T----
TV-V-------------I-D-TI-----LDG-----------P--VELTIPA--------------------
G--------TQPGEASVLRGHGMP--KLR-AnS-------------------------RGDLIAHLDIVV--
PT--K--L--D----AKQSDLLRKYKGMRL-NEH--------------------------------------
------------------------------------------------------------------------
------------------------------------------------------------------------
-------tevmtaqsehnsglfarlrasfsgr----------------------------------------
------------------------------------------------------------------------
------------
>act_1_tr_A0A061LZM2_A0A061LZM2_9MICO_Molecular_chaperone_DnaJ_OS_Leucobacter_sp_UCD_THU_OX_1292023_GN_H490_0105720_PE_4_SV_1/1-320
------------------------------------------------------------------------
------------------------------------------------------------------------
----------------------masq----------------------------------------------
------------------------------------------------------------------------
----------------------------------------DWLEKDFYAVLGVSKD--ASD-AELKK-----
-TYRKL--ARKYHPDSNP----GD--TV----AEAK-------------------------------FKEIS
EAYS----------------------------------VLSDK-EQRAEYDQ-IRAMGAG------------
---------GAR--F--TA-----------------------------------------------------
-GGGGAQGFE-D-I-FGG--MFGGGrgganfs-----------------------------------yqggf
pqGG----------------Qnyed-----------------------------------------------
-----------------------------ifnlFGGGPSVPQPGRD-IQA--TTTLDFET-AVQGK-T-V-T
LQTP--------------------------------------------------------------------
--------------------------------------------------------NGAVKVKIPAGVSDGQ
-----------------KIKVRGKGDPSP------NG--------GP------------SGDI--ILTVSV-
----------------------------RKHPV--------------FE-R---D-----------------
----------------------------G---QNL-RL-KLPIT-FSEAAL---------G------G----
TV-E-------------V-P-TL-----GG------------D-pVRLKVQP--------------------
G--------TPSGRVLRVKGRGVK--SSK---G-------------------------TGDLLAEVQVVV--
PS--H--L--S----EQAREALEAFRQVEP-QEN--------------------------------------
------------------------------------------------------------------------
------------------------------------------------------------------------
-------predllsrarg------------------------------------------------------
------------------------------------------------------------------------
------------
>act_1_tr_A0A061LUB6_A0A061LUB6_9MICO_Chaperone_protein_DnaJ_OS_Leucobacter_sp_UCD_THU_OX_1292023_GN_dnaJ_PE_3_SV_1/1-365
------------------------------------------------------------------------
------------------------------------------------------------------------
-------------------------m----------------------------------------------
------------------------------------------------------------------------
--------------------------------------------ADHYETLGVPRE--ATP-EDIKK-----
-AYRRL--ARELHPDVNP----SD---D----AAER-------------------------------FKDVT
HAYD----------------------------------VLSDP-EQRQRYDM-GGGQGGA------------
---------A-------G------------------------------------------------------
--------FG-D-I-FET--FFGGG-----------------------------------------------
---------------FGGAQ----------------------------------------------------
----------------------------------RGPRPRSERGDD-AMI--RVDVSLED-VIFGV-Q-R-D
ITVNTAVLCEVCQGSCCQP--gTH---PVTCDVCGGQGQ--VQRQVrs------------------------
----------lfGNVVTMH--PCGSCHGYGTVIE-----HPCVECGGKGR-V-R-ERRTIPVDIPSGIDTGT
-----------------RLQMRGGGEVGP------GG--------GP------------NGDL--FIEFRV-
----------------------------MHHDV--------------FS-R---D-----------------
----------------------------G---NDL-LC-TMQVS-MTDAVL---------G------T----
AA-K-------------L-Q-AL-----D-G-----------E--VEVEVAP--------------------
G--------TQSGDVLTVRGRGIQ--ALR-StN-------------------------RGDLKIAVQVNT--
PT--K--L--S----KREQDLVRQLASLRS-DEPphl-----------------------------------
------gefQ--------------------------------------------------------------
------------------------------------------------------------------------
-------qgffgklrdrffrqg--------------------------------------------------
------------------------------------------------------------------------
------------
>act_1_tr_A0A0A0IV86_A0A0A0IV86_9MICO_Chaperone_protein_DnaJ_OS_Knoellia_flava_TL1_OX_1385518_GN_dnaJ_PE_3_SV_1/1-377
------------------------------------------------------------------------
------------------------------------------------------------------------
-------------------------m----------------------------------------------
------------------------------------------------------------------------
--------------------------------------------NDYYADLGVARD--ATA-DDIKK-----
-AYRRA--ARKLHPDVNP----G---PE----AEEQ-------------------------------FKKVS
QAYD----------------------------------VLSDA-EKKRSYDM-GADPYAG------------
---------AGA--A--G------------------------------------------------------
--FGQGFSFS--------------------------------------------------------------
----DVMD---A-F-FGAGAGa--------------------------------------------------
-------------------------------aqGRGPRSRQSRGQD-ALV--RLDLDLVD-AVFGA-E-K-D
LTIDTAVGCSTCHGEGTQP--gTG---TRTCDVCQGQGQ--VQSVQrs------------------------
----------flGQVMTSR--PCVNCQATGQVIE-----APCYECSGDGR-V-R-TRRTLTIRVPAGVDTGT
-----------------RIQLAGEGEVGP------GA--------GP------------AGDL--YVEVAV-
----------------------------RRDER--------------FQ-R---Q-----------------
----------------------------G---DDL-HA-TLELP-MTAAAL---------G------A----
TV-P-------------F-E-TF-----D-G-----------E--QELDVRA--------------------
G--------IQSGEQIRLRGLGVT--HLR-GsG-------------------------RGDIVVHAMVAT--
PS--K--L--T----SEQEDLLRRLAALRG-EEKpt------------------------------------
------ghiA--------------------------------------------------------------
------------------------------------------------------------------------
-------dptdgsifgklrdafkar-----------------------------------------------
------------------------------------------------------------------------
------------
>act_1_tr_A0A0A0JJR5_A0A0A0JJR5_9MICO_Molecular_chaperone_DnaJ_OS_Knoellia_flava_TL1_OX_1385518_GN_N798_01425_PE_4_SV_1/1-343
------------------------------------------------------------------------
------------------------------------------------------------------------
----------------------masq----------------------------------------------
------------------------------------------------------------------------
----------------------------------------DWFEKDFYAILGVPKD--ADS-GAIKK-----
-AYRKL--ARTHHPDKNP----GD--TA----AEQK-------------------------------FKDIG
EAHA----------------------------------VLSDP-KQREEYDA-VRQMARG------------
---------GAR--F--TAG----------------------------------------------------
-GPGGNGGFD-D-I-FSH--FGGGGqrvrfdtgggs---------------------------yggypgggg
edINDLLA---Q-M-FGGAAGgggrp----------------------------------------------
----------------------------qpgyaGYGATRGPRKGAD-VQA--STTLPFRD-AVEGS-T-V-T
LRT---------------------------------------------------------------------
-----------------------------------------------------A-EGRTITARIPAGVKDGQ
-----------------KIRLRGKGQPGE------PG--------AA------------AGDL--ILTVAV-
----------------------------EKHPV--------------FG-R---D-----------------
----------------------------G---DNL-TV-DLPVT-FAEAAL---------G------A----
TV-A-------------V-P-TL-----DGS-----------S--VRVRIAP--------------------
G--------TPSGRVLRVKGRGVA--GKS---G-------------------------TGDLLAKVQVVV--
PS--E--L--S----DRAREAVEVLRAEAE-G----------------------------------------
------------------------------------------------------------------------
------------------------------------------------------------------------
-------tdpradlaerara----------------------------------------------------
------------------------------------------------------------------------
------------
>act_1_tr_A0A0F0HU61_A0A0F0HU61_9PSEU_Chaperone_protein_DnaJ_OS_Saccharothrix_sp_ST_888_OX_1427391_GN_dnaJ_PE_3_SV_1/1-381
------------------------------------------------------------------------
------------------------------------------------------------------------
------------------------------------------------------------------------
------------------------------------------------------------------------
------------------------------------------MATDYYAVLGVRRD--AGQ-DEIKK-----
-AFRRL--ARELHPDVNP----D---PK----TQER-------------------------------FKEIN
AAYE----------------------------------VLSDP-QKRQVYDL-GGDPLSP------------
---------NGG--G--G------------------------------------------------------
----GAGGFG-A-G-AAG--F---G-----------------------------------------------
--FSDIMD---A-F-FGAASG---------------------------------------------------
---------------------------------QRGPRSRTRRGQD-AMI--RLEITLEE-AAFGT-T-K-E
LQVDTAVTCTTCSGEGAAP--gTS---AQTCDMCRGKGE--VSQVTrs------------------------
----------flGQVMTSR--PCPQCQGFGTVVP-----TPCPECAGDGR-V-R-ARRTLTVKIPAGVDNGT
-----------------RIQLAGEGEVGP------GG--------GP------------AGDL--YVEIAE-
----------------------------TAHPT--------------FQ-R---R-----------------
----------------------------G---DDL-HC-TVTIP-MTAAAL---------G------T----
QV-P-------------L-Q-TL-----D-G-----------L--EEVDIRP--------------------
G--------TQSGQSIPLHGRGIT--HLR-GgG-------------------------RGDLIVHVEVQT--
PT--K--L--E----PEQEELLRRLSALRG-EERps------------------------------------
------gqfA--------------------------------------------------------------
------------------------------------------------------------------------
-------pgqqglfsrlkdafngr------------------------------------------------
------------------------------------------------------------------------
------------
>act_1_tr_A0A0F0HJ22_A0A0F0HJ22_9PSEU_Molecular_chaperone_DnaJ_OS_Saccharothrix_sp_ST_888_OX_1427391_GN_UK12_27790_PE_4_SV_1/1-328
------------------------------------------------------------------------
------------------------------------------------------------------------
------------------------------------------------------------------------
------------------------------------------------------------------------
------------------------------------------MARDYYEVLGVPRT--ADA-AEIQQ-----
-AFRTL--ARRHHPDVNR----D---PA----AEER-------------------------------FKEIN
EAYG----------------------------------VLSDP-DTRRRYDR-FGSDFRQvpedy-------
---dervaaAQG--F--G------------------------------------------------------
---RGGAHRS-D-P-FAG--RRGAGvgggrvwtt------------------------------egdfgasg
vdFEDLFG---G-M-FGSR-----------------------------------------------------
-----------------------------------AGRGGAVPGAD-QEA--ELTLTVEE-AHRGG-R-R-R
ITL---------------------------------------------------------------------
------------------------------------------------GG-P-G-GERGYDVNVPAGVVDGQ
-----------------RIRLAGEGGRGR------GP--------GS------------AGDL--YLVVRI-
----------------------------APHPH--------------YR-L---A-----------------
----------------------------G---RDV-HV-DLPVT-PWEAVL---------G------A----
SV-P-------------V-T-GP------GG-----------T--AKVHVPP--------------------
G--------TSTGRRLRLRGEGMP--NPK-G-S-------------------------PGDLYAEIRVMV--
PP--S--P--S----PRERELFEELAAVSP-FDP--------------------------------------
---------RKQTDP---------------------------------------------------------
------------------------------------------------------------------------
-------rkqt-------------------------------------------------------------
------------------------------------------------------------------------
------------
>act_1_tr_A0A0F0KGU2_A0A0F0KGU2_9MICO_Chaperone_protein_DnaJ_OS_Microbacterium_foliorum_OX_104336_GN_dnaJ_2_PE_3_SV_1/1-371
------------------------------------------------------------------------
------------------------------------------------------------------------
-------------------------m----------------------------------------------
------------------------------------------------------------------------
--------------------------------------------ADHYEVLGVSRD--AST-DEIKK-----
-AYRRL--ARQLHPDVNP----GD---D----AAEK-------------------------------FKLVT
HAYD----------------------------------VLSDD-DSRRRYDM-GGGDGAA------------
---------G-N--F--G------------------------------------------------------
----GFGGFG-D-I-FET--FFGAG-----------------------------------------------
---------------QGGGR----------------------------------------------------
---------------------------------AARPRSRRERGQD-ALV--RVTLDLGD-VVFGA-H-R-D
IEVDTAVLCETCNGSCCQE--gTS---PVTCDICGGSGH--VQRQVrs------------------------
----------llGNVVTSQ--PCGTCEGYGTTIP-----YPCGTCGGQGR-V-R-SRRTVSLDIPAGVETGL
-----------------RLQLPGSGEVGK------AG--------GP------------HGDL--YVEVTV-
----------------------------NPHPS--------------FS-R---D-----------------
----------------------------G---DDL-LA-TLEVS-MPDAVL---------G------T----
ET-T-------------I-Q-GL-----D-G-----------E--VELEIRS--------------------
G--------VQSGDVLTIKGRGIT--PLR-GtQ-------------------------RGDLRVGVQVVT--
PT--K--L--D----SAQRALIEDFAKKTK-A----------------------------------------
------------------------------------------------------------------------
------------------------------------------------------------------------
-------pgpqlaqfqqglfsklrdrfrsh------------------------------------------
------------------------------------------------------------------------
------------
>act_1_tr_A0A0F0KYE8_A0A0F0KYE8_9MICO_Curved_DNA_binding_protein_OS_Microbacterium_foliorum_OX_104336_GN_cbpA_PE_4_SV_1/1-329
------------------------------------------------------------------------
------------------------------------------------------------------------
----------------------masq----------------------------------------------
------------------------------------------------------------------------
----------------------------------------DWFDKDFYKTLGVSKD--VSD-ADLKK-----
-AYRKL--ARKYHPDSNQ----GD--AT----AEAK-------------------------------FKEVS
EAYS----------------------------------VLSDA-EQRKEYDE-IRAMGSG------------
---------ARF-tA--G------------------------------------------------------
--GSSAGGFE-D-V-FSR--FGQQGrgqq-----------------------------------------qs
adFEDIFA---M-F-NQGQGGpfgsgr---------------------------------------------
---------------------------fgqtsgGFRGFGGPQKGAD-VTA--RTTLDFAT-AVQGE-T-I-S
LQG---------------------------------------------------------------------
-----------------------------------------------------D-DGKPFKVKIPAGVADGQ
-----------------KIRLRGRGRPSP------DG--------GE------------NGDV--VVQIAV-
----------------------------RPHPV--------------FT-R---E-----------------
----------------------------G---LNL-RV-VVPVT-FTEAAL---------G------A----
TI-E-------------V-P-TL-----SGD-----------T--VKLRVAP--------------------
G--------TPSGRVLRVKGRGVT--TTK---G-------------------------TGDLLAELQIAV--
PT--H--L--D----EAAREALEKFQSLEP-SEN--------------------------------------
------------------------------------------------------------------------
------------------------------------------------------------------------
-------praelmakarr------------------------------------------------------
------------------------------------------------------------------------
------------
>act_1_tr_A0A0M2LHY2_A0A0M2LHY2_9MICO_Chaperone_protein_DnaJ_OS_Leucobacter_sp_Ag1_OX_1642040_GN_dnaJ_PE_3_SV_1/1-368
------------------------------------------------------------------------
------------------------------------------------------------------------
-------------------------m----------------------------------------------
------------------------------------------------------------------------
--------------------------------------------ADHYETLGVARD--ASP-EEIKK-----
-AYRRL--ARELHPDVNP----S---EE----ASER-------------------------------FKGVT
HAYD----------------------------------VLSDP-NERRRYDM-GGSEGGA------------
---------S--------------------------------------------------------------
-----MGDFG-D-I-FET--FFGGG-----------------------------------------------
---G-----------FGGGQ----------------------------------------------------
----------------------------------RGPRSRAERGDD-AMI--RVDVSLAE-VIFGV-Q-R-E
VSINTAVLCGTCSGSCCQP--gTV---PVTCDVCHGSGQ--VQRQVrs------------------------
----------lfGNVVTNH--PCGSCHGYGTIIE-----HPCVECGGKGR-V-R-ERRTLNVDIPSGIDTGT
-----------------RLQMRGGGEVGP------GG--------GP------------NGDL--FIEFRV-
----------------------------THHDI--------------FS-R---D-----------------
----------------------------G---NDL-LC-TLQVG-MTDAIL---------G------T----
ES-T-------------V-T-GL-----D-G-----------E--VQVEVPA--------------------
G--------TQSGDVITIRGRGIQ--GLR-StA-------------------------RGDLKIAAQVVT--
PT--K--L--S----NREKDLVRQLAALGK-DDG--------------------------------------
------------------------------------------------------------------------
------------------------------------------------------------------------
-------pklgefqqgffgkirdrffrqg-------------------------------------------
------------------------------------------------------------------------
------------
>act_1_tr_A0A0M2LQ25_A0A0M2LQ25_9MICO_Molecular_chaperone_DnaJ_OS_Leucobacter_sp_Ag1_OX_1642040_GN_XM48_09245_PE_4_SV_1/1-320
------------------------------------------------------------------------
------------------------------------------------------------------------
----------------------masq----------------------------------------------
------------------------------------------------------------------------
----------------------------------------DWLEKDFYQILGVAKD--VSE-ADLKK-----
-AYRKL--ARKYHPDSNP----GD--AA----AEAR-------------------------------FKEIS
EAYS----------------------------------VLSDS-EQRAEYDQ-IRAMGTG------------
---------SAR--F--T------------------------------------------------------
---SGGQGFE-D-I-FGG--MFGQQgghsatggrn-----------------------------fsyqqggg
qgFDDIF---------SMFG----------------------------------------------------
----------------------------------GGAPRGPQRGRD-ITA--STTLDFET-AVRGN-T-V-T
LQAP--------------------------------------------------------------------
--------------------------------------------------------SGQVKVKIPAGVSDGQ
-----------------KIKVRGKGEPSP------DG--------GT------------AGDI--ILTVHV-
----------------------------RSHPV--------------FE-R---D-----------------
----------------------------G---QNL-RL-SLPVT-FTEAAL---------G------A----
TV-E-------------V-P-TL-----G-G-----------P-tVKLKVQP--------------------
G--------TPSGRVLRVKGRGVQ--SAK---G-------------------------TGDLLAEVQVVV--
PA--H--L--S----DAAKEALEAFRAVEP-DEN--------------------------------------
------------------------------------------------------------------------
------------------------------------------------------------------------
-------pradllarakg------------------------------------------------------
------------------------------------------------------------------------
------------
>act_1_tr_A0A0G3GU62_A0A0G3GU62_9CORY_Chaperone_protein_DnaJ_OS_Corynebacterium_epidermidicanis_OX_1050174_GN_dnaJ2_PE_3_SV_1/1-394
------------------------------------------------------------------------
------------------------------------------------------------------------
----------------------mahn----------------------------------------------
------------------------------------------------------------------------
----------------------------------------EWAEKDYYRDLGVSSS--AGA-DEIKK-----
-AYRKL--ARDNHPDKNP----GD--SA----AEER-------------------------------FKKAA
EAYS----------------------------------VLGDD-KKRKEYDE-LKALLASggf---------
------gglG--------GFggnggp-----------------------------------------gfsgg
fRTSQNFDAS-D-L-FGEgrFA--Gd----------------------------------------------
ggLGDIFG---G-L-FNRGG----------------------------------------------------
---------------------------------AGRHAATPTRGAD-VET--HITLEFRE-AAKGT-T-L-P
IQLSGDAPCTDCHGSGSRS---GN---PSTCGDCNGTGF--KSENK--------------------------
------------GAFGFSA--PCTTCGGTGQVIT-----DPCATCSGTGT-V-R-RTRSITVRIPAGVEDGQ
-----------------KVRLAGQGEAGP------NG--------KP------------AGDL--FVTVSV-
----------------------------KKDAV--------------FT-R---K-----------------
----------------------------G---DDL-EV-TVPVS-FTELAL---------G------D----
TI-T-------------V-P-TL-----E-A-----------P--VRVKVPA--------------------
G--------TPSGRILRVRGRGIT--RSS-G-V-------------------------KGDLLVKVEVHV--
PK--D--I--S----AAEASALRTYAQAAK-D----------------------------------------
------------------------------------------------------------------------
------------------------------------------------------------------------
-------agynpragwagls----------------------------------------------------
------------------------------------------------------------------------
------------
>act_1_tr_A0A0G3GR47_A0A0G3GR47_9CORY_Chaperone_protein_DnaJ_OS_Corynebacterium_epidermidicanis_OX_1050174_GN_dnaJ1_PE_3_SV_1/1-378
------------------------------------------------------------------------
------------------------------------------------------------------------
------------------------------------------------------------------------
------------------------------------------------------------------------
------------------------------------------MARDYYGILGLDRD--ATD-QEIKK-----
-AYRRL--ARKYHPDVND----T---EE----AAEK-------------------------------FREIS
LANE----------------------------------VLLDP-QKRRIVDA-GGDPMEG------------
---------PAA--G--G------------------------------------------------------
-------GFG------GG--FGGGG-----------------------------------------------
--FGDIFE---A-F-FGGAAG---------------------------------------------------
--------------------------------gSRGPRSRVQPGND-ALL--RTQITLEE-AFSGV-A-K-E
ITVDTAILCDRCEGTGSNS--kSK---PVTCNNCHGSGE--IQEVQrs------------------------
----------flGNVMTSR--PCHVCQGTGEVIQ-----DPCDKCGGDGR-V-K-SRKHMTVSVPAGINDGM
-----------------RIRMAGRGEVGR------GG--------GP------------AGDL--YVEISV-
----------------------------APHPV--------------FT-R---N-----------------
----------------------------G---DDL-HV-SVEVP-MVDAAL---------G------S----
SL-D-------------I-E-GL-----DGN-----------K--VTITVPA--------------------
G--------SQPAEQVRVEGAGMP--VLR-GdQ-------------------------VGNLYAHLDVKI--
PT--E--L--D----KRSRDMLEKLRDHRD-DET--------------------------------------
---------KLFSE----------------------------------------------------------
------------------------------------------------------------------------
-------agsesvfsrlrnrfri-------------------------------------------------
------------------------------------------------------------------------
------------
>act_1_tr_A0A1E7MY66_A0A1E7MY66_KITAU_Chaperone_protein_DnaJ_OS_Kitasatospora_aureofaciens_OX_1894_GN_dnaJ_PE_3_SV_1/1-380
------------------------------------------------------------------------
------------------------------------------------------------------------
------------------------------------------------------------------------
------------------------------------------------------------------------
------------------------------------------MATDYYAVLGVRRD--AGQ-DEIKK-----
-AFRRL--ARELHPDVNP----D---PK----TQER-------------------------------FKEIN
AAYE----------------------------------VLSDP-QKRQVYDL-GGDPLSP------------
---------GGG--G---------------------------------------------------------
----GAGGFG-A-G-AAG--F---G-----------------------------------------------
--FSDIMD---A-F-FGAAAG---------------------------------------------------
---------------------------------QRGPRSRTRRGQD-AMI--RLEITLEE-AAFGT-T-K-E
LQVDTAVTCTTCNGEGAAP--gTS---AQTCDMCRGKGE--VSQVTrs------------------------
----------flGQVMTSR--PCPQCQGFGTVVP-----TPCPECAGDGR-V-R-ARRTLTVKIPAGVDNGT
-----------------RIQLAGEGEVGP------GG--------GP------------AGDL--YVEIAE-
----------------------------TAHSV--------------FQ-R---R-----------------
----------------------------G---DDL-HC-TVTIP-MTAAAL---------G------T----
QV-P-------------L-Q-TL-----D-G-----------L--EEVDIRP--------------------
G--------TQSGQSIPLHGRGIT--HLR-GgG-------------------------RGDLIVHVEVQT--
PT--K--L--D----AEQEELLRRLSMLRG-EERps------------------------------------
------gqfA--------------------------------------------------------------
------------------------------------------------------------------------
-------pgqqglfsrlkdafngr------------------------------------------------
------------------------------------------------------------------------
------------
>act_1_tr_A0A1E7NFE4_A0A1E7NFE4_KITAU_Molecular_chaperone_DnaJ_OS_Kitasatospora_aureofaciens_OX_1894_GN_HS99_0001520_PE_4_SV_1/1-312
------------------------------------------------------------------------
------------------------------------------------------------------------
------------------------------------------------------------------------
------------------------------------------------------------------------
------------------------------------------MARDFYEVLGVPRD--ADE-DEIQR-----
-AYRKL--ARKYHPDVNR----D---PA----AEER-------------------------------FKEIN
EAFS----------------------------------VLSDP-NQRGRYDR-FGEDFRKvpedw-------
---eervgaGAG-pG--G-Gf--------------------------------------------------r
wSTGGGPRVR-Y-A-TSG--FGAEGv----------------------------------------------
-dVDDLFG---S-I-FGGAG----------------------------------------------------
--------------------------------------RVRVPGAD-QEA--ELPLTVEE-AYRGG-R-R-T
VTL---------------------------------------------------------------------
-----------------------------------------------AGP-S-G-QPRRYEVDVPPGVTDGQ
-----------------RIRLAGEGGRGN------GD--------AP------------AGDL--YLRVRI-
----------------------------QPHPQ--------------FR-L---E-----------------
----------------------------G---RDV-YV-QLPVT-PWEAAL---------G------A----
TV-P-------------V-P-TP-----SGA-----------T--AKVTVPT--------------------
G--------SSSGRRLRLRGEGMP--NPR-G-A-------------------------DGNLYAELRIMV--
PS--R--F--S----DRERELFEELAAVSS-FDP--------------------------------------
------------------------------------------------------------------------
------------------------------------------------------------------------
-------rrtr-------------------------------------------------------------
------------------------------------------------------------------------
------------
>act_1_tr_A0A0N8W099_A0A0N8W099_9CORY_Chaperone_protein_DnaJ_OS_Corynebacterium_lowii_OX_1544413_GN_dnaJ_2_PE_3_SV_1/1-384
------------------------------------------------------------------------
------------------------------------------------------------------------
----------------------maer----------------------------------------------
------------------------------------------------------------------------
----------------------------------------EWAEKNYYADLGVSSS--ASQ-EDIKK-----
-AYRKI--ARENHPDKKP----GD--KV----AEER-------------------------------FKKAA
EAYD----------------------------------VVGDE-AKRKEYDD-FRAMLGS------------
---------G-G-lG--GSGfpgg---------------------------------------------frs
sGTAGNFQAS-D-F-FGQ--GGGYSpe---------------------------------------------
ggLGDIFG---S-F-FGRGG----------------------------------------------------
---------------------------------NPRQSARPTRGAD-VET--DITLDFRE-AAKGA-T-L-P
LQLSGEAPCNTCHGSGSKS---GH---PTTCQACQGTGF--TSEQR--------------------------
------------GAFGLSA--PCSVCGGTGEIIE-----DPCPTCQGSGT-V-H-RTRSITVRIPAGVIDGQ
-----------------KVRLAGQGEAGP------NG--------KP------------SGDL--FVTVHV-
----------------------------RPDPV--------------FT-R---S-----------------
----------------------------G---DDL-EV-TVPVS-FAELAL---------G------D----
TI-T-------------V-P-TL-----D-S-----------P--VRVKVPA--------------------
G--------TRDGRTLRVRGRGIK--N--------------------------------GDLRVKVQVKV--
PT--N--L--D----AAATSALRTYAQAER-ES---------------------------------------
------------------------------------------------------------------------
------------------------------------------------------------------------
-------gfnprtdwegak-----------------------------------------------------
------------------------------------------------------------------------
------------
>act_1_tr_A0A0Q1E2Q1_A0A0Q1E2Q1_9CORY_Chaperone_protein_DnaJ_OS_Corynebacterium_lowii_OX_1544413_GN_dnaJ_1_PE_3_SV_1/1-379
------------------------------------------------------------------------
------------------------------------------------------------------------
------------------------------------------------------------------------
------------------------------------------------------------------------
------------------------------------------MARDYYGILGVNSS--ATE-QEIKK-----
-AYRSL--ARKYHPDVNP----S---EE----AAEK-------------------------------FKEVS
TAYE----------------------------------VLTDP-EKRRIVDM-GGDPLAQ------------
---------GGG-aP--G------------------------------------------------------
---PG----------AGG--FAGGG-----------------------------------------------
--LGDIFE---A-F-FGGGAA---------------------------------------------------
---------------------------------SRGPRSRVQPGND-ALL--RLDISLED-AFAGV-R-R-E
VTVDTAILCDRCQGTGSES--kAD---AVTCEHCHGMGE--VQEVQrs------------------------
----------flGNVMTTR--ECPSCHGYGEIIK-----DPCSKCDGEGR-V-R-SRRDITVTVPKGISSGM
-----------------RIRMSGAGEVGH------GG--------GP------------AGDL--YVEVTT-
----------------------------KEHAV--------------FE-R---E-----------------
----------------------------G---DDL-HF-TVRVP-MVDAAL---------G------A----
SV-S-------------I-K-GL-----DGE-----------E--RELTIAP--------------------
G--------TQPAERIRLEGAGMP--HLR-ReG-------------------------HGDMLAHIDVTV--
PT--N--L--D----ERTRALLTEVREQHG-ETA--------------------------------------
---------KVRSSEDE-------------------------------------------------------
------------------------------------------------------------------------
-------eeslfsrlrnkfrr---------------------------------------------------
------------------------------------------------------------------------
------------
>act_1_tr_A0A0Q4V475_A0A0Q4V475_9MICO_Molecular_chaperone_DnaJ_OS_Curtobacterium_sp_Leaf261_OX_1736311_GN_ASF23_12965_PE_4_SV_1/1-340
------------------------------------------------------------------------
------------------------------------------------------------------------
----------------------masq----------------------------------------------
------------------------------------------------------------------------
----------------------------------------DWFDKDFYAVLGVSKD--ASE-ADLKK-----
-TYRKL--ARQFHPDSNP----GD--IA----AENR-------------------------------FKEIS
EAYS----------------------------------VLSDK-SQRSEYDQ-IRAMGSGar----------
-------ftA-------GAG----------------------------------------------------
-GPGGQGGFE-D-V-FGG--MFGGGqggqrvrfgqg---------------------------gpggqagrg
ggFEDILG---G-M-FGGGGGfgq------------------------------------------------
------------------------------psgGYRGFGGPTPGRD-VSA--TTTLDFRT-AIAGE-T-V-K
LTQ---------------------------------------------------------------------
-----------------------------------------------------G-SGRPVNVRIPAGVADGQ
-----------------KIRLKGRGEPSP------DG--------GE------------AGDL--TVTVTV-
----------------------------RKHPV--------------FE-R---D-----------------
----------------------------G---LNL-RV-DVPVT-FVEATL---------G------A----
TI-E-------------V-P-TL-----AGQ-----------P--VKLKVAP--------------------
G--------TPSGRVLRVKGRGVT--TKK---G-------------------------TGDLLATVQVAV--
PG--H--L--S----AEAHDAVEALAAALP-AEN--------------------------------------
------------------------------------------------------------------------
------------------------------------------------------------------------
-------prddllsrare------------------------------------------------------
------------------------------------------------------------------------
------------
>act_1_tr_A0A0Q4UXL5_A0A0Q4UXL5_9MICO_Chaperone_protein_DnaJ_OS_Curtobacterium_sp_Leaf261_OX_1736311_GN_dnaJ_PE_3_SV_1/1-371
------------------------------------------------------------------------
------------------------------------------------------------------------
-------------------------m----------------------------------------------
------------------------------------------------------------------------
--------------------------------------------ADHYDVLGVTRD--ASE-ADIKK-----
-AYRRL--ARELHPDVNS----A---PE----AAER-------------------------------FKDVT
HAYD----------------------------------VLSDP-SQRRRYDM--GPQGES------------
---------P----F--GG-----------------------------------------------------
--GAAAGGFG-D-I-FDA--FFGGG-----------------------------------------------
-----------------GGGR---------------------------------------------------
---------------------------------GSGPRSRAERGQD-ALL--RVEVDLDE-VVFGA-R-K-D
LEVDTAVLCETCDGSCCAP--gTG---PRTCDICGGSGH--IQRTVrs------------------------
----------llGNVVTSA--PCGTCRGYGTVIP-----NPCPTCQGQGR-V-R-ARRNIEVDIPAGVDTGL
-----------------RLQMPGQGEVGQ------AG--------GP------------AGDL--YLEMKV-
----------------------------RHHDV--------------YS-R---D-----------------
----------------------------G---DDL-LA-TLEVQ-MTDAIL---------G------T----
TT-K-------------I-D-GL-----D-G-----------S--VELEIRA--------------------
G--------VQSADVLTIKDRGIT--KLR-GsG-------------------------RGDLKIGIQVVT--
PT--K--L--S----HRERELIESLAKARK-GPQ--------------------------------------
------------------------------------------------------------------------
------------------------------------------------------------------------
-------pqlarfqqglfgklrdrfftf--------------------------------------------
------------------------------------------------------------------------
------------
>act_1_tr_A0A0Q5AYW8_A0A0Q5AYW8_9MICO_Chaperone_protein_DnaJ_OS_Rathayibacter_sp_Leaf296_OX_1736327_GN_dnaJ_PE_3_SV_1/1-369
------------------------------------------------------------------------
------------------------------------------------------------------------
-------------------------m----------------------------------------------
------------------------------------------------------------------------
--------------------------------------------ADHYEVLGVARD--ASA-DEIKK-----
-AYRRL--ARELHPDVNP----S---AD----ASER-------------------------------FKLVT
HAYD----------------------------------VLSDA-QQRQQYDR-GPQEGFP------------
---------GGA------------------------------------------------------------
---QGFGGFG-D-I-FET--FFGQ------------------------------------------------
------------------GAQg--------------------------------------------------
--------------------------------sSRGPRSRRERGQD-ALL--RVEVSLDE-VIFGT-H-R-D
LEVDTAVLCETCQGSCCQP--gTS---PVTCDICHGSGQ--IQRTVrs------------------------
----------llGNVMTAS--PCGTCRGYGTVIA-----TPCSTCQGQGR-V-R-ARRTIPVDVPAGVDTGL
-----------------RLQMPGSGEVGP------AG--------GP------------NGDL--YLEIKV-
----------------------------KHHDV--------------FS-R---N-----------------
----------------------------G---DDL-LA-TLEVQ-MTDAIL---------G------S----
TT-T-------------L-A-AL-----D-G-----------D--IEIEIKP--------------------
G--------TQSTEIVTIKGRGVT--KLR-GnG-------------------------RGDLRVGIQVVT--
PT--K--L--G----HRERELVQEFAKHYK-PQK--------------------------------------
------------------------------------------------------------------------
------------------------------------------------------------------------
-------palthfqqglfsklrdrflg---------------------------------------------
------------------------------------------------------------------------
------------
>act_1_tr_A0A0Q5BAI1_A0A0Q5BAI1_9MICO_Molecular_chaperone_DnaJ_OS_Rathayibacter_sp_Leaf296_OX_1736327_GN_ASF46_02840_PE_4_SV_1/1-329
------------------------------------------------------------------------
------------------------------------------------------------------------
----------------------masq----------------------------------------------
------------------------------------------------------------------------
----------------------------------------DWFDKDFYKVLGVSKD--VSA-ADLKK-----
-TYRKL--ARQFHPDSNP----GD--AR----AEAR-------------------------------FKEIS
EAYT----------------------------------VLSDA-DQRKEYDQ-IRAMGGG------------
---------ARF-tA---------------------------------------------------------
--GGQPGGFD-D-V-FGN--VFGQGgrsgyst-----------------------------------qqspp
pgFEDLLG---G-M-FGGGGGrfg------------------------------------------------
-----------------------------qpsgGYRGFGGPQKGAD-LTA--STTIDFLT-ATRGD-T-V-Q
LQT---------------------------------------------------------------------
-----------------------------------------------------G-EGRPLSVRIPAGVADQQ
-----------------KIRVRGKGRPSP------DG--------GE------------PGDL--VLTVAV-
----------------------------RKHPV--------------FE-R---D-----------------
----------------------------G---LNL-RV-NVPVT-FVEAVF---------G------A----
TI-E-------------V-P-TL-----GG------------E-pVKLRVAP--------------------
G--------TPSGRVLRVKGRGVE--TGK---G-------------------------TGDLLAVVQVAV--
PD--H--L--S----AAAKAALEAYAAAEP-AEN--------------------------------------
------------------------------------------------------------------------
------------------------------------------------------------------------
-------predllekary------------------------------------------------------
------------------------------------------------------------------------
------------
>act_1_tr_A0A0S9C4M5_A0A0S9C4M5_9MICC_Chaperone_protein_DnaJ_OS_Arthrobacter_sp_Leaf69_OX_1736232_GN_dnaJ_PE_3_SV_1/1-375
------------------------------------------------------------------------
------------------------------------------------------------------------
------------------------ms----------------------------------------------
------------------------------------------------------------------------
---------------------------------------------SHYDVLGVSRE--ATG-EEIKK-----
-AYRKL--ARTLHPDVNP----GD---D----ASDR-------------------------------FKAVT
HAYE----------------------------------VLSDP-QKRRIYDT-TGNENGT------------
---------DNG--F--GGG----------------------------------------------------
-SYSG------Q-G-FA-------------------------------------------------------
--FQDIFE---T-F-FGAGG----------------------------------------------------
---------------------------------QAGPASRVRRGQD-ALI--SVRIELRD-AVFGV-N-K-K
LEVDTAVTCPTCEGSCCRE--gSH---PERCDICGGSGQ--VQRAVrs------------------------
----------ilGQVMTAA--PCGSCEGFGTVIK-----DPCNECAGQGR-I-R-SRRSLTVKVPAGVATGT
-----------------RIQLSGQGEAGP------AG--------GP------------AGDL--YVEIRV-
----------------------------NNDAT--------------YV-R---D-----------------
----------------------------G---DDL-HA-SLNIP-MTAAAL---------G------T----
EL-T-------------L-D-TF-----D-G-----------Q--QEIDVKA--------------------
G--------TQSGEVITLRGLGVT--HLR-GyG-------------------------RGDLKVHLQVDT--
PA--K--L--D----AAQEDLLRQLAKLRG-EQ---------------------------------------
------------------------------------------------------------------------
------------------------------------------------------------------------
-------ftegklaasggvfaklrdrlgnl------------------------------------------
------------------------------------------------------------------------
------------
>act_1_tr_A0A0S9C177_A0A0S9C177_9MICC_Molecular_chaperone_DnaJ_OS_Arthrobacter_sp_Leaf69_OX_1736232_GN_ASE96_11740_PE_4_SV_1/1-322
------------------------------------------------------------------------
------------------------------------------------------------------------
------------------------------------------------------------------------
------------------------------------------------------------------------
------------------------------------------MDKDFYKILGVAKD--ASD-ADIKK-----
-AYRKL--ARQHHPDTNA----GN--AA----SEKK-------------------------------FKDIS
EAYS----------------------------------VLSDP-DERQQYDA-IRAMGGArf----------
-------apGGG--G--G------------------------------------------------------
-GASGGAGFE-D-L-FGG--LFTGGsgrhsggy--------------------------------staggip
peFADLFG---G-G-AGGFGG---------------------------------------------------
---------------------------------GQSFQRAPQKGAD-RTA--STSISFAG-SIRGT-T-I-G
LRE---------------------------------------------------------------------
-----------------------------------------------------P-DGEVIDVRIPAGIKDGQ
-----------------KVRVRGKGQYGP----------------AG------------NGDL--MVTVSV-
----------------------------KPHDF--------------YV-R---D-----------------
----------------------------G---DNL-RI-HVPVT-FPEAAL---------G------A----
DI-E-------------V-P-TI-----DGD-----------K--VKVRVPA--------------------
G--------TPSGRTLRVKGRGVK--HAK---A-------------------------TGDLLVTIDVAV--
PR--K--L--N----KDAEAAVKAFSAATA-GED--------------------------------------
------------------------------------------------------------------------
------------------------------------------------------------------------
-------vraelaakarl------------------------------------------------------
------------------------------------------------------------------------
------------
>act_1_tr_A0A0Q6V8A2_A0A0Q6V8A2_9ACTN_Chaperone_protein_DnaJ_OS_Aeromicrobium_sp_Root344_OX_1736521_GN_dnaJ_PE_3_SV_1/1-374
------------------------------------------------------------------------
------------------------------------------------------------------------
-----------------------maa----------------------------------------------
------------------------------------------------------------------------
--------------------------S-------------DWATKDFYKVLGVKKD--ASQ-DDIKK-----
-AYRKL--ARDNHPDSNP----GN--KA----AEER-------------------------------FKEVS
EAYA----------------------------------VLSSK-DKRKEYDE-QRTLFGQf-----------
--------rGGN--A--GFRp---------------------------------------------------
pGGPGQPDFD--------------------------------------------------------------
--VSDLFG---G-L-FGGRAR---------------------------------------------------
---------------------------------GRQRQPQPRKGDD-LET--EATITFEQ-AVEGA-T-L-P
LRMTSDEPCTNCHGTGAKP--gTV---PKVCSTCQGSGM--VTGTA--------------------------
-----------gGLFAMTE--PCDQCRGRGLIVE-----HPCDVCRGSGR-A-P-SSRTLNVKVPAGVKDGQ
-----------------RIRLKGKGGKGD------AG--------GP------------AGDL--FLVVHV-
----------------------------EPHKL--------------FG-R---K-----------------
----------------------------G---DHL-TI-TVPVA-FDEAAL---------G------A----
QI-Q-------------V-P-TL-----DG------------P-pVRIKIPA--------------------
G--------TPNGRTFRATGKGAM--KKA-G-G-------------------------RGDLLVTVEVQV--
PT--E--L--P----DEAKAAIETLRDLRG-AS---------------------------------------
------------------------------------------------------------------------
------------------------------------------------------------------------
-------tprdglfeavt------------------------------------------------------
------------------------------------------------------------------------
------------
>act_1_tr_A0A0Q6VB27_A0A0Q6VB27_9ACTN_Chaperone_protein_DnaJ_OS_Aeromicrobium_sp_Root344_OX_1736521_GN_dnaJ_PE_3_SV_1/1-382
------------------------------------------------------------------------
------------------------------------------------------------------------
------------------------------------------------------------------------
------------------------------------------------------------------------
------------------------------------------MAQDYYATLGVGRE--ATA-EEIKK-----
-AYRKL--ARQLHPDVNS----E---PD----ASDR-------------------------------FKEVT
VAYE----------------------------------VLSDP-QKRSTYDR-GGDPLSA------------
---------HGS--G--G------------------------------------------------------
-FGGQGFNF---------------------------------------------------------------
---DDIMD---A-F-FGQNA----------------------------------------------------
---------------------------------SRGPRPRTQRGQD-ALL--RLNVDLAE-AAFGV-T-H-E
IKVDTAVTCTTCKGSGAAN--gSR---PVTCRTCHGHGD--VQHVQrs------------------------
----------llGDIRTSR--PCPTCHGFGTVIP-----DPCPECAGEGR-V-R-SRRSISVTIPAGVDQGT
-----------------RIQLSGEGEVGP------GG--------GP------------AGDL--YLEINV-
----------------------------ARHPV--------------FQ-R---K-----------------
----------------------------G---DQL-FC-QITVP-MTAAAL---------G------T----
HL-D-------------L-P-TL-----EADlpep--pegstT--VELDVAP--------------------
G--------TQSGDTLTIKGHGVP--RLR-GsG-------------------------RGDLKVQVIVET--
PA--R--L--D----DEQRDLLVQLAKLRD-EERpe------------------------------------
------aliA--------------------------------------------------------------
------------------------------------------------------------------------
-------nnhkgvfgkikdafk--------------------------------------------------
------------------------------------------------------------------------
------------
>act_1_tr_A0A0Q8V181_A0A0Q8V181_9MICO_Molecular_chaperone_DnaJ_OS_Leifsonia_sp_Root227_OX_1736496_GN_ASE16_17405_PE_4_SV_1/1-329
------------------------------------------------------------------------
------------------------------------------------------------------------
----------------------masq----------------------------------------------
------------------------------------------------------------------------
----------------------------------------DWFDKDFYKVLGVSKD--VTP-AELKK-----
-VYRKL--ARKYHPDSNP----GD--PA----AEAK-------------------------------FKEIS
EAHS----------------------------------VLGDP-EQRKEYDQ-IRAMGSG------------
---------AR---F--TAP----------------------------------------------------
-GSAGQGGFD-D-V-FGG--MFGQGgsrgys-------------------------------------yqqg
gnFDDVFG---G-L-FGQGGGgfg------------------------------------------------
-----------------------------sssgGFRGYGGPTRGRD-VTA--HTTIDFVT-ATKGE-T-I-T
LQA---------------------------------------------------------------------
-----------------------------------------------------S-DGKPIKVKIPAGVADGQ
-----------------KIKLRGKGQPSP------DG--------GE------------AGDI--VLTVTV-
----------------------------RKHPV--------------FE-R---D-----------------
----------------------------G---LNL-RV-TVPVT-FAEAAL---------G------A----
TI-E-------------V-P-TL-----GG------------D-pVKLRVAP--------------------
G--------TPSGRVLRVKGRGVQ--TAK---G-------------------------TGDLLAVVQVAV--
PS--H--L--S----PEAQEALKEFAAKLP-DEN--------------------------------------
------------------------------------------------------------------------
------------------------------------------------------------------------
-------predllakart------------------------------------------------------
------------------------------------------------------------------------
------------
>act_1_tr_A0A0Q8V0I5_A0A0Q8V0I5_9MICO_Chaperone_protein_DnaJ_OS_Leifsonia_sp_Root227_OX_1736496_GN_dnaJ_PE_3_SV_1/1-368
------------------------------------------------------------------------
------------------------------------------------------------------------
-------------------------m----------------------------------------------
------------------------------------------------------------------------
--------------------------------------------ADHYEVLGVERN--ATP-DEIKK-----
-AYRRL--ARELHPDVNP----S---AE----ASER-------------------------------FKLVT
HAYD----------------------------------VLSDP-QQREQYDL-GPQAGFG------------
---------GGG------------------------------------------------------------
---QNFGG----------------------------------------------------------------
--FGDIFE---T-F-FGGGGQ---------------------------------------------------
---------------------------------SRGPKSRRERGQD-ALL--RVEVDLDE-VIFGT-H-R-D
LEVDTAVVCETCNGSCCQP--gTA---PVTCDICHGTGS--IQRSVrs------------------------
----------llGNVMTST--PCGTCRGYGTVIA-----TPCVTCQGQGR-V-R-ARRTVPVDIPAGVDTGL
-----------------RLQMPGSGEAGP------AG--------GP------------NGDL--YLEIKV-
----------------------------KHHDV--------------FS-R---D-----------------
----------------------------G---DDL-LC-TLEVA-MTDAIL---------G------T----
TA-T-------------V-K-AL-----D-G-----------D--IKLELKA--------------------
G--------IQSADIITVKDRGIT--HLR-GnG-------------------------RGDLRVGIQVVT--
PT--K--L--D----HKERELIKQFAATHK-QDDp-------------------------------------
-------slA--------------------------------------------------------------
------------------------------------------------------------------------
-------rfqqglfaklrdrflnv------------------------------------------------
------------------------------------------------------------------------
------------
>act_1_tr_A0A0W8IF63_A0A0W8IF63_9MICC_Molecular_chaperone_DnaJ_OS_Nesterenkonia_jeotgali_OX_317018_GN_AVL63_00100_PE_4_SV_1/1-330
------------------------------------------------------------------------
------------------------------------------------------------------------
----------------------masq----------------------------------------------
------------------------------------------------------------------------
----------------------------------------DWIDKDFYAILGVSRD--ASE-EDIKK-----
-AYRKL--ARKHHPDKNP----GD--DA----AEQK-------------------------------FKDVA
EAHS----------------------------------VLADK-EQREQYDA-VRAMGSG------------
---------ARF--S--GGP----------------------------------------------------
-GPGGGGGFE-D-L-FGN--LFNGGsggarggf--------------------------------grggsgg
pdLSDLFG---G-A-GGFGGS---------------------------------------------------
---------------------------------GRFGGGAAAKGAD-RTA--RTTISFGG-AMRGT-T-V-G
LRE---------------------------------------------------------------------
-----------------------------------------------------P-DGGVIDVRIPAGIRTGQ
-----------------KVRVKGKGQRGS----------------GG------------AGDL--LVEVVV-
----------------------------SGHQF--------------FE-R---E-----------------
----------------------------G---DDI-RI-HLPVA-FDEAAL---------G------T----
TV-Q-------------V-P-TV-----HGE-----------K--VNIKIPA--------------------
G--------VTSGRVLRLKGHGVR--RKEkG-Ke-----------------------iAGDMLVTVQVQV--
PK--D--L--S----ADAVEAVKAYAEATK------------------------------------------
------------------------------------------------------------------------
------------------------------------------------------------------------
-------gldprkgleakavl---------------------------------------------------
------------------------------------------------------------------------
------------
>act_1_tr_A0A0W8IDY1_A0A0W8IDY1_9MICC_Chaperone_protein_DnaJ_OS_Nesterenkonia_jeotgali_OX_317018_GN_dnaJ_PE_3_SV_1/1-373
------------------------------------------------------------------------
------------------------------------------------------------------------
------------------------------------------------------------------------
------------------------------------------------------------------------
------------------------------------------MTTDYYEALGVSRS--AST-EEIKK-----
-AYRKQ--ARKLHPDVNP----S---ED----AAEQ-------------------------------FKVLG
HAYE----------------------------------VLSDP-QKRQNYDA-TGDANGR------------
---------A-G--F---------------------------------------------------------
----PGGGAG-G-G-FGG------------------------------------------------------
--FGDIFE---T-F-FGGGG----------------------------------------------------
----------------------------------GGPASRTRRGQD-SLI--RVRIDLRD-AVFGT-T-K-E
VELETAVTCSVCDGSCTRK--gTS---PTTCPDCHGQGQ--VQRPMrs------------------------
----------ilGTVIQTQ--TCARCAGFGNIIE-----DPCQECDGQGR-V-R-ERKSLKVKVPAGVDRGN
-----------------RIHLAGEGEAGL------AG--------GP------------SGDL--FIEVEV-
----------------------------KPHEV--------------FT-R---R-----------------
----------------------------G---NDL-HA-TVSIP-MTAAAL---------G------T----
TV-A-------------L-D-TF-----D-G-----------A--EELTVKP--------------------
G--------TQSGEVLTLKERGVT--HLR-GgG-------------------------RGALKVHLKVET--
PT--K--I--S----DREAALLRELAVERG-EER--------------------------------------
--------gE-STT----------------------------------------------------------
------------------------------------------------------------------------
-------ehrgvfaklrerwdal-------------------------------------------------
------------------------------------------------------------------------
------------
>act_1_tr_A0A0U3HXU1_A0A0U3HXU1_9MICC_Chaperone_protein_DnaJ_OS_Kocuria_flava_OX_446860_GN_dnaJ2_PE_3_SV_1/1-383
------------------------------------------------------------------------
------------------------------------------------------------------------
-------------------------m----------------------------------------------
------------------------------------------------------------------------
--------------------------------------------SDHYETLGVSRD--ASP-EEIKK-----
-AYRKK--ARRLHPDVNP----G---TE----AAEE-------------------------------FKRVS
HAHD----------------------------------VLSDP-EKRRVYDA-TGNENGT------------
---------DTG--F--GGG----------------------------------------------------
-FPGTGFGFQ-D-I-FDT--FFQGA-----------------------------------------------
---------------GGAGAG---------------------------------------------------
---------------------------------RRGPASRTRQGQD-ALI--NVRVSLRD-AVFGT-E-K-K
ITVDTAVVCPTCNGTCCQE--gTQ---PETCEVCHGSGQ--VQRQVqs------------------------
----------ilGTVVTAA--PCATCQGFGTVIK-----HPCHECYGEGR-V-R-DRRPLTVKIPAGVSTGN
-----------------RIRLSGQGEAGT------AG--------GP------------NGDL--YVELKV-
----------------------------DPDPT--------------FE-R---Q-----------------
----------------------------G---DDL-HA-RVRLP-MTSAAL---------G------T----
TL-T-------------L-E-TF-----D-G-----------E--RELAVEP--------------------
G--------TQTGHTVTLHDLGAT--RLR-GgG-------------------------RGDLHVHLEVET--
PS--G--L--D----DEQRELLEQLARLRG-EEQst------------------------------------
-------gtT--------------------------------------------------------------
------------------------------------------------------------------------
-------lnspagsggffsrlrdrftdl--------------------------------------------
------------------------------------------------------------------------
------------
>act_1_tr_A0A0U3HJ59_A0A0U3HJ59_9MICC_Molecular_chaperone_DnaJ_OS_Kocuria_flava_OX_446860_GN_AS188_15430_PE_4_SV_1/1-335
------------------------------------------------------------------------
------------------------------------------------------------------------
----------------------masq----------------------------------------------
------------------------------------------------------------------------
----------------------------------------DWIDKDFYSILGVSKD--ASE-ADVKK-----
-AYRKL--ARQYHPDQNP----GD--AA----AEQR-------------------------------FKDIT
EAHS----------------------------------VLSDP-EERKQYDA-IRAMGSGar----------
-------ftAG------GPG----------------------------------------------------
-GAGGSANFE-D-I-FGD--IFGGGggrrrttfttg---------------------------gpgggfggg
ggFEDLFT---Q-F-GGAGGG---------------------------------------------------
---------------------------------YGGYQAPPARGED-IRT--ETTIPFRS-AVQGT-T-V-R
LRR---------------------------------------------------------------------
-----------------------------------------------------G-NGQETTVRVPKGVRDGQ
-----------------KLKLAGKGHSGP----------------GG------------AGDL--YVTVHV-
----------------------------RPHPF--------------FT-R---V-----------------
----------------------------Eg-tDDV-EV-TVPIT-FPEAAL---------G------A----
TV-E-------------V-P-TL-----DGA-----------T--VRLKVPA--------------------
G--------TSSGRRFRVKGRGIE--TSR---G-------------------------TGNLIVTVEVHV--
PA--D--L--D----ESAQAAVRAYAEATA-GQ---------------------------------------
------------------------------------------------------------------------
------------------------------------------------------------------------
-------dpraslrekarl-----------------------------------------------------
------------------------------------------------------------------------
------------
>act_1_tr_A0A161Z167_A0A161Z167_9NOCA_Chaperone_protein_DnaJ_OS_Nocardia_terpenica_OX_455432_GN_dnaJ_PE_3_SV_1/1-382
------------------------------------------------------------------------
------------------------------------------------------------------------
------------------------------------------------------------------------
------------------------------------------------------------------------
------------------------------------------MARDYYGILGVGRN--ATD-QEIKR-----
-AYRKL--ARELHPDVNP----D---AT----AQEK-------------------------------FREVS
AAYE----------------------------------VLSDP-EKRRIVDM-GGDPLES------------
---------AGG--G--G------------------------------------------------------
----GF----------AG--AGFGG-----------------------------------------------
--LGDVFE---A-F-FGGMGAt--------------------------------------------------
--------------------------------tSRKARGRVQPGAD-SLL--RTRLSLAE-CAVGV-T-K-H
LTVDTAVLCDLCQGAGTNG--nSK---PVRCETCGGAGE--IQTVQrs------------------------
----------flGQVMTSR--PCPTCRGTGETIP-----DPCRKCGGDGR-V-R-ARREIAAPIPAGVANGM
-----------------RVRLAAQGEVGP------GG--------GP------------AGDL--YVEIVE-
----------------------------QPHDT--------------FV-R---D-----------------
----------------------------G---DDL-HC-TIRVP-VVDAAL---------G------A----
TV-V-------------V-D-TI-----LDG-----------P--TELTIPP--------------------
G--------TQPGEVSVLRAHGMP--KLR-SsA-------------------------RGDLIAHLDIVV--
PT--K--L--D----SKQADLLRKYKAMRG-GERte------------------------------------
-------vlS--------------------------------------------------------------
------------------------------------------------------------------------
-------tqsehnsglfarlrasfsgr---------------------------------------------
------------------------------------------------------------------------
------------
>act_1_tr_A0A164IVU7_A0A164IVU7_9NOCA_Chaperone_protein_DnaJ_OS_Nocardia_terpenica_OX_455432_GN_dnaJ_PE_3_SV_1/1-388
------------------------------------------------------------------------
------------------------------------------------------------------------
-----------------------mnr----------------------------------------------
------------------------------------------------------------------------
----------------------------------------EWLEKDFYNELGVSSG--ATP-DEIKK-----
-AYRKL--ARDLHPDKNP----GD--TA----AEER-------------------------------FKAVS
EAHA----------------------------------VLSDP-DKRKEYDE-ARRLFAS------------
---------GGF--G---RGgfspg-------------------------------------------gygq
gGFNGDFNLG-D-I-FGG--ATAAGd----------------------------------------------
ggLGDLLG---G-L-FNRAG----------------------------------------------------
---------------------------------GARTSSRPRRGSD-VET--ETTLGFRE-AAQGV-T-V-P
LRMTSPSPCTTCHGSGAKP--gTS---PRVCPHCNGTGV--VSRNQ--------------------------
------------GAFGFSE--PCDDCRGTGSIID-----DPCPDCHGTGI-Q-N-RTRTITVRIPPGVRDGQ
-----------------RIRLAGQGEAGL------RG--------AP------------AGDL--YVTVHV-
----------------------------SQDKV--------------FG-R---N-----------------
----------------------------G---DDL-TL-VLPVS-YAELVL---------G------T----
TV-S-------------V-P-TL-----D-G-----------R--VGVKVPA--------------------
G--------TADGRTLRVRGRGVP--KRG-G-G-------------------------AGDLLVTVKVAV--
PQ--K--L--D----DNATEALRRYAEAEK------------------------------------------
------------------------------------------------------------------------
------------------------------------------------------------------------
-------vggfdpragwaga----------------------------------------------------
------------------------------------------------------------------------
------------
>act_1_tr_A0A166SEC5_A0A166SEC5_9ACTN_Chaperone_protein_DnaJ_OS_Frankia_sp_EI5c_OX_683316_GN_dnaJ_PE_3_SV_1/1-380
------------------------------------------------------------------------
------------------------------------------------------------------------
------------------------------------------------------------------------
------------------------------------------------------------------------
------------------------------------------MAVDYYATLGVQRD--ATG-DEIKR-----
-AYRKL--ARELHPDVNP----D---PE----AQQR-------------------------------FRNVT
NAYE----------------------------------VLSDP-EKRQIVDL-GGDPLAP------------
---------GGG------------------------------------------------------------
-----AAGAG-S-P-FGA--GFGG------------------------------------------------
--LGDIMD---A-F-FGGGA----------------------------------------------------
---------------------------------SRGPRSRVRRGND-ALL--RLELDLAE-TAFGA-T-R-D
ITVDTAVVCSTCSGAGAAQ--gTQ---PSTCSTCHGRGE--VQQVTrs------------------------
----------flGQMVTSR--PCPRCSGTGTVIE-----HPCRDCSGDGR-V-R-KRRTLTVKIPSGVEDGM
-----------------RIRLSGEGEVGP------GG--------GP------------AGDL--YVEVSE-
----------------------------RQHAV--------------FT-R---E-----------------
----------------------------G---DDL-HC-DLRLP-MTAAAL---------G------T----
MA-T-------------L-E-TL-----D-G-----------S--ETITVKP--------------------
G--------TQPGEVIRLAGRGVP--HLR-AvG-------------------------RGHLHIHIVVET--
PT--K--L--D----PEQERLLRELAKLRE-EETpavv----------------------------------
-----ggsaG--------------------------------------------------------------
------------------------------------------------------------------------
-------gsglfsrrrsgrrnr--------------------------------------------------
------------------------------------------------------------------------
------------
>act_1_tr_A0A166QYN6_A0A166QYN6_9ACTN_Curved_DNA_binding_protein_OS_Frankia_sp_EI5c_OX_683316_GN_UG55_101944_PE_4_SV_1/1-351
------------------------------------------------------------------------
------------------------------------------------------------------------
------------msggagagagrrtt----------------------------------------------
------------------------------------------------------------------------
------------------------------------------ADPDFYQVLGVARD--ADG-DTIQR-----
-AYRKL--ARKYHPDINS----D---PA----AEER-------------------------------FKELS
EAYD----------------------------------VLSDP-DARARYDR-FGADFRRmpegaeh-----
--wargagaG-------GGPggrasgraa-----------------------------------ggfghega
gG-------------FTG--FGGFReaggfrga---------------------------------ggfegf
egFD--FA---D-L-FGGGARg--------------------------------------------------
-------------------------------faRRPGGGGPVPGAD-QEA--EIQVTLSE-AYRGG-R-R-R
VALPGAD-----------------------------------------------------------------
-------------------------------------------------------GPREIEVTVPAGIRDGQ
-----------------RLRLAGQGGRGR------AG--------GP------------AGDL--YLVVRL-
----------------------------LADPR--------------FR-V---D-----------------
----------------------------G---RDV-HT-DLPLT-PWEAVL---------G------A----
TV-S-------------L-D-TP-----DGE-----------R--VSVAVPA--------------------
G--------TSSGRGLRLRGRGLP--GRD-G-G-------------------------AGDLYAHVRIMV--
PP--S--P--T----EREAELFRELARASS-FNP--------------------------------------
------------------------------------------------------------------------
------------------------------------------------------------------------
-------rrps-------------------------------------------------------------
------------------------------------------------------------------------
------------
>act_1_tr_A0A1B1ZMA4_A0A1B1ZMA4_9PSEU_Chaperone_protein_DnaJ_OS_Pseudonocardia_sp_HH130630_07_OX_1690815_GN_dnaJ_PE_3_SV_1/1-408
------------------------------------------------------------------------
------------------------------------------------------------------------
----------------------mtqr----------------------------------------------
------------------------------------------------------------------------
----------------------------------------DWIEKDYYRELGVSSS--ASQ-DEIKK-----
-AYRKL--ARELHPDANP----GD--AK----AEAR-------------------------------FKSVS
EAYG----------------------------------VLGDE-SKRKEYDE-TRAMFAG------------
---------GGG--F--GGFgtgggy-----------------------------------------prsgp
aGGQGGFDIN-D-L-FGQ--AGRSGag--------------------------------------------s
gdFSDILG---D-I-FGRAARnsga-----------------------------------------------
----------------------------ggagaAGYGTAGARRGQD-VES--SLTISFSD-AVRGA-T-V-P
IQLSSPGRCERCGGTGSRP--gST---PHTCSTCGGAGL--VNRSQ--------------------------
------------GAFSFSE--PCRDCRGTGRIID-----DPCPECHGEGV-S-T-RTRSLSVRVPAGVDNGQ
-----------------KVRLAGQGEPGR------GG--------AP------------AGDL--YVTVGV-
----------------------------TPHPM--------------FG-RsakN-----------------
----------------------------A---DDL-TI-TVPVT-FPELTM---------G------A----
TL-T-------------V-P-TL-----D-G-----------T--VSLKIPA--------------------
G--------TASGRTFRVAGRGVE--RKN-R-K-------------------------KGNLLVTVEVAV--
PQ--K--L--D----QSASEALQAYAAATA------------------------------------------
------------------------------------------------------------------------
------------------------------------------------------------------------
-------sfdpradllgnarr---------------------------------------------------
------------------------------------------------------------------------
------------
>act_1_tr_A0A1B1ZI36_A0A1B1ZI36_9PSEU_Chaperone_protein_DnaJ_OS_Pseudonocardia_sp_HH130630_07_OX_1690815_GN_dnaJ_PE_3_SV_1/1-390
------------------------------------------------------------------------
------------------------------------------------------------------------
------------------------------------------------------------------------
------------------------------------------------------------------------
------------------------------------------MARDYYGILGVERG--ADA-SEIKR-----
-AYRKL--ARELHPDVNP----D---AA----AQER-------------------------------FREVS
TAYE----------------------------------VLTDP-EKRRIVDL-GGDPMDP------------
---------RGG--G--G------------------------------------------------------
--GAGGGDP------FGG--FG--G-----------------------------------------------
--FSDIMD---A-F-FGGSAGg--------------------------------------------------
-------------------------------grGRGPRSRVQPGAD-ALI--RMELTLED-CAAGV-Q-R-D
LAVDTAVLCTLCKGSGCAE--gTR---PASCDTCGGSGE--IQSVQrs------------------------
----------flGQVVTAR--PCPTCRGFGEVIP-----DPCRQCSGDGR-V-R-SRRTVAVKIPAGVAEGM
-----------------RVRLAGQGEVGS------GG--------GP------------AGDL--YVEVEE-
----------------------------AQHEI--------------FT-R---D-----------------
----------------------------G---SDL-HC-TLPLP-MTAAAL---------G------T----
TL-P-------------L-A-LL-----DG------------T-vQELDIEA--------------------
G--------TQHGSVRTLRAKGMP--RLR-StGrv---------------------dgHGDLLVHVEVAV--
PT--R--M--D----KEQTELLRQLAKLRG-EEQpdl-----------------------------------
------lggA--------------------------------------------------------------
------------------------------------------------------------------------
-------rnghglfsrlrdtwggr------------------------------------------------
------------------------------------------------------------------------
------------
>act_1_tr_A0A1F1L400_A0A1F1L400_9CORY_Chaperone_protein_DnaJ_OS_Corynebacterium_sp_HMSC04H06_OX_1581050_GN_dnaJ_PE_3_SV_1/1-396
------------------------------------------------------------------------
------------------------------------------------------------------------
---------------------msakp----------------------------------------------
------------------------------------------------------------------------
----------------------------------------EWADKDYYADLGVSSS--ASA-SEIKH-----
-AYRKL--ARENHPDANP----DN--PE----ALEK-------------------------------FKKAA
EAYD----------------------------------VLSDE-KERKEYDD-FKAMLRR------------
---------GGG--F--GRAggagfp-----------------------------------------ggfrq
tHGAQDFDLS-D-L-FGN--AGQTGs----------------------------------------------
ggFGDIFS---G-V-FNRGG----------------------------------------------------
---------------------------------GAGHAARPTRGAD-VET--EITLEFRE-AAKGS-T-I-P
LQLSGEAPCTTCHGSGSKT---GH---TTTCTQCNGTGF--SSENR--------------------------
------------GSFGFSA--PCQNCGSTGQTVT-----DPCQTCNGTGT-V-H-RTRSITVRIPAGVIDGQ
-----------------KVRLAGQGEAGP------NG--------TP------------AGDL--FVSVHV-
----------------------------KPDAV--------------FS-R---K-----------------
----------------------------G---DDL-EI-TVPVS-FAELAL---------G------D----
TI-T-------------V-P-TL-----D-S-----------P--VRVKVPA--------------------
G--------TPDGRTLRVRNRGIP--TRG-G-K-------------------------AGDLLVIVQVKV--
PN--N--L--D----AAASSALRSYAQAEK-DSG--------------------------------------
------------------------------------------------------------------------
------------------------------------------------------------------------
-------fnpragwagdttrn---------------------------------------------------
------------------------------------------------------------------------
------------
>act_1_tr_A0A1F1KXT9_A0A1F1KXT9_9CORY_Chaperone_protein_DnaJ_OS_Corynebacterium_sp_HMSC04H06_OX_1581050_GN_dnaJ_PE_3_SV_1/1-385
------------------------------------------------------------------------
------------------------------------------------------------------------
------------------------------------------------------------------------
------------------------------------------------------------------------
------------------------------------------MARDYYGILGVDKS--ASD-SEIKK-----
-AYRKL--ARKYHPDVNP----GD--DE----AAEK-------------------------------FREAS
LAQE----------------------------------VLLDP-QKRQIVDM-GGDPMEQ------------
---------RGG--G--P------------------------------------------------------
--GAGA-----G-G-FSG--FGGGG-----------------------------------------------
--LGDIFA---E-F-FGGAAG---------------------------------------------------
--------------------------------gSRGPRSRVQPGND-ALL--RTSITLEE-AFTGL-Q-K-Q
VTVDTAVLCDKCEGSGSES--kAK---PVTCPTCSGAGE--IQETQrs------------------------
----------flGNVLTSR--PCPQCQGYGEIIE-----DPCNHCGGDGR-V-K-KRRDLKVNIPAGIGNGM
-----------------RIRMASQGEVGH------GG--------GP------------AGDL--YVEVAT-
----------------------------RPHKV--------------FE-R---D-----------------
----------------------------A---DDL-HV-TLRVP-MVDAAL---------G------T----
QV-K-------------L-P-HL-----SGE-----------E--VTVDVAA--------------------
G--------TQPGEAIEIPGQGMT--RLR-TeG-------------------------AGNLYAHVDVVV--
PR--N--L--D----KKTREALEKIRDRQN-DSAt-------------------------------------
--------vK--------------------------------------------------------------
------------------------------------------------------------------------
-------eegdgqdeslfsrlrghfrr---------------------------------------------
------------------------------------------------------------------------
------------
>act_1_tr_A0A1G9ZJV3_A0A1G9ZJV3_9PSEU_Chaperone_protein_DnaJ_OS_Allokutzneria_albata_OX_211114_GN_dnaJ_PE_3_SV_1/1-393
------------------------------------------------------------------------
------------------------------------------------------------------------
----------------------msar----------------------------------------------
------------------------------------------------------------------------
----------------------------------------DWIEKDFYGELGVSSS--ASA-DEIKK-----
-SYRKL--ARELHPDANP----GD--TA----AEAK-------------------------------FKAVS
EAYA----------------------------------VLSDP-EKRRQYDE-ARSLFGG------------
---------GRG-gF-dGFS----------------------------------------------------
-GGNTGFDFG-N-I-FGG--GAAGQgag-------------------------------------------g
ggFSDLFG---G-L-FGRRGG---------------------------------------------------
---------------------------------ASGTANRARRGSD-VEA--EVRIDFVD-AVKGA-T-V-M
LRLSSPTTCGTCGGDGAAP--gTS---PRICPNCSGSGL--VTRNQ--------------------------
------------GAFAFSE--PCRECRGNGKIID-----TPCGECGGDGI-S-T-RTRALNIRIPAGVEDGQ
-----------------QIRLAGQGEPGR------NG--------AA------------AGDL--YVRVHV-
----------------------------SPHEV--------------FG-R---S-----------------
----------------------------G---NDL-TL-SVPVT-FPELAL---------G------T----
TL-T-------------V-P-TL-----D-S-----------S--VTVRVPP--------------------
G--------TASGRVLRVRGRGVV--RKD-G-Q-------------------------AGDLLITLQVHV--
PS--T--V--D----AKARAALEAYAEATAgADP--------------------------------------
------------------------------------------------------------------------
------------------------------------------------------------------------
-------raglnallqkkdpgea-------------------------------------------------
------------------------------------------------------------------------
------------
>act_1_tr_A0A1H0C8L1_A0A1H0C8L1_9PSEU_Chaperone_protein_DnaJ_OS_Allokutzneria_albata_OX_211114_GN_dnaJ_PE_3_SV_1/1-386
------------------------------------------------------------------------
------------------------------------------------------------------------
------------------------------------------------------------------------
------------------------------------------------------------------------
------------------------------------------MARDYYGTLGVSRD--ATP-EQLKR-----
-AYRKL--ARELHPDVNP----D---PE----AQER-------------------------------FREVS
AVYE----------------------------------VLSDP-EKRKLVDL-GADPLDP------------
---------SAG-mR--G------------------------------------------------------
---AGGGMGG-D-P-FGG--FG--------------------------------------------------
--LGDIMD---A-F-FGGGGG---------------------------------------------------
--------------------------------gGRGPRSRVQPGSD-ALI--RAELTLEE-CNSGV-T-R-E
ISVETAVLCSSCSGSGCAG--dSR---PVTCDTCAGRGE--VQSVQrs------------------------
----------flGQVVTAR--PCPTCRGFGEVIP-----DPCQQCGGDGR-V-R-ARRTITAKIPPGVADGM
-----------------RVRLASQGEVGP------GG--------GP------------AGDL--YVEVEE-
----------------------------LPHEV--------------FT-R---D-----------------
----------------------------G---HNL-HC-TIRVP-MTAAAL---------G------T----
SI-P-------------L-E-TL-----D-S-----------E--EELTLEP--------------------
G--------TQPNTELVLSGRGMP--RLR-SsGrv---------------------dgRGNLHVHVEVVV--
PT--K--L--D----SKQADLLRQLAMLRG-EDQpe------------------------------------
-------laT--------------------------------------------------------------
------------------------------------------------------------------------
-------ngrghggglfsrlrrr-------------------------------------------------
------------------------------------------------------------------------
------------
>act_1_tr_A0A1M5IPH2_A0A1M5IPH2_9ACTN_Chaperone_protein_DnaJ_OS_Jatrophihabitans_endophyticus_OX_1206085_GN_dnaJ_PE_3_SV_1/1-388
------------------------------------------------------------------------
------------------------------------------------------------------------
----------------------manv----------------------------------------------
------------------------------------------------------------------------
-------------------------------------------EKDYYAALGVAKD--ASQ-SEVKK-----
-AYRKL--ARDNHPDTHP----GD--TA----AEGR-------------------------------FKDVS
EAYG----------------------------------VLSDT-AKRAEYDE-QRALFAGgg----------
------prfG--------GGggg----------------------------------------------fpg
gGASQSFDMS-D-L-FGG--QSGN------------------------------------------------
--INDLFD---G-L-FGGGGG---------------------------------------------------
--------------------------------gRTRTTSGPRRGRD-VNA--TVDLGFDE-AVRGT-T-L-P
LKLSSPGACRNCHGSGARP--gTT---PRRCPTCGGSGS--VVRNQ--------------------------
------------GGFGFSE--PCVECRGTGQLID-----DPCPVCAGSGT-T-T-ETRTITVRIPAGVRDGA
-----------------KVRVPGKGTPGA------NG--------GP------------AGDL--FVTVAV-
----------------------------GTHRL--------------FG-R---A-----------------
----------------------------G---NDL-TL-AVPIS-FTEAAL---------G------T----
TL-R-------------V-P-TL-----D-A-----------P--VSLRIAP--------------------
G--------TPSGRTLRVRGRGVP--TKS---G-------------------------AGDLLVTVEVAV--
PP--E--L--D----DTARAALQAYAATQA-GDPr-------------------------------------
--------pE--------------------------------------------------------------
------------------------------------------------------------------------
-------itaalgaatgsap----------------------------------------------------
------------------------------------------------------------------------
------------
>act_1_tr_A0A1M5KEA6_A0A1M5KEA6_9ACTN_Chaperone_protein_DnaJ_OS_Jatrophihabitans_endophyticus_OX_1206085_GN_dnaJ_PE_3_SV_1/1-381
------------------------------------------------------------------------
------------------------------------------------------------------------
----------------------mada----------------------------------------------
------------------------------------------------------------------------
-------------------------------------------PRDYYGLLGVRKD--ATP-EELKR-----
-AYRKL--ARELHPDVNP----D---PA----AADR-------------------------------FKEVT
AAYE----------------------------------VLSDP-EKRRVVDL-GGDPLSQ------------
---------GAA--G--G------------------------------------------------------
-------GAA-G-G-FGG--FGG-------------------------------------------------
--FGDVFE---A-F-FGNGGPm--------------------------------------------------
-------------------------------ggGRGRRSRVRPGAD-ALL--QLSLTLDE-TAFGV-R-R-E
LAVETAVLCDTCHGQGCAP--gTS---PRTCATCGGAGE--IQSVQrs------------------------
----------flGQVMTTR--ACSACGGTGEQIP-----SPCPTCGTEGR-V-R-ARRTKTVDVPAGIEHGM
-----------------RIRLAGQGEVGP------GG--------GP------------AGDL--YIEISE-
----------------------------QPHDT--------------FT-R---E-----------------
----------------------------G---ADL-HC-TIGVP-MTSAAL---------G------S----
DL-V-------------L-T-TL-----D-G-----------E--EKIEIRA--------------------
G--------SQSGAVLHLRGKGVP--KLR-SsV-------------------------RGDLYVHVEVRT--
PT--R--L--D----EEQERLLRQLADLRS-EDV--------------------------------------
------------------------------------------------------------------------
------------------------------------------------------------------------
-------svssrnaglfgkmrdafrq----------------------------------------------
------------------------------------------------------------------------
------------
>act_1_tr_A0A1Q4Z877_A0A1Q4Z877_9ACTN_Chaperone_protein_DnaJ_OS_Micromonospora_sp_CB01531_OX_1718947_GN_dnaJ_PE_3_SV_1/1-386
------------------------------------------------------------------------
------------------------------------------------------------------------
--------------------mrtrna----------------------------------------------
------------------------------------------------------------------------
------------------------------------------VARDYYGILGVSRD--ASD-DEIKR-----
-AYRKL--ARQFHPDVNP----D---PE----AQEK-------------------------------FKDIN
AAYE----------------------------------VLSDD-RKRQIVDL-GGDPLAP------------
---------GGG--G--AGP----------------------------------------------------
-GGPGGAGPF-V-G-F--------------------------------------------------------
---QDIMD---A-F-FGGAAG---------------------------------------------------
--------------------------------gSRGPRPRTRPGAD-AIL--RLELDLHE-TAFGV-E-A-P
ITVDTAVLCTTCSGAGTAA--gTH---LATCEACGGRGE--VQSVQrt------------------------
----------flGQVVSAR--PCTVCQGYGTTIP-----HPCPTCAGDGR-V-R-TRRSLTVKIPAGVEDGM
-----------------RIRLAQQGEVGP------GG--------GT------------AGDL--YVEIHE-
----------------------------RPHDV--------------YS-R---K-----------------
----------------------------G---DDL-HC-RVTVP-MTAAAL---------G------T----
RL-T-------------I-K-TL-----D-S-----------E--ETVDVKS--------------------
G--------TQPGSTLRLRARGVP--HLR-GtG-------------------------RGDLYVHLDVRT--
PT--K--L--D----AEQERMLREFAKTRG-EEV--------------------------------------
---------AELTKQ---------------------------------------------------------
------------------------------------------------------------------------
-------ggffsrmrdafngha--------------------------------------------------
------------------------------------------------------------------------
------------
>act_1_tr_A0A1Q5B9L9_A0A1Q5B9L9_9ACTN_Chaperone_protein_DnaJ_OS_Micromonospora_sp_CB01531_OX_1718947_GN_dnaJ_PE_3_SV_1/1-393
------------------------------------------------------------------------
------------------------------------------------------------------------
----------------------mssk----------------------------------------------
------------------------------------------------------------------------
----------------------------------------DWIEKDYYAVLGVEKS--ASS-DEIKK-----
-SYRKL--ARESHPDHNP----GD--PK----AEER-------------------------------FKAVS
EAYA----------------------------------VLGDE-KKRREYDE-MRSLFGSgaf---------
------rrhA---------Rag-------------------------------------------------g
qPGGMPFDVS-D-L-FGG--AAGGTdtrf-----------------------------------------gg
ggFTDLFS---S-I-FSGGGA---------------------------------------------------
---------------------------------GPARARGPARGRD-VEA--EVALDFED-AVRGV-T-L-P
LTLRAPGVCDTCHGNGAKP--gTQ---PVACPVCHGAGV--TTRNQ--------------------------
------------GSFSFSE--PCRNCQGVGTIVE-----EKCPECHGTGG-V-T-KTRTLNVRFPAGVADGQ
-----------------RIRLAGRGEPGE------RG--------GP------------AGDL--FVHVKV-
----------------------------RPDEL--------------FG-R---S-----------------
----------------------------G---DDL-TL-TVPIT-FAEAVL---------G------T----
DL-R-------------V-P-TL-----D-G-----------T--VTLRVPA--------------------
G--------TPSGRVLRARGKGVV--RKD-D-R-------------------------AGDLLVTLDVVV--
PA--K--V--S----DEARAALEAFAEQTP-PA---------------------------------------
------------------------------------------------------------------------
------------------------------------------------------------------------
-------arehldarvrrfs----------------------------------------------------
------------------------------------------------------------------------
------------
>act_1_tr_A0A1W0ATH7_A0A1W0ATH7_9NOCA_Chaperone_protein_DnaJ_OS_Nocardia_donostiensis_OX_1538463_GN_dnaJ_PE_3_SV_1/1-387
------------------------------------------------------------------------
------------------------------------------------------------------------
----------------------msqr----------------------------------------------
------------------------------------------------------------------------
----------------------------------------EWIEKDFYKELGVSSN--AST-DEIKK-----
-AYRKL--ARDLHPDANP----GD--TK----AEER-------------------------------FKTVS
EAHA----------------------------------VLSDP-AKRKEYDE-TRRLFAG------------
---------GGY--G-rGGFtpg-----------------------------------------------ag
gGFSQEFNLG-D-I-FGG--TAGAGd----------------------------------------------
ggLGDLFG---G-L-FNRGG----------------------------------------------------
---------------------------------GARTTSRPRRGSD-VET--ETTLGFRE-AAQGA-T-V-P
LRMTSPSPCTTCHGSGAKP--gTS---PRICPICNGTGV--VSRNQ--------------------------
------------GAFGFSE--PCDECRGTGSIID-----DPCVDCRGSGI-Q-N-RTRTITVRIPPGVADGQ
-----------------RIRLAGQGEAGL------RG--------AP------------SGDL--YVTVHV-
----------------------------SQDKV--------------FG-R---N-----------------
----------------------------G---DDL-TL-VLPVS-YSELVL---------G------T----
TV-S-------------V-P-TL-----S-G-----------R--VGVKVPA--------------------
G--------TADGRTLRVRGRGVP--KRG-G-G-------------------------AGDLLVTVKVAV--
PQ--K--L--D----DAATEALRAYQEAEQ-A----------------------------------------
------------------------------------------------------------------------
------------------------------------------------------------------------
-------sgfdpragwaga-----------------------------------------------------
------------------------------------------------------------------------
------------
>act_1_tr_A0A1W0B2K8_A0A1W0B2K8_9NOCA_Chaperone_protein_DnaJ_OS_Nocardia_donostiensis_OX_1538463_GN_dnaJ_PE_3_SV_1/1-385
------------------------------------------------------------------------
------------------------------------------------------------------------
------------------------------------------------------------------------
------------------------------------------------------------------------
------------------------------------------MARDYYGLLGVGKN--ATD-TELKR-----
-AYRKL--ARELHPDVNP----D---EA----AQAR-------------------------------FKEVS
AAYE----------------------------------VLTDP-EKRRIVDM-GGDPLES------------
---------GGG-aG--GGF----------------------------------------------------
-GGAGFGGLG-D-V-FEA--FFGG------------------------------------------------
-------------M-SGAQGG---------------------------------------------------
---------------------------------GRAPRGRVQPGAD-SLV--RTRLSLAE-CAVGV-T-K-H
LTVDTAILCDLCHGSGTNG--kSK---AVRCETCGGAGE--VQSVQrs------------------------
----------flGQVLTSR--PCPTCRGAGETIP-----DPCRKCGGDGR-V-R-ARREIAAPIPAGVANGM
-----------------RVRLAAQGEVGP------GG--------GH------------AGDL--YVEVVE-
----------------------------QPHDV--------------FV-R---D-----------------
----------------------------G---DDL-HC-TVRVP-MVDAAL---------G------T----
TV-V-------------I-D-TI-----LDG-----------P--TELTIPA--------------------
G--------TQPGEISVLRGHGMP--RLR-SgA-------------------------RGDLMAHLDIVI--
PT--K--L--D----SKQTDLLRKYKGMRE-RDR--------------------------------------
------------------------------------------------------------------------
------------------------------------------------------------------------
-------aevmsaqsehssglfarlrasfsgr----------------------------------------
------------------------------------------------------------------------
------------
>act_1_tr_A0A1Y1RSG9_A0A1Y1RSG9_9MICC_Molecular_chaperone_DnaJ_OS_Rothia_nasimurium_OX_85336_GN_A7979_08485_PE_4_SV_1/1-335
------------------------------------------------------------------------
------------------------------------------------------------------------
---------------------masen----------------------------------------------
------------------------------------------------------------------------
-----------------------------------------WLHQDFYKVLGVAED--ASE-ADIKK-----
-AYRKL--ARKYHPDQNP----GD--TA----AEKK-------------------------------FKEVS
EAYD----------------------------------VLSDP-KQKEEYDQ-IRKYGAAg-----------
-------faGNG-gF--PGSaggfpggg-------------------------------------sftytts
gGDGAGINLE-D-L-LGG--MFSGG-----------------------------------------------
-------------------TSfggagrsag------------------------------------------
------------------------gfpggsgfpGGGFSAPAPKGED-ATT--SVRISLKQ-AYDGA-E-V-S
VFR---------------------------------------------------------------------
-----------------------------------------------------P-GGSQTQVRLPRGVKDGQ
-----------------KIRARGKGHPGA----------------GG------------AGDL--IVTVRV-
----------------------------DSNPV--------------FD-R---E-----------------
----------------------------G---DNL-LV-RVPVT-LEEALK---------G------G----
VI-E-------------A-P-TL-----DGG-----------S--VKLRLAA--------------------
G--------SPSGRKLRAKGRGFV--TKK---G-------------------------TGDMLVIPEVQL--
PT--H--L--T----PEAEAALDAFLAAAP-QDN--------------------------------------
------------------------------------------------------------------------
------------------------------------------------------------------------
-------prenllkkagd------------------------------------------------------
------------------------------------------------------------------------
------------
>act_1_tr_A0A1Y1RQF0_A0A1Y1RQF0_9MICC_Chaperone_protein_DnaJ_OS_Rothia_nasimurium_OX_85336_GN_dnaJ_PE_3_SV_1/1-375
------------------------------------------------------------------------
------------------------------------------------------------------------
------------------------ms----------------------------------------------
------------------------------------------------------------------------
---------------------------------------------NHYETLGVSRD--ASP-EEIKK-----
-AYRKK--ARQLHPDINP----S---QE----AAEE-------------------------------FKRVS
LAHD----------------------------------VLSDP-DKRRIYDQ-TGNENGT------------
---------AGG------------------------------------------------------------
--YGSAGGFS-G-G-FGG--F---------------------------------------------------
---QDIFD---T-F-FNTSP----------------------------------------------------
----------------------------------RGPQSRVRQGQD-ALI--NVRIDLRD-AVFGA-N-K-P
ITVDTAVTCDLCHGEGTAE--gTH---PETCQTCQGQGY--MQRQVqs------------------------
----------ilGTVVQPV--ECPTCRGFGTVIT-----HPCAECYGEGR-V-R-ERKPLTIKIPAGVTNGA
-----------------RIRLAGQGEAGT------AG--------GP------------NGDL--YVELRV-
----------------------------NPDPT--------------FS-R---D-----------------
----------------------------G---DDL-VA-TVGVP-MTAAAL---------G------T----
TV-T-------------L-D-TF-----D-G-----------P--QQVQIPT--------------------
G--------TQAGDVITLKDLGVT--HLR-GvG-------------------------RGDLRVQVEVRT--
PT--N--L--S----DEQKELLMQFSQLRG-EDL--------------------------------------
------------------------------------------------------------------------
------------------------------------------------------------------------
-------evsetvthkqggffsrlkdhlk-------------------------------------------
------------------------------------------------------------------------
------------
>act_1_tr_A0A1X0UCV9_A0A1X0UCV9_9NOCA_Chaperone_protein_DnaJ_OS_Rhodococcus_sp_1168_OX_2018041_GN_dnaJ_PE_3_SV_1/1-395
------------------------------------------------------------------------
------------------------------------------------------------------------
----------------------msqr----------------------------------------------
------------------------------------------------------------------------
----------------------------------------EWIEKDFYKELGVSSN--AST-DEINK-----
-AYRKL--AKDNHPDANP----GN--AE----AERR-------------------------------FKAVS
EAKS----------------------------------VLIDP-AKRKEYDE-ARRLFAS------------
---------GGF-gQ--GGGgfspgs-----------------------------------------ggfgg
gGGGQTFDVG-D-I-FGQ--AGGGDg----------------------------------------------
-gIGDIFG---G-L-FNRGGT---------------------------------------------------
--------------------------------qQRPAGNRPRRGSD-VET--ETTLGFRE-ATQGV-T-V-P
LRLTSPSSCTTCHGSGAKP--gTS---PRVCPRCNGAGV--VNRNQ--------------------------
------------GAFGFSE--PCDDCRGTGSIID-----DPCQDCRGTGV-Q-N-RTRTITVRVPPGVSDGQ
-----------------KIRLAGQGEAGL------RG--------AP------------SGDL--YVTVRV-
----------------------------RPDKV--------------FG-R---S-----------------
----------------------------G---DDL-TV-TVPVS-YGELVL---------G------A----
TL-S-------------I-P-TL-----D-G-----------R--VGVKVPP--------------------
G--------TVDGRVLRVRGRGVP--KKT-G-T-------------------------AGDLMVTVKVAV--
PQ--K--L--D----DPAIEALHAYLEAEK-A----------------------------------------
------------------------------------------------------------------------
------------------------------------------------------------------------
-------sgfdpragwagas----------------------------------------------------
------------------------------------------------------------------------
------------
>act_1_tr_A0A1X0UFH7_A0A1X0UFH7_9NOCA_Chaperone_protein_DnaJ_OS_Rhodococcus_sp_1168_OX_2018041_GN_dnaJ_PE_3_SV_1/1-384
------------------------------------------------------------------------
------------------------------------------------------------------------
------------------------------------------------------------------------
------------------------------------------------------------------------
------------------------------------------MARDYYGTLGVSQK--ASD-QEIKR-----
-AYRKL--ARELHPDVNP----D---ES----AQAR-------------------------------FKDIS
TAYE----------------------------------VLSDP-EKRRVVDL-GGDPLQQ------------
---------GGG--G--GA-----------------------------------------------------
--GFGGGG-------------FGGG-----------------------------------------------
--LGDVFE---A-F-FGGQGGg--------------------------------------------------
--------------------------------sGRGPRGRVQPGAD-SLL--RTKLTLDE-CATGV-T-K-H
ITVDTAILCDLCTGAGTNG--dSK---PVTCETCGGAGE--VQSVQrs------------------------
----------flGQVMTSR--PCPTCRGAGETIP-----DPCRKCGGDGR-V-R-SRRDISVKVPVGVSNGM
-----------------RIRLASQGEVGP------GG--------GP------------AGDL--YVEIVE-
----------------------------QQHDV--------------FV-R---D-----------------
----------------------------G---EDL-HC-TIRVP-MVDAAL---------G------T----
SV-S-------------V-D-AI-----IDG-----------P--TDIVVDQ--------------------
G--------TQPGAVAVLRGHGMP--KLR-SgI-------------------------RGDLHAHLEVVV--
PS--R--L--D----HKQTQLLEDLKALRD-RDA--------------------------------------
------------------------------------------------------------------------
------------------------------------------------------------------------
-------aevvtigsqhsgglfsrlreafsgr----------------------------------------
------------------------------------------------------------------------
------------
>act_1_tr_A0A1W2FXN0_A0A1W2FXN0_KIBAR_Chaperone_protein_DnaJ_OS_Kibdelosporangium_aridum_OX_2030_GN_dnaJ_PE_3_SV_1/1-387
------------------------------------------------------------------------
------------------------------------------------------------------------
----------------------mtkv----------------------------------------------
------------------------------------------------------------------------
-------------------------------------------ARDYYGILGVQRN--ASA-DEIKR-----
-AYRKL--ARELHPDVNP----D---EA----AQQK-------------------------------FKEVT
AAYE----------------------------------VLSDP-QKRKIVDM-GGDPLEN------------
---------G-------G------------------------------------------------------
----GAGGMR-D-P-FAG--FG--------------------------------------------------
--LGDIMD---A-F-FGAAAGg--------------------------------------------------
--------------------------------gTRGPRSRVQPGAD-ALI--RMRLTLEE-CLTGV-S-R-E
LTVDTAILCELCRGSGCAE--gTS---PEVCETCGGRGE--IQAVQrs------------------------
----------flGQVVTAR--PCPVCRGLGEVIP-----DPCRQCAGDGR-V-R-SRRTIVAKVPPGVAEGM
-----------------RVRLSGQGEVGP------GG--------GP------------AGDL--YVEVEE-
----------------------------QPHPT--------------FE-R---S-----------------
----------------------------G---ADL-HC-TLRVP-MTTAAL---------G------A----
VL-P-------------L-E-TL-----D-G-----------V--EELELEP--------------------
G--------TQHGTELVMSGRGMP--KLRqS-Grv---------------------dgRGDLHVHVDVEV--
PT--R--L--D----SRQQELLRELATLRG-EDE--------------------------------------
---------GGLATTNG-------------------------------------------------------
------------------------------------------------------------------------
-------kgggffsrmrshrsr--------------------------------------------------
------------------------------------------------------------------------
------------
>act_1_tr_A0A1W2DCZ8_A0A1W2DCZ8_KIBAR_Chaperone_protein_DnaJ_OS_Kibdelosporangium_aridum_OX_2030_GN_dnaJ_PE_3_SV_1/1-389
------------------------------------------------------------------------
------------------------------------------------------------------------
----------------------msar----------------------------------------------
------------------------------------------------------------------------
----------------------------------------DWIDKDFYRELGVSSS--ATD-ADIKK-----
-AYRKL--ARELHPDANP----GN--TE----AETR-------------------------------FKAVS
EAYG----------------------------------VIGDP-EKRKQYDE-ARRLFGG------------
---------GLR-gF--GSG----------------------------------------------------
-GAGGGFDVS-D-I-FGG--ANAQGagg------------------------------------------sf
sgLGDILG---G-L-FGRRG----------------------------------------------------
---------------------------------QGSTAGRPRRGAD-VDT--EIRIDFLE-AIRGA-T-V-P
LRLSSPSTCGTCGGNGARP--gTH---PRTCPTCNGAGL--ITRSQ--------------------------
------------GAFAFSE--PCRDCRGTGRIVD-----DPCPECGGDGV-S-T-KSRTLTVRIPPGVEDDQ
-----------------KIRLAEQGEPGQ------NG--------GH------------AGDL--YVRVHV-
----------------------------TPHAV--------------FG-R---S-----------------
----------------------------G---NDV-TI-TVPVT-FQELAL---------G------T----
TL-T-------------V-P-TL-----D-G-----------K--VSLRVAP--------------------
G--------TANGRVFRVRGKGVV--KRD-G-V-------------------------AGDLLVTVQVAV--
PN--K--L--S----DEAKAAMEEYAKATS-DQD--------------------------------------
------------------------------------------------------------------------
------------------------------------------------------------------------
-------prpeltamlkqrse---------------------------------------------------
------------------------------------------------------------------------
------------
>act_1_tr_A0A1X7EAJ2_A0A1X7EAJ2_CELCE_Chaperone_protein_DnaJ_OS_Cellulosimicrobium_cellulans_J1_OX_903523_GN_dnaJ_PE_3_SV_1/1-373
------------------------------------------------------------------------
------------------------------------------------------------------------
-------------------------m----------------------------------------------
------------------------------------------------------------------------
--------------------------------------------SDYYEILGVSRD--ASQ-DQIKK-----
-AYRRL--ARELHPDVAG----ED--------AGDR-------------------------------FKDVA
RAYE----------------------------------VLSNP-EKRQQYDL-GVDPSAP------------
---------GGG-tG--P------------------------------------------------------
--MGGGFG----------------------------------------------------------------
--FQDIFE---T-F-FGGGQA---------------------------------------------------
---------------------------------QQGPIPRARRGQD-ALV--RLDIDLAE-ATFGA-Q-R-E
LQVDTAVVCGTCGGTCCRP--gTS---PRTCDVCHGRGT--VQRVArs------------------------
----------flGQVMTSA--PCAACQGFGTVIP-----EPCAECSGEGR-V-R-SRRTITVNVPAGVDTGT
-----------------RIKLTAQGEVGP------AG--------GP------------AGDL--YVEIRE-
----------------------------RNHDT--------------FV-R---R-----------------
----------------------------G---DDL-HC-TLQVP-MTAAAL---------G------T----
VL-E-------------L-E-TL-----D-G-----------P--QEIDLRP--------------------
G--------TQPGQIVTLKNLGVG--HLH-GsG-------------------------RGDLNVHIEVQV--
PT--A--L--D----PEQEQLLRSLAALRG-EERp-------------------------------------
-------epR--------------------------------------------------------------
------------------------------------------------------------------------
-------laaahpgvfsrlrdklsgr----------------------------------------------
------------------------------------------------------------------------
------------
>act_1_tr_A0A1X7EPU0_A0A1X7EPU0_CELCE_Molecular_chaperone_DnaJ_OS_Cellulosimicrobium_cellulans_J1_OX_903523_GN_SAMN02744115_0292/1-330
------------------------------------------------------------------------
------------------------------------------------------------------------
----------------------mtgq----------------------------------------------
------------------------------------------------------------------------
----------------------------------------DWMEKDFYAALGVSKD--ADD-AAIKK-----
-AYRKL--ARQYHPDQNP----GD--AT----AEAK-------------------------------FKEIG
EAYA----------------------------------VLSDP-KEREQYDA-IRAMAGG------------
---------ARF-sA--GPG----------------------------------------------------
-GAQGAGGFE-D-L-FGG--MFGGAapggarvry------------------------------stggqgga
ggFEDILG---S-M-FGGAGA---------------------------------------------------
---------------------------------QQFGGPRPRAGAD-VAA--ATTLPFRQ-AVEGS-T-V-T
FTV---------------------------------------------------------------------
-------------------------------------------------------DGRAVTTRIPPGVRDGQ
-----------------KIRLRGKGRPGT------AG--------GP------------DGDL--VVTVHV-
----------------------------TPHPV--------------FS-L---D-----------------
----------------------------G---TNL-RV-TVPVT-FAEAAL---------G------A----
TI-A-------------V-P-TL-----DGS-----------T--VKVKVPA--------------------
G--------TPSGRTLRVKGRGVR--TAK---G-------------------------TGDLLVTVQVAV--
PQ--K--L--S----RAAREAVETFAAETD-GED--------------------------------------
------------------------------------------------------------------------
------------------------------------------------------------------------
-------vradlvrqaae------------------------------------------------------
------------------------------------------------------------------------
------------
>act_1_tr_A0A1Z2L4R9_A0A1Z2L4R9_9ACTN_Chaperone_protein_DnaJ_OS_Streptomyces_albireticuli_OX_1940_GN_dnaJ_PE_3_SV_1/1-391
------------------------------------------------------------------------
------------------------------------------------------------------------
---------------------mstkd----------------------------------------------
------------------------------------------------------------------------
-----------------------------------------FVEKDYYKVLGVPKD--ATE-AEIKK-----
-AYRKL--AREYHPDANK----GD--AS----AEER-------------------------------FKEIS
EAND----------------------------------VLADP-KRRKEYDE-ARALFGN------------
---------GGF-rP--GPGg--------------------------------------------------g
aGGSFNFDLG-D-L-FGG--AQGGGggag----------------------------------------gfg
ggLGDVFG---G-L-FNRGA----------------------------------------------------
-----------------------------------GARTQPRRGQD-IES--EVSLNFSE-AVEGA-T-V-P
LRMSSSAACKACSGTGDKN---GT---PRVCPTCVGTGQ--VSHGS--------------------------
-----------gGGFSLTD--PCPDCKGRGLIPE-----NPCDTCKGSGR-A-T-SSRTMQVRIPPGVSDGQ
-----------------RIRLRGKGAPGE------RG--------GP------------SGDL--YVVVHV-
----------------------------GSHPV--------------FG-R---K-----------------
----------------------------D---DNL-TI-TVPVS-FVEAAL---------G------G----
EV-R-------------V-P-TL-----G-G-----------P-pVTLKLPA--------------------
G--------TPNGRTMRARGKGAV--RKD-G-T-------------------------RGDLLVTVEVAV--
PT--E--L--D----DKAREALEAYREATA-G----------------------------------------
------------------------------------------------------------------------
------------------------------------------------------------------------
-------adpradlfqaakga---------------------------------------------------
------------------------------------------------------------------------
------------
>act_1_tr_A0A1Z2L7A8_A0A1Z2L7A8_9ACTN_Chaperone_protein_DnaJ_OS_Streptomyces_albireticuli_OX_1940_GN_dnaJ_PE_3_SV_1/1-379
------------------------------------------------------------------------
------------------------------------------------------------------------
------------------------------------------------------------------------
------------------------------------------------------------------------
------------------------------------------MATDYYAVLGVRRD--ASQ-DEIKK-----
-AFRRL--ARELHPDVNP----D---PK----TQER-------------------------------FKEIN
AAYE----------------------------------VLSDP-QKKQVYDL-GGDPLSA------------
---------SGG-aG--G------------------------------------------------------
----GAGGFG-A-G-FGN--F---------------------------------------------------
---SDIMD---A-F-FGQAS----------------------------------------------------
---------------------------------QRGPRSRTRRGQD-AMI--RLEISLND-ATFGT-T-K-E
IQVDTAVVCTTCSGEGAAP--gTS---AQTCDMCRGRGE--VSQVTrs------------------------
----------flGQVMTSR--PCPQCQGFGTVVP-----TPCPECAGDGR-V-R-SRRTLTVKIPAGVDNGT
-----------------RIQLAGEGEVGP------GG--------GP------------AGDL--YVEIHE-
----------------------------TPHPT--------------FQ-R---R-----------------
----------------------------G---DDL-HC-TVTIP-MTAAAL---------G------T----
KV-P-------------L-E-TL-----D-G-----------V--EEIDIRP--------------------
G--------TQSGQSIPLHQRGVT--HLR-GgG-------------------------RGDLIVHVEVIT--
PS--K--L--D----PQQEDLLRQLAKLRG-EERpmg-----------------------------------
------efkP--------------------------------------------------------------
------------------------------------------------------------------------
-------gqqglfsrlkdafngr-------------------------------------------------
------------------------------------------------------------------------
------------
>act_1_tr_A0A1I5UZW5_A0A1I5UZW5_9PSEU_Chaperone_protein_DnaJ_OS_Yuhushiella_deserti_OX_587909_GN_dnaJ_PE_3_SV_1/1-385
------------------------------------------------------------------------
------------------------------------------------------------------------
------------------------------------------------------------------------
------------------------------------------------------------------------
------------------------------------------MARDYYGILGVPKN--ASE-QEIKR-----
-AYRKL--ARELHPDVNP----A---ED----AQQR-------------------------------FAEVT
TAYE----------------------------------VLSDP-QKRKIVDL-GGDPLDN------------
---------GA-------------------------------------------------------------
-----GAGMR-D-P-FAG--FGG-------------------------------------------------
--LGDIMD---A-F-FGAATGg--------------------------------------------------
-------------------------------arGRGPRSRVQPGSD-ALI--RLELTLEE-CATGV-D-K-E
ITVDTAVVCDGCHGAGTAP--gAS---VTTCDTCGGQGE--IQSVQrs------------------------
----------flGQVVTSR--PCPVCRGYGEVIT-----DPCRQCGGDGR-V-R-ARRQVVAKIPPGVGDGM
-----------------RIRLSGQGEVGP------GG--------GP------------AGDL--YVEVDE-
----------------------------VPHEV--------------FV-R---Q-----------------
----------------------------G---HDL-HC-NFRIP-MTTAAL---------G------A----
TI-P-------------L-E-TL-----VDG-----------E--VEIDIEP--------------------
G--------TQPGTELVLPGKGMP--RLR-SsGrv---------------------dgRGDLHVHIDVVV--
PT--K--L--D----EAQEELLRELAQRRG-EEApt------------------------------------
-------laG--------------------------------------------------------------
------------------------------------------------------------------------
-------ngskhgglfaklraksr------------------------------------------------
------------------------------------------------------------------------
------------
>act_1_tr_A0A1I5T9S0_A0A1I5T9S0_9PSEU_Chaperone_protein_DnaJ_OS_Yuhushiella_deserti_OX_587909_GN_dnaJ_PE_3_SV_1/1-393
------------------------------------------------------------------------
------------------------------------------------------------------------
----------------------msar----------------------------------------------
------------------------------------------------------------------------
----------------------------------------EWIGKDFYRELGVSSD--ATQ-EEIKK-----
-AYRKL--ARENHPDANP----GN--AE----AEKK-------------------------------FKAVS
EAYG----------------------------------VLSDP-AKRKEYDE-ARQLFGG------------
---------GGG-pG--GFGfp------------------------------------------------gg
aGAPGGFDFG-D-I-FAG--AGQAGgg--------------------------------------------l
ggLGDMLG---N-L-FGRRAG---------------------------------------------------
---------------------------------AGAAGARAQRGAD-VET--DVRIDFAE-SVRGA-T-L-P
LRLSSPATCATCGGSGAKP--gTS---PRVCLTCGGAGL--VSRSQ--------------------------
------------GAFAFSE--PCRDCRGRGSIVD-----DPCPECLGEGV-S-T-RTRTLNVRVPPGVEDGQ
-----------------RIRLAGQGEPGR------GG--------AS------------SGDL--YVRVHV-
----------------------------APHPV--------------FG-R---S-----------------
----------------------------G---NDI-TI-TVPVE-FTELVL---------G------N----
TI-T-------------V-P-TL-----D-G-----------K--VSVKVPA--------------------
G--------TANARTLRVRGKGVH--KRD-G-T-------------------------RGDLLVTLQVVI--
PG--N--L--N----GKARAALESYRDAVA-DE---------------------------------------
------------------------------------------------------------------------
------------------------------------------------------------------------
-------dprphitamvrergg--------------------------------------------------
------------------------------------------------------------------------
------------
>act_1_tr_A0A1I6TW85_A0A1I6TW85_9PSEU_Chaperone_protein_DnaJ_OS_Saccharopolyspora_flava_OX_95161_GN_dnaJ_PE_3_SV_1/1-390
------------------------------------------------------------------------
------------------------------------------------------------------------
------------------------------------------------------------------------
------------------------------------------------------------------------
------------------------------------------MARDYYATLGVPQD--ATP-EQIKR-----
-AYRKL--ARELHPDVNP----DD---A----AQER-------------------------------FAEVT
TAYE----------------------------------VLSDP-KKRQVVDL-GGDPLGN------------
---------GGG--A---------------------------------------------------------
----GGGMGG-D-P-FAG--FGG-------------------------------------------------
--LGDIMD---A-F-FGGGGGg--------------------------------------------------
--------------------------------gGRGPRSRVQPGSD-ALL--RLELTLEE-CASGV-N-R-D
ITVDTAVLCDVCDGGGSKA--gSA---PSTCDTCGGRGE--VQSVQrs------------------------
----------flGQVMTSR--PCPVCRGFGEVIT-----DPCQQCSGDGR-V-R-ARRTITVKIPAGVGDGM
-----------------RVRLAGEGEVGP------GG--------GP------------AGDL--FVEVEE-
----------------------------QPHER--------------FT-R---D-----------------
----------------------------G---ADL-HC-NVELP-MTAAAL---------G------T----
VL-L-------------L-E-TL-----DGS-----------R--EEVVVEP--------------------
G--------TQPGTEHVITGRGLP--KLR-SnGkv---------------------sgHGDLHIHLDVVV--
PT--N--L--D----DTQVEMLRDLAKLRG-EEQpep-----------------------------------
------tvtA--------------------------------------------------------------
------------------------------------------------------------------------
-------ngngrqglfsrfrsfghr-----------------------------------------------
------------------------------------------------------------------------
------------
>act_1_tr_A0A1I6TBS6_A0A1I6TBS6_9PSEU_Chaperone_protein_DnaJ_OS_Saccharopolyspora_flava_OX_95161_GN_dnaJ_PE_3_SV_1/1-398
------------------------------------------------------------------------
------------------------------------------------------------------------
----------------------msar----------------------------------------------
------------------------------------------------------------------------
----------------------------------------EWLDKDFYAELGVSSD--ASS-DDIKK-----
-AYRKL--ARENHPDANP----GN--AQ----AETK-------------------------------FKAVS
EAYG----------------------------------VLSDP-DKRKQYDE-ARRLFGSggf---------
------ggaGGG-------Fggpgg-------------------------------------------fggp
gGAGGGFDLG-D-L-FGG--QQGAG-----------------------------------------------
-gLGDLFG---G-L-FGNRRPgg-------------------------------------------------
------------------------------pggGASTANRPRRGAD-VET--EVRIDFYE-AVRGA-T-V-P
LRLSSPATCQTCRGSGAKP--gTR---PRGCSTCGGSGL--VTRNQ--------------------------
------------GAFAFSE--PCPDCRGRGQIID-----SPCDDCAGEGV-S-T-RSRTLTVRIPPGVDDGQ
-----------------RIRLAGQGEPGR------QG--------AT------------AGDL--FVVVHV-
----------------------------NPNKV--------------FG-R---S-----------------
----------------------------G---DDL-TI-TVPVT-FPELAL---------G------T----
TL-T-------------V-P-TL-----D-G-----------K--VSLKVPA--------------------
G--------TSSGRTFRVRGKGVG--KKA-G-G-------------------------NGDLLVTLQVAV--
PS--K--L--D----DAATQALQEYAEATA-DH---------------------------------------
------------------------------------------------------------------------
------------------------------------------------------------------------
-------dprselnellgr-----------------------------------------------------
------------------------------------------------------------------------
------------
>act_1_tr_A0A1H0XPB9_A0A1H0XPB9_9ACTN_Chaperone_protein_DnaJ_OS_Quadrisphaera_sp_DSM_44207_OX_1881057_GN_dnaJ_PE_3_SV_1/1-368
------------------------------------------------------------------------
------------------------------------------------------------------------
-------------------------m----------------------------------------------
------------------------------------------------------------------------
--------------------------------------------TDHYAALGVPRD--AST-EDIKK-----
-AYRKL--ARQLHPDVNP----S---------AGER-------------------------------FKEVS
AAYE----------------------------------VLANP-DKRRAYDM-GGSGGPG------------
---------A-G--F--G------------------------------------------------------
----QGFG----------------------------------------------------------------
--FSDIFE---T-F-FGGAGG---------------------------------------------------
---------------------------------GRGPVSRAQPGQD-ALI--RLEVDLRE-AVFGS-E-R-E
LAVDTAVTCPRCDGSCAEP--gTS---ERTCDVCGGRGQ--VQRTArs------------------------
----------llGQVLTTS--PCPTCGGYGTVIP-----SPCAECAGEGR-V-R-SRRTLTIRVPAGVDTGT
-----------------RIQLAGQGEVGP------GG--------GP------------AGDL--YVEVVQ-
----------------------------RPHEL--------------FT-R---R-----------------
----------------------------G---DDL-HC-SLAVP-MTAAAL---------G------A----
TI-P-------------L-E-TL-----D-G-----------T--RDVEVRP--------------------
G--------TQPGEVLTLRGLGVT--HLR-SgG-------------------------RGDLHVHVDVKV--
PT--R--L--D----DEQERLLRELARLRG-DERpdg-----------------------------------
------gfaP--------------------------------------------------------------
------------------------------------------------------------------------
-------aqqgvfsrlkdrfagr-------------------------------------------------
------------------------------------------------------------------------
------------
>act_1_tr_A0A1H1EI32_A0A1H1EI32_9ACTN_Molecular_chaperone_DnaJ_OS_Quadrisphaera_sp_DSM_44207_OX_1881057_GN_SAMN05428996_3015_PE_/1-347
------------------------------------------------------------------------
------------------------------------------------------------------------
----------------------mtgq----------------------------------------------
------------------------------------------------------------------------
----------------------------------------DWLEKDFYAVLGVSKD--ASA-DEVKK-----
-AYRKL--ARTLHPDANP----GD--AS----AEAR-------------------------------FKEVG
EAYA----------------------------------VLSDP-EQRQQYDA-VRAMAGG------------
---------RAR--F-tAAG----------------------------------------------------
-PGHGADGFE-D-L-LGG--LFGAGaggprvryet-----------------------------aggpggvp
pgFEDLLG---G-L-FSGAGAgvgg-----------------------------------------------
-----------------------------paggTATGFRVPTRGAD-LEA--EAPLPFAD-AVTGT-T-V-T
LRV---------------------------------------------------------------------
-------------------------------------------------------EGRTVTARIPAGVRDGQ
-----------------KVRLRGQGRPSP------RG--------GE------------PGDL--LVAVRV-
----------------------------QPHPV--------------FT-R---E-----------------
----------------------------G---DDL-KV-VLPVT-FPEAAL---------G------A----
DV-D-------------V-P-TL-----DGS-----------T--VRLRIAP--------------------
G--------TPSGRTLRVRGRGVS--AGG---R-------------------------TGDLLVTTQVVV--
PQ--R--L--D----PDARKAVEAFRDATA-DG---------------------------------------
------------------------------------------------------------------------
------------------------------------------------------------------------
-------dpraellararagapgggar---------------------------------------------
------------------------------------------------------------------------
------------
>act_1_tr_A0A1G6WVF7_A0A1G6WVF7_9ACTN_Chaperone_protein_DnaJ_OS_Nocardioides_lianchengensis_OX_1045774_GN_dnaJ_PE_3_SV_1/1-392
------------------------------------------------------------------------
------------------------------------------------------------------------
------------------------------------------------------------------------
------------------------------------------------------------------------
------------------------------------------MSQDPYELLGVARD--ADA-DAIKK-----
-AYRRL--ARQLHPDVNP----D---PE----TQER-------------------------------FKEVS
RAYE----------------------------------ILSDP-QKRAAFDR-GGDPFGG------------
---------GAG-gF--G------------------------------------------------------
--QGAGFSFT-D-I-MDA--FFGGQ-----------------------------------------------
--AG-----------PGGAAG---------------------------------------------------
---------------------------------GRGPRPRTRRGQD-ALI--RLEVELAE-AAFGV-T-R-E
LTVDTAVLCSTCHGEGAAP--gTH---AVPCETCRGQGE--VAHVQrs------------------------
----------flGEIRTLR--PCAACRGLGTVIP-----EPCRECSGDGR-V-R-SRRSLTVKIPAGVDTGT
-----------------RVQLSEQGEVGP------GG--------GP------------AGDL--YVEIHV-
----------------------------AAHDV--------------FT-R---Q-----------------
----------------------------G---NDL-HC-TVTVP-MSAAAL---------G------T----
TL-T-------------L-P-TL-----EADveqggdsgvetT--FPLDVRP--------------------
G--------TQSGTQQVLRARGVP--GLR-G-G-------------------------RGDLIVTIAVET--
PT--K--L--D----PRQEELLRELAAIRG-EEEpt------------------------------------
------gqlK--------------------------------------------------------------
------------------------------------------------------------------------
-------pgsksvfgrlrdafnqh------------------------------------------------
------------------------------------------------------------------------
------------
>act_1_tr_A0A1G6Y1Q8_A0A1G6Y1Q8_9ACTN_Chaperone_protein_DnaJ_OS_Nocardioides_lianchengensis_OX_1045774_GN_dnaJ_PE_3_SV_1/1-399
------------------------------------------------------------------------
------------------------------------------------------------------------
---------------------msddf----------------------------------------------
------------------------------------------------------------------------
-------------------------RA-------------DWAQKDFYAELGVKKD--ATA-DEIKK-----
-AYRRL--ARANHPDSNP----GD--TA----KHDK-------------------------------FKQVA
EAYD----------------------------------VVGDP-AKRAKYDE-FRSSYASgsgg--------
-----yrysG---------Ggp------------------------------------------------gf
gGAGTGFNLD-D-L-LRE--RAGGApgga-----------------------------------------sg
ggFGDMFG---D-L-FGGGG----------------------------------------------------
---------------------------------RRQQSRRVKKGPD-VES--TATISFND-SLEGV-T-I-A
LRLTSDSACTECNGTGGKP--gTK---PHVCPECEGAGY--VVASV--------------------------
-----------gGGFSMNE--TCPTCGGRQLVYD-----DPCPVCHGSGR-G-T-SARTIQARIPAGVKDGQ
-----------------RIRLRGKGGAGE------NG--------GP------------AGDL--YVTVKV-
----------------------------GQHRV--------------FN-R---K-----------------
----------------------------D---DNL-TI-DVPVS-FDELAL---------G------A----
EV-K-------------I-P-TL-----GG------------S-pVTLKIPA--------------------
G--------TPNGRTFRVRGKGAK--KAD-G-T-------------------------TGDLLATVNVHV--
PA--N--L--H----DRARAAVEAYRDAMA-GTP--------------------------------------
------------------------------------------------------------------------
------------------------------------------------------------------------
-------lranlfdqags------------------------------------------------------
------------------------------------------------------------------------
------------
>act_1_tr_A0A1I1FLS4_A0A1I1FLS4_9ACTN_Chaperone_protein_DnaJ_OS_Streptomyces_aidingensis_OX_910347_GN_dnaJ_PE_3_SV_1/1-377
------------------------------------------------------------------------
------------------------------------------------------------------------
------------------------------------------------------------------------
------------------------------------------------------------------------
------------------------------------------MATDYYAVLGVSRD--ASQ-EEIKK-----
-AFRRL--ARELHPDVNP----D---PK----TQER-------------------------------FKEIN
TAYE----------------------------------VLSDP-QKKQMYDL-GGDPVGG------------
---------SAG------------------------------------------------------------
---AGAGGFG-P-G-FGS--F---------------------------------------------------
---SDIMD---A-F-FGTAA----------------------------------------------------
---------------------------------QRGPKSRTRRGQD-AMI--RLEVELSE-AAFGT-T-K-E
IQVDTAVVCKTCNGEGAAP--gTS---VQTCDMCRGRGE--VSQVTrs------------------------
----------flGQVMTSR--PCPQCQGFGTIVP-----SPCPECAGDGR-V-R-ARRNLNVKIPAGVDSGT
-----------------RIQLAGEGEVGP------GG--------GP------------PGDL--YVEIRE-
----------------------------KPHEM--------------FQ-R---R-----------------
----------------------------G---DDL-HC-TVTLP-MTAAAL---------G------T----
KV-P-------------L-E-TL-----D-G-----------L--EEVDIRP--------------------
G--------TQSGQSIPLRGRGVT--HLR-GnG-------------------------RGDLVVHVEVQT--
PS--K--L--D----PEQEELLRRLAQLRG-EERpa------------------------------------
------gqfQ--------------------------------------------------------------
------------------------------------------------------------------------
-------pgqqglfsrlkdafngr------------------------------------------------
------------------------------------------------------------------------
------------
>act_1_tr_A0A1I1QC19_A0A1I1QC19_9ACTN_Chaperone_protein_DnaJ_OS_Streptomyces_aidingensis_OX_910347_GN_dnaJ_PE_3_SV_1/1-398
------------------------------------------------------------------------
------------------------------------------------------------------------
---------------------mstkd----------------------------------------------
------------------------------------------------------------------------
-----------------------------------------FIEKDYYKVLGVPKD--ATE-TEIKK-----
-AYRAL--AREYHPDANK----GD--VK----AEAR-------------------------------FKDVS
EAYD----------------------------------VLGDA-KRRKEYDE-ARALFGS------------
---------GGF-rG--GPGa--------------------------------------------------g
gAGQFSFDLG-D-L-FGG--PGPGSgtgtgtg----------------------------------qaggfg
ggLGDVFG---G-L-FNRSG----------------------------------------------------
----------------------------------TGTRTQPRRGQD-IES--EVTLSFTE-AVHGA-T-V-P
LRMSSSAACKACSGTGDKN---GT---PRVCPTCVGTGQ--VSRGR--------------------------
-----------gGGFSLTD--PCVECKGRGLIAD-----DPCEVCRGSGR-A-T-SSRTMQVRIPAGVGDGQ
-----------------RIRLRGKGAPGE------RG--------GP------------SGDL--YVVVHV-
----------------------------DRHPV--------------FD-R---R-----------------
----------------------------D---DNL-TI-TVPVT-FPEAAL---------G------G----
EI-T-------------V-P-TL-----G-G-----------P-pVTLRLPP--------------------
G--------TPSGRTMRARGKGAV--RKD-G-T-------------------------RGDLLVTIEVAV--
PH--Q--L--G----ERARKALEEYRKAAE-GED--------------------------------------
------------------------------------------------------------------------
------------------------------------------------------------------------
-------praalfeaakge-----------------------------------------------------
------------------------------------------------------------------------
------------
>act_1_tr_A0A1G8ETQ3_A0A1G8ETQ3_9MICC_Chaperone_protein_DnaJ_OS_Arthrobacter_subterraneus_OX_335973_GN_dnaJ_PE_3_SV_1/1-375
------------------------------------------------------------------------
------------------------------------------------------------------------
------------------------ms----------------------------------------------
------------------------------------------------------------------------
---------------------------------------------NHYEVLGVARD--ASG-EEIKK-----
-AYRKL--ARKFHPDVNS----G---PD----AAEE-------------------------------FKLVT
RAYE----------------------------------VLSDP-QKRRVYDT-TGNENGT------------
---------DNG--F--GGG----------------------------------------------------
-------YAG-S-G-FA-------------------------------------------------------
--FHDIFE---T-F-FGGGG----------------------------------------------------
---------------------------------PSGPPSRTQRGQD-ALI--AVRIDLKD-AVFGT-N-K-K
IEVDSAAVCPTCDGSCTQP--gTS---PKTCDICGGSGQ--VQRAVrs------------------------
----------ilGQVMTTA--ACGTCQGYGTVIP-----HPCNECNGDGR-I-R-SRRSLTIKVPAGVATGT
-----------------RIQLSGQGEAGT------AG--------GP------------QGDL--YVEIRV-
----------------------------NSDPT--------------FL-R---E-----------------
----------------------------G---DDL-HA-TLSVP-MTAAAL---------G------T----
TV-T-------------L-S-SF-----D-G-----------D--QELTIRP--------------------
G--------TQGGEVITLKGLGVT--HLR-GyG-------------------------RGDLLVHLSVET--
PR--N--L--D----GAQEELLRRFAELRG-EQ---------------------------------------
------------------------------------------------------------------------
------------------------------------------------------------------------
-------ftdgqlassgsgvfarlrerlgnf-----------------------------------------
------------------------------------------------------------------------
------------
>act_1_tr_A0A1G8J8L2_A0A1G8J8L2_9MICC_Curved_DNA_binding_protein_OS_Arthrobacter_subterraneus_OX_335973_GN_SAMN04488693_10884_PE/1-313
------------------------------------------------------------------------
------------------------------------------------------------------------
------------------------------------------------------------------------
------------------------------------------------------------------------
------------------------------------------MAKDHYSVLGVPRT--AKP-DDIQR-----
-AYRKL--ARKYHPDVNR----E---PD----AADK-------------------------------FKEIG
EAYD----------------------------------VLSDP-EDRARYDR-FGADFRQya----------
-------gsGA---G---PEgggtrwg---------------------------------------stgprp
dPRPGRGGYG-N-V-NVN--MGGDV-----------------------------------------------
---D--WE---D-L-LGGWI----------------------------------------------------
----------------------------------RQQAAGPAQGAD-HEA--ELRLTLEE-AIRGG-R-R-T
VRLAQPD-----------------------------------------------------------------
-----------------------------------------------------G-DTRNYEVDVPPGVLDGQ
-----------------RIRLTGEGAAGR------EG--------GP------------PGDL--FLTVRI-
----------------------------QPDAR--------------YR-L---E-----------------
----------------------------G---RDI-HF-DLPVT-PSEAAL---------G------A----
KI-K-------------V-N-AP-----A-G-----------P--VTITVPE--------------------
G--------SSSGRRLRLRGQGMP--DPR-G-Q-------------------------PGNLYAEIRVMV--
PP--R--L--S----SKVRKLYEQLAAVSD-FHP--------------------------------------
------------------------------------------------------------------------
------------------------------------------------------------------------
-------regll------------------------------------------------------------
------------------------------------------------------------------------
------------
>act_1_tr_A0A1G6X7M8_A0A1G6X7M8_9NOCA_Chaperone_protein_DnaJ_OS_Rhodococcus_tukisamuensis_OX_168276_GN_dnaJ_PE_3_SV_1/1-384
------------------------------------------------------------------------
------------------------------------------------------------------------
------------------------------------------------------------------------
------------------------------------------------------------------------
------------------------------------------MARDYYGLLGVGSK--ATD-QEIKR-----
-AYRKL--ARELHPDVNP----D---ES----AQAR-------------------------------FKDIS
TAYE----------------------------------VLSDP-EKRRIVDL-GGDPLAQ------------
---------GGG--G--GA-----------------------------------------------------
---GGFGGA-----------GFGGG-----------------------------------------------
--LGDVFE---A-F-FGGGGG---------------------------------------------------
--------------------------------aARGPRGRVQPGAD-SLL--RTKLTLDE-CATGV-T-K-H
ITVDTAILCDSCTGSGTNG--dSK---PVTCETCAGAGE--VQSVQrs------------------------
----------flGQVMTSR--PCPTCRGAGETIP-----DPCHKCGGDGR-V-R-ARRDIAVKVPVGVSSGM
-----------------RIRLASQGEVGP------GG--------GP------------SGDL--YVEISE-
----------------------------QPHET--------------FV-R---D-----------------
----------------------------G---EDL-HC-TIRVP-MADAAL---------G------T----
KV-V-------------V-D-TI-----LDG-----------P--TEIDIPA--------------------
G--------TQPGTVESVRGHGMP--KLR-SgV-------------------------RGDLHAHLEVVV--
PS--R--L--D----GKQAAALREFKDLRD-KDHae------------------------------------
-------vvT--------------------------------------------------------------
------------------------------------------------------------------------
-------tgsqhngglfsrlrdafsgr---------------------------------------------
------------------------------------------------------------------------
------------
>act_1_tr_A0A1G6VHB9_A0A1G6VHB9_9NOCA_Chaperone_protein_DnaJ_OS_Rhodococcus_tukisamuensis_OX_168276_GN_dnaJ_PE_3_SV_1/1-400
------------------------------------------------------------------------
------------------------------------------------------------------------
----------------------msqr----------------------------------------------
------------------------------------------------------------------------
----------------------------------------EWIEKDFYKDLGVSSD--ATA-DEIKK-----
-AYRKL--ARDLHPDANP----GD--AS----AEER-------------------------------FKAVS
EANA----------------------------------VLSDS-AKRKEYDE-ARRLFAS------------
---------G-G--F--GRGayppgae---------------------------------------yttggg
gFGGGEFN-------IGD--LFGGGasytt--------------------------------------tggd
ggIGDLFG---G-L-FGRGGAg--------------------------------------------------
--------------------------------rGTATSSRPQRGSD-VEA--QTTLPFRD-AALGV-T-V-P
LRLTSPASCTTCHGSGAKP--gTS---PRVCPNCNGSGI--VSRNQ--------------------------
------------GAFGFSE--PCDDCRGTGSIID-----DPCTDCHGTGV-Q-N-RSRSITVRIPPGVSDGQ
-----------------KIRLAGQGEAGL------RG--------AP------------SGDL--YVTVNV-
----------------------------KADKV--------------FG-R---N-----------------
----------------------------G---DDL-TV-TVPVS-YGELVL---------G------T----
TL-S-------------V-P-TL-----E-G-----------R--VGVKVPP--------------------
G--------TVDGRTLRVRGRGVH--KRG-G-G-------------------------AGDLLVTVKVAV--
PQ--N--L--D----DSATEALRTYLEAEK-A----------------------------------------
------------------------------------------------------------------------
------------------------------------------------------------------------
-------sgfdpradwaga-----------------------------------------------------
------------------------------------------------------------------------
------------
>act_1_tr_A0A1I4X719_A0A1I4X719_9PSEU_Chaperone_protein_DnaJ_OS_Pseudonocardia_ammonioxydans_OX_260086_GN_dnaJ_PE_3_SV_1/1-406
------------------------------------------------------------------------
------------------------------------------------------------------------
----------------------mtqr----------------------------------------------
------------------------------------------------------------------------
----------------------------------------DWIEKDYYRELGVSST--ASQ-DEIKK-----
-AYRKL--ARELHPDANP----GD--EK----AETR-------------------------------FKAVS
EAYG----------------------------------VLGDE-GKRKEYDD-TRAMFAG------------
---------GGG-gF--GGFgtgggfp--------------------------------------ggggagg
gAGAGGFDIN-D-L-FGG--AGRGGagg-------------------------------------------a
gdFSDILG---D-I-FGRAARn--------------------------------------------------
--------------------------------sGGYGPTGARRGQD-VES--NLTISFED-AVRGA-T-V-P
ITLSSPGRCERCGGTGSRP--gST---PRTCPTCNGAGL--VSRSQ--------------------------
------------GAFSFSE--PCRDCRGTGRLID-----DPCPECRGDGV-S-T-RTRSLTVRVPAGVDDGQ
-----------------KIRLAGQGEPGR------GG--------AP------------AGDL--YVTVGV-
----------------------------TPHKI--------------FS-R---S-----------------
----------------------------RknpDDL-TI-TVPVT-FPELVQ---------G------A----
TL-T-------------V-P-TL-----D-G-----------T--VSLKIPA--------------------
G--------TSSGRTFRVARRGVE--RKN-G-K-------------------------TGNLLVTVELAV--
PQ--K--L--D----QAAADALQAYAEATT------------------------------------------
------------------------------------------------------------------------
------------------------------------------------------------------------
-------sfdprsdllggarr---------------------------------------------------
------------------------------------------------------------------------
------------
>act_1_tr_A0A1I4Y2G3_A0A1I4Y2G3_9PSEU_Chaperone_protein_DnaJ_OS_Pseudonocardia_ammonioxydans_OX_260086_GN_dnaJ_PE_3_SV_1/1-390
------------------------------------------------------------------------
------------------------------------------------------------------------
------------------------------------------------------------------------
------------------------------------------------------------------------
------------------------------------------MARDYYGTLGVERG--ADA-AEIKR-----
-AYRKL--ARELHPDVNP----D---PE----AQER-------------------------------FREIS
TAYE----------------------------------VLTDP-EKRRVVDL-GGDPMDP------------
---------RGG--G--G------------------------------------------------------
--GAGGGDPF-A-G-FG-------G-----------------------------------------------
--FSDIMD---A-F-FGGNAGg--------------------------------------------------
-------------------------------grGRGPRSRVQPGAD-ALI--RMELTLED-CAAGV-Q-R-D
LAVDTAVLCTLCQGSGCAE--gTQ---PAACDTCGGSGE--IQSVQrs------------------------
----------flGQVVTAR--PCPTCRGFGEVIP-----DPCRQCSGDGR-V-R-SRRTVSVKIPAGVAEGM
-----------------RVRLAGQGEVGA------GG--------GP------------AGDL--YVEVEE-
----------------------------VPHEI--------------FT-R---D-----------------
----------------------------G---SDL-HC-TLPLP-MTAAAL---------G------A----
TL-P-------------L-T-LL-----DG------------T-vQELDIEG--------------------
G--------TQHGTVRTLRGKGMP--RLR-StGrv---------------------dgHGDLLVHVEVSV--
PT--K--L--D----KEQTDLLRQLAKLRG-EEQpdl-----------------------------------
------vggA--------------------------------------------------------------
------------------------------------------------------------------------
-------rnghglfsrlrdswsgr------------------------------------------------
------------------------------------------------------------------------
------------
>act_1_tr_A0A285EBI7_A0A285EBI7_9ACTN_Chaperone_protein_DnaJ_OS_Geodermatophilus_sabuli_OX_1564158_GN_dnaJ_PE_3_SV_1/1-402
------------------------------------------------------------------------
------------------------------------------------------------------------
---------------------mstrd----------------------------------------------
------------------------------------------------------------------------
-----------------------------------------FIEKDYYAALGVAQD--ADA-AAIKK-----
-AYRQL--ARDLHPDKNP----GN--VE----AETR-------------------------------FKEVS
EAYD----------------------------------VLSDT-KRRAEYDE-ARRLFGS------------
---------GGA--G--A-Ragfpgg-----------------------------------------fpggg
aGGSTPFDLG-D-L-FGA--AGGAGrag-------------------------------------------a
ggLGDLFG---G-L-FGGGGGggs------------------------------------------------
------------------------------araRSQAASGPARGQD-VET--EATLSFDE-AVLGV-T-V-P
LRMQSPGTCPTCHGSGAKP--gTS---PHTCPVCQGAGV--TSRSQ--------------------------
------------GAFAFSE--PCRNCRGTGQVVD-----DPCPTCAGNGV-T-T-QTRTITVRIPAGVKDGQ
-----------------RIRLAGKGAPGR------RG--------GP------------AGDL--YVVVHV-
----------------------------SDHEL--------------YG-R---K-----------------
----------------------------G---NDL-TL-TVPIT-YAEAAL---------G------T----
TL-T-------------V-P-TL-----H-G-----------N--VSLKVPA--------------------
G--------TASGQTLRVRGRGVP--GKG---R-------------------------AGDLLVTVEVAV--
PK--R--L--S----AAAEEAVKVLDAELG-DP---------------------------------------
------------------------------------------------------------------------
------------------------------------------------------------------------
-------rpritaavqggtk----------------------------------------------------
------------------------------------------------------------------------
------------
>act_1_tr_A0A285E6Q5_A0A285E6Q5_9ACTN_Chaperone_protein_DnaJ_OS_Geodermatophilus_sabuli_OX_1564158_GN_dnaJ_PE_3_SV_1/1-377
------------------------------------------------------------------------
------------------------------------------------------------------------
------------------------------------------------------------------------
------------------------------------------------------------------------
------------------------------------------MATDYYGVLGLSHG--ATD-NEIKK-----
-AYRRL--ARDLHPDVNP----D---PG----AKER-------------------------------FQEVS
KAYQ----------------------------------ALTDP-EKRRIVDL-GGDPFDN------------
---------GAG-----G------------------------------------------------------
-------AAG-N-P-FGG--AGFGG-----------------------------------------------
--LGDIMD---A-F-FGGGGA---------------------------------------------------
---------------------------------TRGPRSRVRAGGD-ALI--RVDLDLDE-TVFGT-T-K-D
ITVDTAVLCDACTGAGTAP--gTH---PTTCTTCSGRGE--VQSVQrs------------------------
----------flGQVVSTR--TCPTCAGTGQVIP-----EPCMKCGGDGR-V-R-ARRTIPVKVPAGVEDGM
-----------------RIRLTGHGEVGP------GG--------GP------------AGDL--YVEIVE-
----------------------------RPHPV--------------FT-R---D-----------------
----------------------------G---EDL-HC-RVTLP-MTAAAL---------G------T----
TL-T-------------L-E-TL-----D-G-----------E--EEVDIRP--------------------
G--------TQSGSVLTMRAKGAP--RLR-AtG-------------------------RGNLLVHVEVET--
PT--R--L--D----AEQEKLLRELAALRG-EDRp-------------------------------------
-------asS--------------------------------------------------------------
------------------------------------------------------------------------
-------peghgglfsklrdalk-------------------------------------------------
------------------------------------------------------------------------
------------
>act_1_tr_A0A2A9E9W7_A0A2A9E9W7_9MICO_Chaperone_protein_DnaJ_OS_Flavimobilis_soli_OX_442709_GN_dnaJ_PE_3_SV_1/1-370
------------------------------------------------------------------------
------------------------------------------------------------------------
-------------------------m----------------------------------------------
------------------------------------------------------------------------
--------------------------------------------TDYYEILGVPRD--ATQ-DQIKK-----
-AYRKL--ARELHPDVAG----A----D----AEER-------------------------------FKDVT
RAYE----------------------------------VLGSP-DKRQSYDM-GTDPSAP------------
---------GGG--Q--G------------------------------------------------------
----GAFGF---------------------------------------------------------------
---QDIFE---T-F-FGGGQA---------------------------------------------------
---------------------------------QRGPVPRSRRGQD-ALV--RLDIDLAE-ATFGT-R-R-E
LPIDTAVVCSTCGGSCCRP--gTS---VRTCEVCGGRGS--VQRVArs------------------------
----------flGQVMTTA--PCSACQGHGTTVP-----EPCPDCAGEGR-V-R-SRRTLVVEVPAGVDTGT
-----------------RIKMTGQGEAGP------AG--------GP------------AGDI--YVEIRE-
----------------------------KRHER--------------FI-R---R-----------------
----------------------------G---DDL-HC-TLEIP-MTAAAL---------G------T----
TI-E-------------L-E-TL-----D-G-----------V--QEVVCPP--------------------
G--------TQPGDTVTLRNLGVG--HLHvG-G-------------------------RGDLEVHVDVVV--
PT--G--L--D----EEQAELLRRLAALRG-EEKpe------------------------------------
------akvS--------------------------------------------------------------
------------------------------------------------------------------------
-------aahpgvfqrlrekiagr------------------------------------------------
------------------------------------------------------------------------
------------
>act_1_tr_A0A2A9EC83_A0A2A9EC83_9MICO_Molecular_chaperone_DnaJ_OS_Flavimobilis_soli_OX_442709_GN_ATL41_1400_PE_4_SV_1/1-332
------------------------------------------------------------------------
------------------------------------------------------------------------
----------------------mtgq----------------------------------------------
------------------------------------------------------------------------
----------------------------------------DWLEKDFYASLGVSKD--ADA-AAIKK-----
-AYRKL--ARQYHPDQNA----GD--AK----AESR-------------------------------FKEIG
EAYA----------------------------------VLSDP-EQRRQYDA-VRAMGGG------------
---------ARF-aA--GPG----------------------------------------------------
-GAGSAGGFE-D-L-FGG--MFGGGggtrttpfp-------------------------------gantstg
ggFEDILG---G-L-FGGGRG---------------------------------------------------
--------------------------------pAGFRGARAQQGAD-INA--TTTLSFRS-AVEGA-T-V-S
LDV---------------------------------------------------------------------
-------------------------------------------------------EGRNVTTRIPAGVRDGQ
-----------------KIRLRGKGRPGT------GG--------AP------------AGDL--NITVKV-
----------------------------TPHPV--------------YT-V---D-----------------
----------------------------G---TNL-RM-TLPVT-FDEAAL---------G------A----
TI-D-------------V-P-TL-----DGQ-----------T--VRVKVPA--------------------
G--------TPSGRTLRVKGRGVK--TAK---A-------------------------TGDLLVTVNVVV--
PQ--K--L--D----TAARKAVEAFAKATA-DEG--------------------------------------
------------------------------------------------------------------------
------------------------------------------------------------------------
-------rnvradllaraqe----------------------------------------------------
------------------------------------------------------------------------
------------
>act_1_tr_A0A2N3YLF1_A0A2N3YLF1_9MICO_Molecular_chaperone_DnaJ_OS_Tetrasphaera_duodecadis_OX_173053_GN_ATL31_2546_PE_4_SV_1/1-349
------------------------------------------------------------------------
------------------------------------------------------------------------
----------------------masq----------------------------------------------
------------------------------------------------------------------------
----------------------------------------DWFEKDFYAILGVAKD--ADD-AAIKK-----
-AYRKL--ARKHHPDRNS----GD--AA----AEQR-------------------------------FKDIG
EANA----------------------------------VLSDP-KQRQEYDA-IRSMAGG------------
---------GAR--F-rAGG----------------------------------------------------
-PGGGDGGFE-D-I-FSA--FGGGGgagsrvrfqqg--------------------------gpggyggage
pdINDLLA---Q-M-FGGAGAggrggdp--------------------------------------------
--------------------------fggtgfrGGRSTAGPRPGAD-VQA--RTTLPFRD-AVEGS-T-V-T
LST---------------------------------------------------------------------
-----------------------------------------------------A-DGGRITAKIPAGVRDGQ
-----------------KIRLRGKGGEGD------PG--------AA------------RGDL--ILTVAV-
----------------------------EKHPV--------------FA-R---A-----------------
----------------------------G---DDL-TV-DLPVT-FAEAAL---------G------A----
TV-Q-------------V-P-TL-----DGS-----------R--VRVKVAP--------------------
G--------TPSGRVLRVKGRGVV--GKN---G-------------------------TGDLLAKVVVVV--
PQ--R--L--S----DEARQAVETLRATEG-G----------------------------------------
------------------------------------------------------------------------
------------------------------------------------------------------------
-------adpraslfeqaat----------------------------------------------------
------------------------------------------------------------------------
------------
>act_1_tr_A0A2N3YMV2_A0A2N3YMV2_9MICO_Chaperone_protein_DnaJ_OS_Tetrasphaera_duodecadis_OX_173053_GN_dnaJ_PE_3_SV_1/1-375
------------------------------------------------------------------------
------------------------------------------------------------------------
-------------------------m----------------------------------------------
------------------------------------------------------------------------
--------------------------------------------NDYYADLGVARD--ASP-EDIKR-----
-AYRKA--ARRLHPDVNP----G---AE----AEEQ-------------------------------FKKVS
QAYD----------------------------------VLSDA-EKRRAYDL-GADPYAG------------
---------AAA-gF--G------------------------------------------------------
----QGFSFS-D-I-MDA--FFG-------------------------------------------------
-----------------GQGGp--------------------------------------------------
--------------------------------gGPGPRSRQTRGQD-ALV--RLDIDLAD-AAFGA-E-K-Q
LTIDTAVACGTCHGEGMQP--gTS---TRTCDVCEGRGE--IRQVQrs------------------------
----------flGNVMTSR--PCMTCQGFGQVIT-----DPCYECSGDGR-V-R-TRRTLTLKVPAGVDTGT
-----------------RIQLAGEGEVGQ------GA--------GP------------AGDL--YVEVSV-
----------------------------RKHPT--------------FQ-R---R-----------------
----------------------------G---DDL-HA-TIEVP-MTAAAL---------G------A----
NL-A-------------M-E-TL-----D-G-----------S--RDLDIAR--------------------
G--------TQSGDTITLRGLGVT--HLR-GgG-------------------------RGDVIVHTMVQT--
PT--R--V--D----AEQEELLRRLAALRG-EERpe------------------------------------
------grlA--------------------------------------------------------------
------------------------------------------------------------------------
-------npgdgslfgklrdafkar-----------------------------------------------
------------------------------------------------------------------------
------------
>act_1_tr_A0A2P8GWT9_A0A2P8GWT9_9MICO_Molecular_chaperone_DnaJ_OS_Labedella_gwakjiensis_OX_390269_GN_CLV49_2052_PE_4_SV_1/1-334
------------------------------------------------------------------------
------------------------------------------------------------------------
----------------------masq----------------------------------------------
------------------------------------------------------------------------
----------------------------------------DWFDKDFYKVLGVSKD--VSA-ADLKK-----
-TYRKL--ARKYHPDSNP----DD--AA----AEAR-------------------------------FKEIS
EAYT----------------------------------VLNDA-EQRKEYDA-VRAMGSG------------
---------ARF--T--APG----------------------------------------------------
-SGGGNGGFE-D-V-FGG--MFGGGargqqt-------------------------------------syqq
sgFEDIFG---G-M-FGGGAGgrsag----------------------------------------------
---------------------------fgtpsgGFRGFGGPTKGRD-VTA--TTTVDFIT-ATQGD-T-V-S
LQT---------------------------------------------------------------------
-----------------------------------------------------S-EGRTIKVKIPAGVSDGQ
-----------------KIRLRGKGQPSP------DG--------GE------------AGDI--VLTVTV-
----------------------------RKHPV--------------FE-R---D-----------------
----------------------------G---LNL-RV-SVPVT-FVEATL---------G------A----
TI-E-------------V-P-TL-----GG------------D-pVKLRVAP--------------------
G--------TPSGRVLRVKGKGVS--TPK---G-------------------------TGDLLAVVQVAV--
PS--H--L--S----PEALEALKRFAEVGP-QEN--------------------------------------
------------------------------------------------------------------------
------------------------------------------------------------------------
-------prvdliararg------------------------------------------------------
------------------------------------------------------------------------
------------
>act_1_tr_A0A2P8H0B1_A0A2P8H0B1_9MICO_Chaperone_protein_DnaJ_OS_Labedella_gwakjiensis_OX_390269_GN_dnaJ_PE_3_SV_1/1-367
------------------------------------------------------------------------
------------------------------------------------------------------------
-------------------------m----------------------------------------------
------------------------------------------------------------------------
--------------------------------------------ADHYDVLGVSRD--ASA-DEIKK-----
-AYRKL--ARELHPDVNP----G---AD----ASEK-------------------------------FKAVT
HAYD----------------------------------VLSDP-EQRQRYDL-GDAGGFG------------
---------GGG------------------------------------------------------------
--AAGFSGF---------------------------------------------------------------
---GDIFD---S-F-FGGGA----------------------------------------------------
---------------------------------QRGPKSRRERGQD-ALL--RVEVDLDE-VIFGT-H-R-D
LEVDTAVVCGTCNGSCCQP--gTS---PVTCDVCRGAGQ--IQRTVrs------------------------
----------llGNVVTAS--PCGTCRGYGTVIP-----NPCVTCGGQGR-V-R-ARRTVPVDIPAGVDTGL
-----------------RLQMPGSGEVGP------AG--------GP------------NGDL--FLEIKV-
----------------------------RHNED--------------FS-R---D-----------------
----------------------------G---DDL-LC-TLEVP-MTDAIF---------G------T----
EA-S-------------I-P-GL-----D-G-----------N--VDVEVRA--------------------
G--------AQSGEVLTIKGRGIT--KLR-GsG-------------------------RGDLRIGLQVVT--
PT--K--L--D----HKERELMEAFAKGRK-QHG--------------------------------------
------------------------------------------------------------------------
------------------------------------------------------------------------
-------pqlasfhqgifsklrdrfrg---------------------------------------------
------------------------------------------------------------------------
------------
>act_1_tr_A0A2S0WFD3_A0A2S0WFD3_9CORY_Chaperone_protein_DnaJ_OS_Corynebacterium_sp_2184_OX_2079535_GN_dnaJ_PE_3_SV_1/1-377
------------------------------------------------------------------------
------------------------------------------------------------------------
------------------------------------------------------------------------
------------------------------------------------------------------------
------------------------------------------MARDYYGILGVDRE--ATE-QEIKR-----
-AYRKL--ARKYHPDVNP----S---AE----AAEK-------------------------------FQEIA
LAQE----------------------------------VLLDP-SKRRIVDR-GGDPMEQ------------
---------GQA-aP--G------------------------------------------------------
---GGFGGFG-D-I-FEA--FFGGA-----------------------------------------------
-------------------GAg--------------------------------------------------
--------------------------------sGRQPRSRVQPGND-ALL--RTTISLDD-AFLGV-K-K-D
VTVDTAVLCETCHGTGSQS--qAK---PVACERCHGTGS--IEEVQqs------------------------
----------flGNIMTTR--ECPTCRGFGEVIK-----DPCRQCAGDGR-V-R-ARRDLTVNIPAGIADGM
-----------------RIRMAGQGEVGH------GG--------GP------------AGDL--YVEVHT-
----------------------------SPHPI--------------FA-R---E-----------------
----------------------------G---DNL-HL-HVKVP-MYEAAL---------G------T----
AV-E-------------V-E-TL-----GGG-----------T--TDIEVPA--------------------
G--------TQPGERVVLTGAGMP--RLR-SqE-------------------------AGDMIAHIDVVV--
PT--E--L--R----PEEREALEGLRDGHP-ATA--------------------------------------
------------------------------------------------------------------------
------------------------------------------------------------------------
-------svaadgegrdesffgrmrerfrr------------------------------------------
------------------------------------------------------------------------
------------
>act_1_tr_A0A2S0WG16_A0A2S0WG16_9CORY_Chaperone_protein_DnaJ_OS_Corynebacterium_sp_2184_OX_2079535_GN_dnaJ_PE_3_SV_1/1-400
------------------------------------------------------------------------
------------------------------------------------------------------------
-----------------------mam----------------------------------------------
------------------------------------------------------------------------
-------------------------QQ-------------DWVNKDYYGDLGVSST--ASA-ADIKK-----
-AYRRL--ARENHPDSNP----GN--KA----AEDK-------------------------------FKRVA
EAYD----------------------------------VVGDA-AKRKEYDE-LKSMVNS------------
---------G-G--F--GRFggtggpgf------------------------------------pggfraqt
sQTSADFDLS-D-I-FGR--AAAGGsag-------------------------------------------e
ggFSDLFS---G-I-FNRGG----------------------------------------------------
---------------------------------AAGRNARPTRGAD-VET--EITLDFRE-AAQGT-T-I-P
LELTGDAPCTTCHGSGSRS---ST---VTTCTACSGSGY--VRENS--------------------------
------------GAFGMAR--PCPECGATGQRIE-----DPCGDCSGTGT-V-R-RTRSITVRIPAGVIDGQ
-----------------KVRLAGQGEAGP------NG--------TP------------AGDL--FVTVHV-
----------------------------RPDPV--------------FS-R---K-----------------
----------------------------G---DDL-EV-TVPVS-FSELAL---------G------A----
AV-A-------------V-P-TL-----D-T-----------P--VKVKIPA--------------------
G--------TPSGRTLRVPGRGVP--RKS-G-T-------------------------AGDLLVTVEVQV--
PA--H--L--D----AGAASALRAYAQAEK-DS---------------------------------------
------------------------------------------------------------------------
------------------------------------------------------------------------
-------gfnpragwaglk-----------------------------------------------------
------------------------------------------------------------------------
------------
>act_1_tr_A0A2W2FH40_A0A2W2FH40_9ACTN_Chaperone_protein_DnaJ_OS_Micromonospora_craterilacus_OX_1655439_GN_dnaJ_PE_3_SV_1/1-380
------------------------------------------------------------------------
------------------------------------------------------------------------
------------------------------------------------------------------------
------------------------------------------------------------------------
------------------------------------------MARDYYGILGVSRG--ASD-DEIKR-----
-AYRKL--ARQFHPDVNP----D---PE----AQEK-------------------------------FKDIN
AAYE----------------------------------VLSDD-RKRQIVDL-GGDPLAP------------
---------GGG--G-aGGP----------------------------------------------------
--GGPGAGP------FVG------------------------------------------------------
--FQDIMD---A-F-FGGATG---------------------------------------------------
--------------------------------aGRGPRPRTRPGAD-AIL--RLELDLQE-TAFGV-E-A-P
ITVDTAVLCTTCSGAGTAA--gTH---LATCEACGGRGE--VQSVQrt------------------------
----------flGQVVSAR--PCTVCQGHGTTIP-----QPCPTCAGDGR-V-R-TRRSLTVKIPAGVEDGM
-----------------RIRLAQQGEVGP------GG--------GT------------AGDL--YVEIHE-
----------------------------RPHDV--------------FS-R---K-----------------
----------------------------G---DDL-HC-RVTVP-MTAAAL---------G------T----
RL-T-------------I-K-TL-----D-S-----------E--EPVDVKP--------------------
G--------TQPGSTLRLRARGVP--HLR-GtG-------------------------RGDLYVHLDVRT--
PT--K--L--D----VDQERMLREFAKTRG-EEV--------------------------------------
---------AELSKQ---------------------------------------------------------
------------------------------------------------------------------------
-------ggffsrmrdafnghg--------------------------------------------------
------------------------------------------------------------------------
------------
>act_1_tr_A0A2W2EEP7_A0A2W2EEP7_9ACTN_Chaperone_protein_DnaJ_OS_Micromonospora_craterilacus_OX_1655439_GN_dnaJ_PE_3_SV_1/1-392
------------------------------------------------------------------------
------------------------------------------------------------------------
----------------------mssk----------------------------------------------
------------------------------------------------------------------------
----------------------------------------DWIEKDYYAVLGVTKT--APA-DEIKK-----
-AYRKL--ARESHPDHNP----GD--PK----AEER-------------------------------FKAFS
EAYA----------------------------------VLGDD-AKRREYDE-MRSLFGSga----------
-------frR---------Garp----------------------------------------------pgq
pGGGAPFDVS-D-L-FGG--ASSGGgrf------------------------------------------ag
ggISDLFS---S-I-FSGGA----------------------------------------------------
---------------------------------GGGGALGPARGRD-VET--EVALDFHD-AVRGV-T-L-P
LTLRAPGVCDTCHGNGAKP--gTQ---PRTCPVCQGAGV--TTRNQ--------------------------
------------GAFSFSE--PCRNCQGVGTVVD-----EKCPECQGTGG-V-T-KTRTLNVRFPAGVADGQ
-----------------RIRLAGRGEPGE------RG--------GP------------AGDL--FVHVKV-
----------------------------RPDEI--------------LG-R---T-----------------
----------------------------G---DDL-TL-TVPIT-FAEAVL---------G------T----
DL-R-------------V-P-TL-----D-G-----------A--VTLRVPP--------------------
G--------TPSGRILRARGKGVS--RRD-G-Q-------------------------VGDLLVTLDVVV--
PA--G--V--S----DEARAALETFAAQTP-PA---------------------------------------
------------------------------------------------------------------------
------------------------------------------------------------------------
-------arehldarvrrfg----------------------------------------------------
------------------------------------------------------------------------
------------
>act_1_tr_A0A367YU11_A0A367YU11_9ACTN_Chaperone_protein_DnaJ_OS_Desertihabitans_brevis_OX_2268447_GN_dnaJ_PE_3_SV_1/1-394
------------------------------------------------------------------------
------------------------------------------------------------------------
------------------------------------------------------------------------
------------------------------------------------------------------------
------------------------------------------MSTDYYEVLGVSRD--ATD-EQIKK-----
-AYRRM--AMKVHPDVAQ----S---AD----AHEK-------------------------------FKQIN
EAYE----------------------------------TLKDP-QKRHIYDR-GGDPNQM------------
---------G-G--F--GG-----------------------------------------------------
--AGGFGGA-------GG--FGGAGf----------------------------------------------
-dFTNLVD---A-M-FGQQT----------------------------------------------------
---------------------------------SRGPRSRVRRGQD-ALV--RLQLDLAE-AAFGI-T-K-S
VKVDTAVLCTVCNGKGSAD--gSE---PTRCSTCHGQGD--VTTVQrs------------------------
----------flGDIRSTQ--PCPNCRGYGSVIT-----NPCHECSGEGR-V-R-ASRSINVKIPAGVSTGN
-----------------RIHLASHGEVGP------GG--------GP------------AGDL--FVELVV-
----------------------------RNHEV--------------FR-R---D-----------------
----------------------------G---DDL-EM-VVKIP-MTAAAL---------G------T----
EV-T-------------V-Q-TL-----AADrpdd--dlgepE--VRLEVPQ--------------------
G--------TQSGTRVTVPGQGVP--RLR-SnG-------------------------RGDLGVTFMVQT--
PT--R--L--D----DEQRELLRQLAELRG-ENSvep-----------------------------------
------svqK--------------------------------------------------------------
------------------------------------------------------------------------
-------hgrgmfsrlkeafgghd------------------------------------------------
------------------------------------------------------------------------
------------
>act_1_tr_A0A367YQ39_A0A367YQ39_9ACTN_Chaperone_protein_DnaJ_OS_Desertihabitans_brevis_OX_2268447_GN_dnaJ_PE_3_SV_1/1-386
------------------------------------------------------------------------
------------------------------------------------------------------------
----------------------mstk----------------------------------------------
------------------------------------------------------------------------
----------------------------------------DWLEKDYYKVLGVSKD--AKP-EEIKK-----
-AFRKI--ARENHPDANP----GN--TE----AERR-------------------------------FKDAA
EANS----------------------------------VLSDP-KQRKEYDA-TRSRFGGfr----------
------fpsG----G--G------------------------------------------------------
--SAGGPGVD-D-L-FRN--AASGAgs---------------------------------------------
adFSDLFG---G-L-FNSAGR---------------------------------------------------
--------------------------------rGGAAGRGPRRGSD-VEG--EVTIDFVE-AVEGV-T-V-S
MQMVSDTACPTCHGTGARS--gSV---PTVCPRCQGSGM--QTSTS--------------------------
-----------gGVFAVSE--PCTECRGRGLVVE-----DPCPDCHGSGR-G-R-STKNMSVRIPAGVTDGQ
-----------------KIRLKGKGGAGE------NG--------GA------------NGDL--YVTVHV-
----------------------------RPHAL--------------FG-R---Q-----------------
----------------------------G---NNL-TL-HVPVT-FAEATL---------G------A----
DI-T-------------V-P-TL-----QGQ-----------T--VRLRLPA--------------------
G--------TPSGRTLRVRGKGVR--RSD-G-T-------------------------LGDLLVTVDVVV--
PT--E--L--D----DAARAALQAFVEAAP-S----------------------------------------
------------------------------------------------------------------------
------------------------------------------------------------------------
-------pdpradlvararg----------------------------------------------------
------------------------------------------------------------------------
------------
>act_1_tr_A0A345NPW2_A0A345NPW2_9MICO_J_domain_containing_protein_OS_Ornithinimicrobium_sp_AMA3305_OX_2283195_GN_DV701_13935_PE_/1-346
------------------------------------------------------------------------
------------------------------------------------------------------------
-----------------------mvs----------------------------------------------
------------------------------------------------------------------------
--------------------------Q-------------DWMEKDFYAILGVPKD--VDE-KTLKK-----
-TYRKL--ARQWHPDAKP----GD--TA----AEKK-------------------------------FKDIG
EAYA----------------------------------VLSDP-EQRQQYDA-VRAMGGG------------
---------ARF-tA--GGP----------------------------------------------------
-GGAGAGGFE-D-V-FAQ--MFGGGgggarnvrf------------------------------stggnagg
idLEDLLG---A-F-GGAGGFqqqggqg--------------------------------------------
--------------------------fpggfagGGHGPRGGARGHD-VEA--STTLDFHA-AASGE-T-V-T
LSK---------------------------------------------------------------------
-----------------------------------------------------P-DGGRITTRIPAGVKDGQ
-----------------KIRLRGKGEPAP-----vPG--------GE------------PGDL--ILHVAV-
----------------------------RPHPV--------------FG-R---E-----------------
----------------------------G---DNL-TL-DLPVT-FAEAAL---------G------A----
TV-P-------------V-P-TL-----DGG-----------T--VKVKIAP--------------------
G--------TPSGRVLRVKGRGIK--ARK---G-------------------------TGDLLAKVQVVV--
PQ--R--L--S----DKAREAVETLREEDG-ST---------------------------------------
------------------------------------------------------------------------
------------------------------------------------------------------------
-------dpraelmararp-----------------------------------------------------
------------------------------------------------------------------------
------------
>act_1_tr_A0A345NIW5_A0A345NIW5_9MICO_Chaperone_protein_DnaJ_OS_Ornithinimicrobium_sp_AMA3305_OX_2283195_GN_dnaJ_PE_3_SV_1/1-375
------------------------------------------------------------------------
------------------------------------------------------------------------
-------------------------m----------------------------------------------
------------------------------------------------------------------------
--------------------------------------------NDYYADLGVSRD--ASA-EDIKR-----
-AYRKK--ARQLHPDVNP----G---AE----AESE-------------------------------FKRVS
QAYD----------------------------------VLSDD-GKRAAYDR-GQDPYGG------------
---------ASG-gF--G------------------------------------------------------
----QGFTFS-D-I-MDA--FF--------------------------------------------------
----------------GGTAA---------------------------------------------------
--------------------------------gSRGPRSRVQRGHD-ALV--RLDVDLRT-AVFGG-E-E-T
LTIDTAIRCSTCTGSGAQP--gSG---TRTCEVCAGRGE--VQQVQrs------------------------
----------flGQVMTSR--PCQACRGYGDVIE-----HPCFDCSGEGR-V-R-TRRDLTLKVPGGVDSGT
-----------------RIQLAGEGEAGP------YG--------GA------------PGDL--YVEVAV-
----------------------------EPHDT--------------FA-R---R-----------------
----------------------------G---DDL-HC-TVELP-MTAAAL---------G------A----
TL-P-------------V-E-TF-----D-G-----------P--TEIDVEE--------------------
G--------TQPGETVTLAEHGVT--HLR-GgG-------------------------RGDLVVHLDVRT--
PT--R--L--T----EEQRELLARLAEDRG-ESRpe------------------------------------
------armA--------------------------------------------------------------
------------------------------------------------------------------------
-------aaghghgragkfwdalrgr----------------------------------------------
------------------------------------------------------------------------
------------
>act_1_tr_A0A3D9SMT6_A0A3D9SMT6_9ACTN_Chaperone_protein_DnaJ_OS_Actinomadura_umbrina_OX_111806_GN_dnaJ_PE_3_SV_1/1-389
------------------------------------------------------------------------
------------------------------------------------------------------------
--------------------mstkdf----------------------------------------------
------------------------------------------------------------------------
------------------------------------------LEKDYYKALGVSKT--ASQ-EEIKK-----
-AYRKL--ARQHHPDTNK----GD--TE----SEER-------------------------------FKEIS
EAYD----------------------------------VLSDD-KRRKEYDE-ARRLFGA------------
---------GGF--R--GTQ----------------------------------------------------
-GGGFGFDLG-D-L-FGQ--GQTAGgaa-------------------------------------------g
erIGDLFG---G-L-FNRGAGt--------------------------------------------------
-------------------------------rtGGPGARRARRGAD-VDT--EVTLSFSE-SLDGI-T-V-P
LRLTSEASCDRCRGTGAKA--gTV---PRVCPSCEGTGQ--ETRNL--------------------------
------------GTFGFSE--PCRECRGRGLVVD-----DPCPTCHGSGR-A-T-GTRTIQARIPAGVADGQ
-----------------RIRLKGKGAPGE------NG--------GP------------AGDL--YVTIKV-
----------------------------APHTV--------------FQ-R---S-----------------
----------------------------G---DNL-TV-TVPVT-FAEAAL---------G------A----
RI-R-------------V-P-TH-----RGM-----------P--VTLKIPE--------------------
G--------TPNARTFRVRGRGAT--RRD-G-T-------------------------MGDLLVTIDVQV--
PQ--R--L--D----DPAREALERLRATEN-GD---------------------------------------
------------------------------------------------------------------------
------------------------------------------------------------------------
-------alrsdllhlake-----------------------------------------------------
------------------------------------------------------------------------
------------
>act_1_tr_A0A3D9STL4_A0A3D9STL4_9ACTN_Chaperone_protein_DnaJ_OS_Actinomadura_umbrina_OX_111806_GN_dnaJ_PE_3_SV_1/1-378
------------------------------------------------------------------------
------------------------------------------------------------------------
------------------------------------------------------------------------
------------------------------------------------------------------------
------------------------------------------MARDYYAILGVRRD--ASP-DEIKK-----
-AYRRL--ARELHPDVNP----D---PE----TQDR-------------------------------FKEIT
QAYE----------------------------------VLSDP-KKREMFDL-GADPFAP------------
---------GGG--A--GA-----------------------------------------------------
--GAGFGGAG-F-P----------------------------------------------------------
--FSDIMD---A-F-FGTAA----------------------------------------------------
---------------------------------SRGPRTRARRGRN-ATL--RVELDLSE-TAFGT-T-R-E
LAIDTAVVCTACTGAGTAP--gTH---PETCETCHGRGE--VQQVTrs------------------------
----------flGQVMTAR--PCAACGGFGSVIR-----HPCAECSGDGR-V-R-TRRTIKVRIPAGVESGT
-----------------HIQLAGEGEVGP------GG--------GP------------AGDL--FLEIVE-
----------------------------RPHAI--------------FE-R---E-----------------
----------------------------G---DDL-HC-TVQIP-MTAAAL---------G------T----
QV-I-------------I-E-TL-----D-G-----------P--EEVDIRP--------------------
G--------TQSGQVIPMYGRGVR--HLNeS-G-------------------------RGDLMIHVNVET--
PT--K--L--D----EEQEELLRTLSKLRG-EERpp------------------------------------
------gkfA--------------------------------------------------------------
------------------------------------------------------------------------
-------pgqqgffsrlrdvfnsh------------------------------------------------
------------------------------------------------------------------------
------------
>act_1_tr_A0A3E2YRW6_A0A3E2YRW6_9ACTN_Chaperone_protein_DnaJ_OS_Micromonospora_sp_MW_13_OX_2094022_GN_dnaJ1_PE_3_SV_1/1-394
------------------------------------------------------------------------
------------------------------------------------------------------------
----------------------mssk----------------------------------------------
------------------------------------------------------------------------
----------------------------------------DWIEKDYYATLGVQKS--ASS-DEIKK-----
-SFRKL--ARESHPDHNP----GD--PL----AEER-------------------------------FKAVS
EAYA----------------------------------VLGDE-AKRREYDE-MRSLFGSgaf---------
-----rrnaR---------Ga--------------------------------------------------g
gPGGQPFDAS-D-L-FGG--AAGGGdrrf-----------------------------------------gg
agFQDLFS---S-I-FSGGGA---------------------------------------------------
--------------------------------gGPARPRGPAKGRD-IET--EVALDFGD-AVRGV-T-L-P
LTLRAPGACDTCHGSGAKP--gTQ---PAPCPVCHGAGV--TTRNQ--------------------------
------------GSFSFSE--PCRNCQGVGTVVE-----EKCPECHGTGG-V-T-KTRTLNVRFPTGVADGQ
-----------------RIRLAGRGEPGE------RG--------GP------------AGDL--FVHVKV-
----------------------------RPDEL--------------FG-R---T-----------------
----------------------------G---DDL-TL-TVPIT-FPEAVL---------G------T----
DL-R-------------V-P-TL-----D-G-----------T--VTLRVPP--------------------
G--------TPGGRVLRARGKGVV--RRE-G-Q-------------------------AGDLLVTLDVVV--
PA--R--V--S----DEARAALETFAEQTP-PA---------------------------------------
------------------------------------------------------------------------
------------------------------------------------------------------------
-------arehldarvrrfs----------------------------------------------------
------------------------------------------------------------------------
------------
>act_1_tr_A0A3E2YJE6_A0A3E2YJE6_9ACTN_Chaperone_protein_DnaJ_OS_Micromonospora_sp_MW_13_OX_2094022_GN_dnaJ2_PE_3_SV_1/1-386
------------------------------------------------------------------------
------------------------------------------------------------------------
--------------------mrtrna----------------------------------------------
------------------------------------------------------------------------
------------------------------------------VARDYYGILGVSRE--ASD-DEIKR-----
-AYRKL--ARQFHPDVNP----D---PE----AQEK-------------------------------FKDIN
AAYE----------------------------------VLSDD-RKRQIVDL-GGDPLAP------------
---------GGG--G--AGP----------------------------------------------------
-GGPGGAGPF-V-G-F--------------------------------------------------------
---QDIMD---A-F-FGGAAG---------------------------------------------------
--------------------------------gARGPRPRTRPGAD-AIL--RLELDLHE-TAFGV-E-A-P
ITVDTAVLCTTCSGAGTAA--gTH---LATCEACAGRGE--VQSVQrt------------------------
----------flGQVVSAR--PCTVCQGYGTTIP-----HPCPTCAGDGR-V-R-TRRSLTVKIPAGVEDGM
-----------------RIRLAQQGEVGP------GG--------GT------------AGDL--YVEIHE-
----------------------------RPHDV--------------YS-R---K-----------------
----------------------------S---DDL-HC-RVTVP-MTAAAL---------G------T----
RL-T-------------I-K-TL-----D-S-----------E--ETVDVKA--------------------
G--------TQPGSTLRLRARGVP--HLR-GtG-------------------------RGDLYVHLDVRT--
PT--K--L--D----ADQEKMLRDFAKTRG-EEV--------------------------------------
---------AELSKQ---------------------------------------------------------
------------------------------------------------------------------------
-------ggffsrmrdafnghp--------------------------------------------------
------------------------------------------------------------------------
------------
>act_1_tr_A0A372J7J1_A0A372J7J1_9ACTN_Chaperone_protein_DnaJ_OS_Geodermatophilus_sp_LHW52908_OX_2303986_GN_dnaJ_PE_3_SV_1/1-403
------------------------------------------------------------------------
------------------------------------------------------------------------
---------------------mstrd----------------------------------------------
------------------------------------------------------------------------
-----------------------------------------FIEKDYYAALGVSQD--ADA-AAIKK-----
-AYRQL--ARDLHPDKNP----GN--TE----AETR-------------------------------FKEVS
EAYD----------------------------------VLSDP-KRRAEYDE-ARRLFGAgga---------
------garA---------Gfpgg--------------------------------------------fpgg
gGGGQPFDLG-D-L-FGA--AGGRGaga-------------------------------------------g
ggLGDLFG---G-L-FGGGGGags------------------------------------------------
------------------------------araRSQAASGPARGQD-VET--EATLSFDE-AVLGV-T-V-P
LRMQSPGVCPTCTGSGARP--gTS---PHTCPVCQGAGV--TSRSQ--------------------------
------------GAFAFSE--PCRNCRGTGTVID-----DPCPTCAGNGV-T-T-QTRTITVRIPAGVKDGQ
-----------------RIRLAGKGAPGR------RG--------GP------------AGDL--FVVVHV-
----------------------------SEHEL--------------FG-R---K-----------------
----------------------------G---DDL-TL-TVPVT-FAEAAL---------G------T----
TL-T-------------V-P-TL-----D-G-----------S--VSLKVPP--------------------
G--------TASGQTLRVRGRGVP--GKG---R-------------------------PGDLLVTVEVAV--
PK--R--L--S----PAAQEAVKVLDAELG-DP---------------------------------------
------------------------------------------------------------------------
------------------------------------------------------------------------
-------rpritaavhdqgggr--------------------------------------------------
------------------------------------------------------------------------
------------
>act_1_tr_A0A372IZ15_A0A372IZ15_9ACTN_Chaperone_protein_DnaJ_OS_Geodermatophilus_sp_LHW52908_OX_2303986_GN_dnaJ_PE_3_SV_1/1-378
------------------------------------------------------------------------
------------------------------------------------------------------------
------------------------------------------------------------------------
------------------------------------------------------------------------
------------------------------------------MATDYYGVLGLARG--ASD-AEIKK-----
-AYRRL--ARDLHPDVNP----D---PG----AKER-------------------------------FQEVS
RAYQ----------------------------------ALTDP-EKRRIVDL-GGDPFDN------------
---------G-------P------------------------------------------------------
-----GAGAG-S-P-FGG--AGFGG-----------------------------------------------
--LGDIMD---A-F-FGGAAT---------------------------------------------------
---------------------------------ARGPRSRVRAGGD-ALI--RLDLDLDE-TVFGA-T-K-E
ITVDTAVLCDACTGAGTAP--gTH---ATTCTTCSGRGE--VQSVQrs------------------------
----------flGQVVSSR--TCPTCVGTGQVIP-----EPCAQCGGDGR-V-R-ARRTIPVKVPAGVEDGM
-----------------RIRLTGHGEVGP------GG--------GP------------AGDL--YVEIAE-
----------------------------RPHPV--------------FT-R---D-----------------
----------------------------G---EDL-HC-RVTLP-MTSAAL---------G------T----
TL-T-------------L-E-TL-----D-G-----------E--QEVDIRP--------------------
G--------TQSGSVLTLRAQGAP--RLR-AtG-------------------------RGNLLVHVEVET--
PT--R--L--D----AEQEKLLRELAALRG-EDRp-------------------------------------
-------aaA--------------------------------------------------------------
------------------------------------------------------------------------
-------hpeghgglfsrvrdvfk------------------------------------------------
------------------------------------------------------------------------
------------
>act_1_tr_A0A3A4KQA7_A0A3A4KQA7_9NOCA_Chaperone_protein_DnaJ_OS_Nocardia_panacis_OX_2340916_GN_dnaJ_PE_3_SV_1/1-387
------------------------------------------------------------------------
------------------------------------------------------------------------
----------------------msqr----------------------------------------------
------------------------------------------------------------------------
----------------------------------------EWIEKDFYKELGVSSS--ASQ-DEIKK-----
-AYRKL--ARDLHPDANP----GD--TQ----AEER-------------------------------FKAVS
EAHA----------------------------------VLSDP-AKRKEYDE-TRKLFAGgy----------
------prtGGG--F-tP-Gp--------------------------------------------------g
gGFSSEFNLG-D-I-FGG--AQAGDg----------------------------------------------
-gLGDLLG---G-L-FNRGG----------------------------------------------------
---------------------------------TRTAGGRPRRGAD-VET--ETTLGFRE-AAQGV-T-V-P
LRMTSPSPCTTCHGSGAKP--gTS---PRVCPICNGAGV--ISRNQ--------------------------
------------GAFGFSE--PCDECRGSGSIID-----DPCVDCTGSGI-Q-N-RTRTITVRIPPGVGDGQ
-----------------RIRLAGQGEAGL------RG--------AP------------SGDL--FVTVHV-
----------------------------NQDKV--------------FG-R---N-----------------
----------------------------G---DDL-TL-VLPVS-YAELVL---------G------T----
TV-S-------------V-P-TL-----E-G-----------R--VGVKVPP--------------------
G--------TADGRILRVRGRGVP--KRG-G-G-------------------------AGDLLVTVKVAV--
PQ--K--L--D----EAATESLQNYAQAEQ-A----------------------------------------
------------------------------------------------------------------------
------------------------------------------------------------------------
-------sgfdpragwaga-----------------------------------------------------
------------------------------------------------------------------------
------------
>act_1_tr_A0A3A4JMD9_A0A3A4JMD9_9NOCA_Chaperone_protein_DnaJ_OS_Nocardia_panacis_OX_2340916_GN_dnaJ_PE_3_SV_1/1-383
------------------------------------------------------------------------
------------------------------------------------------------------------
------------------------------------------------------------------------
------------------------------------------------------------------------
------------------------------------------MARDYYGLLGVSKN--ATD-QELKR-----
-AYRKL--ARELHPDVNP----D---EA----AQAR-------------------------------FKEVS
AAYE----------------------------------VLSDP-EKRRIVDM-GGDPLES------------
---------GGA--G--GGF----------------------------------------------------
-AGAGFGGLG-D-V-FEA--FFGG------------------------------------------------
-------------M--GGGGG---------------------------------------------------
---------------------------------TRKSRGRVQPGAD-SLI--RTRLSLAE-CAVGV-T-K-H
LTVDTAILCDVCQGAGTNG--nSK---PVRCETCSGAGE--VQSVQrs------------------------
----------flGQVLTSR--PCPTCRGAGEIIP-----DPCHKCGGDGR-V-R-ARREIAAPIPAGVANGM
-----------------RVRLAAQGEVGP------GG--------GH------------AGDL--YVEIVE-
----------------------------QPHDV--------------FV-R---D-----------------
----------------------------G---DDL-HC-TVRVP-MVDAAL---------G------T----
TV-V-------------I-D-TI-----LDG-----------P--TELTIAP--------------------
G--------TQPGEISVLRGHGMP--RLR-SgA-------------------------RGDLLAHLDIVV--
PT--K--L--D----SKQTELLRKYKGMRE-RERae------------------------------------
-------vvS--------------------------------------------------------------
------------------------------------------------------------------------
-------aqsehnsglfarlrasfsgr---------------------------------------------
------------------------------------------------------------------------
------------
>act_1_tr_A0A3S4VUQ3_A0A3S4VUQ3_9ACTO_Chaperone_protein_DnaJ_OS_Trueperella_bialowiezensis_OX_312285_GN_dnaJ_PE_3_SV_1/1-370
------------------------------------------------------------------------
------------------------------------------------------------------------
-------------------------m----------------------------------------------
------------------------------------------------------------------------
--------------------------------------------ADYYDILGVSRD--ATQ-AEIKK-----
-AYRKK--ARLLHPDEAG----G----G----SEEE-------------------------------FKEVN
KAYE----------------------------------VLSNE-EKRQLYDI-GGEAAVS------------
---------GNG-lA--A------------------------------------------------------
---PGFGGF---------------------------------------------------------------
---QDIFD---T-F-FGGGNT---------------------------------------------------
---------------------------------RRGPASRTRRGQD-SLI--RLNLTLSD-VVFGA-D-K-E
INHDAVIECPNCHGHMTEP--gTE---PVPCTNCDGTGT--TQRMTqs------------------------
----------lfGQVMAQT--TCGQCQGFGTVIV-----TPCGECSGEGR-V-R-ANQNVTIKVPAGVENGM
-----------------RIRLAGRGDAGI------AG--------GP------------AGDL--FAEVQI-
----------------------------APDPV--------------FT-R---D-----------------
----------------------------G---DDL-LC-TLEVP-MTSAAL---------G------A----
HT-E-------------I-D-TL-----D-G-----------T--QTVELKP--------------------
G--------TQSGHVIKLPHLGVG--RIHrG-G-------------------------RGDLKVHIQVAT--
PT--K--L--D----SGQRELLEKFARMRG-EDTpq------------------------------------
-------lvQ--------------------------------------------------------------
------------------------------------------------------------------------
-------ttssvfsrlkerftsr-------------------------------------------------
------------------------------------------------------------------------
------------
>act_1_tr_A0A448PF39_A0A448PF39_9ACTO_Curved_DNA_binding_protein_OS_Trueperella_bialowiezensis_OX_312285_GN_cbpA_PE_4_SV_1/1-334
------------------------------------------------------------------------
------------------------------------------------------------------------
---------------------maasq----------------------------------------------
------------------------------------------------------------------------
----------------------------------------DWITKDFYAALGVDKD--ASQ-ADIKK-----
-AYNSY--ARKYHPDRNP----GN--KE----AEEK-------------------------------FKAAS
EAYQ----------------------------------VLSDP-EDRKQYDA-IRSMAGG------------
---------GAR--F--S------------------------------------------------------
---SGGGGFE-D-I-FTA--FGGGNggtfryt----------------------------------tggada
pgFEDILS---Q-M-FGGGGQqqsag----------------------------------------------
---------------------------gfggfgGFGSRRRPERGAD-LTA--SISIPLRQ-AVDGT-T-V-T
VQT---------------------------------------------------------------------
-------------------------------------------------------GGQNVTAKVPAGITDGQ
-----------------KIRIRGKGRPGV------HG--------GE------------PGDV--LVTVNV-
----------------------------EPHPV--------------YE-V---K-----------------
----------------------------G---KDV-YV-NVPVS-FDEATL---------G------A----
TI-E-------------V-P-TI-----YGK-----------K--VKVKVPA--------------------
G--------SSSDKLMRVRRKGID--NGR-G-D-------------------------AGDMYVRLKVVV--
PK--K--L--S----DHAREIVEQFRDATT-EA---------------------------------------
------------------------------------------------------------------------
------------------------------------------------------------------------
-------dprrefhdmakl-----------------------------------------------------
------------------------------------------------------------------------
------------
>act_1_tr_A0A3N1QHJ3_A0A3N1QHJ3_9MICO_Molecular_chaperone_DnaJ_OS_Frondihabitans_sp_PhB188_OX_2485200_GN_EDF46_1593_PE_4_SV_1/1-337
------------------------------------------------------------------------
------------------------------------------------------------------------
----------------------masq----------------------------------------------
------------------------------------------------------------------------
----------------------------------------DWFDKDFYAVLGVSKD--VTP-AELKK-----
-VYRKL--ARQYHPDSNP----GD--AK----AEAK-------------------------------FKEIS
EANS----------------------------------VLSDA-AQRKEYDQ-IRAMGSG------------
---------ARF-tA--GAG----------------------------------------------------
-GQGGGGGFE-D-V-FGG--MFGQGgrqgagagq-------------------------------ypsgarg
ggFEDIFS---G-M-FGGGGFgq-------------------------------------------------
------------------------------tsgGYRGYGGPSKGRD-IVA--STTLDFRT-AITGD-T-I-T
LTQ---------------------------------------------------------------------
-----------------------------------------------------S-QGKPIKVRVPAGVHDGQ
-----------------KIRLRGRGEPSL------DG--------GE------------PGDI--VLTIAV-
----------------------------RPHPV--------------FE-R---D-----------------
----------------------------G---LNL-RL-DVPVT-FAEAAL---------G------A----
TI-E-------------V-P-TL-----SGE-----------N--VRLRVAP--------------------
G--------TPSGRVLRVKGRGVD--AKD---G-------------------------KGDLLATVQVAV--
PS--H--L--S----DKAKAAVEALVAALPvENPr-------------------------------------
--------gD--------------------------------------------------------------
------------------------------------------------------------------------
-------lldrakqns--------------------------------------------------------
------------------------------------------------------------------------
------------
>act_1_tr_A0A3N1QPK0_A0A3N1QPK0_9MICO_Chaperone_protein_DnaJ_OS_Frondihabitans_sp_PhB188_OX_2485200_GN_dnaJ_PE_3_SV_1/1-368
------------------------------------------------------------------------
------------------------------------------------------------------------
-------------------------m----------------------------------------------
------------------------------------------------------------------------
--------------------------------------------ADHYDVLGVDRK--ASS-DEIKK-----
-AYRKL--ARQLHPDVNP----S---PE----ASER-------------------------------FKEVT
HAYD----------------------------------VLSDP-QQRERYDL-GPQAGFG------------
---------G-------G------------------------------------------------------
---AGAAGFG-D-I-FDA--F---------------------------------------------------
---------------FGGGQQ---------------------------------------------------
--------------------------------qRQGPRSRRERGQD-ALL--RLEVDLDD-IVFGV-Q-R-D
IEVDTAVLCDTCNGSCCAP--gTS---PQTCDICHGTGS--INRQVrs------------------------
----------llGNVMTSS--PCGTCRGYGTVIP-----NPCPTCQGQGR-V-R-ARRTIPVDIPAGVDTGI
-----------------RLQMPGQGEVGP------AG--------GP------------NGDL--YLEVKV-
----------------------------RHHDV--------------YS-R---N-----------------
----------------------------G---DDL-LA-TLEVQ-MADAIL---------G------T----
TT-T-------------V-E-AL-----D-G-----------D--VTVEVKP--------------------
G--------SQSADVITIKDRGVT--RLR-GsG-------------------------RGDLKIGVQVVT--
PT--K--L--S----HKEKDLIEKFASGRK-HDS--------------------------------------
------------------------------------------------------------------------
------------------------------------------------------------------------
-------pqlsqfqqglfgklrdrflnf--------------------------------------------
------------------------------------------------------------------------
------------
>act_1_tr_A0A3N1DAG8_A0A3N1DAG8_9ACTN_Chaperone_protein_DnaJ_OS_Actinocorallia_herbida_OX_58109_GN_dnaJ_PE_3_SV_1/1-389
------------------------------------------------------------------------
------------------------------------------------------------------------
--------------------mstkdy----------------------------------------------
------------------------------------------------------------------------
------------------------------------------LEKDYYKSLGVAKT--ATQ-DEIKK-----
-SYRKL--ARKFHPDANK----GD--AE----AEER-------------------------------FKEIS
EAYD----------------------------------VLSDD-KRRKEYDE-VRAYGGAf-----------
--------rGGG------PG----------------------------------------------------
-GGPQGFDLN-D-L-FGS--NAPGGaga-------------------------------------------g
erLGDLFG---G-L-FGRGGGq--------------------------------------------------
--------------------------------tRTTSTRRPRRGQD-VES--EVTLTFSE-ALDGI-T-V-P
LRLSSEAPCQTCRGTGAKA--gTL---PRVCPYCEGTGQ--ETRNM--------------------------
------------GGFGFAE--PCSHCHGRGMVVD-----DPCPTCNGSGR-A-I-GTRTIQARIPAGVKDGQ
-----------------TIRLKGKGAPGE------SG--------GP------------AGDL--LVKLKV-
----------------------------SGHPV--------------FG-R---D-----------------
----------------------------G---DNL-MV-TVPVT-FPEAAL---------G------A----
EI-M-------------V-P-VH-----GG------------Q-pVKLRIPE--------------------
G--------TPNGRTFRVRGRGAT--RRD-G-S-------------------------RGDLLATIEVNV--
PQ--K--L--T----DEERKSLTDLSETHR-GDD--------------------------------------
------------------------------------------------------------------------
------------------------------------------------------------------------
-------lrqtlvqqareg-----------------------------------------------------
------------------------------------------------------------------------
------------
>act_1_tr_A0A3N1CSI5_A0A3N1CSI5_9ACTN_Chaperone_protein_DnaJ_OS_Actinocorallia_herbida_OX_58109_GN_dnaJ_PE_3_SV_1/1-376
------------------------------------------------------------------------
------------------------------------------------------------------------
------------------------------------------------------------------------
------------------------------------------------------------------------
-------------------------------------------MRDYYAILGVSRN--ATP-DEIKK-----
-AYRRL--ARELHPDVNP----D---AE----SQEK-------------------------------FKEVT
QAYE----------------------------------VLSDP-KKKEMFDL-GADPFAP------------
---------GGG-aG--G------------------------------------------------------
----FGGGFG-A-G-FP-------------------------------------------------------
--FSDLMD---A-V-FGQAG----------------------------------------------------
---------------------------------TRGPRSRARRGRN-ATL--RVELDLAE-TAFGT-T-R-E
LTIDTATVCKVCSGSGAEA--gTH---PEQCDMCHGRGE--IQQVQrs------------------------
----------flGQVMTSR--PCPQCGGYGSVIR-----TPCRECSGEGR-V-R-TQRTIKVKIPAGVEHGT
-----------------HIQLAGEGEVGP------GG--------GP------------AGDL--FLEIVE-
----------------------------RQHAI--------------FE-R---E-----------------
----------------------------G---DDL-HC-TVQIP-MTAAAL---------G------S----
TV-T-------------V-E-TL-----D-G-----------A--EEVDIRP--------------------
G--------TQSGQVIPLYGRGAR--HLNmS-G-------------------------RGDLMIHVNVET--
PT--K--L--D----PEQEDLLKQLSVLRD-EERp-------------------------------------
-------pgK--------------------------------------------------------------
------------------------------------------------------------------------
-------fapgqqgffsrlrdafht-----------------------------------------------
------------------------------------------------------------------------
------------
>act_1_tr_A0A433H4K0_A0A433H4K0_9MICC_J_domain_containing_protein_OS_Kocuria_sp_HSID16901_OX_2419505_GN_D8M21_00605_PE_4_SV_1/1-345
------------------------------------------------------------------------
------------------------------------------------------------------------
----------------------mase----------------------------------------------
------------------------------------------------------------------------
----------------------------------------NWLEKDFYKVLGVSKD--ASD-ADIKK-----
-AYRKL--ARKYHPDQNP----GD--AA----AEKK-------------------------------FKEIS
EAHT----------------------------------VLSDP-EERKQYDA-IRAMGSGarf---------
------sagAGG-pG--GAG----------------------------------------------------
-GQPGAGGFE-D-L-FGD--MFGGGrsrgsyggnpf--------------------------ggaggprvqy
ggGGDPFA---D-L-FGGGGFss-------------------------------------------------
------------------------------ggqNPFGAQQPPRNPD-VEA--SITVDFHQ-SLEGA-K-V-K
VNR---------------------------------------------------------------------
-----------------------------------------------------P-DGRSTTIRLPEGVRDGQ
-----------------KVRLRGKGNVGP-------G--------G-------------KSDL--IVTVHV-
----------------------------RPHPF--------------FE-R---D-----------------
----------------------------G---DNL-TV-RVPVT-FEEAAL---------G------T----
IL-S-------------V-P-TT-----DGS-----------N--VRLRLKP--------------------
G--------QEAGTRMRVRGRGVK--TTK---H-------------------------SGDLYVIPEIQV--
PE--N--L--S----PEAEEALKKFTELSG-QSD--------------------------------------
------------------------------------------------------------------------
------------------------------------------------------------------------
-------pradlaeqakvg-----------------------------------------------------
------------------------------------------------------------------------
------------
>act_1_tr_A0A3S0U782_A0A3S0U782_9MICC_Chaperone_protein_DnaJ_OS_Kocuria_sp_HSID16901_OX_2419505_GN_dnaJ_PE_3_SV_1/1-378
------------------------------------------------------------------------
------------------------------------------------------------------------
-------------------------m----------------------------------------------
------------------------------------------------------------------------
--------------------------------------------SDHYQTLGVSRD--ASP-EEIKK-----
-AYRKK--ARTLHPDVNP----S---PE----AAEE-------------------------------FKRVS
HAND----------------------------------VLSDP-EKRRIYDA-TGNENGT------------
---------NTG--F--GGG----------------------------------------------------
-----FPGSG-G-G-F--------G-----------------------------------------------
--FSDIFE---T-F-FQGAGS---------------------------------------------------
---------------------------------PRGPESRVRQGQD-ALI--NVRVSLQD-AVFGT-E-K-E
ITVDTAVTCSVCAGHGTEK--gTE---PETCTVCHGQGH--IQRQVqs------------------------
----------ilGNVVTTA--ECPSCRGFGTVIK-----HPCQECYGEGR-V-R-QRKPLTLKIPAGVSTGT
-----------------RIRLSGQGEAGT------GG--------GP------------NGDL--YVEIRV-
----------------------------APDET--------------FT-R---E-----------------
----------------------------G---DDL-HA-RMTVP-MTAAAL---------G------T----
TI-S-------------L-N-TF-----D-G-----------P--QDVSVKA--------------------
G--------TQTGQTTTLRDLGVS--KLR-GsG-------------------------RGNIVVHFEVET--
PT--K--L--S----EEERDLLRRLAELRG-EESpvg-----------------------------------
------etvQ--------------------------------------------------------------
------------------------------------------------------------------------
-------nsghgffsrlrdkfqd-------------------------------------------------
------------------------------------------------------------------------
------------
>act_1_tr_A0A3P1SD16_A0A3P1SD16_9ACTO_J_domain_containing_protein_OS_Schaalia_canis_OX_100469_GN_EII11_07265_PE_4_SV_1/1-367
------------------------------------------------------------------------
------------------------------------------------------------------------
----------------------msgq----------------------------------------------
------------------------------------------------------------------------
----------------------------------------DWFEKDFYKVLGVDKD--ADT-AAIKK-----
-AYRKL--ARKYHPDQNQ----GD--PK----AEER-------------------------------FKQIS
EAYS----------------------------------VLSDA-EQRKQYDA-IRAMAGG------------
---------GAR--F--S------------------------------------------------------
---AGSGGFE-D-L-FGG--MFAGSggggt--------------------------------------qfsa
agFEDILS---G-L-FGGGRGagarsagpqggpspfgaqgpfgga---------------------------
--------shegtfgggpftggafngqnfagdpRFSSAPRPTKGAD-LKA--SASLTFRQ-ALKGT-E-I-R
LTV---------------------------------------------------------------------
-------------------------------------------------------GGSTVTARVPAGVKDGQ
-----------------KIRLAGKGRPGT------HG--------GA------------AGDL--VVTVNV-
----------------------------APHPV--------------FR-R---D-----------------
----------------------------G---DNL-RM-TLPVT-IAEATL---------G------G----
AL-E-------------V-P-LL-----DGS-----------T--VTVKVPA--------------------
G--------TSSGAVLRVRGKGVT--TAK---V-------------------------TGDLLVELQMVA--
PS--S--L--S----GEAQEALRAYAEATAdF----------------------------------------
------------------------------------------------------------------------
------------------------------------------------------------------------
-------epraglsdsiaqg----------------------------------------------------
------------------------------------------------------------------------
------------
>act_1_tr_A0A3P1SBA6_A0A3P1SBA6_9ACTO_Chaperone_protein_DnaJ_OS_Schaalia_canis_OX_100469_GN_dnaJ_PE_3_SV_1/1-370
------------------------------------------------------------------------
------------------------------------------------------------------------
------------------------------------------------------------------------
------------------------------------------------------------------------
-------------------------------------------MKDYYEILGVTRE--ATP-EEIKK-----
-AYRKK--ARQLHPDYA-----G---PE----SEEA-------------------------------FKDLS
LAYE----------------------------------TLSDP-EKRQLYDI-GGPEAAR------------
---------NGG------------------------------------------------------------
---MGGGD-----P-FGA--F---------------------------------------------------
---GDIFS---M-F-TGGFG----------------------------------------------------
---------------------------------ASGPTPRARRGQD-QLL--GVDITLEE-ATFGI-H-K-D
VNVNTWVRCEVCDGSATQP--gTH---PVTCSTCGGKGS--VSRIQrs------------------------
----------ilGDIRTQM--PCATCEGHGTTIP-----NPCQECSGQGR-V-R-SRRSVTVNIPAGVEHGT
-----------------RIRLSGQGEVGP------SG--------GP------------AGDL--YLEVRE-
----------------------------KKHAT--------------FT-R---R-----------------
----------------------------G---DDL-HT-WITIP-MTTAAL---------G------T----
DF-D-------------L-Q-TF-----D-G-----------S--ERVTLKP--------------------
G--------TQPNDQVSLKGLGVG--HLN-RaG-------------------------RGDLYVHINVEI--
PT--K--L--D----ARSVELLTELADIRG-DVR--------------------------------------
--------iE--------------------------------------------------------------
------------------------------------------------------------------------
-------ptrneqsmferlrdkltgq----------------------------------------------
------------------------------------------------------------------------
------------
>act_1_tr_A0A494URR9_A0A494URR9_9ACTN_Chaperone_protein_DnaJ_OS_Streptomyces_fungicidicus_OX_68203_GN_dnaJ_PE_3_SV_1/1-392
------------------------------------------------------------------------
------------------------------------------------------------------------
---------------------mstkd----------------------------------------------
------------------------------------------------------------------------
-----------------------------------------FIEKDFYKVLGVPKD--ATE-AEIKK-----
-AYRKL--AREFHPDANK----GN--AR----AEER-------------------------------FKEIS
EAND----------------------------------VLGDP-KKRKEYDE-ARALFGN------------
---------GGF-rP--GPGa--------------------------------------------------g
gGGSFNFDLG-D-L-FGG--QAGGQqqgg-----------------------------------------fg
ggLGDVFG---G-L-FNRGG----------------------------------------------------
---------------------------------AGTTRTQPRRGQD-IES--EVTLSFTE-AIEGA-T-V-P
LRMSSQAPCKACSGTGDKN---GT---PRVCPTCVGTGQ--VARGS--------------------------
-----------gGGFSLTD--PCPDCKGRGLIAE-----EACEICKGSGR-A-K-SSRTMQVRIPAGVSDNQ
-----------------RIRLRGKGAPGE------RG--------GP------------AGDL--YVVVHV-
----------------------------GDHPV--------------FG-R---K-----------------
----------------------------D---DNL-TV-TVPVT-FAEAAL---------G------G----
EV-R-------------V-P-TL-----G-G-----------P-pVTLKLPP--------------------
G--------TPNGRTMRARGKGAV--RKD-G-T-------------------------RGDLLVTVEVSV--
PK--D--L--S----GKARDALEAYREATA-EED--------------------------------------
------------------------------------------------------------------------
------------------------------------------------------------------------
-------praelfqaakga-----------------------------------------------------
------------------------------------------------------------------------
------------
>act_1_tr_A0A494ULA4_A0A494ULA4_9ACTN_Chaperone_protein_DnaJ_OS_Streptomyces_fungicidicus_OX_68203_GN_dnaJ_PE_3_SV_1/1-379
------------------------------------------------------------------------
------------------------------------------------------------------------
------------------------------------------------------------------------
------------------------------------------------------------------------
------------------------------------------MATDYYAVLGVRRD--ASQ-EEIKK-----
-AFRRL--ARELHPDVNP----D---PK----TQER-------------------------------FKEIN
AAYE----------------------------------VLSDP-QKKQVYDL-GGDPLSQ------------
---------AGG-aG--G------------------------------------------------------
---AGGFGAG---G-FGN------------------------------------------------------
--FSDIMD---A-F-FGTAS----------------------------------------------------
---------------------------------QRGPRSRTRRGQD-AMI--RIDVELDE-AAFGT-T-K-D
IQVDTAVVCTTCSGEGAAP--gTT---AQTCDMCRGRGE--VSQVTrs------------------------
----------flGQVMTSR--PCPQCQGFGTVVP-----TPCPECAGDGR-I-R-SRRTLTVKIPAGVDNGT
-----------------RIQLSGEGEVGP------GG--------GP------------AGDL--YVEIHE-
----------------------------LPHAQ--------------FQ-R---R-----------------
----------------------------G---DDL-HC-TVTLP-MTAAAL---------G------T----
KV-P-------------L-E-TL-----D-G-----------L--EEVDIRP--------------------
G--------TQSGQSIPLHGRGVT--HLR-GgG-------------------------RGDLIVHVEVQT--
PT--K--L--D----PEQERLLRELSKLRG-EERpt------------------------------------
------gqfQ--------------------------------------------------------------
------------------------------------------------------------------------
-------pgqqglfsrlkdafngr------------------------------------------------
------------------------------------------------------------------------
------------
>act_1_tr_A0A4P6FQC7_A0A4P6FQC7_9MICO_J_domain_containing_protein_OS_Agromyces_protaetiae_OX_2509455_GN_ET445_04605_PE_4_SV_1/1-329
------------------------------------------------------------------------
------------------------------------------------------------------------
----------------------masq----------------------------------------------
------------------------------------------------------------------------
----------------------------------------DWFDKDFYQTLGVSKD--ASD-ADIKK-----
-AYRKL--ARQYHPDQNP----GD--AA----AEAK-------------------------------FKEIS
EANS----------------------------------VLSDA-DQRKEYDA-VRAMGGG------------
---------AR---F--TAP----------------------------------------------------
-GGAGAGGFE-D-V-FGG--MFGQGgggqrft-----------------------------------fqqgg
gdYDDLLG---G-L-FGSGRFgq-------------------------------------------------
------------------------------stgGYRGFGGPTPGRD-VTA--TTTLDFIT-ATRGE-Q-V-T
LQT---------------------------------------------------------------------
-----------------------------------------------------S-DGKPITVRIPAGVSDGQ
-----------------KIKLRGKGQLSP------DG--------GE------------AGDL--ILTVKV-
----------------------------RKHPV--------------FE-R---D-----------------
----------------------------G---LNL-RV-NVPVT-FAEAAL---------G------A----
TI-E-------------V-P-TL-----GG------------K-pVKLKVAP--------------------
G--------TPSGRVLRVKGRGVE--TKS---G-------------------------TGDLLAIVQIAV--
PS--H--L--S----ADAKKKLEAFVADLP-DED--------------------------------------
------------------------------------------------------------------------
------------------------------------------------------------------------
-------pradllakase------------------------------------------------------
------------------------------------------------------------------------
------------
>act_1_tr_A0A4P6FEB4_A0A4P6FEB4_9MICO_Chaperone_protein_DnaJ_OS_Agromyces_protaetiae_OX_2509455_GN_dnaJ_PE_3_SV_1/1-366
------------------------------------------------------------------------
------------------------------------------------------------------------
-------------------------m----------------------------------------------
------------------------------------------------------------------------
--------------------------------------------ADHYEVLGVSRE--ATP-DEIKK-----
-AYRRL--ARELHPDVNP----G---AE----ASER-------------------------------FKEVT
HAYD----------------------------------VLSDP-KQRQQYDL-GGQGGFG------------
---------GA------G------------------------------------------------------
----GFGGF---------------------------------------------------------------
---GDIFE---T-F-FGAGQQ---------------------------------------------------
---------------------------------SRGPRSRRERGQD-ALI--RVEVGLDE-VVFGT-H-R-D
LEVDTAIVCETCHGSCCQP--gTS---PVTCDMCHGTGQ--IQRAVrs------------------------
----------llGNVMTSS--PCGTCRGYGSIIA-----TPCVTCQGQGR-V-R-ARRTVPVDIPAGVDTGL
-----------------RLQMPGSGEAGP------AG--------GP------------NGDL--YLEIKV-
----------------------------KNHDV--------------FS-R---N-----------------
----------------------------G---DDL-LC-TLEVA-MTDAIL---------G------T----
TA-T-------------I-P-AL-----D-G-----------D--VEIDLKA--------------------
G--------VQAGEVITVKDRGIT--HLR-GsG-------------------------RGDLKVGVHVVT--
PT--K--L--S----GKERQLIEQFAASQK-PHK--------------------------------------
------------------------------------------------------------------------
------------------------------------------------------------------------
-------pelthfqqglfarlrdkflg---------------------------------------------
------------------------------------------------------------------------
------------
>act_1_tr_A0A4V2EMI5_A0A4V2EMI5_9PSEU_Chaperone_protein_DnaJ_OS_Amycolatopsis_suaedae_OX_2510978_GN_dnaJ_PE_3_SV_1/1-391
------------------------------------------------------------------------
------------------------------------------------------------------------
----------------------msar----------------------------------------------
------------------------------------------------------------------------
----------------------------------------EWIGKDFYRELGVSSD--ATS-DEIKR-----
-AYRKL--AKENHPDANA----GN--DK----AEQK-------------------------------FKAVS
EAYG----------------------------------VLSDP-GKRKEYDE-ARRLFGS------------
---------GGA--G--GFGfp-------------------------------------------------g
aGGAGGPDLS-D-L-FGQ--ASAGSgg--------------------------------------------f
ggLGDILG---G-L-FGRRGG---------------------------------------------------
--------------------------------aAGATANRPQRGAD-VET--DVRIDFVE-AVKGA-T-L-P
LRLSSPATCATCGGSGAKP--gTS---PRTCATCGGNGL--VSRSQ--------------------------
------------GAFAFSE--PCRDCRGRGKIID-----DPCPECAGEGI-S-T-RTRTLTVRIPPGVDDDQ
-----------------RIRLAGQGEPGR------AG--------AP------------AGDL--YVRVHV-
----------------------------SPHPV--------------FG-R---S-----------------
----------------------------G---NDL-TI-AVPVT-FTELAL---------G------G----
TI-A-------------V-P-TL-----D-G-----------K--VSVKVPQ--------------------
G--------TSSGRTLRVRGKGIT--KRD-G-T-------------------------QGDLLVTLQVAV--
PA--K--L--D----DEARAALEAYAEASK-QHD--------------------------------------
------------------------------------------------------------------------
------------------------------------------------------------------------
-------prpeitkmlaers----------------------------------------------------
------------------------------------------------------------------------
------------
>act_1_tr_A0A4V2EL53_A0A4V2EL53_9PSEU_Chaperone_protein_DnaJ_OS_Amycolatopsis_suaedae_OX_2510978_GN_dnaJ_PE_3_SV_1/1-387
------------------------------------------------------------------------
------------------------------------------------------------------------
------------------------------------------------------------------------
------------------------------------------------------------------------
------------------------------------------MARDYYGILGVAKN--ATD-QEIKR-----
-AYRKL--ARELHPDVNP----A---ED----ARSR-------------------------------FAEVT
TAYE----------------------------------VLSDP-QKRKIVDL-GGDPMDN------------
---------GAS--A--G------------------------------------------------------
----AGR----D-P-FAG--FGG-------------------------------------------------
--LGDIMD---A-F-FGAAGGg--------------------------------------------------
-------------------------------grGRGPRSRVQPGAD-ALI--RIGLTLEE-CATGV-D-K-E
LTVDTAVVCDLCHGAGTAE--gGK---VVTCDTCGGQGE--VQSVQrs------------------------
----------flGQVVTAR--PCPVCRGFGEVIT-----DPCRQCAGEGR-V-R-SRRTITAKIPAGVGDGM
-----------------RIRLSGQGEVGP------GG--------GP------------AGDL--YVEVDE-
----------------------------APHDL--------------FV-R---Q-----------------
----------------------------G---SDL-HC-NLRIP-MTTAAL---------G------A----
TL-P-------------L-D-TL-----IDG-----------E--QDLEIDP--------------------
G--------TQPGTELLLPGKGMP--RLR-SsGrv---------------------dgRGDLHVHIDVVV--
PT--K--L--D----EGQRDLLRQLAERRG-EEL--------------------------------------
------------------------------------------------------------------------
------------------------------------------------------------------------
-------pslagngskhgglfaklrsrshr------------------------------------------
------------------------------------------------------------------------
------------
>act_1_tr_A0A4R5CR37_A0A4R5CR37_9ACTN_Chaperone_protein_DnaJ_OS_Jiangella_asiatica_OX_2530372_GN_dnaJ_PE_3_SV_1/1-383
------------------------------------------------------------------------
------------------------------------------------------------------------
-----------------------mtr----------------------------------------------
------------------------------------------------------------------------
-----------------------------------------VPSTDYYEVLGVPKD--ASS-EQIKK-----
-AYRRL--ARQLHPDVNP----D---PE----TQER-------------------------------FKEVV
TAYE----------------------------------VLNDP-RKREMYDL-GADPLAS------------
---------GGG------------------------------------------------------------
----AGGNFG-G-A-FS-------------------------------------------------------
--FTDIMD---A-F-FGGGGT---------------------------------------------------
---------------------------------SRGPRSRVRRGQD-ALV--QLKIELAD-TVFGA-T-R-E
LQVDTAVVCGVCEGAGTAK--gAQ---RVTCPTCQGQGE--VSQVQrs------------------------
----------flGQVMTTR--PCPACQGFGTINP-----NPCVECAGDGR-V-R-TRRSLTIKIPAGVDNGT
-----------------RIQLSGQGEVGP------GG--------GP------------AGDL--YVELAV-
----------------------------IPHPV--------------FT-R---N-----------------
----------------------------G---DNL-HC-TLPLP-MTAAAL---------G------T----
SV-E-------------I-E-TF-----D-G-----------T--ATVEIRP--------------------
G--------AQHGEQLKLGARGVP--KLR-GtG-------------------------RGDLLIHLDVQT--
PT--K--L--D----ARQEELLRELAALRN-EESvpg-----------------------------------
-----pgaaA--------------------------------------------------------------
------------------------------------------------------------------------
-------qqgnlftrirdafkegla-----------------------------------------------
------------------------------------------------------------------------
------------
>act_1_tr_A0A4R5D4N0_A0A4R5D4N0_9ACTN_Chaperone_protein_DnaJ_OS_Jiangella_asiatica_OX_2530372_GN_dnaJ_PE_3_SV_1/1-384
------------------------------------------------------------------------
------------------------------------------------------------------------
----------------------mstk----------------------------------------------
------------------------------------------------------------------------
----------------------------------------DWIEKDYYKILGVAKD--ADA-ATVKK-----
-AYRTL--ARELHPDRNT----ND--KA----AEER-------------------------------FKDVS
EAYS----------------------------------VLSDP-EKRKQYDE-ARTLFGGgi----------
------rtpGGG--G--G------------------------------------------------------
-GGSFGFDLG-D-L-FSG--SGTGG-----------------------------------------------
-gLGDVFG---G-I-FGQRT----------------------------------------------------
----------------------------------RSRGTGARRGAD-VER--EVTVTFAE-AVEGK-T-I-S
LKLTSSSACPSCAGTGARA--gTV---PRVCPTCTGTGF--TSTDS--------------------------
------------GGFGMAE--PCKDCKGRGLVVD-----DPCPVCNGSGR-G-T-TSKVMHVRIPAGVVDGQ
-----------------RIRLRGKGVPGE------RG--------GP------------AGDL--YVVIHV-
----------------------------GSHPV--------------FG-R---R-----------------
----------------------------G---EHL-TV-TVPVT-FPEAAL---------G------A----
EI-K-------------V-P-TL-----GG------------S-pVTLRLPP--------------------
G--------SPNGRTFRVRGRGAP--RKD-G-T-------------------------RGDLLVTVEVSV--
PP--S--L--Q----GAAKEALETFQTATS-GED--------------------------------------
------------------------------------------------------------------------
------------------------------------------------------------------------
-------vraelmnlaakea----------------------------------------------------
------------------------------------------------------------------------
------------
>act_1_tr_A0A4Z1E3L9_A0A4Z1E3L9_9MICO_Chaperone_protein_DnaJ_OS_Serinibacter_arcticus_OX_1655435_GN_SERN_0796_PE_4_SV_1/1-338
------------------------------------------------------------------------
------------------------------------------------------------------------
----------------------msgq----------------------------------------------
------------------------------------------------------------------------
----------------------------------------DWLEKDFYAMLGVPKD--ADD-AAIKK-----
-AYRKQ--ARAYHPDQNP----GD--AK----AESR-------------------------------FKEIG
EAYA----------------------------------VLSDA-EQRKQYDG-LRAMAGGgpr---------
------ftaG---------Ag---------------------------------------------------
gPGGGGGSFE-D-L-FGG--VFSGGqggpgasgap----------------------------ggarfgggg
ggFEDILS---G-M-FGGAAGpg-------------------------------------------------
-------------------------------grRRAGFAGPEQGAD-LTA--TLTLPFRF-AVEGG-E-M-P
VSV---------------------------------------------------------------------
-------------------------------------------------------EGRSMKVRIPAGVRDGQ
-----------------RIRLRGKGRPGQ------GG--------GP------------AGDL--VVAVTV-
----------------------------TPHPV--------------FT-L---E-----------------
----------------------------G---TTL-GV-TVPVT-FAEAAL---------G------A----
TI-T-------------V-P-TF-----DGG-----------S--VRVRVPE--------------------
G--------SPSGKRLRVRGKGIT--TAA---G-------------------------TGDLIVTVEVAV--
PE--R--L--T----DAARSAVEAFAAATA-EA---------------------------------------
------------------------------------------------------------------------
------------------------------------------------------------------------
-------dpraglaaaaaq-----------------------------------------------------
------------------------------------------------------------------------
------------
>act_1_tr_A0A4Z1DXE8_A0A4Z1DXE8_9MICO_Chaperone_protein_DnaJ_OS_Serinibacter_arcticus_OX_1655435_GN_dnaJ_PE_3_SV_1/1-372
------------------------------------------------------------------------
------------------------------------------------------------------------
-------------------------m----------------------------------------------
------------------------------------------------------------------------
--------------------------------------------TDYYEVLGVAKD--ATS-EEIKR-----
-AYRKL--ARTYHPDIAG----E----E----GADR-------------------------------FKEVS
AAND----------------------------------VLSDP-EKRRVYDA-GGMGGGM------------
---------GGG--D--G------------------------------------------------------
----AGFGFQ-D-I-FET--FFGAA-----------------------------------------------
-------------------GAg--------------------------------------------------
--------------------------------sARGPVPRARRGQD-ALV--RIELDLAE-EAFGV-R-R-E
ITVETAVTCGTCQGSCAAP--gTS---PRACTVCGGRGS--VQRVArs------------------------
----------flGNVMTQA--RCDACQGFGSTIP-----EPCPECSGEGR-V-R-TRRTIAVDVPAGVENGT
-----------------RIKLVGQGEVGP------GG--------GP------------AGDL--YVEIRE-
----------------------------RQHPV--------------FT-R---R-----------------
----------------------------G---DDL-HC-TMALP-MTAAAL---------G------T----
VL-T-------------L-E-TL-----D-G-----------E--EEVDVVA--------------------
G--------TQGDHVITLRGKGMG--RLR-GhN-------------------------RGDLHIHLDVTV--
PT--H--L--D----ERQEELLRELAAIRG-EERp-------------------------------------
-------qgK--------------------------------------------------------------
------------------------------------------------------------------------
-------lapvgvgmfsrlrdklagr----------------------------------------------
------------------------------------------------------------------------
------------
>act_1_tr_A0A5B7WXJ0_A0A5B7WXJ0_9MICC_Molecular_chaperone_DnaJ_OS_Glutamicibacter_creatinolyticus_OX_162496_GN_GcLGCM259_2261_PE/1-326
------------------------------------------------------------------------
------------------------------------------------------------------------
----------------------masq----------------------------------------------
------------------------------------------------------------------------
----------------------------------------DWIEKDFYAILGVSKD--ADD-AEIKK-----
-AYRKL--ARKYHPDTNP----GD--AA----AEQK-------------------------------FKDIS
EANS----------------------------------VLSEP-EQRQQYDA-IRAMGSG------------
---------ARF-tS--GAG----------------------------------------------------
-AGAQGAGFE-D-I-FSN--LFGGGggargg-------------------------------------gqvp
peFADLFG---G-G-GGFGGGgf-------------------------------------------------
-------------------------------ggGFGRQAPPRKGAD-RNA--STTISFAG-SINGT-T-I-G
LRE---------------------------------------------------------------------
-----------------------------------------------------P-SGEVIDVRIPAGIRDGQ
-----------------SVRVRGKGQPGP----------------AG------------NGDL--LVKVKV-
----------------------------SEHPF--------------FK-R---D-----------------
----------------------------G---NNI-RI-HVPVS-FDEAAL---------G------A----
KI-Q-------------V-P-TL-----NGE-----------E--VTVKVPA--------------------
G--------SSSGRTLRLKGRGVK--TSR---A-------------------------SGDLMIVLDVMV--
PQ--N--L--S----DEAKKAIEQFAAATA-GD---------------------------------------
------------------------------------------------------------------------
------------------------------------------------------------------------
-------dpradlaararl-----------------------------------------------------
------------------------------------------------------------------------
------------
>act_1_tr_A0A5B7WSY0_A0A5B7WSY0_9MICC_Chaperone_protein_DnaJ_OS_Glutamicibacter_creatinolyticus_OX_162496_GN_dnaJ_PE_3_SV_1/1-374
------------------------------------------------------------------------
------------------------------------------------------------------------
------------------------ms----------------------------------------------
------------------------------------------------------------------------
---------------------------------------------SHYETLGVAKD--ATQ-QQIKS-----
-AYRKM--ARKLHPDVNP----G---QD----AAEQ-------------------------------FKLVT
RAYE----------------------------------VLSDE-TKRANYDA-TGDENGN------------
---------GHQ-gF--G------------------------------------------------------
----GAGG-------FG-------G-----------------------------------------------
--FGDIFE---Q-F-FGGGGQ---------------------------------------------------
---------------------------------GQGPIPRTQRGRD-ALI--TVTIDLED-AVKGT-V-Y-P
LEMETAVTCKTCHGEGTRE--gTS---PVTCSICHGAGQ--VQRPVrs------------------------
----------flGQMMTVE--TCAACRGHGTTIP-----DPCLECNGDGR-V-R-ERVSKQLNIPAGVASGT
-----------------RIQLRDQGEAGP------GG--------GP------------NGDL--FVEIEV-
----------------------------RRHKI--------------FE-R---A-----------------
----------------------------N---NDL-HA-KMSIP-MTAAAL---------G------C----
EL-K-------------L-E-TF-----D-G-----------E--QSIQVEP--------------------
G--------AQEGHTVTLPGLGVP--RLR-GgK-------------------------RGDIIVHLSVET--
PT--K--L--D----AAQRDLLEQLAKLRG-EEMa-------------------------------------
--------aG--------------------------------------------------------------
------------------------------------------------------------------------
-------qvehaggmfarlrdklgqr----------------------------------------------
------------------------------------------------------------------------
------------
>act_1_tr_A0A543CL34_A0A543CL34_9ACTN_Chaperone_protein_DnaJ_OS_Actinoallomurus_bryophytorum_OX_1490222_GN_dnaJ_PE_3_SV_1/1-391
------------------------------------------------------------------------
------------------------------------------------------------------------
--------------------mstkdy----------------------------------------------
------------------------------------------------------------------------
------------------------------------------LEKDYYKVLGVPKT--ATP-DEIKK-----
-SYRKL--ARQYHPDANK----GD--SE----AEEK-------------------------------FKTIS
EAYD----------------------------------VLSDE-KSRKEYDE-ARSLFRGtg----------
-------prG--------GG----------------------------------------------------
-QGGFGFDLG-D-L-FGN--TGGTTgtgtpp-------------------------------------ggtg
erIGDLFG---G-L-FGRRQ----------------------------------------------------
----------------------------------GGTTQRARRGTD-VES--EITLTFGE-ALDGR-T-V-P
LRLTSEAACPTCRGTGAKT--gTV---PRVCPRCEGTGQ--ESRNA--------------------------
------------GGFAFSE--PCRECHGRGLIVD-----DPCTTCYGSGR-A-Q-STRTIQARIPAGVDDGQ
-----------------RIRLKGKGAPGE------NG--------GP------------NGDL--YVLVHV-
----------------------------TPHKV--------------FG-R---S-----------------
----------------------------G---DNL-TL-KVPVT-FPEAAL---------G------A----
EI-K-------------V-P-IH-----RGQ-----------P--KTVRIAP--------------------
G--------TPNGRVLRVRGQGAS--RRD-G-T-------------------------KGDLLVTVDVQV--
PT--E--I--D----ETTREALEKITGSLG-GD---------------------------------------
------------------------------------------------------------------------
------------------------------------------------------------------------
-------dvrgdllrmaree----------------------------------------------------
------------------------------------------------------------------------
------------
>act_1_tr_A0A543CUY4_A0A543CUY4_9ACTN_Curved_DNA_binding_protein_OS_Actinoallomurus_bryophytorum_OX_1490222_GN_FB559_6648_PE_4_S/1-315
------------------------------------------------------------------------
------------------------------------------------------------------------
-----------------------map----------------------------------------------
------------------------------------------------------------------------
-------------------------------------------PRDFYADLGVSRT--ASQ-EEIQR-----
-AYRKL--ARKLHPDVNK----A---PE----AEER-------------------------------FKDVS
EAYA----------------------------------VLSDP-EQRKRYDA-FGADFRRvpedvd------
--pdtwsraG----A--GGA----------------------------------------------------
-GGGGFGGFE-G-G----------Vgg---------------------------------------------
idFEDLFG---D-V-FARRRHgp-------------------------------------------------
------------------------------gagRRSGGWGSMPGAD-QEA--QVELSVEE-AYHGT-R-R-K
LTLSGPE-----------------------------------------------------------------
-------------------------------------------------------GTRTVEVDIPAGVTDGQ
-----------------RIRLAGQGARGT------DG--------GR------------SGDL--YLVVSI-
----------------------------RPDDR--------------YR-V---E-----------------
----------------------------G---RNI-FT-RLPVT-PWEAAL---------G------T----
TV-A-------------L-E-TP------GG-----------E--TKVKVPP--------------------
G--------TSSGRRLRLRGRGLP--NPR-G-Q-------------------------PGDLYAEVQIMV--
PP--K--L--S----DQERRLFEQLAATST-YNP--------------------------------------
------------------------------------------------------------------------
------------------------------------------------------------------------
-------rerp-------------------------------------------------------------
------------------------------------------------------------------------
------------
>act_1_tr_A0A543CDE8_A0A543CDE8_9ACTN_Chaperone_protein_DnaJ_OS_Actinoallomurus_bryophytorum_OX_1490222_GN_dnaJ_PE_3_SV_1/1-376
------------------------------------------------------------------------
------------------------------------------------------------------------
------------------------------------------------------------------------
------------------------------------------------------------------------
------------------------------------------MANDYYATLGVRRD--AGA-DEIKK-----
-AYRRL--ARELHPDVNP----D---PE----TQDR-------------------------------FKEIT
QAYE----------------------------------VLSDP-KKREMYDL-GADPFAS------------
---------GGA-----G------------------------------------------------------
----AGAGFG-A-G-FP-------------------------------------------------------
--FSDIMD---A-F-FGNQA----------------------------------------------------
---------------------------------QRGPRSRARRGRN-GTI--RVELDLSE-TAFGT-T-R-E
LTVDTAIVCTTCTGAGTAP--gTQ---PESCDMCHGRGE--VQQVTrs------------------------
----------flGQVMTSR--ACPQCGGYGSVIR-----TPCAECSGDGR-V-R-TRRTIKVRIPAGVENGT
-----------------HIQLAGEGEVGP------GG--------GP------------SGDL--FLEIVE-
----------------------------RPHSI--------------YE-R---Q-----------------
----------------------------G---DDL-HC-TVQVP-MTAAAL---------G------T----
SL-T-------------V-E-TL-----D-G-----------P--EEIDIRP--------------------
G--------TQSGQQIPMYGRGVK--HLN-EtG-------------------------RGDLMIHVNIET--
PT--K--L--D----EQQEDLLRQLSVLRG-EERpp------------------------------------
------gkfT--------------------------------------------------------------
------------------------------------------------------------------------
-------pgqqgffsrlrdafngr------------------------------------------------
------------------------------------------------------------------------
------------
>act_1_tr_A0A543CTV0_A0A543CTV0_9ACTN_Curved_DNA_binding_protein_OS_Actinoallomurus_bryophytorum_OX_1490222_GN_FB559_6239_PE_4_S/1-322
------------------------------------------------------------------------
------------------------------------------------------------------------
-----------------------mar----------------------------------------------
------------------------------------------------------------------------
-------------------------------------------PRDFYEDLGVART--ASQ-EEIQR-----
-AYRKL--AREFHPDVNR----S---PD----AEER-------------------------------FKDVS
EAYS----------------------------------VLSDP-EQRKRYDA-FGADFRRvpedvdpq----
-twarasraG---------Rapaga-------------------------------------------gapt
gGGFGDVG----------------------------------------------------------------
--FEDLFD---D-I-FAGRAGraght----------------------------------------------
---------------------------grgtgtGRYGGWGPMPGAD-QET--EVELSVEE-AYRGT-R-R-S
LAISGPE-----------------------------------------------------------------
-------------------------------------------------------GTRNVEVSVPAGVTDGQ
-----------------RIRLAGQGGRGA------DG--------GQ------------PGDL--YLIVAI-
----------------------------RPDSR--------------YR-V---E-----------------
----------------------------G---RDI-SM-RLPLA-PWEAAL---------G------T----
TV-P-------------L-E-TP------GG-----------E--TKVKVPP--------------------
G--------TSSGRRLRLRGRGLP--NPR-G-R-------------------------PGDLFAEVQITV--
PP--S--L--S----AEERRSFEQLAATST-FDP--------------------------------------
------------------------------------------------------------------------
------------------------------------------------------------------------
-------rgrs-------------------------------------------------------------
------------------------------------------------------------------------
------------
>act_1_tr_A0A561E9S0_A0A561E9S0_9MICO_Chaperone_protein_DnaJ_OS_Rudaeicoccus_suwonensis_OX_657409_GN_dnaJ_PE_3_SV_1/1-375
------------------------------------------------------------------------
------------------------------------------------------------------------
-------------------------m----------------------------------------------
------------------------------------------------------------------------
--------------------------------------------NDYYGDLGVAQN--ATP-EEIKR-----
-AYRKM--ARKLHPDVNP----D---PD----AADQ-------------------------------FKKIS
QAYD----------------------------------VLGDA-EKRQAYDM-GSDPYGG------------
---------SAG-sA--G------------------------------------------------------
--FGQGFSFS-D-I-MDA--FFSGG-----------------------------------------------
-------------------VG---------------------------------------------------
--------------------------------gQTGPRSRVQRGQD-ALI--GVEIDLSA-AVFGS-T-E-D
LTFDTAVVCETCHGDGARP--gTG---RHTCDICHGSGQ--VQQVQrs------------------------
----------flGQVMTTR--PCNACRGFGEIID-----SPCFDCSGEGR-V-R-DRRTISVKVPAGVDSGT
-----------------RIQLTGEGEVGP------AG--------GP------------AGDL--YVEVRV-
----------------------------RKHPT--------------FQ-R---Q-----------------
----------------------------G---NDL-HC-SVELP-MTAAAL---------G------T----
TL-S-------------L-E-TL-----D-G-----------K--RDVDIRP--------------------
G--------TQPGDVITLRNLGVT--QLR-SsA-------------------------RGDLMVHANVRV--
PT--K--L--D----AEQEQLLRQLADQRG-EDL--------------------------------------
------------------------------------------------------------------------
------------------------------------------------------------------------
-------sqarfdrvekglfgklrdafqqk------------------------------------------
------------------------------------------------------------------------
------------
>act_1_tr_A0A561E7C4_A0A561E7C4_9MICO_Molecular_chaperone_DnaJ_OS_Rudaeicoccus_suwonensis_OX_657409_GN_BKA23_0228_PE_4_SV_1/1-338
------------------------------------------------------------------------
------------------------------------------------------------------------
----------------------masq----------------------------------------------
------------------------------------------------------------------------
----------------------------------------DWLEKDFYAILGVPQD--ASQ-ADIKK-----
-AYRKL--ARKWHPDQNP----GD--AA----AEQK-------------------------------FKDIG
EANS----------------------------------VLSNE-EQRQEYDQ-LRQMVGG------------
---------GAR--FtaGGP----------------------------------------------------
-GAGTAGGFE-D-L-FGS--MFGGGgggqnvrfs-------------------------------tggggqs
inLDDILG---Q-F-GGGYGGgsp------------------------------------------------
-----------------------------fgsqSRGGYSAPAAGAN-VDA--RTTLTFRS-AVEGE-T-V-S
LQS---------------------------------------------------------------------
-----------------------------------------------------A-DGQTIKTRIPAGVKDGQ
-----------------TIRLRGKGQPSR------NG--------GP------------AGDL--MLHISV-
----------------------------GSHPV--------------FG-R---D-----------------
----------------------------G---NNL-TV-DLPVT-FAEAAL---------G------A----
TV-A-------------V-P-TI-----DGS-----------S--VKVKIAP--------------------
G--------TPSGRKLRVKGRGIQ--AKS---G-------------------------AGDLIATVQIVV--
PQ--R--L--T----DEAKAAVEALQQQEN-D----------------------------------------
------------------------------------------------------------------------
------------------------------------------------------------------------
-------idpraqlfakaqq----------------------------------------------------
------------------------------------------------------------------------
------------
>act_1_tr_A0A552WRT8_A0A552WRT8_9MICO_Chaperone_protein_DnaJ_OS_Georgenia_sp_Z446_OX_2594180_GN_dnaJ_PE_3_SV_1/1-372
------------------------------------------------------------------------
------------------------------------------------------------------------
-------------------------m----------------------------------------------
------------------------------------------------------------------------
--------------------------------------------NDYYEILGVSRQ--ASQ-EEIKK-----
-AYRKL--ARKLHPDVAG--------PD----AQDK-------------------------------FKDVT
RAYE----------------------------------VLSNP-EKRQMYDV-GGEQAFG------------
---------AGG--A--G------------------------------------------------------
----AGFGFQ-D-I-FET--FFGA------------------------------------------------
-------------A-AGGAA----------------------------------------------------
----------------------------------RGPVPRGRRGQD-ALV--RLDIDLEE-AVFGT-A-R-E
LQVDTAVVCPTCNGTCCRP--gTH---PETCAVCHGRGS--VQRVTrs------------------------
----------flGQVMSTS--ACTACQGHGTIIP-----DPCQDCSGEGR-V-R-TRRSLRVEVPAGVDSGT
-----------------RIRMAGQGEVGP------GG--------GP------------AGDL--YVEIRE-
----------------------------KAHPA--------------FV-R---R-----------------
----------------------------G---DDL-HC-TLAIP-MTAAAL---------G------T----
VV-E-------------L-D-TL-----D-G-----------V--REIDVEP--------------------
G--------TQPEQVITLRDLGVG--HLN-RaG-------------------------RGDLHVHLDVQT--
PT--R--L--D----DRQRELLAELAALRG-EEQpep-----------------------------------
------rlaA--------------------------------------------------------------
------------------------------------------------------------------------
-------sgsgvfsklrdklsgr-------------------------------------------------
------------------------------------------------------------------------
------------
>act_1_tr_A0A552WWS5_A0A552WWS5_9MICO_J_domain_containing_protein_OS_Georgenia_sp_Z446_OX_2594180_GN_FJ693_03435_PE_4_SV_1/1-336
------------------------------------------------------------------------
------------------------------------------------------------------------
----------------------mtgq----------------------------------------------
------------------------------------------------------------------------
----------------------------------------DWLEKDFYATLGVAKD--ADA-DTIKK-----
-TYRKL--ARKYHPDHNP----GD--TK----SEER-------------------------------FKSVG
EAYA----------------------------------VLSDP-EQRKQYDA-LRAMAGG------------
---------GAR--F--SAG----------------------------------------------------
sGGAGGAGFE-D-L-FGG--MFGQGagapggtrvrysg-----------------------gptstgtgtgt
ggFEDILS---G-M-FGGGG----------------------------------------------------
----------------------------------FGSRRRAQRGGD-ITA--TTKLPFRQ-AVTGA-T-V-Q
LTV---------------------------------------------------------------------
-------------------------------------------------------DGRTMTTRIPPGVHDGQ
-----------------KIRLRGKGQPGA------GG--------GE------------PGDL--IVAVQV-
----------------------------EPHPV--------------FS-L---D-----------------
----------------------------G---KHL-RI-TVPIT-FDEAAL---------G------A----
TI-D-------------V-P-TL-----DG------------R-tVKVKVPA--------------------
G--------TPSGRTLRVRSKGLD--IPS-A-P-------------------------DGDLLVTVNVVV--
PS--R--L--S----SAAKAAVKAFAEAND------------------------------------------
------------------------------------------------------------------------
------------------------------------------------------------------------
-------gvnprsglaeaaak---------------------------------------------------
------------------------------------------------------------------------
------------
>act_1_tr_A0A562I4U7_A0A562I4U7_MICOL_Chaperone_protein_DnaJ_OS_Micromonospora_olivasterospora_OX_1880_GN_dnaJ_PE_3_SV_1/1-385
------------------------------------------------------------------------
------------------------------------------------------------------------
--------------------mrtpna----------------------------------------------
------------------------------------------------------------------------
------------------------------------------VARDYYGILGVSRD--ASD-DEIKR-----
-AYRKL--ARQFHPDVNP----D---PE----AQEK-------------------------------FKDIN
AAYE----------------------------------VLSDD-RKRQIVDL-GGDPLAP------------
---------GGG--G-aG------------------------------------------------------
-PGAGGAGPF-V-G-F--------------------------------------------------------
---QDIMD---A-F-FGGAAG---------------------------------------------------
--------------------------------gSRGPRPRTRPGAD-AIL--RLELDLHE-TAFGV-E-A-P
IAVDTAVLCTTCSGAGTAA--gTH---LATCEACGGRGE--VQSVQrt------------------------
----------flGQVVSAR--PCTVCQGYGTTIP-----HPCPTCAGDGR-V-R-TRRSLTVKIPAGVEDGM
-----------------RIRLAQQGEVGP------GG--------GT------------AGDL--YVEIHE-
----------------------------RPHDV--------------YS-R---K-----------------
----------------------------G---DDL-HC-RVTVP-MTAAAL---------G------T----
RL-T-------------I-K-TL-----D-S-----------E--ETVDVKP--------------------
G--------TQPGSTLRLRARGVP--HLR-GtG-------------------------RGDLYVHLDVRT--
PT--K--L--D----ADQERMLREFAKTRG-EEV--------------------------------------
---------AELSKQ---------------------------------------------------------
------------------------------------------------------------------------
-------ggffsrmrdafngha--------------------------------------------------
------------------------------------------------------------------------
------------
>act_1_tr_A0A562I9E1_A0A562I9E1_MICOL_Chaperone_protein_DnaJ_OS_Micromonospora_olivasterospora_OX_1880_GN_dnaJ_PE_3_SV_1/1-392
------------------------------------------------------------------------
------------------------------------------------------------------------
----------------------mssk----------------------------------------------
------------------------------------------------------------------------
----------------------------------------DWLEKDYYATLGVQKS--ASS-DEIKK-----
-SYRKL--ARESHPDHNP----GD--PK----AEER-------------------------------FKVVS
EAYA----------------------------------VLGDE-AKRREYDE-MRSLFGS------------
---------G-A--F--RRNa--------------------------------------------------r
gAGGQPFDVS-D-L-FGG--GAGGGrfgg----------------------------------------ggg
ggFQDLFS---S-I-FSGGGP---------------------------------------------------
--------------------------------gGPSRPRGPARGRD-VET--EVALDFGD-AVRGV-T-L-P
LTLRAPGICDTCHGSGAKP--gTQ---PVTCQVCHGAGM--TTRNQ--------------------------
------------GSFSFSE--PCRNCQGVGTIVE-----EKCPECQGTGG-V-T-KTRTLNVRFPAGVADGQ
-----------------RIRLAGRGEPGE------RG--------GP------------AGDL--FVQVKV-
----------------------------RPDEL--------------FG-R---T-----------------
----------------------------G---DDL-TL-TVPVT-FAEAVL---------G------A----
DL-R-------------V-P-TL-----D-G-----------A--VTLRVPP--------------------
G--------TPSGRVLRARGKGVV--RKD-G-Q-------------------------AGDLLVTLDVVV--
PA--R--V--S----DEARAALEAFAEQTP-PA---------------------------------------
------------------------------------------------------------------------
------------------------------------------------------------------------
-------grehldarvrris----------------------------------------------------
------------------------------------------------------------------------
------------
>act_1_tr_A0A542J904_A0A542J904_9MICO_Chaperone_protein_DnaJ_OS_Agromyces_sp_23_23_OX_2572897_GN_dnaJ_PE_3_SV_1/1-367
------------------------------------------------------------------------
------------------------------------------------------------------------
-------------------------m----------------------------------------------
------------------------------------------------------------------------
--------------------------------------------ADHYEVLGVSRD--ATP-DEIKK-----
-AYRRL--ARELHPDVNP----G---AE----ASER-------------------------------FKQVT
HAYD----------------------------------VLSDP-KQREQYDL-GGQGGFG------------
---------GAG--Q---------------------------------------------------------
----GFGGF---------------------------------------------------------------
---GDIFE---T-F-FGAGQA---------------------------------------------------
---------------------------------SRGPRSRRERGQD-ALI--RVEVGLDE-VIFGT-H-R-D
IEVDTAVVCETCHGSCCQP--gTS---PVTCDICGGTGS--IQRSVrs------------------------
----------llGNVMTSS--PCGTCRGYGTIIA-----TPCVTCQGQGR-V-R-ARRTVPVDVPAGVDTGV
-----------------RLQMPGSGEAGP------AG--------GP------------NGDL--YLEIKV-
----------------------------RNHEV--------------FS-R---N-----------------
----------------------------G---DDL-LC-TLEVA-MTDAIL---------G------T----
TT-T-------------I-R-AL-----D-G-----------D--VEVELKP--------------------
G--------LQSGEILTVKDRGVT--RLR-GnG-------------------------RGDLKVGVQVVT--
PT--K--L--S----AKERDLIHQFASSKK-A----------------------------------------
------------------------------------------------------------------------
------------------------------------------------------------------------
-------papelshfqqglfarlrdrflg-------------------------------------------
------------------------------------------------------------------------
------------
>act_1_tr_A0A542J3B1_A0A542J3B1_9MICO_Molecular_chaperone_DnaJ_OS_Agromyces_sp_23_23_OX_2572897_GN_FBY15_0930_PE_4_SV_1/1-331
------------------------------------------------------------------------
------------------------------------------------------------------------
----------------------masq----------------------------------------------
------------------------------------------------------------------------
----------------------------------------DWFDKDFYAILGVSKD--ASD-ADIKK-----
-AYRKL--ARKFHPDQNP----GD--AA----AEAK-------------------------------FKEIS
EANS----------------------------------VLSDT-EERKEYDA-IRAMGSG------------
---------ARF--T--APG----------------------------------------------------
-GAGGAGGFE-D-V-FGT--MFGGPggagrtr----------------------------------ytfqqg
geYDDLLG---G-L-FGGGRFgq-------------------------------------------------
------------------------------psgGYRGFGGPTRGRD-VAA--STTLDFIT-ATKGD-Q-I-T
LQT---------------------------------------------------------------------
-----------------------------------------------------S-EGRPITVRIPAGVADGQ
-----------------KIKLRGKGHPSP------DG--------GE------------AGDL--ILTVHV-
----------------------------RKHPV--------------FE-R---D-----------------
----------------------------G---LNL-RV-TVPVT-FAEATL---------G------A----
TI-Q-------------V-P-TL-----GG------------D-pVKLKVAP--------------------
G--------TPSGRVLRVKGRGVE--TAK---G-------------------------TGDLLAVVQVAV--
PS--H--L--S----KDAEEKLKAFLSELP-DEN--------------------------------------
------------------------------------------------------------------------
------------------------------------------------------------------------
-------prddlltrakg------------------------------------------------------
------------------------------------------------------------------------
------------
>act_1_tr_A0A5C8UW61_A0A5C8UW61_9MICO_Chaperone_protein_DnaJ_OS_Lacisediminihabitans_profunda_OX_2594790_GN_dnaJ_PE_3_SV_1/1-368
------------------------------------------------------------------------
------------------------------------------------------------------------
-------------------------m----------------------------------------------
------------------------------------------------------------------------
--------------------------------------------ADHYEVLGVGRE--ATT-DEIKK-----
-AYRRL--ARELHPDVNP----G---AD----ASER-------------------------------FKLVT
HAYD----------------------------------VLSDP-QQRQQYDL-GPQAGFG------------
---------GGG------------------------------------------------------------
-----GANF-------G-------G-----------------------------------------------
--FGDIFE---T-F-FGGGT----------------------------------------------------
---------------------------------SRGPRSRRERGQD-ALV--RVEVDLDE-IIFGT-T-R-D
VEVDTAVLCETCNGSCCAP--gTQ---PVTCDICRGSGQ--IQRAVrs------------------------
----------llGNVMTSS--PCGTCRGYGTVIP-----NPCPTCQGQGR-V-R-ARRTIPVDIPAGVDTGL
-----------------RLQLPSQGEVGP------AG--------GP------------NGDL--YLEIKV-
----------------------------RHHDV--------------FS-R---N-----------------
----------------------------G---DDL-LA-TLEVQ-MTDAIL---------G------T----
RT-T-------------L-K-TL-----D-G-----------E--VAVEIKP--------------------
G--------TQSAEVITIKDRGVT--RLR-GnG-------------------------RGDLKIGVQVTT--
PS--K--L--S----HKEQDLIKQFAGARR-SAP--------------------------------------
------------------------------------------------------------------------
------------------------------------------------------------------------
-------ptlthfqqglfqklrdrflni--------------------------------------------
------------------------------------------------------------------------
------------
>act_1_tr_A0A5C8UKF8_A0A5C8UKF8_9MICO_DnaJ_domain_containing_protein_OS_Lacisediminihabitans_profunda_OX_2594790_GN_FVP33_16660_/1-332
------------------------------------------------------------------------
------------------------------------------------------------------------
----------------------masq----------------------------------------------
------------------------------------------------------------------------
----------------------------------------DWFDKDFYAVLGVSKD--VSA-ADLKK-----
-TYRKL--ARKYHPDSNP----GD--AA----AEAK-------------------------------FKEIS
EAHS----------------------------------VLGDP-EQRKEYDQ-MRAMGPG------------
---------RPR--F--TSG----------------------------------------------------
-GSGQAGGFE-D-V-FGG--MFGQGaqrggfa----------------------------------psgaga
ggFDDIFG---G-L-FGGGAFgq-------------------------------------------------
------------------------------ssgGFRGAAGPTKGRD-LAA--STTLDFVT-AINGD-T-V-K
LQP---------------------------------------------------------------------
-----------------------------------------------------A-EGKPISVKIPAGVSDGQ
-----------------KIRLKGKGEPSH------DG--------GA------------PGDL--VLTITV-
----------------------------RRHPV--------------FE-R---D-----------------
----------------------------G---LNL-RV-DVPVT-FTEATL---------G------A----
TI-E-------------V-P-TL-----GA------------E-pVKLRVAP--------------------
G--------TPSGRVLRVKGRGVT--STK---G-------------------------VGDLLATVQVAV--
PA--H--L--T----AEAREALEKFAALQP-AEN--------------------------------------
------------------------------------------------------------------------
------------------------------------------------------------------------
-------praelidkarrg-----------------------------------------------------
------------------------------------------------------------------------
------------
>act_1_tr_A0A5C1Y7V4_A0A5C1Y7V4_9MICO_DnaJ_domain_containing_protein_OS_Lysinimonas_sp_KACC_19322_OX_2592654_GN_FLP23_02575_PE_4/1-323
------------------------------------------------------------------------
------------------------------------------------------------------------
----------------------masq----------------------------------------------
------------------------------------------------------------------------
----------------------------------------DWFDKDFYAVLGVAKD--VSE-AELKK-----
-TYRKL--ARQFHPDSNP----GD--AA----AEAR-------------------------------FKEIS
EAYA----------------------------------VLSDP-AERAEYDQ-LRAMGSG------------
---------ARF-tP---------------------------------------------------------
---GGAGGFE-D-V-FGG--MFGGGargrt--------------------------------------sysa
ggFEDLLG---G-M-FGSGGFgn-------------------------------------------------
------------------------------ptgGFRGYGGPTKGAD-ITA--TTTLDFDT-AIRGD-T-V-T
LQL---------------------------------------------------------------------
-----------------------------------------------------P-GNASTKVKIPAGVNDGQ
-----------------KVRLRGKGQPSP------DG--------GE------------AGDL--VLTVSV-
----------------------------RPHPV--------------FS-R---D-----------------
----------------------------G---LNL-RV-DVPVT-FVEAAL---------G------A----
TI-E-------------V-P-TL-----AGD-----------T--VRLRVAP--------------------
G--------TPSGRVLRVKGRGVA--TAK---S-------------------------TGDLLATVQVAV--
PS--H--L--P----PDAKAKLEEFAAALP-DENp-------------------------------------
--------rD--------------------------------------------------------------
------------------------------------------------------------------------
-------ellqrarg---------------------------------------------------------
------------------------------------------------------------------------
------------
>act_1_tr_A0A5C1Y7W1_A0A5C1Y7W1_9MICO_Chaperone_protein_DnaJ_OS_Lysinimonas_sp_KACC_19322_OX_2592654_GN_dnaJ_PE_3_SV_1/1-365
------------------------------------------------------------------------
------------------------------------------------------------------------
-------------------------m----------------------------------------------
------------------------------------------------------------------------
--------------------------------------------ADHYEVLGVERS--ATP-EEIKK-----
-AYRRL--ARELHPDVNP----S---EE----AAER-------------------------------FKSVT
HAYD----------------------------------VLSDP-EQRERYDL-GGSGGFG------------
---------G-------G------------------------------------------------------
-----NFGFG-D-I-FDS--FF--------------------------------------------------
----------------GAAGG---------------------------------------------------
--------------------------------rSNGPRSRTERGQD-ALL--RIEIDLDD-VIFGS-K-R-E
LEIDTAVLCEACKGSCCAP--gTS---ITTCDICRGSGE--IQRTVrs------------------------
----------llGNVMTSS--PCGTCRGYGTIIP-----NPCPTCAGQGR-V-R-AKRKIAVDVPAGVDTGM
-----------------RLHLPGEGEAGP------AG--------GP------------NGDL--YLEVKV-
----------------------------RHDDI--------------FS-R---S-----------------
----------------------------G---DDL-LA-TLEVQ-MTDAVL---------G------A----
SV-T-------------L-T-AL-----D-G-----------E--VSIEIKP--------------------
G--------TQSADIVTVKERGVT--RLR-GgG-------------------------RGDLKVGIHVQT--
PV--R--L--N----SSELDLIKQFASKRP-PAK--------------------------------------
------------------------------------------------------------------------
------------------------------------------------------------------------
-------pqfskfqqglfaklrdrflg---------------------------------------------
------------------------------------------------------------------------
------------
>act_1_tr_A0A5J5J313_A0A5J5J313_9MICO_Chaperone_protein_DnaJ_OS_Microbacterium_rhizomatis_OX_1631477_GN_dnaJ_PE_3_SV_1/1-372
------------------------------------------------------------------------
------------------------------------------------------------------------
-------------------------m----------------------------------------------
------------------------------------------------------------------------
--------------------------------------------ADHYEVLGVSRE--ATL-DEIKK-----
-AYRRL--ARELHPDVNP----G---ED----ASER-------------------------------FKLVT
HAYD----------------------------------VLSDP-EQRRRYDM-GGSDSPF------------
---------GGA--Q--G------------------------------------------------------
---GGFGGFG-D-I-FET--FFGAT-----------------------------------------------
----------------GGQR----------------------------------------------------
---------------------------------AGRPRSRRERGQD-ALV--RVTLDLGD-VVFGA-H-R-D
LDVDTAVLCETCQGSCCQP--gTT---EVTCDICHGSGH--VQRTVrs------------------------
----------llGNVVTSQ--PCGSCQGHGTTIP-----YPCATCQGQGR-V-R-ARRTVSIDIPAGVETGL
-----------------RLQLPGSGEVGP------AG--------GP------------NGDL--YIEVTV-
----------------------------TPNEV--------------FS-R---D-----------------
----------------------------G---DDL-LA-TLEVS-MSDAIL---------G------T----
TT-T-------------I-E-SL-----D-G-----------P--VDLEVRA--------------------
G--------VQAGDVLTIKGRGIT--PLR-GtQ-------------------------RGDLRVGVHVVT--
PT--R--L--D----AKERALIEEFAKKTK-A----------------------------------------
------------------------------------------------------------------------
------------------------------------------------------------------------
-------paphlaefhqglfaklrdrfrna------------------------------------------
------------------------------------------------------------------------
------------
>act_1_tr_A0A5J5J5E1_A0A5J5J5E1_9MICO_J_domain_containing_protein_OS_Microbacterium_rhizomatis_OX_1631477_GN_F6B43_07420_PE_4_SV/1-313
------------------------------------------------------------------------
------------------------------------------------------------------------
------------------------------------------------------------------------
------------------------------------------------------------------------
------------------------------------------MADDYYQLLGVAPS--ADA-KEIQR-----
-AYRKL--ARKYHPDVNK----G---AG----AEDT-------------------------------FKQIS
EAYH----------------------------------VLADP-ESRTQYDR-FGADFRQfagaere-----
--yasrsraGEG-aG--G-Gra------------------------------------------------rt
rPGPSGFTWS-S-A-RGA--AGPGGas---------------------------------------------
vdWGDLFG---D-V-FGSA-----------------------------------------------------
------------------------------------------RGTD-HQV--EIELTLDE-AFRGG-S-R-T
IVVSGPD-----------------------------------------------------------------
-----------------------------------------------------G-DRQTFDVQIPAGVLDGQ
-----------------RMRISGGGGAGR------DD--------GG------------AGDL--VITFRV-
----------------------------RPDRR--------------QR-L---D-----------------
----------------------------G---KDI-EI-DLPIS-PWEAAL---------G------S----
SV-P-------------A-R-AP------GG-----------Q--ITVRVPA--------------------
G--------SSSGRRLRLKGQGMP--QQG-G-K-------------------------PGDLFARVKIMV--
PP--S--L--T----DRERELFEQLKRESA-YDP--------------------------------------
------------------------------------------------------------------------
------------------------------------------------------------------------
-------rsas-------------------------------------------------------------
------------------------------------------------------------------------
------------
>act_1_tr_A0A5N8VBB0_A0A5N8VBB0_9ACTN_Molecular_chaperone_DnaJ_OS_Streptomyces_adustus_OX_1609272_GN_dnaJ_PE_4_SV_1/1-394
------------------------------------------------------------------------
------------------------------------------------------------------------
---------------------mstkd----------------------------------------------
------------------------------------------------------------------------
-----------------------------------------FIEKDYYKVLGVPKD--ATE-AEIKK-----
-AYRKL--AREFHPDANK----GN--DK----AEER-------------------------------FKEIS
EAND----------------------------------VLGDP-KKRKEYDE-ARALFGA------------
---------GGF-rP--GPGa---------------------------------------------------
gGGNFNFDLG-D-L-FGG------Gpqggggg-----------------------------------aggfg
ggIGDVFG---G-L-FNRGGA---------------------------------------------------
---------------------------------GTGTRTQPRRGQD-IDT--EVTLSFTE-AIEGA-T-V-P
LRMTSQQACKACSGTGDKN---GT---PRVCPTCVGTGQ--VARGS--------------------------
-----------gGGFSLTD--PCPDCKGRGLIAE-----HPCMECKGSGR-A-K-SSRTMQVRIPAGVTDGQ
-----------------RIRLRGKGAPGE------RG--------GP------------AGDL--YVVVHV-
----------------------------DAHPV--------------FG-R---K-----------------
----------------------------D---DNL-TV-TVPVT-FTEAAL---------G------G----
EV-R-------------V-P-TL-----G-G-----------P-pVTLKLPP--------------------
G--------TPNGRTMRARGRGAV--RKD-G-T-------------------------RGDLLVTVEVSV--
PK--D--L--S----GNARDALEAYREATA-GED--------------------------------------
------------------------------------------------------------------------
------------------------------------------------------------------------
-------praelfeaakga-----------------------------------------------------
------------------------------------------------------------------------
------------
>act_1_tr_A0A5N8VQ44_A0A5N8VQ44_9ACTN_Molecular_chaperone_DnaJ_OS_Streptomyces_adustus_OX_1609272_GN_dnaJ_PE_4_SV_1/1-379
------------------------------------------------------------------------
------------------------------------------------------------------------
------------------------------------------------------------------------
------------------------------------------------------------------------
------------------------------------------MATDYYAVLGVRRD--ASQ-EEIKK-----
-AFRRL--ARELHPDVNP----D---PK----TQER-------------------------------FKEIN
AAYE----------------------------------VLSDP-QKKQVYDL-GGDPLSQ------------
---------SGG--A--GA-----------------------------------------------------
---AGGFGAG---G-FGN------------------------------------------------------
--FSDIMD---A-F-FGTAS----------------------------------------------------
---------------------------------QRGPRSRTRRGQD-AMI--RLEIELDE-AAFGT-T-K-D
IQVDTAIVCTTCNGEGAAP--gTT---PQTCDMCRGRGE--VSQVTrs------------------------
----------flGQVMTSR--PCPQCQGFGTVVP-----NPCHECAGDGR-V-R-SRRTLTVKIPAGVDNGT
-----------------RIQLAGEGEVGP------GG--------GP------------AGDL--YVEIHE-
----------------------------LPHST--------------FQ-R---R-----------------
----------------------------G---DDL-HC-TVTIP-MTAAAL---------G------T----
KV-P-------------L-E-TL-----D-G-----------M--EEVDIRP--------------------
G--------TQSGQSIPLHGRGVT--HLR-GgG-------------------------RGDLIVHVEVQT--
PN--K--L--D----PEQERLLRELAKLRG-EERpq------------------------------------
------gqfQ--------------------------------------------------------------
------------------------------------------------------------------------
-------pgqqglfsrlkdafngr------------------------------------------------
------------------------------------------------------------------------
------------
>act_1_tr_A0A5N6MT57_A0A5N6MT57_9MICC_DnaJ_domain_containing_protein_OS_Arthrobacter_sp_785_OX_2606616_GN_GD627_03345_PE_4_SV_1/1-333
------------------------------------------------------------------------
------------------------------------------------------------------------
----------------------masq----------------------------------------------
------------------------------------------------------------------------
----------------------------------------DWVDKDFYKILGVPKD--ASE-ADIKK-----
-AYRKL--ARKYHPDQNQ----GD--AN----SERM-------------------------------FKDLS
EAYS----------------------------------VLSDP-EERQQYDA-IRAMGSGar----------
------fsaGGA--P--GGG----------------------------------------------------
-GGTGGAGFE-D-I-FGD--LFGQTarggsrrttf-----------------------------naggsnip
peFADLFG---G-G-SGFGG----------------------------------------------------
---------------------------------GGFGAPPPTKGAD-RTA--STTISFAG-SINGT-V-I-G
LRE---------------------------------------------------------------------
-----------------------------------------------------P-NGEVVEVRVPAGVKDGQ
-----------------KIRVRGKGQPGA----------------AG------------AGDL--MVTVHV-
----------------------------TPHDF--------------FA-R---E-----------------
----------------------------G---NNI-RI-HVPVS-FPEAAL---------G------A----
TI-E-------------V-P-TL-----TSD-----------T--VRLKVPA--------------------
G--------TPSGRTLRVKGRGVH--TSK---G-------------------------NGDLLVTVDVAV--
PS--R--L--D----KEAREAVEAFAEATK-GED--------------------------------------
------------------------------------------------------------------------
------------------------------------------------------------------------
-------praglaakarl------------------------------------------------------
------------------------------------------------------------------------
------------
>act_1_tr_A0A5N6MRC7_A0A5N6MRC7_9MICC_Molecular_chaperone_DnaJ_OS_Arthrobacter_sp_785_OX_2606616_GN_dnaJ_PE_4_SV_1/1-380
------------------------------------------------------------------------
------------------------------------------------------------------------
-------------------------m----------------------------------------------
------------------------------------------------------------------------
--------------------------------------------SDHYQVLGVERD--ATG-EEIKK-----
-AYRKL--ARKLHPDVNN----A---PG----ASDE-------------------------------FKAVT
HAYE----------------------------------VLSDP-EKRRIYDT-TGNENGN------------
---------DNG--F--GGGg---------------------------------------------------
gFGAQGFG----------------------------------------------------------------
--FQDIFD---T-F-FGGGAPg--------------------------------------------------
--------------------------------gGRGPATRSRRGQD-ALI--SVRIDLKD-AVFGT-N-K-K
IDIDTAVVCPTCDGSCCQP--gTS---PRTCDICHGTGQ--VQRAVrs------------------------
----------ilGQVMTSA--PCGTCNGFGTVIP-----DPCHECSGEGR-V-R-NRRTLTIKVPAGVATGT
-----------------RIQLGGQGEAGL------AG--------GP------------SGDL--YVEIRV-
----------------------------NNDPT--------------FL-R---D-----------------
----------------------------G---DDL-HA-TLTVP-MTAAAL---------G------T----
TV-T-------------L-D-TF-----D-G-----------E--REITVKP--------------------
G--------TQSGEVSVLNDLGVT--HLR-GhG-------------------------RGDLRVHLHVET--
PQ--K--L--D----SEQEELLRRLAKLRG-EEY--------------------------------------
------------------------------------------------------------------------
------------------------------------------------------------------------
-------segrlnssgtgvfaklrdrlgnl------------------------------------------
------------------------------------------------------------------------
------------
>act_1_tr_A0A6I2G3G4_A0A6I2G3G4_9NOCA_Chaperone_protein_DnaJ_OS_Nocardia_sp_SYP_A9097_OX_2663237_GN_dnaJ_PE_3_SV_1/1-391
------------------------------------------------------------------------
------------------------------------------------------------------------
-----------------------mnr----------------------------------------------
------------------------------------------------------------------------
----------------------------------------EWLEKDFYKELGITSS--VGQ-DEIKK-----
-AYRKL--ARDLHPDKNP----GD--AK----AEER-------------------------------FKLVS
EAHA----------------------------------VLSDP-EKRKEYDE-ARKLFAG------------
---------GGF--G---RGgftpga----------------------------------------gygqpg
gGFSGDFNLG-D-I-FGG------Qqana-----------------------------------------gd
ggLGDLLG---G-L-FNRGG----------------------------------------------------
----------------------------------TRTSSRPRRGSD-VET--ETTLGFRE-AAQGV-T-V-P
LRMTSPAACTTCHGSGAKP--gTS---PRVCPYCNGSGV--VSRNQ--------------------------
------------GAFGFSE--PCEDCRGTGSIID-----DPCVDCHGSGI-Q-N-RTRTITVRIPPGVRDGQ
-----------------RIRLAGQGEAGL------RG--------AP------------PGDL--FVTVHV-
----------------------------SQDKV--------------FG-R---N-----------------
----------------------------G---DDL-TL-VLPVS-YSELVL---------G------T----
TV-S-------------V-P-TL-----E-G-----------R--VGVKVPP--------------------
G--------TADGRTLRVRGRGVP--KRD-G-G-------------------------AGDLLVTVKVAI--
PQ--K--L--D----DNAAEALRRYAEAEK-T----------------------------------------
------------------------------------------------------------------------
------------------------------------------------------------------------
-------sgfdpragwaga-----------------------------------------------------
------------------------------------------------------------------------
------------
>act_1_tr_A0A6I2FWR7_A0A6I2FWR7_9NOCA_Chaperone_protein_DnaJ_OS_Nocardia_sp_SYP_A9097_OX_2663237_GN_dnaJ_PE_3_SV_1/1-382
------------------------------------------------------------------------
------------------------------------------------------------------------
------------------------------------------------------------------------
------------------------------------------------------------------------
------------------------------------------MARDYYALLGVARN--ATD-QEIKR-----
-AYRKL--ARELHPDVNP----E---PE----AQER-------------------------------FREVS
TAYE----------------------------------VLTDA-EKRRIVDL-GGDPMES------------
---------GGG--A--G------------------------------------------------------
----G----------FSG--AGFGG-----------------------------------------------
--LGDVFE---A-F-FGGMNTs--------------------------------------------------
--------------------------------nPRKPRGRVQPGAD-SLL--RTRLSLQE-CAVGV-T-K-H
LTVDTAILCDVCVGSGTNG--nSK---PVRCETCGGAGE--VQTVQrs------------------------
----------flGQVMTSR--PCPTCRGAGETIP-----DPCHKCGGDGR-V-R-SRREIAAPIPAGVASGM
-----------------RVRLAAQGEVGP------GG--------GP------------AGDL--YVEIVE-
----------------------------QPHDT--------------FV-R---D-----------------
----------------------------S---DDL-HC-TIRVP-MVDATL---------G------T----
TV-V-------------I-D-TI-----LDG-----------P--VELTIPQ--------------------
G--------TQPGEVSVLRGHGMP--KLR-AnS-------------------------RGDLIAHLDIVI--
PT--K--M--D----SKQSDLLRKYKAMRP-NERte------------------------------------
-------vlS--------------------------------------------------------------
------------------------------------------------------------------------
-------tqsehnsglfarlrasfsgr---------------------------------------------
------------------------------------------------------------------------
------------
>act_1_tr_A0A6H9YWX9_A0A6H9YWX9_9ACTN_Chaperone_protein_DnaJ_OS_Actinomadura_rudentiformis_OX_359158_GN_dnaJ_PE_3_SV_1/1-390
------------------------------------------------------------------------
------------------------------------------------------------------------
--------------------mstkdy----------------------------------------------
------------------------------------------------------------------------
------------------------------------------LEKDYYKVLGVSKS--ASQ-DEIKK-----
-SYRKL--ARKYHPDANK----GD--AE----SEEK-------------------------------FKEVS
EAYD----------------------------------VLSDE-KRRKEYDS-MRAMPGGf-----------
--------rG-Q--Q--G------------------------------------------------------
--GGFGFDLG-D-L-FGQ--TGTSGgasg-----------------------------------------ag
erIGDIFG---G-L-FNRGGGa--------------------------------------------------
-------------------------------gsRTAGTRRARRGSD-VET--DVTLSFGR-SMNGV-T-V-P
IKLTSEAACPTCRGTGAKA--gTV---PRVCPSCEGTGH--ETRNL--------------------------
------------GNFGFQE--PCRECRGRGLVVD-----DPCTTCHGSGR-A-T-GTRTIQARIPAGVADGQ
-----------------KIRLKGKGAPGE------NG--------GP------------AGDL--YVNIKV-
----------------------------LPHKA--------------FG-R---S-----------------
----------------------------G---DNL-TL-TVPVT-FPEAAL---------G------A----
EI-K-------------V-P-TF-----QGQ-----------P--VTLRLPE--------------------
G--------TPNGRTLRVKGRGAP--RRD-G-T-------------------------KGDLLVTIDVQV--
PQ--K--L--D----DTTREALERLRAAGD-GDD--------------------------------------
------------------------------------------------------------------------
------------------------------------------------------------------------
-------lrsellqqaree-----------------------------------------------------
------------------------------------------------------------------------
------------
>act_1_tr_A0A6H9YJI6_A0A6H9YJI6_9ACTN_Chaperone_protein_DnaJ_OS_Actinomadura_rudentiformis_OX_359158_GN_dnaJ_PE_3_SV_1/1-377
------------------------------------------------------------------------
------------------------------------------------------------------------
------------------------------------------------------------------------
------------------------------------------------------------------------
------------------------------------------MANDYYATLGVRRD--ASA-DEIKK-----
-AYRRL--ARELHPDVNP----D---PE----TQEK-------------------------------FKEIT
QAYE----------------------------------VLSDP-KKREMYDL-GADPFAP------------
---------GGG--A--G------------------------------------------------------
--AGGFGGAG-F-P----------------------------------------------------------
--FSDIMD---A-F-FGTAT----------------------------------------------------
---------------------------------SRGPRSRARRGRN-ATL--RVELDLQE-TAFGT-T-R-E
LSIDTAVVCTSCTGSGCAP--gTH---PDTCDTCHGRGE--VQQVQrs------------------------
----------flGQVMTSR--PCPQCGGYGSVIR-----TPCPECSGDGR-V-R-TRRTVKVKIPAGVENGI
-----------------HIQLAGEGEVGP------GG--------GP------------PGDL--FLEIVE-
----------------------------KPHQI--------------FE-R---E-----------------
----------------------------G---DDL-HC-TVEIP-MTAAAL---------G------T----
NV-T-------------I-E-TL-----D-G-----------A--EEVDIKP--------------------
G--------TQSGQVITLYGRGVR--HLNeS-G-------------------------RGDLMIHVNVET--
PG--K--L--D----EEQEELLRRLAKLRG-EERpp------------------------------------
------gkfA--------------------------------------------------------------
------------------------------------------------------------------------
-------pgqrgvfsrlrdvfnqh------------------------------------------------
------------------------------------------------------------------------
------------
>alp_1_tr_A5G2V0_A5G2V0_ACICJ_Chaperone_DnaJ_domain_protein_OS_Acidiphilium_cryptum_strain_JF_5_OX_349163_GN_Acry_2992_PE_4_SV_1/1-306
------------------------------------------------------------------------
------------------------------------------------------------------------
------------------------------------------------------------------------
------------------------------------------------------------------------
-------------------------------------------MKDPYDVLGVARD--AGQ-DDIRR-----
-AYRRL--AKDHHPDLNP----GN--AA----AEAR-------------------------------FKEVS
AAYH----------------------------------LLSDA-DQRARFDR-GEIDAEG------------
---------QER-aR--HGTwrd-----------------------------------------------ya
eT---GEGAR-----------YGGGawt-------------------------------------------t
ddLEAMFG---S-M-FGGGG----------------------------------------------------
----------------------------------GGRRGGPGRGQD-RHY--SMTIGFVE-AVVGG-T-R-R
LSL---------------------------------------------------------------------
-----------------------------------------------------P-DGGTLDVRIPPGTEDGQ
-----------------LLRLRGKGGVGW------NG--------GP------------AGDA--LIRVSV-
----------------------------APHRF--------------FT-R---E-----------------
----------------------------G---QDI-RL-DLPVT-LAEAVL---------G------G----
QV-E-------------V-P-TP------GG-----------A--VRMRIPA--------------------
G--------SDSGTVLRLRGRGVP--AHG-AaA-------------------------AGDLYATLRVVI--
GK-----S--D----PALETFLRGWTPEET-P----------------------------------------
------------------------------------------------------------------------
------------------------------------------------------------------------
-------dpragmtetevpp----------------------------------------------------
------------------------------------------------------------------------
------------
>alp_1_sp_A5FZ18_DNAJ_ACICJ_Chaperone_protein_DnaJ_OS_Acidiphilium_cryptum_strain_JF_5_OX_349163_GN_dnaJ_PE_3_SV_1/1-383
------------------------------------------------------------------------
------------------------------------------------------------------------
------------------------------------------------------------------------
------------------------------------------------------------------------
-----------------------------------------MAKTDYYELLGVSRG--ASA-DELKK-----
-AYRKL--AMQYHPDRNP----GD--AA----AEQK-------------------------------FKDIN
EAYD----------------------------------VLKDE-QKRAAYDR-FGHAAFE------------
---------NGG--G--P------------------------------------------------------
-GAGGFGGGF-G-G-FGG--FEGG------------------------------------------------
--IGDIFE---Q-M-FGEAMG---------------------------------------------------
---------------------------------GRRGGRTERAGAD-LRA--AVEIDLTQ-AFTGT-K-T-E
IRVPTRVSCDACSGTGSADk-sAA---NDTCPTCGGAGR--VRAQQ--------------------------
------------GFFVVER--TCPTCGGAGRTVR-----NPCRVCSGAGT-V-P-RERTLSVTIPAGVEDGT
-----------------RIRLSGEGEAGG------RG--------AS------------PGDL--YVHVSI-
----------------------------RPHPI--------------FQ-R---D-----------------
----------------------------G---ANV-FC-RVPLR-MAQAAL---------G------G----
EI-E-------------V-P-AI-----DGT-----------R--ARVKIPA--------------------
G--------TQTGDQFRLRGKGFS--VLR-StA-------------------------RGDMYIQVAVET--
PQ--N--L--T----KRQRELLEEFEREAG-NTA--------------------------------------
------------------------------------------------------------------------
------------------------------------------------------------------------
-------sgspehegffakvkeffdgl---------------------------------------------
------------------------------------------------------------------------
------------
>alp_1_sp_Q5NPS5_DNAJ_ZYMMO_Chaperone_protein_DnaJ_OS_Zymomonas_mobilis_subsp_mobilis_strain_ATCC_31821_ZM4_CP4_OX_264203_GN_dna/1-375
------------------------------------------------------------------------
------------------------------------------------------------------------
------------------------------------------------------------------------
------------------------------------------------------------------------
-----------------------------------------MSELDYYSLLEVERT--ADD-KTIKT-----
-SYRRL--AMRYHPDRNP----GD--SD----AEER-------------------------------FKAIS
EAYD----------------------------------CLKDP-QKRAAYDR-YGKDAFQ------------
---------GGG-gF--GG-----------------------------------------------------
----FGGGAQ-D---FG-------G-----------------------------------------------
--FSDIFE---S-V-FGEFMG---------------------------------------------------
--------------------------------gRGQARSSVQRGAD-LRY--DLKISLEE-AFKGK-T-V-D
IEIDVASVCDACHGSGAKA--gSG---RKTCDTCHGSGR--IRVQQ--------------------------
------------GFFVVEQ--SCPVCQGKGEVIS-----DPCPECHGEGR-C-E-KHKTLSVNIPAGVDDGT
-----------------RIRLSGEGEAGV------HG--------GP------------AGDL--YIFIHV-
----------------------------TPHQV--------------FQ-R---E-----------------
----------------------------S---YNL-FA-HVPIS-FTKAAL---------G------G----
SI-H-------------V-P-SL-----DGE-----------Q--YEISIPA--------------------
G--------IQSGKQLKRRGAGMP--VLN-GrG-------------------------RGDLIIQIDVET--
PT--R--L--T----AKQRELLEQFRETET-GEE--------------------------------------
------------------------------------------------------------------------
------------------------------------------------------------------------
-------cpkssgffsklktiltge-----------------------------------------------
------------------------------------------------------------------------
------------
>alp_1_tr_Q5NLU6_Q5NLU6_ZYMMO_Chaperone_DnaJ_domain_protein_OS_Zymomonas_mobilis_subsp_mobilis_strain_ATCC_31821_ZM4_CP4_OX_2642/1-313
------------------------------------------------------------------------
------------------------------------------------------------------------
-------------------------m----------------------------------------------
------------------------------------------------------------------------
--------------------------------------------ADLYEKLGVTRN--ADE-AAIKK-----
-AYRSL--AKKYHPDHNK----DN--PQ----AAAR-------------------------------FSEVS
AAYD----------------------------------ILSDK-EKRAQYDR-GEIDDQGnp----------
------rfnGGG--F--GGFqgg----------------------------------------------agg
gG----RGGG-G-G-FGG--FNFGGgg--------------------------------------------g
gdFGDIFE---G-I-FGGGGGrs-------------------------------------------------
-------------------------------qrGGFSGRAAPKGSN-NLY--RLKVPFVD-AATLH-P-Q-R
ITL---------------------------------------------------------------------
-----------------------------------------------------G-DGKTIDLKLPAGVENGT
-----------------QMRLAGKGQPGP----------------GG------------AGDA--IVTIDI-
----------------------------QPHAF--------------FQ-R---K-----------------
----------------------------G---DDI-TL-NLPIS-LAEAVE---------G------A----
KV-K-------------V-P-TA-----E-G-----------A--VMVSVPA--------------------
G--------ASSGKVLRLRGKGFH--KKS-G-G-------------------------RGDELVTLMITI--
PE--N--D--S-----DLKQFVQKWGGK--------------------------------------------
------------------------------------------------------------------------
------------------------------------------------------------------------
-------eaynprsalgl------------------------------------------------------
------------------------------------------------------------------------
------------
>alp_1_tr_B8EMW0_B8EMW0_METSB_Chaperone_DnaJ_domain_protein_OS_Methylocella_silvestris_strain_DSM_15510_CIP_108128_LMG_27833_NCI/1-301
------------------------------------------------------------------------
------------------------------------------------------------------------
------------------------------------------------------------------------
------------------------------------------------------------------------
------------------------------------------MSRDPYEVLGVQRD--APA-GEIQK-----
-AYRKL--AKAHHPDLNP----GD--AA----AEEK-------------------------------FKEAA
SAYD----------------------------------LLSDA-EKRRRYDA-GEIDASG------------
---------AER--P--P-Qh--------------------------------------------------f
yRSYAGVDPD-A-S---P--YANES-----------------------------------------------
-aYADFLD---D------ETLas-------------------------------------------------
-------------------------------ilRGARRRGPAKGRN-LHY--RLGVDFLT-AVNGG-S-A-R
VGL---------------------------------------------------------------------
-----------------------------------------------------P-GAAPLDVTIPAGAELGQ
-----------------TLRLRGKGEAGS------NG--------GE------------PGDA--LVELEV-
----------------------------APHKF--------------FT-R---E-----------------
----------------------------G---DDI-HL-ILPVS-LSEAVL---------G------A----
EV-T-------------V-P-TP-----S-G-----------S--VSMRLPK--------------------
N--------ANSGTKLRLKGKGVA--RPN-G-G-------------------------RGDEYVTLKIML--
PD--K--S--D----PELASFVENWAAGKA-HD---------------------------------------
------------------------------------------------------------------------
------------------------------------------------------------------------
-------pradmkp----------------------------------------------------------
------------------------------------------------------------------------
------------
>alp_1_tr_B8EIQ0_B8EIQ0_METSB_Chaperone_protein_DnaJ_OS_Methylocella_silvestris_strain_DSM_15510_CIP_108128_LMG_27833_NCIMB_1390/1-382
------------------------------------------------------------------------
------------------------------------------------------------------------
---------------------mnwne----------------------------------------------
------------------------------------------------------------------------
--------------------------A-------------EMAKRDYYEVLGVSRS--CTE-IDLKA-----
-AFRKA--AMEHHPDRNP----GD--HT----AELK-------------------------------FKEVN
EAYQ----------------------------------TLSDQ-QKRASYDR-YGHAAFE------------
---------QGG--F--GS-----------------------------------------------------
-GDGFAASMS-D-I-FD-------------------------------------------------------
----DLFG---D-V-MNRRG----------------------------------------------------
----------------------------------GGGRSGAVRGSD-LRY--NMEITLEE-AFQGK-V-A-T
LTLPASVTCDVCSGSGAKS--gAK---PRGCPTCGGHGR--VRAQQ--------------------------
------------GFFAIER--TCPNCHGRGEIID-----DPCQPCGGTGR-V-T-RERSLSVNVPPGVEDGT
-----------------RIRLSGEGEAGQ------RG--------GP------------AGDL--YIFIST-
----------------------------QPHPF--------------FK-R---D-----------------
----------------------------G---ADL-FC-RVPIS-MVQATV---------G------G----
DV-E-------------V-H-TL-----GGG-----------S--AKVKIPE--------------------
G--------TQSGRQFKLRHKGMP--VLR-SrD-------------------------MGDLYIQVDVET--
PQ--N--L--T----KRQRELLAEFEAESS-NKT--------------------------------------
------------------------------------------------------------------------
------------------------------------------------------------------------
-------hpeasgffakmkdffenlggq--------------------------------------------
------------------------------------------------------------------------
------------
>alp_1_tr_C6XIL5_C6XIL5_HIRBI_Heat_shock_protein_DnaJ_domain_protein_OS_Hirschia_baltica_strain_ATCC_49814_DSM_5838_IFAM_1418_OX/1-320
------------------------------------------------------------------------
------------------------------------------------------------------------
------------------------------------------------------------------------
------------------------------------------------------------------------
------------------------------------------MSWDPYAALGVAKS--ATD-KEIKS-----
-AYRKL--AKELHPDVRP----ND--AP----AEAR-------------------------------FKRVS
AAFS----------------------------------LLSDP-DKRALYDR-GAIDADGneka--------
-----pqfrGGY--G--GGAg---------------------------------------------------
pQGFSGRPGA-D-G-FNG--FSGTHsgggr---------------------------------------aga
dvFEDLFG---G-M-FGQGGRarg------------------------------------------------
------------------------------aapGGGFGYGASKGAD-VRY--KLEIDFLD-AINGA-R-K-R
VSM---------------------------------------------------------------------
-----------------------------------------------------A-DGRSLNVNIPAGVEPGQ
-----------------TLRLKSQGEPGA------GG--------MN------------PGDA--LVEIGV-
----------------------------RSHPD--------------YE-R---S-----------------
----------------------------G---KNV-RM-DLRIS-LAEAVE---------G------A----
RV-K-------------V-P-TP-----S-G-----------E--VSLNIAA--------------------
G--------ANSGNVLRLKGKGVQ--SKD---K-------------------------PGDLLVRLLVTL--
PD--K--P--D----ADLKDFLKTWR----------------------------------------------
------------------------------------------------------------------------
------------------------------------------------------------------------
-------grdknvrd---------------------------------------------------------
------------------------------------------------------------------------
------------
>alp_1_tr_C6XII5_C6XII5_HIRBI_Chaperone_protein_DnaJ_OS_Hirschia_baltica_strain_ATCC_49814_DSM_5838_IFAM_1418_OX_582402_GN_dnaJ_/1-381
------------------------------------------------------------------------
------------------------------------------------------------------------
------------------------------------------------------------------------
------------------------------------------------------------------------
-----------------------------------------MSDTCYYELLGVSKD--VDE-KALKS-----
-AFRKK--AMQYHPDRNP----DD--AS----AEAM-------------------------------FKEVS
SAYE----------------------------------CLSDP-QKRAAYNQ-YGRAGYE------------
---------QGG-mG--SAGg---------------------------------------------------
gGGFGGQRPE-D-V-FG-------------------------------------------------------
----DIFA---D-F-FGGRQ----------------------------------------------------
---------------------------------SGGGRGGATRGSD-LRY--DYSITLEE-AFSGK-Q-A-E
IEIPTTETCDPCHGTGAAK--gYS---PETCGTCGGAGR--VRAQQ--------------------------
------------GFFTMER--TCGACQGRGTVIK-----KPCGKCGGRGN-V-H-AKRKLDINIPAGIEDGQ
-----------------RIRLQGEGEAGT------MG--------GP------------KGDL--YIFVSI-
----------------------------EEHEL--------------FE-R---D-----------------
----------------------------G---PNL-YA-RAPVP-FCKAAL---------G------G----
DI-E-------------M-P-TI-----SGG-----------R--ARVSIPE--------------------
G--------AQTGKRMRLKGKGMP--SLR-SaV-------------------------AGDLYVELFVET--
PR--N--L--S----AKQKELLREFSESCD-EDTn-------------------------------------
--------pE--------------------------------------------------------------
------------------------------------------------------------------------
-------hrgfisrvksffdasadae----------------------------------------------
------------------------------------------------------------------------
------------
>alp_1_tr_A3TWC7_A3TWC7_PSEBH_Chaperone_protein_DnaJ_OS_Pseudooceanicola_batsensis_strain_ATCC_BAA_863_DSM_15984_KCTC_12145_HTCC/1-381
------------------------------------------------------------------------
------------------------------------------------------------------------
------------------------------------------------------------------------
------------------------------------------------------------------------
-----------------------------------------MAKRDYYDVLGLSKG--AGE-DEIKK-----
-AYRKK--AKELHPDRNA----DN--PK----AEEQ-------------------------------FKEVN
EAYD----------------------------------CLKDA-DRKAAYDR-FGHAAFE------------
---------GGM--G--GGAr---------------------------------------------------
rGGPNQGDFA-S-A-FSD--VF--------------------------------------------------
---DDLFG---D-F-MGQRG----------------------------------------------------
---------------------------------PGGARQRATRGSD-LRY--NMRVSLED-AYEGL-Q-K-T
IQVPTSVQCTQCDGSGAEG--gSE---PATCPTCSGMGK--VRAQQ--------------------------
------------GFFTVER--TCPTCSGAGQIIK-----NPCKACGGMGR-V-E-RDRSLSVNIPAGVETGT
-----------------RIRLGGEGEAGM------RG--------GP------------AGDL--YIFIEV-
----------------------------EPHKI--------------FE-R---D-----------------
----------------------------G---PNL-FC-RVPVS-MTTAAL---------G------G----
DI-E-------------V-P-TI-----DGG-----------R--SRVKIPE--------------------
G--------SQSGRQMRLRSKGMP--ALR-GgG-------------------------TGDMMIELAVET--
PV--N--L--T----ARQKELLREFNDLSE-ENSp-------------------------------------
-------enK--------------------------------------------------------------
------------------------------------------------------------------------
-------dflksvrgfwdsmkg--------------------------------------------------
------------------------------------------------------------------------
------------
>alp_1_tr_F1Z5Y8_F1Z5Y8_9SPHN_Heat_shock_protein_DnaJ_like_protein_OS_Novosphingobium_nitrogenifigens_DSM_19370_OX_983920_GN_Y88/1-315
------------------------------------------------------------------------
------------------------------------------------------------------------
-------------------------m----------------------------------------------
------------------------------------------------------------------------
--------------------------------------------ADPYSTLGVDRN--ATE-KDIKS-----
-AYRKL--AKELHPDRNK----DN--PK----AADR-------------------------------FAEVT
QAYD----------------------------------LLSDK-DKRAQFDR-GEIDAEGnpt---------
------apfG--------FGrg-------------------------------------------------g
pGGGQGGFRH-D-G-FEG--FGGEGh----------------------------------------------
-dIGDIFE---G-L-FGGRGGmggggq---------------------------------------------
--------------------------ggggfggFGGRRPPPPKGAN-VTY--RLAVPFVD-AATRA-P-Q-R
ITL---------------------------------------------------------------------
-----------------------------------------------------R-DGKTIDLKLPAGVENGQ
-----------------QVRLGGKGDAGP-------G--------G-------------FGDA--IVTIEI-
----------------------------APHAF--------------FE-R---D-----------------
----------------------------G---DNI-RV-DVPIT-LDEAIN---------G------A----
KV-K-------------V-P-TV-----D-G-----------A--VMLTVAP--------------------
G--------TTGGRTLRLKGKGFL--RKN-G-E-------------------------RGDQLVTLVIDL--
PS-----D--D----ADLRQRLEGWKDTRN-P----------------------------------------
------------------------------------------------------------------------
------------------------------------------------------------------------
-------rsrlgv-----------------------------------------------------------
------------------------------------------------------------------------
------------
>alp_1_tr_F1Z9H5_F1Z9H5_9SPHN_Chaperone_protein_DnaJ_OS_Novosphingobium_nitrogenifigens_DSM_19370_OX_983920_GN_dnaJ_PE_3_SV_1/1-378
------------------------------------------------------------------------
------------------------------------------------------------------------
-------------------------m----------------------------------------------
------------------------------------------------------------------------
-----------------------------------------SAEIDFYELLEVERT--ADD-KTIKS-----
-AFRKL--AMRYHPDKNP----GD--QD----AEAK-------------------------------FKQIN
EAYG----------------------------------CLSDP-QKRAAYDR-FGHAAFQ------------
---------QGG-pG--GPG----------------------------------------------------
----GGAGFG-D-GnFSD------------------------------------------------------
--LGDIFE---T-I-FGGFG----------------------------------------------------
----------------------------------GGGRQPARRGAD-LRY--DLEISLEE-AFHGK-N-T-E
ISVEISQACEPCAGSGATP--gTA---TRRCNMCGGQGK--VRAQQ--------------------------
------------GFFMVER--TCPTCGGRGEVIE-----KPCKHCHGEGR-V-D-KPQRLEVEVPPGVDNGT
-----------------RIRLAGKGEAGP------FG--------AP------------PGDL--YIFLHV-
----------------------------ARHKV--------------FE-R---D-----------------
----------------------------G---TTL-LT-RAPIS-FTTAAL---------G------G----
SI-E-------------L-P-GL-----DGA-----------K--HVIEIPA--------------------
G--------IQSGKQLRKRGAGMP--VLQ-GrG-------------------------AGDLVIEIHVET--
PT--R--L--S----TRQRELLREFQETET-GEE--------------------------------------
------------------------------------------------------------------------
------------------------------------------------------------------------
-------cpqskgfferirdawndlte---------------------------------------------
------------------------------------------------------------------------
------------
>alp_1_tr_I3TMH1_I3TMH1_TISMK_Curved_DNA_binding_protein_OS_Tistrella_mobilis_strain_KA081020_065_OX_1110502_GN_cbpA_PE_4_SV_1/1-332
------------------------------------------------------------------------
------------------------------------------------------------------------
------------------------------------------------------------------------
------------------------------------------------------------------------
------------------------------------------MSRILYDRLGVAST--ASD-AEIKS-----
-AYRKL--AKKYHPDSRP----GD--KA----AEEK-------------------------------FKQIS
AAWH----------------------------------ILGDP-AQRKRYDA-GEIDEEGrerv--------
----aagfgG-G-gF--GAGgfgggrnagf---------------------------------sgfethfdg
rNGGFGGGFA-D-L-FEE--ILGGRgpr-------------------------------------------a
ggFSDMGG---A-G-MGGAGGg--------------------------------------------------
-------------------------------gpGRGGPGMGGSVPD-TEA--RITVSFTE-AALGA-T-R-R
ISLS--------------------------------------------------------------------
-------------------------------------------------------GAGELDLKIPAGATDGT
-----------------KLRLRGKGQGG--------------------------------GDL--IVRLEV-
----------------------------APHPT--------------FR-R---E-----------------
----------------------------G---NDI-HL-DLPVT-LAEAVL---------G------A----
KV-D-------------V-P-TL-----D-G-----------Q--ARITVPA--------------------
G--------SSSGRKLRLKGKGVP--ARS---G-------------------------VGDLYVHLKIVL--
PD--Q--P--D----PALQAAVKDWAEAHP-Q----------------------------------------
------------------------------------------------------------------------
------------------------------------------------------------------------
-------ldprrnlkg--------------------------------------------------------
------------------------------------------------------------------------
------------
>alp_1_tr_I3TRC5_I3TRC5_TISMK_Chaperone_protein_DnaJ_OS_Tistrella_mobilis_strain_KA081020_065_OX_1110502_GN_dnaJ_PE_3_SV_1/1-393
------------------------------------------------------------------------
------------------------------------------------------------------------
-------------------mprlkvq----------------------------------------------
------------------------------------------------------------------------
------------------------ST--------------TMAKADYYEMLGVARD--ADE-ATLKK-----
-AFRKL--AMQYHPDRNP----GD--AE----AEQR-------------------------------FKEIN
EAYE----------------------------------VLKDP-KKRQAYDQ-FGHAAFE------------
---------AGM--G--GGR----------------------------------------------------
-GGPRGFDFG-S-S-FAD--VF--------------------------------------------------
---EDIFG---E-F-MGGGR----------------------------------------------------
----------------------------------GGGRGGGSRGAD-MRF--DLEITLED-AFNGK-Q-T-E
ITVPASATCEVCDGSGAAE--gTQ---PVTCPTCNGHGK--VRATQ--------------------------
------------GFFTIER--TCPACHGVGRVIK-----DPCKNCGGAGR-V-R-RDKTLAVNIPAGVEDGM
-----------------RIRLSGEGEAGV------RG--------GP------------PGDL--YIFLAV-
----------------------------APHPV--------------FQ-R---D-----------------
----------------------------G---VDV-SC-RVPIP-MTRAAL---------G------G----
TV-E-------------V-P-TL-----EGA-----------R--VRLNIPA--------------------
G--------TQSGHQFRLRSKGMP--SVQgRgG-------------------------RGDMYVIINVET--
PV--N--L--S----ARQRELLEEFEREGS-EGG--------------------------------------
------------------------------------------------------------------------
------------------------------------------------------------------------
-------tssspqsegffakvkelwsdltd------------------------------------------
------------------------------------------------------------------------
------------
>alp_1_tr_K5XTE2_K5XTE2_9PROT_Chaperone_protein_DnaJ_OS_Acidocella_sp_MX_AZ02_OX_1214225_GN_dnaJ_PE_3_SV_1/1-382
------------------------------------------------------------------------
------------------------------------------------------------------------
------------------------------------------------------------------------
------------------------------------------------------------------------
-----------------------------------------MAKQDYYATLGVARG--ASA-DELKK-----
-AYRKL--AMQYHPDRNP----GD--TA----AEAK-------------------------------FKELN
EAYD----------------------------------VLKDD-QKRAAYDR-FGHSAFE------------
---------NGG--M--G------------------------------------------------------
----GGGGFG-G-G-FGG--FEGG------------------------------------------------
--LGDIFE---Q-M-FGGGG----------------------------------------------------
----------------------------------RRGAERAQTGAD-IKA--AVTIDLTE-AFAGT-K-A-N
VRVATRMACDACNGSGSADk-nAS---ADSCATCGGAGR--VRAQQ--------------------------
------------GFFVVER--TCPTCGGSGHTVR-----NPCRVCSGAGT-V-P-RERTLAVQIPAGVEDGT
-----------------RIRLAGEGEAGP------RG--------AQ------------PGDL--YVHVAI-
----------------------------RPHAI--------------FQ-R---D-----------------
----------------------------G---ANI-FC-RVPLR-MAQAAL---------G------G----
EI-E-------------V-P-AI-----DGS-----------A--ARVKIPA--------------------
G--------TQSGDQFRLRAKGFS--VLR-StQ-------------------------RGDMYIQVAVET--
PQ--N--L--T----KRQRELLEQFDQESA-SHQ--------------------------------------
------------------------------------------------------------------------
------------------------------------------------------------------------
-------agspehegffakvkdflkgvaegn-----------------------------------------
------------------------------------------------------------------------
------------
>alp_1_tr_K5YN49_K5YN49_9PROT_Chaperone_DnaJ_domain_containing_protein_OS_Acidocella_sp_MX_AZ02_OX_1214225_GN_MXAZACID_06286_PE_/1-297
------------------------------------------------------------------------
------------------------------------------------------------------------
------------------------------------------------------------------------
------------------------------------------------------------------------
------------------------------------------MADDPYKILGVKKE--ASA-DEIRS-----
-AYRKL--AKKHHPDLNP----GN--KA----AEET-------------------------------FKSIS
GAYD----------------------------------LLSDA-EKRGKYDR-GEIDASG------------
---------AER-pQ--AQSw---------------------------------------------------
rQ-YAEAGPG-E-R-YAY--SGAGGg----------------------------------------------
adFEDLFG---N-I-FN-------------------------------------------------------
-----------------------------------QRPRGPAKGRD-RQY--SLEVGFLE-AVSGA-T-R-R
ITL---------------------------------------------------------------------
-----------------------------------------------------P-DGGTLDVKIPPGTEEGD
-----------------ILRLRGKGDPGA------KG--------GP------------DGDA--LIEIHI-
----------------------------APHKF--------------YR-R---L-----------------
----------------------------G---RNI-HM-EVPVS-MKEAVL---------G------A----
KI-T-------------L-P-TP-----A-G-----------D--VAMTIRP--------------------
G--------TESGTEMRLRGRGVP-aHGK-H-E-------------------------AGDLHVKLNVVI--
GP-----A--D----AALKTFLEGWE----------------------------------------------
------------------------------------------------------------------------
------------------------------------------------------------------------
-------qpgfnpreglk------------------------------------------------------
------------------------------------------------------------------------
------------
>alp_1_tr_K9HPL0_K9HPL0_9PROT_Chaperone_protein_DnaJ_OS_Caenispirillum_salinarum_AK4_OX_1238182_GN_dnaJ_PE_3_SV_1/1-384
------------------------------------------------------------------------
------------------------------------------------------------------------
------------------------------------------------------------------------
------------------------------------------------------------------------
-----------------------------------------MSKRDYYEVLGVSKG--AGA-DELKK-----
-AYRKQ--AMKYHPDRNP----GD--AE----AEAR-------------------------------FKELN
EAYD----------------------------------VLKDD-QKRAAYDR-FGHGAFE------------
---------GGM--G--GA-----------------------------------------------------
--GAGAGGFS-D---FSS--AFGGG-----------------------------------------------
--FADIFD---E-M-FGGGMR---------------------------------------------------
--------------------------------gGGRGRGGPARGHD-LRY--NMDITLEE-AFHGK-K-A-T
IQVPTGVQCEACDGSGAKS--gSG---VSNCGTCGGIGR--VRAQQ--------------------------
------------GFFTIER--TCPTCGGEGQVIK-----DPCGECGGTGR-Q-H-KEKTLEVTVPAGVEDGT
-----------------RIRLAGEGEAGM------RG--------AP------------PGDL--YIFLTI-
----------------------------KPHRI--------------FQ-R---D-----------------
----------------------------G---ANI-MC-RVPIP-MTTAAL---------G------G----
SI-E-------------V-P-AI-----DGT-----------K--ARVTIPA--------------------
G--------TQTGQQFRLKGKGMS--VLR-SpL-------------------------RGDMFIEAAVET--
PV--N--L--T----KRQKELLEEFAEAGG-EKD--------------------------------------
------------------------------------------------------------------------
------------------------------------------------------------------------
-------qspessgffkrvkelwddltd--------------------------------------------
------------------------------------------------------------------------
------------
>alp_1_tr_K9HFS8_K9HFS8_9PROT_DnaJ_class_molecular_chaperone_CbpA_OS_Caenispirillum_salinarum_AK4_OX_1238182_GN_C882_1347_PE_4_S/1-325
------------------------------------------------------------------------
------------------------------------------------------------------------
------------------------------------------------------------------------
------------------------------------------------------------------------
-------------------------------------------MRDPYTVLGVSKS--ASQ-DEIKK-----
-AYRRL--ARTMHPDLHP----GD--TK----AADR-------------------------------FKEIN
AAYG----------------------------------LLGDA-DKRARYDR-GEVDADGnpr---------
-----hpgfGGG-aG--GGSyrwrntg--------------------------------------aggggsr
tGGPFGFDF-------DT--AFGDD-----------------------------------------------
----DLFS---D-I-FARASRgr-------------------------------------------------
------------------------------ggpGAGSRPPPRKGPD-SHY--RLTVSFAE-AATGT-T-R-R
VRL---------------------------------------------------------------------
-----------------------------------------------------S-NGKTLDVKIPPRSEDGA
-----------------TLRLKGQGLSTP------GV--------AT------------PGDA--LVEITI-
----------------------------KPGGP--------------FR-Y---E-----------------
----------------------------G--aDDV-VA-SVPVT-LKEAVL---------G------A----
KV-T-------------V-P-TL-----T-G-----------R--VAVTVPE--------------------
G--------SNGGTTLRLRGKGAP--RKD-GsG-------------------------HGDLLVRLQIVL--
PD--P--K--D----KALKDFLSRWNPE--------------------------------------------
------------------------------------------------------------------------
------------------------------------------------------------------------
-------gadedvrarlfed----------------------------------------------------
------------------------------------------------------------------------
------------
>alp_1_tr_M5F230_M5F230_9RHIZ_Chaperone_protein_DnaJ_OS_Mesorhizobium_sp_STM_4661_OX_1297570_GN_dnaJ_PE_3_SV_1/1-376
------------------------------------------------------------------------
------------------------------------------------------------------------
------------------------------------------------------------------------
------------------------------------------------------------------------
------------------------------------------MKADFYETLGVEKG--ADD-KELKS-----
-AFRKL--AMQFHPDRNP----GD--HS----CEHK-------------------------------FKEIN
EAYE----------------------------------TLKDP-QKRAAYDR-FGHAAFE------------
---------QGG-mN--GGA----------------------------------------------------
-QGFGAGGFA-D-I-FE-------------------------------------------------------
----DIFG---D-M-MGGRQ----------------------------------------------------
----------------------------------RRSSGGRERGAD-LRY--NMEITLEE-AFAGK-T-A-Q
IHVPASISCTECSGSGAKP--gTQ---PVTCSMCNGHGK--VRATQ--------------------------
------------GFFSIER--TCPQCQGRGQTIK-----EPCPKCAGQGR-V-T-EERSLSVNIPAGIEDGT
-----------------RIRLANEGEAGL------RG--------GP------------SGDL--YIFLAV-
----------------------------RPHEF--------------FQ-R---D-----------------
----------------------------G---ADL-YC-KVPIS-MTTAAL---------G------G----
SF-E-------------V-A-TL-----DG------------T-qTKVKVPE--------------------
G--------TQNGRQFRLKGKGMP--VLR-QpN-------------------------VGDLYIQTAVET--
PQ--N--L--S----RRQRELLEEFEQLSS-QDN--------------------------------------
------------------------------------------------------------------------
------------------------------------------------------------------------
-------spqssgffarmkdffeafger--------------------------------------------
------------------------------------------------------------------------
------------
>alp_1_tr_M5F882_M5F882_9RHIZ_Heat_shock_protein_DnaJ_OS_Mesorhizobium_sp_STM_4661_OX_1297570_GN_MESS4_430009_PE_4_SV_1/1-308
------------------------------------------------------------------------
------------------------------------------------------------------------
------------------------------------------------------------------------
------------------------------------------------------------------------
-------------------------------------------MRDPYEVLGVAKN--ASA-KDIKS-----
-AYRKL--AKKHHPDQNP----ND--PK----AKDR-------------------------------FAAAN
QAYE----------------------------------IVGDE-KARAAFDR-GEIDADG------------
---------KPR-fQ--GFE----------------------------------------------------
-GAAGGGDPF-S-G-FRR--QQGPGgsrfefrsg-------------------------------rpggdpf
dgNSDIFS---Q-I-FGDAFSga-------------------------------------------------
------------------------------rgaGAGERWQAQPGAD-LNV--TLDITIEE-AATAE-K-V-T
AMF---------------------------------------------------------------------
-----------------------------------------------------P-DGRKIAVKLPAYVEDGQ
-----------------TIRLKGQGEQGP-----------------Q------------PGDA--LVKIHF-
----------------------------RRHPR--------------YR-V---D-----------------
----------------------------G---RDL-HA-DLPVA-LADAVL---------G------A----
KV-A-------------V-E-TP-----T-G-----------K--LAVNVPA--------------------
W--------SSSDKVLRLKGRGLP--EKA-G-G-------------------------HGDLYAHVRLML--
PE--G--G--D----SDLEALLR-------------------------------------------------
------------------------------------------------------------------------
------------------------------------------------------------------------
-------rrkg-------------------------------------------------------------
------------------------------------------------------------------------
------------
>alp_1_tr_A0A085FN03_A0A085FN03_9BRAD_Chaperone_protein_DnaJ_OS_Bosea_sp_LC85_OX_1502851_GN_dnaJ_PE_3_SV_1/1-379
------------------------------------------------------------------------
------------------------------------------------------------------------
------------------------------------------------------------------------
------------------------------------------------------------------------
-----------------------------------------MSKRDYYEILGVSKT--ASE-AELKS-----
-AFRKL--AMQCHPDRHP----GD--KG----AEAK-------------------------------FKELN
EAYQ----------------------------------VLADG-QKRGAYDR-YGHQAFE------------
---------NGG--G--G------------------------------------------------------
--PGGGADFS-D-F-MS-------------------------------------------------------
----DIFD---S-F-FGDARGr--------------------------------------------------
--------------------------------gGPRGANGRERGAD-LRY--NLEIGLED-AFAGK-S-A-S
IRVPTSIACESCSGTGAKP--gST---SRQCPTCGGHGR--VRANQ--------------------------
------------GFFSVER--TCPTCNGRGEVID-----DPCKNCSGAGR-V-T-RERTLSVNIPAGVEDGT
-----------------RIRLAGEGEAGL------RG--------GP------------AGDL--YIFLSI-
----------------------------RPHAI--------------FQ-R---D-----------------
----------------------------G---ADL-FC-RVPLG-LTSAAL---------G------G----
EI-E-------------V-P-TL-----TGE-----------K--ARVKIPE--------------------
G--------TQNGKQFRLKAKGMS--VLR-SrE-------------------------VGDLYIEVVVET--
PQ--K--L--T----ARQRELLLEFERECS-G----------------------------------------
------------------------------------------------------------------------
------------------------------------------------------------------------
-------athpetagffgrvkeflggmsggaa----------------------------------------
------------------------------------------------------------------------
------------
>alp_1_tr_A0A085F5X9_A0A085F5X9_9BRAD_Heat_shock_protein_DnaJ_OS_Bosea_sp_LC85_OX_1502851_GN_FG93_04356_PE_4_SV_1/1-305
------------------------------------------------------------------------
------------------------------------------------------------------------
------------------------------------------------------------------------
------------------------------------------------------------------------
-------------------------------------------MRDPYQVLGVAPG--ASE-AEIKK-----
-AYRRR--AKDLHPDRNQ----DD--PK----AQDR-------------------------------FSELN
SAYE----------------------------------IVGDE-TKRKQFDR-GEIDAEGkpkf--------
-----qgfeG-M-------Ga---------------------------------------------------
gRGGRAGGFE-F-N-FGQ--GG--Gapfgrg------------------------------------gadqg
fdPADIFG---S-L-FGDAARr--------------------------------------------------
--------------------------------gGSRARHEPQKPPE-QSF--TLSVSLAE-AATGA-T-R-R
VKL---------------------------------------------------------------------
-----------------------------------------------------P-HGREVDVTIPEGVADGK
-----------------VMRLRGLGQTDP------FS--------GE------------AGDL--LMTIKV-
----------------------------KPDPR--------------FT-I---E-----------------
----------------------------G---HDL-RT-RVAVP-LATAVL---------G------G----
PL-H-------------V-P-TL-----T-G-----------A--VEMNIPP--------------------
L--------TGTTKQFRLRGKGLK--GEK-G-H-------------------------HGDLFVAIDIEM--
PG--K-----D----PELTALMK-------------------------------------------------
------------------------------------------------------------------------
------------------------------------------------------------------------
-------arse-------------------------------------------------------------
------------------------------------------------------------------------
------------
>alp_1_tr_A0A0B4WYB3_A0A0B4WYB3_9RHIZ_Chaperone_protein_DnaJ_OS_Rhizobium_gallicum_bv_gallicum_R602_OX_1418105_GN_dnaJ_PE_3_SV_1/1-380
------------------------------------------------------------------------
------------------------------------------------------------------------
------------------------------------------------------------------------
------------------------------------------------------------------------
-----------------------------------------MAKADFYETLGVAKT--ADE-KELKS-----
-AFRKL--AMKYHPDKNP----DD--KS----AEIK-------------------------------FKEIN
EAYE----------------------------------TLKDP-QKRAAYDR-YGHAAFE------------
---------HGG-mG-aGGFgg-------------------------------------------------g
aGFAGGGGFS-D-I-FE-------------------------------------------------------
----DIFG---E-M-MGGGRG---------------------------------------------------
---------------------------------RQRSSGGRERGAD-LRY--NMEISLEE-AFSGK-T-A-Q
IRVPTSITCDMCSGSGAKP--gTQ---PKTCGTCQGSGR--VRAAQ--------------------------
------------GFFSIER--TCPTCHGRGQTIP-----DPCPKCHGQGR-V-T-EERSLSVNIPAGIEDGT
-----------------RIRLQGEGEAGT------RG--------GP------------AGDL--YIFLSV-
----------------------------KPHEF--------------YQ-R---D-----------------
----------------------------G---ADL-YC-AVPIS-MTTAAL---------G------G----
TF-D-------------V-A-TL-----DGT-----------K--SRVTVPE--------------------
G--------TQAGKQFRLKGKGMP--VLR-SsQ-------------------------TGDLYIQIQIET--
PQ--K--L--S----KRQRELLQEFEQLSS-KEN--------------------------------------
------------------------------------------------------------------------
------------------------------------------------------------------------
-------npestgffarmkeffeg------------------------------------------------
------------------------------------------------------------------------
------------
>alp_1_tr_A0A0B4XGT1_A0A0B4XGT1_9RHIZ_Curved_DNA_binding_protein_CbpA_OS_Rhizobium_gallicum_bv_gallicum_R602_OX_1418105_GN_cbpA_/1-304
------------------------------------------------------------------------
------------------------------------------------------------------------
------------------------------------------------------------------------
------------------------------------------------------------------------
------------------------------------------MNQNPYELLGVKPD--ANQ-KEIQS-----
-AFRKL--AKKFHPDLNP----GD--KR----AETR-------------------------------FKDIS
AAYE----------------------------------LLSDE-EKRARFDR-GEIDMTG------------
---------AEQ--A--PRNyyrd--------------------------------------------yasa
sGPGGPYHNT-S-G-FAD--FGD-------------------------------------------------
--ADDPFA---S-F-FSRRS----------------------------------------------------
-----------------------------------GGAQFRAQGMD-RQF--SMEVDFLD-AVNGA-R-K-Q
VRL---------------------------------------------------------------------
-----------------------------------------------------P-DGPPLDVQIPAGTRDGQ
-----------------MLRLRGKGEPGI------GG--------GP------------AGDA--LIDIRV-
----------------------------RPHRF--------------FT-R---D-----------------
----------------------------G---DDI-RL-ELPVS-LSEAVL---------G------G----
KV-R-------------V-P-TP-----S-G-----------P--VNLTLPP--------------------
Y--------SNTGKVLRLKGKGVV--RRG-G-E-------------------------QGDVYVTLKIVL--
PD--K--P--D----DRLTAFVKDWAETSA-QDP--------------------------------------
------------------------------------------------------------------------
------------------------------------------------------------------------
-------rrsmev-----------------------------------------------------------
------------------------------------------------------------------------
------------
>alp_1_tr_A0A0D8CEV1_A0A0D8CEV1_9PROT_Molecular_chaperone_DnaJ_OS_Thalassospira_sp_HJ_OX_1616823_GN_UF64_10455_PE_4_SV_1/1-310
------------------------------------------------------------------------
------------------------------------------------------------------------
-------------------------m----------------------------------------------
------------------------------------------------------------------------
--------------------------------------------QDPYKTLGVAKT--ASQ-DEIKK-----
-AYRKL--ARELHPDVNP----GD--AK----IEER-------------------------------FKKVS
SAYH----------------------------------LLGDA-ERRKKFDN-GEIDVDGrets--------
-----pfarGGG--G---------------------------------------------------------
-HAGGGFGGG-D-P-FGG--FSGAN-----------------------------------------------
--AEDIFD---E-I-FGKGRGrgggg----------------------------------------------
----------------------------gfggfGGERKPKKVKGPN-ISY--ELSLDFSE-AILGT-T-K-R
INL---------------------------------------------------------------------
-----------------------------------------------------A-SGKSLEVRIPPGSENEQ
-----------------TLRLKGQGMAGM------NG--------GE------------AGDA--LIKLHV-
----------------------------HPDKT--------------FR-R---Q-----------------
----------------------------G---NDI-HC-DLAIS-LSEAIL---------G------G----
SI-E-------------V-P-IV-----D-G-----------K--VNMKLPA--------------------
N--------ANSGTKLRLRGKGAP--YDR-GnK-------------------------RGDQYVHLTVKL--
PE--E--R--D----EELIEFIKDWSEKHP-Y----------------------------------------
------------------------------------------------------------------------
------------------------------------------------------------------------
-------kar--------------------------------------------------------------
------------------------------------------------------------------------
------------
>alp_1_tr_A0A0D8CD78_A0A0D8CD78_9PROT_Chaperone_protein_DnaJ_OS_Thalassospira_sp_HJ_OX_1616823_GN_dnaJ_PE_3_SV_1/1-383
------------------------------------------------------------------------
------------------------------------------------------------------------
------------------------------------------------------------------------
------------------------------------------------------------------------
-----------------------------------------MAKEDYYELLGVSKD--ASA-AELKS-----
-AYRKQ--AMKYHPDKNP----GD--TE----AEVK-------------------------------FKQVN
EAYE----------------------------------VLKDQ-EKRAAYDR-FGHAAFE------------
---------QGG--P--G------------------------------------------------------
----GGGGFG-G-G-FGG--GFGGG-----------------------------------------------
-gFADVFD---E-I-FGAMGG---------------------------------------------------
--------------------------------gRRGGGGGSSRGAD-LRY--NMAITLEE-AFEGK-K-A-E
ITIPGSVQCDECDGTGAEP--gSQ---PVTCPTCNGHGK--VRAQQ--------------------------
------------GFFTIER--TCPSCHGKGKMVK-----NPCKACHGVGR-V-E-KEKTLQVTIPAGVEDAT
-----------------RIRLAGEGEAGT------NG--------AP------------PGDL--YIFLDI-
----------------------------QHHRF--------------FQ-R---E-----------------
----------------------------S---ANL-YC-RIPIP-MSKAAL---------G------G----
TI-E-------------V-P-TI-----EGT-----------R--TRINIPA--------------------
G--------TQSGQQLRLRGKGMT--ILR-SqA-------------------------RGDMFVEVSVET--
PV--N--L--T----DRQKELLEEFDEISR-EEGs-------------------------------------
-------hpE--------------------------------------------------------------
------------------------------------------------------------------------
-------segffskmkeiwkdltd------------------------------------------------
------------------------------------------------------------------------
------------
>alp_1_tr_A0A0D6MLX8_A0A0D6MLX8_9PROT_Chaperone_protein_DnaJ_OS_Tanticharoenia_sakaeratensis_NBRC_103193_OX_1231623_GN_dnaJ_PE_3/1-378
------------------------------------------------------------------------
------------------------------------------------------------------------
-------------------------m----------------------------------------------
------------------------------------------------------------------------
-----------------------------------------ATKMDFYAVLEVTRD--ASP-EVLKK-----
-AYRKQ--AMKYHPDRNP----GD--AS----AEQK-------------------------------FKEVN
EAYD----------------------------------ILKDD-QKRAAYDQ-YGHAAFE------------
---------GGG--P--G------------------------------------------------------
--AGG----------FGG--FEAGG-----------------------------------------------
--LGDIFE---Q-M-FGDMM----------------------------------------------------
---------------------------------GGRRGGRRRTGAD-VQV--QVEISLTE-AFSGV-T-K-P
VEIRTRITCEACDGTGSADk-dAG---SSTCPTCHGAGK--VRAQQ--------------------------
------------GFFLVER--ACPTCHGAGKVVR-----NPCRVCHGAGT-T-Q-ETRTLDVQIPAGVEDGT
-----------------RIRMPGAGEAGG------QG--------VQ------------PGDL--YVHVGV-
----------------------------LAHEI--------------FQ-R---D-----------------
----------------------------G---ANI-YC-RVPLR-MTQAAL---------G------T----
EV-E-------------V-P-VI-----DGS-----------R--AKVKIPP--------------------
A--------TQTGENFRLRGKGFS--VLR-SaA-------------------------RGDMYIQVAVET--
PQ--R--L--T----KRQRELLEEFEAEAG-ADH--------------------------------------
------------------------------------------------------------------------
------------------------------------------------------------------------
-------ataspenagffskvrdffegka-------------------------------------------
------------------------------------------------------------------------
------------
>alp_1_tr_A0A0D6MHE5_A0A0D6MHE5_9PROT_Chaperone_protein_DnaJ_OS_Tanticharoenia_sakaeratensis_NBRC_103193_OX_1231623_GN_Tasa_003_/1-314
------------------------------------------------------------------------
------------------------------------------------------------------------
------------------------------------------------------------------------
------------------------------------------------------------------------
------------------------------------------MSSDPYETLGVARG--ASD-DDIKR-----
-AYRSL--AKKYHPDRNK----GD--TQ----AEER-------------------------------FKAVG
AAYG----------------------------------ILGDS-EKRARFDR-GEIDANGqer---------
------apfGAG-fG--GGG----------------------------------------------------
-AYAGGGGPR-G-G-FGG--FEGASe----------------------------------------------
edLGAFFS---D-M-FSGGFQgdf------------------------------------------------
------------------------------qpgGAAGRRTPRRGAD-RSF--RLTVPFVD-AVLGT-T-S-R
VTL---------------------------------------------------------------------
-----------------------------------------------------P-DGGTLDVRIPPGIEEGQ
-----------------TLRLRGKGSPGR------KGpq----geGP------------PGDA--LIEVSI-
----------------------------APDAR--------------FT-R---D-----------------
----------------------------G---TTV-RA-TVAID-LRTAVL---------G------G----
KL-T-------------V-P-TP-----K-G-----------D--VTMTVPR--------------------
H--------SDTGRVLRLAGRGVS--AHG-SaP-------------------------AGDLLVTLEIHL--
GK-----V--D----PKLEA----------------------------------------------------
------------------------------------------------------------------------
------------------------------------------------------------------------
-------flageteaaqkag----------------------------------------------------
------------------------------------------------------------------------
------------
>alp_1_tr_A0A0Q8B0Y8_A0A0Q8B0Y8_9RHIZ_Chaperone_protein_DnaJ_OS_Rhizobium_sp_Root564_OX_1736563_GN_dnaJ_PE_3_SV_1/1-376
------------------------------------------------------------------------
------------------------------------------------------------------------
------------------------------------------------------------------------
------------------------------------------------------------------------
-----------------------------------------MAKADFYETLGVSRS--ADE-KELKS-----
-AFRKL--AMKYHPDKNP----DD--AE----SEKK-------------------------------FKEIN
EAYE----------------------------------TLKDP-QKRAAYDR-FGHAAFE------------
---------HGG-mG--GGGg---------------------------------------------------
gGGFASGGFS-D-I-FE-------------------------------------------------------
----DIFG---E-M-MGGGR----------------------------------------------------
---------------------------------ARRSSGGRERGAD-LRY--NMEISLEE-AFAGK-T-A-Q
IRVPTSITCDVCSGSGAKP--gTS---PKTCGTCQGSGR--VRAAQ--------------------------
------------GFFSVER--TCPTCHGRGQTIT-----DPCTKCHGQGR-V-T-EERSLSVNIPAGIEDGT
-----------------RIRLQGEGEAGM------RG--------GP------------SGDL--YIFLSV-
----------------------------RPHEF--------------FQ-R---D-----------------
----------------------------G---ADL-YC-AVPIS-MTTAAL---------G------G----
TF-D-------------V-T-TL-----DGT-----------K--SRVTVPE--------------------
G--------TQPGKQFRLKGKGMP--VLR-SaQ-------------------------TGDLYIQIQIET--
PQ--K--L--T----KRQRELLQEFEEISS-KDN--------------------------------------
------------------------------------------------------------------------
------------------------------------------------------------------------
-------npestgffarmkeffdg------------------------------------------------
------------------------------------------------------------------------
------------
>alp_1_tr_A0A0Q8BBR9_A0A0Q8BBR9_9RHIZ_Molecular_chaperone_DnaJ_OS_Rhizobium_sp_Root564_OX_1736563_GN_ASD74_09960_PE_4_SV_1/1-372
------------------------------------------------------------------------
------------------------------------------------------------------------
------------------------------------------------------------------------
------------------------------------------------------------------------
-------------------------------------------MRDPYSILGVKRD--ADS-DEIKA-----
-AWRSK--AKTVHPDHNR----DD--PD----ANAR-------------------------------FTEIG
QAYD----------------------------------LLKDP-KKRGLYDQ-ARRASDGkq----------
-------reQ---------Timqkreaareaarqaaerakaaeklmeelaraqarnekataeseegpsattt
sGSTKPETPE-D-M-LER--IFGAEakvkggad--------------------------------lgksgma
gsA-----------------Edasaqeaaeagn---------------------------------------
--------------------svaigffnalirrFKPAPPVVEKAPD-MTA--EAIVTVSD-IIAQK-Q-V-T
LRM---------------------------------------------------------------------
-----------------------------------------------------P-DEREVRFQLPVGATDGH
-----------------VVRLKGQGLKLP-------D--------AP------------RGDL--VVTVLT-
----------------------------ARDDA--------------FT-V---K-----------------
----------------------------G---YDI-HM-SLPIA-LADAVL---------G------C----
EA-K-------------V-Q-SP-----R-G-----------E--QQLSVPA--------------------
W--------SGSDKAIHVPGKGLQ--KDD-G-T-------------------------FGDLVVELRIVL--
LE--T--P--D----AKVTDLMRHMRE---------------------------------------------
------------------------------------------------------------------------
------------------------------------------------------------------------
-------glyl-------------------------------------------------------------
------------------------------------------------------------------------
------------
>alp_1_tr_A0A0S6X5Y8_A0A0S6X5Y8_9SPHN_Chaperone_protein_DnaJ_OS_Novosphingobium_sp_MBES04_OX_1206458_GN_dnaJ_PE_3_SV_1/1-382
------------------------------------------------------------------------
------------------------------------------------------------------------
-----------------------msa----------------------------------------------
------------------------------------------------------------------------
------------------------------------------TEIDYYELLEVSRD--ADD-KTIKS-----
-AYRRM--AMRFHPDKNP----GD--AE----AESR-------------------------------FKQCS
EAYD----------------------------------VLKDP-QKRAAYDR-FGHAAFQ------------
---------QGM--G--GGGgh------------------------------------------------gg
gMGAEFGDIG-D-I-F--------------------------------------------------------
---ESIFG---S-A-FGGGA----------------------------------------------------
----------------------------------GGGRQQARRGAD-LPF--DMEISLED-AFKGR-K-T-E
ITIEVSQPCEPCEGSGAEP--gTG---KRGCSMCNGHGK--VRAQQ--------------------------
------------GFFIVER--TCPTCHGRGEVIE-----KPCRACGGEGR-V-D-KPQTIEVDVPPGVDNGT
-----------------RIRLAGKGEAGP------FG--------AP------------PGDL--YIFLHV-
----------------------------KRHKV--------------FE-R---E-----------------
----------------------------G---TTL-LT-RVPIT-FTTAAL---------G------G----
SI-E-------------I-P-GI-----DG------------E-mIALDIPA--------------------
G--------IQSGKQLRKRGAGMP--VLQ-GrG-------------------------RGDLVIEITVET--
PT--K--L--S----ARQKEILRELQETET-GDE--------------------------------------
------------------------------------------------------------------------
------------------------------------------------------------------------
-------cpqskgffdrikdawsdltd---------------------------------------------
------------------------------------------------------------------------
------------
>alp_1_tr_A0A0S6WZY0_A0A0S6WZY0_9SPHN_Molecular_chaperone_DnaJ_OS_Novosphingobium_sp_MBES04_OX_1206458_GN_MBENS4_1644_PE_4_SV_1/1-322
------------------------------------------------------------------------
------------------------------------------------------------------------
------------------------------------------------------------------------
------------------------------------------------------------------------
------------------------------------------MATDPYTTLGIARG--ASE-KDIKS-----
-AYRKL--AKELHPDRNK----DN--PK----AAER-------------------------------FSDVT
RAYD----------------------------------LLSDK-EKRAQFDR-GEIDAEGnpt---------
-----mpfgAGG--F--GGGg---------------------------------------------------
gHRSGMGGGA-G-G-FGG--FGGNDg----------------------------------------------
idLEDLFG---G-I-FGGGGQrggpggm--------------------------------------------
-------------------------gggmgggfGGGRSRSAPRGAN-VNY--RLSVSLTD-AAELA-N-Q-R
ITL---------------------------------------------------------------------
-----------------------------------------------------S-DGKTIDLKLPKGVEDGT
-----------------QMRLSGKGEPGP----------------GG------------AGDA--IITISI-
----------------------------AHHPY--------------FE-R---D-----------------
----------------------------G---DDL-RL-DLPIT-LDEALS---------G------A----
KV-R-------------A-P-TA-----S-G-----------A--VMLTVPA--------------------
G--------SSSGKTLRLKGKGMT--RKD-G-T-------------------------RGDELIRLEITL--
PE--G--D--E----DLAKR-LEGWKDAR-------------------------------------------
------------------------------------------------------------------------
------------------------------------------------------------------------
-------nvrermgg---------------------------------------------------------
------------------------------------------------------------------------
------------
>alp_1_tr_A0A084UCT7_A0A084UCT7_9RHIZ_Molecular_chaperone_DnaJ_OS_Nitratireductor_basaltis_OX_472175_GN_EL18_01813_PE_4_SV_1/1-311
------------------------------------------------------------------------
------------------------------------------------------------------------
-------------------------m----------------------------------------------
------------------------------------------------------------------------
--------------------------------------------KNPYDVLGVSKG--ASE-KEIKS-----
-AFRKL--AKQYHPDQRP----DD--PK----AKER-------------------------------FAEIS
QAYD----------------------------------IIGNA-KSRTAYDN-GEIDETG------------
---------KPR--F--H------------------------------------------------------
--GFEGGAHG-D-P-FAG--FRRGGsrghsshfefha------------------------ggadgagfgge
diFSEIFG---Q-A-FGGGSRa--------------------------------------------------
-------------------------------raSRGKQQRPEGMGD-TNV--ALGVTIEE-IATAA-K-V-T
AQF---------------------------------------------------------------------
-----------------------------------------------------P-DGRKLAVKLPRYVEDGQ
-----------------TIRLKGQGNETP-------F--------GQ------------RGDA--LVKLRF-
----------------------------KPHPR--------------YR-I---E-----------------
----------------------------G---RDL-HV-DLPVS-LKDAVL---------G------A----
KV-P-------------V-E-TP-----T-G-----------K--LAVRVPE--------------------
W--------SSSDKTLRLKGRGLP--LKT-G-G-------------------------EGDLYVHVRIML--
PE--G--G--D----PELEALFRR------------------------------------------------
------------------------------------------------------------------------
------------------------------------------------------------------------
-------qea--------------------------------------------------------------
------------------------------------------------------------------------
------------
>alp_1_tr_A0A084U669_A0A084U669_9RHIZ_Chaperone_protein_DnaJ_OS_Nitratireductor_basaltis_OX_472175_GN_dnaJ_PE_3_SV_1/1-374
------------------------------------------------------------------------
------------------------------------------------------------------------
------------------------------------------------------------------------
------------------------------------------------------------------------
------------------------------------------MKADFYETLSVSRN--ADE-KELKS-----
-AFRKL--AMKYHPDRNP----GD--DE----AERK-------------------------------FKEIN
EAYE----------------------------------TLRDP-QKRAAYDR-FGHAAFE------------
---------NGG-mG--GGG----------------------------------------------------
-QGFGGGGFA-D-I-FE-------------------------------------------------------
----DIFG---D-M-MGARQ----------------------------------------------------
-----------------------------------RRSASRDRGAD-LRY--NMEITLEE-AFTGK-T-A-Q
IHVPTSIACDECSGSGAKP--gTS---PTQCGLCHGSGR--VRAAQ--------------------------
------------GFFSIER--TCPQCHGRGQTIS-----DPCAKCAGQGR-V-T-EERQLSVNIPAGIEDGT
-----------------RIRLAGEGEAGL------RG--------GP------------SGDL--YIFLSV-
----------------------------KPHEF--------------FQ-R---D-----------------
----------------------------G---ADL-YC-KVPIS-MTTAAL---------G------G----
AF-E-------------V-A-TL-----DG------------T-qTRVKVPE--------------------
G--------TQNGRQFRLRGKGMP--ILR-QpQ-------------------------VGDLYIQVAVET--
PQ--N--L--N----KKQRDLLEEFERISS-KEN--------------------------------------
------------------------------------------------------------------------
------------------------------------------------------------------------
-------spqstgffsrmkdffesfse---------------------------------------------
------------------------------------------------------------------------
------------
>alp_1_tr_A0A1B9YS87_A0A1B9YS87_9BRAD_Chaperone_protein_DnaJ_OS_Bradyrhizobium_sp_LMTR_3_OX_189873_GN_dnaJ_PE_3_SV_1/1-377
------------------------------------------------------------------------
------------------------------------------------------------------------
-------------------------m----------------------------------------------
------------------------------------------------------------------------
-----------------------------------------STKRCYYETLEVERN--ADE-SKLKS-----
-AFRKL--AMKWHPDRNP----GD--AT----SEMK-------------------------------FKEIN
EAYE----------------------------------VLKDG-DKRAAYDR-YGHAAFE------------
---------QGM--G--G------------------------------------------------------
----GGPGFG-A-G-FAS--SF--------------------------------------------------
---SDIFE---D-L-FGMAG----------------------------------------------------
---------------------------------QRGRGGGRERGAD-LRY--NMEITLEE-AYLGK-T-A-Q
IEIPVSVTCEPCSGTGAKA--gTK---PKTCAMCGGAGR--VRQAQ--------------------------
------------GFFTLER--TCPGCQGRGQMIE-----DACPNCSGTGR-V-T-RDRTLSVNIPQGVEDGT
-----------------RIRLAGEGEAGV------RG--------GP------------PGDL--YIFLSL-
----------------------------ATHEF--------------FQ-R---D-----------------
----------------------------G---ADL-HC-RVPIS-MVAAAL---------G------G----
EF-E-------------V-P-TI-----DKG-----------K--TKVKVPA--------------------
G--------TQSGRRFRIASKGMP--VLR-SrQ-------------------------TGDMYVQVMVET--
PQ--N--L--T----KKQQELLAEFEKLSS-G----------------------------------------
------------------------------------------------------------------------
------------------------------------------------------------------------
-------atqpealgfftkvkdffgsrags------------------------------------------
------------------------------------------------------------------------
------------
>alp_1_tr_A0A1B9YIE3_A0A1B9YIE3_9BRAD_Molecular_chaperone_DnaJ_OS_Bradyrhizobium_sp_LMTR_3_OX_189873_GN_LMTR3_26925_PE_4_SV_1/1-322
------------------------------------------------------------------------
------------------------------------------------------------------------
------------------------------------------------------------------------
------------------------------------------------------------------------
-------------------------------------------MRDPYEVLGVPRG--ASA-TAIKS-----
-AYRKL--AKKHHPDNNK----ND--PK----AAAR-------------------------------FSEIN
AANE----------------------------------IIGDE-DKRKQFDR-GEIDADGkprf--------
-----qgfpGGG--F-sGDP----------------------------------------------------
rGRAGGGGFE-SyT-FRS--GGG-Pggm------------------------------------------gs
agFEDILN---S-M-FGGAARsgra-----------------------------------------------
----------------------------gggrtFEFDTGGVGLDLD-LNV--TMTVSLEE-SVKGG-E-K-R
VRL---------------------------------------------------------------------
-----------------------------------------------------P-TGKELNVKIPAGVTAGQ
-----------------QIRLKGQGETAP-------G--------HP------------PGDL--LITVSI-
----------------------------APHPF--------------FK-V---D-----------------
----------------------------G---SDL-RL-DLPVT-LYEAVL---------G------G----
KV-R-------------V-P-TL------GG-----------A--VELSIPK--------------------
N--------TSSGRTFRLKGKGLP--KPG---E-------------------------TGDLLVTTRIIL--
PD--G--N--D----SELEALMQRWRDGHP-YNP--------------------------------------
------------------------------------------------------------------------
------------------------------------------------------------------------
-------rsdfg------------------------------------------------------------
------------------------------------------------------------------------
------------
>alp_1_tr_A0A1C2DJE8_A0A1C2DJE8_9RHIZ_Molecular_chaperone_DnaJ_OS_Mesorhizobium_hungaricum_OX_1566387_GN_QV13_21075_PE_4_SV_1/1-312
------------------------------------------------------------------------
------------------------------------------------------------------------
------------------------------------------------------------------------
------------------------------------------------------------------------
-------------------------------------------MRDPYEVLGVARN--ASS-KDIKS-----
-AFRKL--AKKHHPDQNP----DD--PK----AKDR-------------------------------FAAAN
QAYE----------------------------------ILGDE-KARAAFDR-GEIDADGkp----------
-------rfQ--------GF----------------------------------------------------
-EGGAGGDPF-A-G-FRR--QQGAGgphfefrs--------------------------------sggtpfg
egAGDIFS---Q-I-FGDAFSqqrpg----------------------------------------------
---------------------------aagggqGGERRRQAPAGAD-INV--VLDVTIEE-AATAE-K-V-T
AMF---------------------------------------------------------------------
-----------------------------------------------------P-GGRKVAVKLPSFVEDGQ
-----------------TIRLKGQGEQGY----------------GE------------PGDA--LVKIRF-
----------------------------RRHAR--------------YR-V---E-----------------
----------------------------G---RDL-HA-DLPVA-LRDAVL---------G------A----
KL-A-------------V-E-TP-----T-G-----------R--IALNVPA--------------------
W--------SSSDKVLRIKGRGLP--EKA-G-G-------------------------HGDLYAHVRIML--
PE--S--G--D----PELEALVKK------------------------------------------------
------------------------------------------------------------------------
------------------------------------------------------------------------
-------qn---------------------------------------------------------------
------------------------------------------------------------------------
------------
>alp_1_tr_A0A1C2DCL9_A0A1C2DCL9_9RHIZ_Chaperone_protein_DnaJ_OS_Mesorhizobium_hungaricum_OX_1566387_GN_dnaJ_PE_3_SV_1/1-376
------------------------------------------------------------------------
------------------------------------------------------------------------
------------------------------------------------------------------------
------------------------------------------------------------------------
------------------------------------------MKADFYETLGVQKS--ADE-KELKS-----
-AFRKL--AMQFHPDRNP----GD--AA----CEHK-------------------------------FKEIN
EAYE----------------------------------TLKDP-QKRAAYDR-FGHAAFE------------
---------NGG-mN--GAG----------------------------------------------------
-AGFGAGGFA-D-I-FE-------------------------------------------------------
----DIFG---E-M-MGGGR----------------------------------------------------
----------------------------------RRSSGGRERGAD-LRY--NMEISLEE-AFAGK-T-A-Q
IRVPTSLSCTDCSGTGAKP--gTQ---PVTCSMCHGHGK--VRASQ--------------------------
------------GFFSIER--TCPQCQGRGQTIK-----DPCPKCAGQGR-V-T-EERSLSVNIPAGIEDGT
-----------------RIRLAGEGEAGL------RG--------GP------------TGDL--YIFLAI-
----------------------------KPHEF--------------FQ-R---D-----------------
----------------------------G---ADL-YC-KVPIS-MTTAAL---------G------G----
SF-E-------------V-A-TL-----DGS-----------Q--TRVKVPE--------------------
G--------TQNGRQFRLKGKGMP--VLR-QtQ-------------------------IGDLYIQTAVET--
PQ--S--L--T----RRQRELLEEFEQLSS-KENs-------------------------------------
-------pqS--------------------------------------------------------------
------------------------------------------------------------------------
-------sgfftrmkdffesfser------------------------------------------------
------------------------------------------------------------------------
------------
>alp_1_tr_A0A1E2S0B6_A0A1E2S0B6_9RHIZ_Chaperone_protein_DnaJ_OS_Methyloligella_halotolerans_OX_1177755_GN_dnaJ_PE_3_SV_1/1-385
------------------------------------------------------------------------
------------------------------------------------------------------------
------------------------------------------------------------------------
------------------------------------------------------------------------
-----------------------------------------MSKRCYYETLGVTRS--AGD-REIKT-----
-AFRKL--AKECHPDSNR----ND--PE----SEQK-------------------------------FKEVN
EAYE----------------------------------ALKDP-QRRAAYDR-FGHAAFE------------
---------NNG-fG--GGG----------------------------------------------------
-AHGFGGDFS-A-S-MSA--MF--------------------------------------------------
---DDLFG---E-F-MGPRQ----------------------------------------------------
----------------------------------RRPRSGRERGAD-LRY--NMEITLEE-AYEGK-T-A-Q
IRVPTSVVCETCEGAGATP--gSS---PSVCDTCGGMGK--VRATQ--------------------------
------------GFFTIER--VCPTCDGRGEVIK-----DPCGACNGQGR-V-T-RERTLSVTIPVGVEDGT
-----------------RIRLGGEGEAGM------RG--------GP------------PGDL--YIFLSI-
----------------------------KPHEF--------------FQ-R---D-----------------
----------------------------G---ADL-FC-RVPIA-MTCAAL---------G------G----
EI-E-------------V-P-TI-----DGG-----------T--TRVKIPE--------------------
G--------SQSGRQFRLKSQGMP--ILR-SrQ-------------------------TGDLYIQAEVET--
PK--N--L--T----KRQKELLKEFEEASN-DKTnp------------------------------------
-------esT--------------------------------------------------------------
------------------------------------------------------------------------
-------gffarmkdffdsigegsked---------------------------------------------
------------------------------------------------------------------------
------------
>alp_1_tr_A0A1E2RW21_A0A1E2RW21_9RHIZ_Curved_DNA_binding_protein_OS_Methyloligella_halotolerans_OX_1177755_GN_A7A08_02579_PE_4_S/1-317
------------------------------------------------------------------------
------------------------------------------------------------------------
------------------------------------------------------------------------
------------------------------------------------------------------------
------------------------------------------MADDLYSVLGVSKT--ASA-DEISK-----
-AYRKL--AKKYHPDLNP----GD--DS----AEAK-------------------------------FKEAS
AAYA----------------------------------ILNDQ-EKRGQYDR-GEIDASGqer---------
------pqqR---------Yyreyagg---------------------------------------negtqy
ySSAGFEDMG-D-I-FSD--LFGQRr----------------------------------------------
-sAGGGFG---G-A-RGFGG----------------------------------------------------
---------------------------------GAGGHGFAMRGQD-ANY--RLEIAFLE-AANGT-K-K-R
ITL---------------------------------------------------------------------
-----------------------------------------------------P-DGGTLDVTIPPGVRDGQ
-----------------VLRLKGKGMPGS------GG--------AE------------AGDA--LVEITV-
----------------------------GSHPV--------------FK-R---D-----------------
----------------------------G---RDI-IV-DLPLT-FDEAVL---------G------G----
KV-E-------------V-P-TI-----H-G-----------V--VSMTIPA--------------------
G--------ANTGQTLRMKGRGIK--AKA---G-------------------------TGDQLIKLQVML--
PE--T--I--D----SDLKEFAEKWRETHS-YDP--------------------------------------
---------RK-------------------------------------------------------------
------------------------------------------------------------------------
-------klreqa-----------------------------------------------------------
------------------------------------------------------------------------
------------
>alp_1_tr_A0A1S1T6I5_A0A1S1T6I5_9RHIZ_Chaperone_protein_DnaJ_OS_Ensifer_sp_LCM_4579_OX_1848292_GN_dnaJ_PE_3_SV_1/1-375
------------------------------------------------------------------------
------------------------------------------------------------------------
------------------------------------------------------------------------
------------------------------------------------------------------------
------------------------------------------MKRDLYETLGVGKN--ADE-KELKS-----
-AFRKL--AMKYHPDRNP----GD--TE----AERT-------------------------------FKEIN
EAYE----------------------------------MLKDP-QKRAAYDR-YGHAAFE------------
---------QGG-mG--NGF----------------------------------------------------
-AGGGASGFS-D-I-FE-------------------------------------------------------
----DIFG---E-M-MGGRQ----------------------------------------------------
----------------------------------RRSTGGRERGAD-LRY--NMEITLEE-AYTGK-T-A-Q
IRVPTSVTCDVCTGTGAKP--gTS---PKTCSTCQGSGR--IRAAQ--------------------------
------------GFFSIER--TCPSCGGRGQTIT-----DPCTKCHGQGR-V-M-EERTLSVNIPAGIEDGT
-----------------RIRLSGEGEAGL------RG--------GP------------PGDL--YIFLSV-
----------------------------RPHEF--------------YQ-R---D-----------------
----------------------------G---ADL-YC-SVPIS-MTTGAL---------G------G----
KF-D-------------V-T-TL-----DGT-----------K--SRVTVPE--------------------
G--------TQAGKQFRLKGKGMP--VLR-SsQ-------------------------MGDLYIQIQIET--
PQ--K--L--T----KRQRELLQEFEQISS-KEN--------------------------------------
------------------------------------------------------------------------
------------------------------------------------------------------------
-------npqsagffsrmkdffdtlse---------------------------------------------
------------------------------------------------------------------------
------------
>alp_1_tr_A0A1S1T4A3_A0A1S1T4A3_9RHIZ_Molecular_chaperone_DnaJ_OS_Ensifer_sp_LCM_4579_OX_1848292_GN_LCM4579_05095_PE_4_SV_1/1-305
------------------------------------------------------------------------
------------------------------------------------------------------------
------------------------------------------------------------------------
------------------------------------------------------------------------
------------------------------------------MSDDPYQVLGVSRT--ATQ-DEIRK-----
-AYRRR--AKQLHPDLHP----GD--KG----IEAQ-------------------------------FKALS
AAYQ----------------------------------LLNNP-EQRARFDR-GEIDASG------------
---------AER-pQ----Qhyyrhyad-------------------------------------adqarry
tS---------------S--AGAGEf----------------------------------------------
edLSDIFS---D-L-FGRGR----------------------------------------------------
-----------------------------------GGGRFKARGQD-LYY--QLEIEFLE-AVNGA-R-R-R
ITF---------------------------------------------------------------------
-----------------------------------------------------P-DGNTLDVTIPAGTRDTS
-----------------TLRLKGKGTAGI------SG--------GE------------NGDA--LIQVSV-
----------------------------RSHPV--------------FR-R---E-----------------
----------------------------G---NDI-EI-DLPIT-LYEAVL---------G------A----
KI-E-------------V-P-TI-----S-G-----------R--VSMTVPK--------------------
G--------SNTGNVLRLRGKGVK--SQQ-G-P-------------------------AGDQRVVLNVVL--
PQ--K--V--D----PELERFMEGWRGTHA-YDP--------------------------------------
------------------------------------------------------------------------
------------------------------------------------------------------------
-------raalrras---------------------------------------------------------
------------------------------------------------------------------------
------------
>alp_1_tr_A0A1V2EST0_A0A1V2EST0_9SPHN_Curved_DNA_binding_protein_OS_Sphingomonas_jeddahensis_OX_1915074_GN_cbpA_PE_4_SV_1/1-315
------------------------------------------------------------------------
------------------------------------------------------------------------
-------------------------m----------------------------------------------
------------------------------------------------------------------------
--------------------------------------------ADPYSTLGVARG--ASE-ADIKK-----
-AYRKL--AKELHPDRNT----DN--PK----AAEK-------------------------------FSQVT
SAYD----------------------------------LLSDK-DKRARFDR-GEIDAEGnpa---------
------spfGAG--F--GGG----------------------------------------------------
-GFNGGRSGG-G-G-FRS-qDFGGAeg---------------------------------------------
vdMSDIFE---G-L-FGGRAAggpag----------------------------------------------
----------------------------gfssgFGRRQQPPPKGAN-AAY--RLRVPFID-AAALA-P-Q-R
ITL---------------------------------------------------------------------
-----------------------------------------------------A-DGKTIDLKLPPGVETGT
-----------------QMRLTGKGEPGP----------------GG------------AGDA--IVTIDI-
----------------------------QPHRH--------------FT-R---D-----------------
----------------------------G---DDV-RL-NLPIT-LAEAVK---------G------G----
PV-K-------------V-P-TV-----E-K-----------P--VMLTVPK--------------------
G--------STSGRTLRLKGKGFH--RKD-G-T-------------------------RGDQLVTLMIDV--
PA--E-----D----AALA-----------------------------------------------------
------------------------------------------------------------------------
------------------------------------------------------------------------
-------afvegwsatgnpradmgv-----------------------------------------------
------------------------------------------------------------------------
------------
>alp_1_tr_A0A1V2EWK9_A0A1V2EWK9_9SPHN_Chaperone_protein_DnaJ_OS_Sphingomonas_jeddahensis_OX_1915074_GN_dnaJ_1_PE_3_SV_1/1-372
------------------------------------------------------------------------
------------------------------------------------------------------------
------------------------------------------------------------------------
------------------------------------------------------------------------
-----------------------------------------MTEVDFYELLEVERT--ADA-GTIKS-----
-AYRKL--AMKYHPDKNA----GC--KD----SEAK-------------------------------FKAVS
EAYD----------------------------------CLKDP-QKRAAYDR-FGHAAFR------------
---------NGG--G--GGG----------------------------------------------------
-HSQDFSGFS-D-I-FE-------------------------------------------------------
----SVFG---E-F-MGGR-----------------------------------------------------
----------------------------------AGGRQQVRRGAD-LRY--DMEISLEE-AFHGK-S-A-E
ITVDVTAACESCDGSGARP--gSR---PHACNTCNGHGK--VRAQQ--------------------------
------------GFFVVER--ACPVCNGSGQVID-----DPCPDCRGDGR-V-E-RTKTLKVDIPPGVDEGT
-----------------RVRMTGEGEAGA------RG--------AP------------AGDL--YIFLHV-
----------------------------KRHQL--------------FE-R---E-----------------
----------------------------G---TTL-FA-RAPIS-FTTAAL---------G------G----
SL-T-------------I-P-GL-----DG------------R-nHELRIPA--------------------
G--------IQSGKQLRQRGAGMP--VLQ-GrG-------------------------FGDLVVQIDVET--
PR--R--L--S----TRQRALLEEFRETET-GDE--------------------------------------
------------------------------------------------------------------------
------------------------------------------------------------------------
-------cpdsqgffsrlksafage-----------------------------------------------
------------------------------------------------------------------------
------------
>alp_1_tr_A0A1V2H2S5_A0A1V2H2S5_9PROT_Chaperone_protein_DnaJ_OS_Roseomonas_deserti_OX_1817963_GN_dnaJ_PE_3_SV_1/1-383
------------------------------------------------------------------------
------------------------------------------------------------------------
------------------------------------------------------------------------
------------------------------------------------------------------------
-----------------------------------------MAKKDYYETLGVARG--ASD-DELKK-----
-AYRKL--AMKHHPDRNP----GD--KA----AEAS-------------------------------FKECS
EAYD----------------------------------VLKDP-EKRAAYDR-YGHAAFE------------
---------GGG-----GPG----------------------------------------------------
-GGFGGGSP------F-----GAGG-----------------------------------------------
--FEDIFA---E-M-FGQFGG---------------------------------------------------
--------------------------------gRRGGGAAAGRGAD-LRQ--QAEISLEE-AFAGT-R-Q-T
VRVQSSIQCEACDGTGAEGkaaSA---QSTCTTCGGAGK--VRAQQ--------------------------
------------GFFLIER--ACPTCGGTGRVIK-----NPCKICQGAGR-V-Q-RERTLNVTIPPGVEDGT
-----------------RIRLSGEGEAGL------RG--------AP------------AGDL--YVDIAV-
----------------------------KPHQL--------------FQ-R---D-----------------
----------------------------G---ANI-FV-RVPLR-MTQAAL---------G------G----
AV-E-------------V-P-TI-----DGG-----------R--SRVTIPA--------------------
G--------TQTGDQFRLRSKGFS--VLR-StA-------------------------RGDMYVQVAVET--
PQ--N--M--T----SRQRELLEQFESEGG-QHG--------------------------------------
------------------------------------------------------------------------
------------------------------------------------------------------------
-------hsspesegffakvkefwdglgr-------------------------------------------
------------------------------------------------------------------------
------------
>alp_1_tr_A0A1V2GVV3_A0A1V2GVV3_9PROT_Molecular_chaperone_DnaJ_OS_Roseomonas_deserti_OX_1817963_GN_BKE38_24010_PE_4_SV_1/1-299
------------------------------------------------------------------------
------------------------------------------------------------------------
------------------------------------------------------------------------
------------------------------------------------------------------------
------------------------------------------MSDDPYARLGVGRD--ASA-DDIKR-----
-AYRKL--ARKLHPDLNP----GD--KT----AEER-------------------------------FKQIS
AAHD----------------------------------LLSDA-EKRARFDR-GEIDASG------------
---------QER-------Ptqrrwrd---------------------------------------hagsar
dSYASDSG-------FAD--FAD-------------------------------------------------
--DDDVLS---E-F-FSRGG----------------------------------------------------
-----------------------------------RRAGMRVKGHD-LAG--ELRIDFLE-AVNGT-T-R-R
LGLP--------------------------------------------------------------------
--------------------------------------------------------DGAVDVVVPPGSADGQ
-----------------VLRLRGKGAPGW------GG--------GP------------PGDL--LVTLSV-
----------------------------APHPR--------------FT-R---E-----------------
----------------------------G---DDI-LL-DLPVS-IPEAVL---------G------G----
KV-E-------------V-P-TP-----A-G-----------A--VMLSVPP--------------------
G--------SNAGSRLRVRGRGVP--RAD-G-S-------------------------RGDLYATLALVL--
PE--Q--P--D----AALEDFLRGWA----------------------------------------------
------------------------------------------------------------------------
------------------------------------------------------------------------
-------grgydprkgrg------------------------------------------------------
------------------------------------------------------------------------
------------
>alp_1_tr_A0A1W6MSL1_A0A1W6MSL1_9RHIZ_Molecular_chaperone_DnaJ_OS_Methylocystis_bryophila_OX_655015_GN_B1812_05110_PE_4_SV_1/1-314
------------------------------------------------------------------------
------------------------------------------------------------------------
------------------------------------------------------------------------
------------------------------------------------------------------------
-------------------------------------------MRDPYEVLGVTKS--ASH-AEIKK-----
-AYRHL--AKKYHPDHNK----ND--PK----AASR-------------------------------LAEIN
AAYE----------------------------------IVGDE-DKKVKFDR-GEIGADGkprfa-------
----gfegfGGG-pG--G-Fgg------------------------------------------------fa
kG----------------------Ggsgpggsr---------------------------------fdfgqg
fdAADILS---D-L-FGGAARr--------------------------------------------------
--------------------------------gAGPGGGAARRGGD-VVA--TARVALET-AVRGG-S-A-R
VVM---------------------------------------------------------------------
-----------------------------------------------------P-SGRTLDVSIPAGVEDGQ
-----------------QIRLRGLGQAGP------VG--------AE------------PGDA--LVTVRI-
----------------------------APHPH--------------FR-V---E-----------------
----------------------------G---RDL-RL-DLPVT-LYEATL---------G------A----
RV-P-------------V-P-TL-----T-G-----------T--VELAVPP--------------------
G--------SNGGRVLRLRGKGLP--AAD-SkP-------------------------AGDLYVSLKVML--
PE--A--L--D----ADFEALMKKWRDGKP-YDP--------------------------------------
------------------------------------------------------------------------
------------------------------------------------------------------------
-------rkgl-------------------------------------------------------------
------------------------------------------------------------------------
------------
>alp_1_tr_A0A1W6MUV2_A0A1W6MUV2_9RHIZ_Chaperone_protein_DnaJ_OS_Methylocystis_bryophila_OX_655015_GN_dnaJ_PE_3_SV_1/1-372
------------------------------------------------------------------------
------------------------------------------------------------------------
------------------------------------------------------------------------
------------------------------------------------------------------------
-----------------------------------------MAKRDYYETLGVTRT--ATE-VEMKI-----
-AFRKA--AMECHPDRNP----GD--KA----AEAR-------------------------------FKEIN
EAYQ----------------------------------ALSDP-QKRAAYDR-FGHSAFE------------
---------QGG-gM--GGF----------------------------------------------------
-SAEGFGSMA-D-I-FE-------------------------------------------------------
----DLFG---D-V-MGRRG----------------------------------------------------
-----------------------------------GRSGGRERGSD-LRY--NMEITLEE-AYTGK-T-A-T
LKLPTSTTCDACGGSGAKK--gSK---PKTCATCAGHGR--VRAQQ--------------------------
------------GFFAIER--TCPACQGRGEIIE-----QPCPACAGSGR-K-T-LERTLSVNIPAGVEDGT
-----------------RIRLAGEGEAGL------RG--------GP------------SGDL--YIFLSI-
----------------------------KPHSF--------------FQ-R---D-----------------
----------------------------G---ADL-YC-RVPIS-MVRAAI---------G------G----
EI-V-------------V-H-AI-----DGS-----------E--CKLKIPE--------------------
G--------AQSGRQLKIKGKGMP--VLR-GrD-------------------------QGDLHVQLSVET--
PQ--S--L--T----KRQRELLMEFEKESS-HHT--------------------------------------
------------------------------------------------------------------------
------------------------------------------------------------------------
-------hpestgffarmkellgk------------------------------------------------
------------------------------------------------------------------------
------------
>alp_1_tr_A0A1I2X440_A0A1I2X440_9RHIZ_DnaJ_class_molecular_chaperone_with_C_terminal_Zn_finger_domain_OS_Methylobacterium_gossip/1-303
------------------------------------------------------------------------
------------------------------------------------------------------------
-------------------------m----------------------------------------------
------------------------------------------------------------------------
--------------------------------------------RNPYDVLGVPKG--ASE-ADIKK-----
-AYRKL--AKAYHPDRNA----GD--AK----AKDR-------------------------------FAEAN
SAYE----------------------------------ILGDA-GKRGQFDR-GEIDAEGkpr---------
-----atgfE-G--F--GGG----------------------------------------------------
-RAGGFGGFE-N-A-ARG--RGPGGag---------------------------------------------
gmGEDIFS---H-L-FGEAFRa--------------------------------------------------
-------------------------------ggAGPGPREAPKGED-VAA--ELNVTLEQ-VASEE-K-L-R
LSL---------------------------------------------------------------------
-----------------------------------------------------P-HGRDVDVVVPRGVVDGQ
-----------------VIRLRGLGNPAG-------R--------GA------------PGDA--LLTIRI-
----------------------------LPHAR--------------FT-P---D-----------------
----------------------------G---ADL-RV-SVEVP-LEDAVL---------G------G----
PI-R-------------V-P-TL-----T-G-----------A--VEMRIPA--------------------
M--------TSSGRTFRLKGKGLP--KKD-G-T-------------------------RGDLFATTAVAL--
PA--A--E--D----AALTD----------------------------------------------------
------------------------------------------------------------------------
------------------------------------------------------------------------
-------yakarrtarvd------------------------------------------------------
------------------------------------------------------------------------
------------
>alp_1_tr_A0A1I2QJN7_A0A1I2QJN7_9RHIZ_Chaperone_protein_DnaJ_OS_Methylobacterium_gossipiicola_OX_582675_GN_dnaJ_PE_3_SV_1/1-388
------------------------------------------------------------------------
------------------------------------------------------------------------
------------------------------------------------------------------------
------------------------------------------------------------------------
-----------------------------------------MSKRDYYEILSVSKT--ATD-SELKV-----
-AFRKL--AMTYHPDRNP----GN--AE----AEIK-------------------------------FKEIN
EAYQ----------------------------------CLSDG-QKRAAYDR-FGHAAFQ------------
---------QGG--G--GP-----------------------------------------------------
-------GFG-N-E-FGD--FM--------------------------------------------------
---SDIFD---N-F-FGDGRAaggg-----------------------------------------------
----------------------------raaggGARGGSTRERGAD-LRY--NLEITLEE-AFAGK-A-E-T
IKMATAVTCETCSGTGAKA--gSK---PRPCQTCGGYGR--VRAAQ--------------------------
------------GFFAIER--TCPTCHGRGEVID-----DPCGACSGSGR-V-T-RERTLSINVPAGVDDGL
-----------------RIRLAGEGETGL------RG--------GP------------AGDL--YVFLSI-
----------------------------KPHEF--------------FQ-R---D-----------------
----------------------------G---ADL-FC-RVPIN-MVTAAL---------S------G----
EI-T-------------V-P-VI-----DGS-----------Q--TQVRIPA--------------------
G--------TQTAKQFRIKGKGMP--VLR-SrD-------------------------VGDLYIQVFVET--
PQ--N--L--T----KRQRELLQEFGQSAS-DDN--------------------------------------
------------------------------------------------------------------------
------------------------------------------------------------------------
-------hpesagffskvrdffdgfgggaarq----------------------------------------
------------------------------------------------------------------------
------------
>alp_1_tr_A0A1G5SWT9_A0A1G5SWT9_9SPHN_Chaperone_protein_DnaJ_OS_Sphingomonas_sp_NFR15_OX_1566282_GN_dnaJ_PE_3_SV_1/1-375
------------------------------------------------------------------------
------------------------------------------------------------------------
------------------------mt----------------------------------------------
------------------------------------------------------------------------
------------------------------------------TEVDFYELLECERT--ADD-ATIKA-----
-SYRKL--AMKYHPDRNA----GC--KD----SEGR-------------------------------FKAIG
EAYE----------------------------------CLKDP-QKRAAYDR-LGHAAFR------------
---------NGG-pG--GGH----------------------------------------------------
gGAQDFGAFS-D-I-F--------------------------------------------------------
---ENIFG---E-F-MGGER----------------------------------------------------
---------------------------------AGGGRSGPRRGAD-LRY--DMEITLEE-AFTGR-S-T-D
VTVDVSAVCETCEGSGAKR--gTS---AKTCTTCAGHGK--VRAQQ--------------------------
------------GFFVVER--TCPSCHGAGRVIA-----DPCGTCHGEGR-V-E-RTKTLTVNVPPGVDEGT
-----------------RIRLTGEGEAGL------RG--------AP------------AGDL--YIFLHV-
----------------------------ARHPL--------------FE-R---E-----------------
----------------------------G---TTL-LA-RAPVS-FTTAAL---------G------G----
EI-T-------------I-P-GP-----DGQ-----------Q--HHIKIPA--------------------
G--------TQHGRELRQRGAGMP--VLQ-GrG-------------------------RGDLVVRIEVET--
PT--K--L--T----ARQRELLEELRATET-GSE--------------------------------------
------------------------------------------------------------------------
------------------------------------------------------------------------
-------tpqsagffqkmkeawg-------------------------------------------------
------------------------------------------------------------------------
------------
>alp_1_tr_A0A2S8W5T0_A0A2S8W5T0_9CAUL_Molecular_chaperone_DnaJ_OS_Brevundimonas_sp_MYb31_OX_1848616_GN_CQ026_10890_PE_4_SV_1/1-301
------------------------------------------------------------------------
------------------------------------------------------------------------
------------------------------------------------------------------------
------------------------------------------------------------------------
------------------------------------------MAGDPYKELGVAKG--ASA-DEIKK-----
-AFRKL--AKELHPDKNP----GD--KV----SEER-------------------------------FKRIT
AAFD----------------------------------LLGDA-EKRAKYDR-GEIDADG------------
---------REQ--F--RAP----------------------------------------------------
---PGGGGRS-G-G-FGG--FGGSGgrgg----------------------------------------fed
idLEELFG---A-F-GGGGRT---------------------------------------------------
---------------------------------AGRGGFGGGKGQD-VRA--TLDISLED-SIAGT-T-R-R
IQF---------------------------------------------------------------------
-----------------------------------------------------S-DGRMLDVVIPKGASEGQ
-----------------VIRLKGQGAPGR-------G--------GQ------------AGDA--LIELKI-
----------------------------APHPV--------------FK-R---D-----------------
----------------------------G---ADL-TM-DLAVS-VPDAVL---------G------G----
KI-Q-------------V-P-TP-----E-G-----------A--VMMTIPK--------------------
G--------SNSGKILRLKGRGAY--AGG---K-------------------------RGDLLAKLAVTL--
PE--T--P--D----DELIRFATEWRDKRP-YT---------------------------------------
------------------------------------------------------------------------
------------------------------------------------------------------------
-------pgr--------------------------------------------------------------
------------------------------------------------------------------------
------------
>alp_1_tr_A0A2S8VVW0_A0A2S8VVW0_9CAUL_Chaperone_protein_DnaJ_OS_Brevundimonas_sp_MYb31_OX_1848616_GN_dnaJ_PE_3_SV_1/1-402
------------------------------------------------------------------------
------------------------------------------------------------------------
------------------------------------------------------------------------
------------------------------------------------------------------------
-----------------------------------------MAQRDYYEILGVERT--IDA-PGLKS-----
-AYRKL--AMIHHPDRNG----GS--EE----SLAQ-------------------------------FKEIS
EAYT----------------------------------VLSDD-QKRAAYDR-FGHAGVN------------
---------GGA-gG--GDPfg-------------------------------------------------r
gGGQGFHDIN-D-I-FSQ--VFG-------------------------------------------------
----DAFG---D-A-FGGRGG---------------------------------------------------
---------------------------------GRQQQAGPRRGSD-LRY--DLEITLEQ-AYKGA-E-V-E
IAVPTTMTCEVCDGSGAKA--gTK---PTICSTCGGAGR--VRQAN--------------------------
------------GFFQVER--TCPRCGGSGEMIA-----DPCGACHGHGQ-V-R-KNRQLSLRIPAGVDDGS
-----------------RIRLSGEGEAGQ------RG--------GP------------RGDL--YVFLSV-
----------------------------HDHEL--------------FE-R---D-----------------
----------------------------N---LDL-LV-TVPVP-MTVAAL---------G------G----
VV-D-------------A-P-CLvseacDGK-----------C-kATVEVPA--------------------
G--------AQTGKTVRIKGKGMP--HLN-GrQ-------------------------RGDLVVELFVET--
PT--D--L--T----PRQKELMQELAASFG-ESQnpr-----------------------------------
------nssF--------------------------------------------------------------
------------------------------------------------------------------------
-------agkakrfwadilggdadnpketa------------------------------------------
------------------------------------------------------------------------
------------
>alp_1_tr_A0A2T0S021_A0A2T0S021_9RHOB_DnaJ_class_molecular_chaperone_OS_Pseudoruegeria_haliotis_OX_1280846_GN_CLV78_101883_PE_4_/1-313
------------------------------------------------------------------------
------------------------------------------------------------------------
------------------------------------------------------------------------
------------------------------------------------------------------------
------------------------------------------MSGDPYEALGLART--ATA-AEIKK-----
-AYRRI--AKECHPDLNP----GD--DT----AEER-------------------------------FKAAS
AAYD----------------------------------LLKDP-DTRARFDK-GEIDASG------------
---------AER-------Perhfyreyte---------------------------------qpdhsyyss
qGFEDFGDAN-D-I-FAE--I---------------------------------------------------
------LR---Q-R-AGRGGRag-------------------------------------------------
------------------------------fegGQGPGGFTERGRD-LRF--TMEVDFLD-AVRGS-K-Q-R
IAL---------------------------------------------------------------------
-----------------------------------------------------P-TGEPLEVTIPEGTSDGQ
-----------------TIRLRGKGAEGR------AG--------GA------------RGDA--LVTLHV-
----------------------------RPHKV--------------FR-R---E-----------------
----------------------------N---DDI-HV-TLPIT-VDEAVL---------G------G----
RV-S-------------A-P-TI-----D-G-----------P--VGLNVPA--------------------
G--------SSGGRVLRLRGRGAK--GKA---G-------------------------KGDAFVELRIVL--
PE--T--L--D----DGLRDFMQEWRQTHQ-YDP--------------------------------------
------------------------------------------------------------------------
------------------------------------------------------------------------
-------rkgmge-----------------------------------------------------------
------------------------------------------------------------------------
------------
>alp_1_tr_A0A2T0RPH0_A0A2T0RPH0_9RHOB_Chaperone_protein_DnaJ_OS_Pseudoruegeria_haliotis_OX_1280846_GN_dnaJ_PE_3_SV_1/1-384
------------------------------------------------------------------------
------------------------------------------------------------------------
------------------------------------------------------------------------
------------------------------------------------------------------------
-----------------------------------------MAKRDYYEVLGVARG--ASE-QEIKK-----
-AFRRK--ARELHPDSNS----DN--PD----AEAQ-------------------------------FKEAN
EAYD----------------------------------VLKDA-EKKAAYDR-FGHAAFE------------
---------GGM-gG--GGGpr-------------------------------------------------g
gGFHQQGDFA-S-A-FSD--VF--------------------------------------------------
---DDLFG---D-F-MGGQR----------------------------------------------------
---------------------------------AGGGRQRASRGSD-LRY--NMRVTLEE-AFTGS-Q-K-T
IDVPTSVACASCSGSGAEG--gAE---PVSCPTCSGMGK--VRAQQ--------------------------
------------GFFTVER--TCPTCNGLGQIIK-----NPCQSCHGQGR-V-E-KERSLSVNIPAGVETGT
-----------------RIRLAGEGDAGT------RG--------GP------------SGDL--YIFIEV-
----------------------------AEHSI--------------FK-R---D-----------------
----------------------------S---QNL-FC-QVPVS-VASAAL---------G------G----
EI-E-------------V-P-TI-----DGG-----------R--SRVKVPA--------------------
G--------SQTGKQMRLRGKGMP--ALR-GgG-------------------------IGDMFIELVVET--
PV--N--L--T----SRQKELLREFDELSA-ENNp-------------------------------------
-------rtH--------------------------------------------------------------
------------------------------------------------------------------------
-------nffskvktfwdemkg--------------------------------------------------
------------------------------------------------------------------------
------------
>alp_1_tr_A0A2T1HS25_A0A2T1HS25_9RHIZ_Molecular_chaperone_DnaJ_OS_Alsobacter_sp_SH9_OX_2109933_GN_SLNSH_13295_PE_4_SV_1/1-324
------------------------------------------------------------------------
------------------------------------------------------------------------
------------------------------------------------------------------------
------------------------------------------------------------------------
-------------------------------------------MRDPYDVLGVPRS--AQE-ADIKK-----
-AYRKL--AKALHPDRNP----DD--PK----AREK-------------------------------FSELT
NAYE----------------------------------ILGDD-AKRKQFDR-GEIDAEGkprftg------
---fegfahGGG-------Pgaga--------------------------------------------gfga
gRGAGFEGFN-F-G-FEP--GGGGFrartg---------------------------------------pgg
fdPGDIFA---D-L-FSGGGQ---------------------------------------------------
---------------------------------RTTRQAKRPAGED-VAG--EVTVSLAD-AAKGT-K-A-R
VTL---------------------------------------------------------------------
-----------------------------------------------------P-SGKDVEVTVPAGVTDGK
-----------------VIRLKGQGQASP------WG--------GA------------AGDF--LLTVRV-
----------------------------RPDRR--------------FA-V---E-----------------
----------------------------G---KDL-RL-RLPLR-LDEAVL---------G------A----
KV-R-------------V-P-TL-----E-G-----------A--VEVSIPA--------------------
Y--------SSSGRTLRLRGKGLP--APE---G-------------------------AGDLLVTVEVVL--
PP--E--K--D----SELEALMKRWAEVQT-FDP--------------------------------------
------------------------------------------------------------------------
------------------------------------------------------------------------
-------rkdl-------------------------------------------------------------
------------------------------------------------------------------------
------------
>alp_1_tr_A0A2T1HNU0_A0A2T1HNU0_9RHIZ_Chaperone_protein_DnaJ_OS_Alsobacter_sp_SH9_OX_2109933_GN_dnaJ_PE_3_SV_1/1-379
------------------------------------------------------------------------
------------------------------------------------------------------------
-------------------------m----------------------------------------------
------------------------------------------------------------------------
-----------------------------------------ATKTDYYELLQVSRT--ATE-TELKS-----
-SFRKL--AMKHHPDRNP----GD--KA----AEAR-------------------------------FKELN
EAYQ----------------------------------VLSDA-QKRAAYDR-FGHAAFE------------
---------NGM--G--G------------------------------------------------------
---GGGPGFG-N-D-FAS------S-----------------------------------------------
--MADIFE---D-L-FGDFSG---------------------------------------------------
--------------------------------rGRQRSDGRERGSD-LRY--NLEITLEE-AYAGK-T-A-T
LKVPTAIACEACSGTGAKP--gSK---AKQCPTCGGYGR--VRASQ--------------------------
------------GFFSIER--TCPNCQGRGEVIE-----DPCRSCNGAGR-V-T-RERTLSVNIPAGVEDGT
-----------------RIRLANEGEAGL------RG--------GP------------NGDL--YIFLSL-
----------------------------KPHPF--------------LQ-R---D-----------------
----------------------------G---ADL-FC-RAPVS-MVKAAL---------G------G----
EV-P-------------V-P-VL-----DGE-----------E--CTVKIPE--------------------
G--------AQTGKQIRIRGRGMP--ILR-SrD-------------------------KGDLYVQLVVET--
PQ--K--L--N----ARQRELLREFEQESS-KDT--------------------------------------
------------------------------------------------------------------------
------------------------------------------------------------------------
-------qpesasffakvreffggaaq---------------------------------------------
------------------------------------------------------------------------
------------
>alp_1_tr_A0A328B0A1_A0A328B0A1_9CAUL_Chaperone_protein_DnaJ_OS_Phenylobacterium_hankyongense_OX_1813876_GN_dnaJ_PE_3_SV_1/1-385
------------------------------------------------------------------------
------------------------------------------------------------------------
------------------------------------------------------------------------
------------------------------------------------------------------------
-------------------------------------------MRDYYEILGVTRG--CDE-AALKS-----
-AFRKL--AMEHHPDRNG----GC--ED----ASGR-------------------------------FKEIN
EAYS----------------------------------ILSDP-QKRAAYDR-FGHAGVN------------
---------GNG--G--GGS----------------------------------------------------
-GNGQFHDVN-D-I-FNE--VF--------------------------------------------------
---GDVFG---D-M-FGGGR----------------------------------------------------
----------------------------------QRGHGGPARGQD-LRY--DMEITLEQ-AYAGS-E-V-E
ITVPAAMTCQTCEGSGAKP--gTS---PTTCNACGGAGR--VRATQ--------------------------
------------GFFSIER--ACPRCGGSGRLIL-----DPCGNCHGAGQ-V-R-VERTLSVRIPAGVDDGA
-----------------RIRLAGEGDSGA------RG--------GP------------RGDL--YIFLSV-
----------------------------RPHEL--------------FE-R---D-----------------
----------------------------G---LDL-LC-TVPVP-MGVAAL---------G------G----
EI-E-------------A-P-CL-----MGGdnc-----dgeR-kQTVRVPE--------------------
G--------AQTGKTVRLKGRGMP--SLR-SrE-------------------------RGDLVVELFVET--
PT--K--L--T----ARQKELLREFCGSCG-EQQ--------------------------------------
------------------------------------------------------------------------
------------------------------------------------------------------------
-------hpksanfigkakrfwedvtgv--------------------------------------------
------------------------------------------------------------------------
------------
>alp_1_tr_A0A328AX96_A0A328AX96_9CAUL_J_domain_containing_protein_OS_Phenylobacterium_hankyongense_OX_1813876_GN_DJ021_02615_PE_/1-320
------------------------------------------------------------------------
------------------------------------------------------------------------
------------------------------------------------------------------------
------------------------------------------------------------------------
------------------------------------------MARDPYQELGVSRG--ASA-DEIRK-----
-AFRKL--AKQNHPDTNP----NN--KE----AEER-------------------------------FKRVS
AAFD----------------------------------ILGDV-AKRKKFDA-GEIDADGreta--------
-----rgfsG---------Gqg-------------------------------------------------p
wGANPGGGP--------G--FEGGGarrgayq----------------------------------sesfeg
vdLGDILG---E-M-FGGGGRggr------------------------------------------------
-----------------------------pggaGGGFGGFSQRGAD-VRA--RLEIDLED-AIRGG-K-K-R
ISF---------------------------------------------------------------------
-----------------------------------------------------S-DGRTIDVTIPKGAQEGQ
-----------------TLRLKGQGQPGR-------S--------G-------------PGDA--FIELTI-
----------------------------LPHPI--------------YR-Q---E-----------------
----------------------------G---AVL-VM-DVPVT-VYDAAL---------G------G----
KV-E-------------A-P-TP-----E-G-----------P--VTLTVPK--------------------
G--------SNTGSRLRLKGRGLT--DTQ-G-R-------------------------RGDLFARLVVTL--
PD--T--P--D----PELEAFAEAWRQKRP-YTP--------------------------------------
------------------------------------------------------------------------
------------------------------------------------------------------------
-------rrrn-------------------------------------------------------------
------------------------------------------------------------------------
------------
>alp_1_tr_A0A369TFF5_A0A369TFF5_9PROT_Chaperone_protein_DnaJ_OS_Ferruginivarius_sediminum_OX_2661937_GN_dnaJ_PE_3_SV_1/1-378
------------------------------------------------------------------------
------------------------------------------------------------------------
------------------------------------------------------------------------
------------------------------------------------------------------------
-----------------------------------------MAKQDYYEALGVSRS--ASK-DEIKK-----
-AYRKL--AMQYHPDRNP----DD--PE----AEHK-------------------------------FKEIG
EAYE----------------------------------VLSDE-QKRAAYDR-FGHGAFD------------
---------GAG--G--G------------------------------------------------------
-----AGGPG---G-FGG--FGGGG-----------------------------------------------
--FADIFD---E-M-FGDMM----------------------------------------------------
---------------------------------GGRRRGPTGRGAD-LRF--DMDITLEE-AFQGK-Q-E-Q
IRVPTAVNCETCQGSGAEP--gTK---PTTCTTCGGDGR--VRQQQ--------------------------
------------GFFTIER--TCPHCGGVGQMIK-----DPCKACDGTGR-Q-H-KERTLQVNIPAGVEDGT
-----------------RIRLAGEGEAGM------RG--------AP------------AGDL--YIFLTV-
----------------------------QPHRL--------------FQ-R---D-----------------
----------------------------G---ANI-FC-QVPIK-MSTAAL---------G------G----
QV-E-------------V-P-VI-----DGS-----------R--ARITVPE--------------------
G--------TQTGQQFRLKGKGMS--VVR-SnA-------------------------RGDMYVEVQVET--
PK--N--L--S----KRQKELLREFDEESK-NGG--------------------------------------
------------------------------------------------------------------------
------------------------------------------------------------------------
-------thpesegflkkikefwedlte--------------------------------------------
------------------------------------------------------------------------
------------
>alp_1_tr_A0A369TEH7_A0A369TEH7_9PROT_J_domain_containing_protein_OS_Ferruginivarius_sediminum_OX_2661937_GN_DRB17_07850_PE_4_SV/1-322
------------------------------------------------------------------------
------------------------------------------------------------------------
------------------------------------------------------------------------
------------------------------------------------------------------------
-------------------------------------------MKDLYAVLGVSRQ--ASQ-DDIKK-----
-AYRKL--AKTYHPDLNP----GN--KD----AEQK-------------------------------FKEIS
QAYD----------------------------------ILADA-DKRKRYDA-GEIDATG------------
---------QEQ-aP-rGGFyrsynagg-------------------------------------rgskysn
fDFGEEFSAE-D-I-FAD--LFGGG-----------------------------------------------
------FG---G-F-RGGGGPgga------------------------------------------------
-----------------------------gagaRTRSYRTQARGGD-VNY--SIRVGFVE-AATGA-R-K-R
IRL---------------------------------------------------------------------
-----------------------------------------------------A-DGNTVDITIPAGCEDGQ
-----------------ALRLKGKGKPGL------GG--------GP------------AGDA--YVKIKV-
----------------------------EPHPF--------------FR-R---E-----------------
----------------------------G---NDI-HL-DLPIN-LQEAVE---------G------G----
TV-T-------------V-P-TV-----N-G-----------P--VSMKIPA--------------------
G--------SNTGKTMRLRGRGIA--PKD-GgT-------------------------KGDQFVHLKVVL--
PE--E--Q--D----EELKSFARKWGRKHP-YNP--------------------------------------
------------------------------------------------------------------------
------------------------------------------------------------------------
-------rekagmt----------------------------------------------------------
------------------------------------------------------------------------
------------
>alp_1_tr_A0A345WM02_A0A345WM02_9SPHN_Chaperone_protein_DnaJ_OS_Sphingomonas_sp_FARSPH_OX_2219696_GN_dnaJ_PE_3_SV_1/1-374
------------------------------------------------------------------------
------------------------------------------------------------------------
-----------------------mst----------------------------------------------
------------------------------------------------------------------------
-------------------------------------------TVDYYELLECERD--ADG-ATLKS-----
-AYRKL--AMKYHPDKNA----GC--KD----SEAK-------------------------------FKAVS
EAYE----------------------------------VLKDP-QKRAAYDR-YGHAAFQ------------
---------NGG--G--GGG----------------------------------------------------
-GAQDFGAFS-D-I-FE-------------------------------------------------------
----SVFG---E-F-MGGGR----------------------------------------------------
----------------------------------GGGRAQARRGAD-LRY--DMEISLEE-AFHGK-A-T-E
ITVDVSAQCETCQGSGAKP--gTQ---ATTCRHCGGHGK--VRAQQ--------------------------
------------GFFVVER--ACPVCQGSGQVIA-----DPCADCRGDGR-I-E-RTKTLAVNVPPGVDEGT
-----------------RIRLTGEGEAGP------RG--------AP------------AGDL--YIFLHI-
----------------------------KRHAI--------------FE-R---E-----------------
----------------------------G---TTL-FA-RAPIS-FTTAAL---------G------G----
TL-S-------------I-P-GL-----DG------------R-tHDIKIPA--------------------
G--------IQSGKQLRQRGAGMP--VLQ-GrG-------------------------QGDLVIQIEVET--
PT--R--L--S----TRQRELLELFRETET-GEE--------------------------------------
------------------------------------------------------------------------
------------------------------------------------------------------------
-------cpesqgffaklknvfaae-----------------------------------------------
------------------------------------------------------------------------
------------
>alp_1_tr_A0A345WPS4_A0A345WPS4_9SPHN_J_domain_containing_protein_OS_Sphingomonas_sp_FARSPH_OX_2219696_GN_DM480_09295_PE_4_SV_1/1-316
------------------------------------------------------------------------
------------------------------------------------------------------------
-------------------------m----------------------------------------------
------------------------------------------------------------------------
--------------------------------------------ADPYKTLGVARD--ATE-ADIKK-----
-AYRKL--AKELHPDRNT----DN--PK----AAER-------------------------------FSQVT
SAYD----------------------------------LLTDK-DKRARFDR-GEIDGDGnpas--------
-----pfgfGGG-------Rpggs--------------------------------------------ggpy
tRTGPGGGFS-S-A-GFE--FGGDNa----------------------------------------------
-dMGDIFE---G-L-FGGGGArgg------------------------------------------------
------------------------------gfaSGFGRRPQPKGAN-IAY--ALRVPFTD-AATLS-P-Q-R
VTL---------------------------------------------------------------------
-----------------------------------------------------G-DGKTIDLKLPAGVEDGT
-----------------QMRLGGKGEQGP----------------GG------------AGDA--IVTIEV-
----------------------------QPHRF--------------FT-R---D-----------------
----------------------------G---DDV-RL-DLPLT-LREAVL---------G------G----
QV-R-------------V-P-TV-----D-K-----------A--VMLTVPK--------------------
G--------TTSGKTLRLKGKGFH--RKD-G-T-------------------------RGDQLVTLIIDV--
PA--G-----D----AALQQFV--------------------------------------------------
------------------------------------------------------------------------
------------------------------------------------------------------------
-------egwddprnpratmgv--------------------------------------------------
------------------------------------------------------------------------
------------
>alp_1_tr_A0A397Q6X3_A0A397Q6X3_9RHIZ_DnaJ_class_molecular_chaperone_OS_Dichotomicrobium_thermohalophilum_OX_933063_GN_BXY53_194/1-309
------------------------------------------------------------------------
------------------------------------------------------------------------
------------------------------------------------------------------------
------------------------------------------------------------------------
------------------------------------------MATDLYSELGVSRN--ASD-EEIRK-----
-AYRSL--AKEHHPDLHP----GD--KQ----AEDK-------------------------------FKRIS
AAFA----------------------------------ILGDP-EKRRRYDA-GEIDETG------------
---------QER-aA--H-Q----------------------------------------------------
-YYREYADGT-E-G-FRY--HSRGGf----------------------------------------------
edFGDIFG---D-I-FGRAG----------------------------------------------------
---------------------------------RGRAGEFHMAGMD-YRY--HLEIDFLE-AALGT-K-K-R
VTL---------------------------------------------------------------------
-----------------------------------------------------P-EGGTLDINVPAGVTDGQ
-----------------VLRLRGKGEPGV------GR--------GQ------------PGDA--LIELSI-
----------------------------RSHPI--------------FQ-R---D-----------------
----------------------------G---DDI-IV-EVPLS-IDEAVL---------G------A----
KV-Q-------------V-P-TI-----H-G-----------T--VALNIPK--------------------
G--------TSGGQTFRLRGKGIE--NAR-TkH-------------------------KGDQHVRTRLVL--
PS--Q--P--D----PELEKAMQQWRDAKG-GTS--------------------------------------
------------------------------------------------------------------------
------------------------------------------------------------------------
-------gfdpraklrayl-----------------------------------------------------
------------------------------------------------------------------------
------------
>alp_1_tr_A0A397PEM5_A0A397PEM5_9RHIZ_Chaperone_protein_DnaJ_OS_Dichotomicrobium_thermohalophilum_OX_933063_GN_dnaJ_PE_3_SV_1/1-380
------------------------------------------------------------------------
------------------------------------------------------------------------
------------------------------------------------------------------------
------------------------------------------------------------------------
-----------------------------------------MEKRCYYKILGVSRG--ASD-DEIKK-----
-AFRRQ--AKAHHPDRNP----DD--PE----AERR-------------------------------FVEVN
EAYD----------------------------------VLSDP-QKRAAYDR-FGHAAFD------------
---------GSA--G--GP-----------------------------------------------------
--HGFGSDFS-A-S-MSD--IF--------------------------------------------------
---DDLFG---E-F-MGGGR----------------------------------------------------
---------------------------------QTRRRRGRERGGD-LRY--NMEITLGD-AYFGK-R-A-E
IRVPTSIACEGCSGTGAAG--gAQ---PSACGTCGGIGR--VRASQ--------------------------
------------GFFTIER--TCPACHGAGEVVE-----NPCADCGGTGR-Q-T-RERTLSVEIPPGVEDGT
-----------------RIRLAGEGEAGL------RG--------GP------------SGDL--YIFLSI-
----------------------------EPHEL--------------FQ-R---D-----------------
----------------------------G---ADL-FC-RVPIQ-MTTAAL---------G------G----
QI-E-------------V-P-TI-----SG------------D-sAQIRIPE--------------------
G--------TQSGHEFRVHGKGMP--VLR-SkA-------------------------TGDLYVQVEVET--
PK--N--L--T----RKQKELLREFAKGST-QKT--------------------------------------
------------------------------------------------------------------------
------------------------------------------------------------------------
-------speatgflsrvkafwervgdtg-------------------------------------------
------------------------------------------------------------------------
------------
>alp_1_tr_A0A3S2UT07_A0A3S2UT07_9SPHN_Chaperone_protein_DnaJ_OS_Novosphingobium_umbonatum_OX_1908524_GN_dnaJ_PE_3_SV_1/1-379
------------------------------------------------------------------------
------------------------------------------------------------------------
-------------------------m----------------------------------------------
------------------------------------------------------------------------
-----------------------------------------SAEIDYYELLEVSRD--ADD-GVLKS-----
-SYRKL--AMKYHPDRNP----GD--AE----AEAR-------------------------------FKQIS
EAYD----------------------------------CLKDP-QKRAAYDR-YGHAAYQ------------
---------QGG-aG-aGGG----------------------------------------------------
-GFQGGAD-------FGD--F---------------------------------------------------
---GDIFE---S-I-FGNAFG---------------------------------------------------
---------------------------------GGGGRQQARRGAD-LRY--DLEIGLED-AFHGK-T-V-E
VEVDVAVGCDPCKGSGAEP--gTG---KRRCNMCGGHGK--VRAQQ--------------------------
------------GFFMVER--TCPTCHGRGEVID-----KPCKSCRGEGR-V-E-QRKKLEVAIPKGVDDGN
-----------------RIRLQGKGEAGP------AG--------TP------------AGDL--YIFLHL-
----------------------------RRHPV--------------FD-R---D-----------------
----------------------------G---TTL-LT-RAHIS-FTTAAL---------G------G----
QI-E-------------I-P-GM-----DGQ-----------K--HVIDIPA--------------------
G--------IQTGKQLRKRGAGMP--VLN-GrG-------------------------IGDLVVEVAVET--
PT--K--L--T----TRQKELLREFQANET-GEQcp------------------------------------
-------esK--------------------------------------------------------------
------------------------------------------------------------------------
-------gffdrlkevwndlte--------------------------------------------------
------------------------------------------------------------------------
------------
>alp_1_tr_A0A437N4Z4_A0A437N4Z4_9SPHN_J_domain_containing_protein_OS_Novosphingobium_umbonatum_OX_1908524_GN_EOE18_09600_PE_4_SV/1-313
------------------------------------------------------------------------
------------------------------------------------------------------------
------------------------------------------------------------------------
------------------------------------------------------------------------
------------------------------------------MAQDPYAILGVARG--ADE-KAVKS-----
-AYRKL--AKELHPDHNQ----GN--PK----AAER-------------------------------FSEVT
RAYD----------------------------------LLSDK-DKRARFDR-GEIDIDGnp----------
------tgfGGG--F--GGG----------------------------------------------------
-GGFGGGGAH-R-G-FGG--GGFGGgap------------------------------------------dg
vdLGDIFE---G-L-FGGRAGggg------------------------------------------------
-----------------------------gfggGFGRQAPPPKGAN-RAY--RLAVSLSD-AATCA-S-Q-R
LTL---------------------------------------------------------------------
-----------------------------------------------------A-DGKTVDVKLPKGLEDGM
-----------------QIRLSGKGEPGP-------G--------G-------------TGDA--IVTIVI-
----------------------------LPHPY--------------FR-R---E-----------------
----------------------------G---DDL-RV-DVPIT-LDEALH---------G------A----
KV-K-------------V-P-TA-----E-G-----------A--VMLTVAA--------------------
G--------SSSGKTLRLKGKGMT--RKD-G-T-------------------------RGDQLITLEVSV--
PE--N--D--A----DL-------------------------------------------------------
------------------------------------------------------------------------
------------------------------------------------------------------------
-------larlegwrdardvrskfg-----------------------------------------------
------------------------------------------------------------------------
------------
>alp_1_tr_A0A3S2VNU4_A0A3S2VNU4_9RHIZ_J_domain_containing_protein_OS_Methylobacterium_sp_TER_1_OX_2499852_GN_EOE48_14745_PE_4_SV/1-313
------------------------------------------------------------------------
------------------------------------------------------------------------
-------------------------m----------------------------------------------
------------------------------------------------------------------------
--------------------------------------------RNPYEILGVSRS--ADE-ADIKK-----
-AFRRL--AKTYHPDRNK----DD--AK----AKDR-------------------------------FAEVN
QAYE----------------------------------ILGDA-KKRAQFDR-GAIDGEGkprht-------
---gfegfaGAG-gG--GRG----------------------------------------------------
-GGFGGFDFE-S-M-ARA--GRGTGgg--------------------------------------------g
ggAEDIFS---H-L-FGEAFRsa-------------------------------------------------
-------------------------------gaGRGGGAAAQKGDD-VSA--ELTVTLEQ-IAGES-K-L-R
LAL---------------------------------------------------------------------
-----------------------------------------------------P-TGREVDVVVPKGVADGQ
-----------------TIRLRGLGYPGV------LG--------GE------------AGDA--LLTIRI-
----------------------------APDSR--------------FR-V---E-----------------
----------------------------G---TDL-RI-HVEVP-LEDAIL---------G------G----
AI-R-------------V-P-TL-----T-G-----------A--VEMKIPA--------------------
M--------TSSGRTFRLRGKGLP--TKD-G-G-------------------------RGDLLAVVAVTL--
PA--A--A--D----ESL------------------------------------------------------
------------------------------------------------------------------------
------------------------------------------------------------------------
-------ldfarrrraaqass---------------------------------------------------
------------------------------------------------------------------------
------------
>alp_1_tr_A0A437NX41_A0A437NX41_9RHIZ_Chaperone_protein_DnaJ_OS_Methylobacterium_sp_TER_1_OX_2499852_GN_dnaJ_PE_3_SV_1/1-392
------------------------------------------------------------------------
------------------------------------------------------------------------
------------------------------------------------------------------------
------------------------------------------------------------------------
-----------------------------------------MSKRDYYEVLGVAKT--ASD-GELKV-----
-AFRKL--AMVHHPDRNP----GD--KE----AELK-------------------------------FKELN
EAYQ----------------------------------CLSDG-QKRAAYDR-FGHAAFS------------
---------QGG-aG--G------------------------------------------------------
------PGFG-N-E-FGD--FM--------------------------------------------------
---SDIFD---T-F-FGDARGgpggg----------------------------------------------
---------------------------ggaragRGGGASGRERGAD-LRY--NLEITLEE-AFSGK-T-E-T
IRMPTAVTCEVCGGSGAKA--gSK---PKTCGTCGGYGR--VRAAQ--------------------------
------------GFFAIER--TCPTCLGRGEIIE-----DPCTACSGAGR-V-T-RERSLSVNVPAGVDDGL
-----------------RIRLAGEGESGL------RG--------GP------------AGDL--YIFLSI-
----------------------------KPHPF--------------FQ-R---D-----------------
----------------------------G---ADL-FC-RVPIS-MVTAAL---------A------G----
EI-T-------------V-P-VI-----DGS-----------N--TQVRIPA--------------------
G--------TQTNKQFRLKGKGMP--VLR-SrD-------------------------VGDLYIQVFVET--
PQ--N--L--T----RRQRELLQEFDQHGT------------------------------------------
------------------------------------------------------------------------
------------------------------------------------------------------------
-------aadnhpestgffsrvkeffdglsggagrs------------------------------------
------------------------------------------------------------------------
------------
>alp_1_tr_A0A4Q3S792_A0A4Q3S792_9CAUL_J_domain_containing_protein_OS_Caulobacteraceae_bacterium_OX_1978230_GN_EON95_05525_PE_4_S/1-306
------------------------------------------------------------------------
------------------------------------------------------------------------
------------------------------------------------------------------------
------------------------------------------------------------------------
------------------------------------------MARDPYLELGVSRS--AGA-DDIRK-----
-AFRKL--AKQYHPDANP----GD--KT----AEEK-------------------------------FKRVS
GAFD----------------------------------IVGDP-DKRKKFDN-GEIDAEGreq---------
-----hpfsR---------G----------------------------------------------------
gGGFGSGGPG-G-W-SPR--GAGGQapd-------------------------------------------g
vdLNDILG---E-M-FGRGGPr--------------------------------------------------
--------------------------------nPGGFGGFSTKGQD-VRA--KIDIDLED-AIRGA-K-K-R
IAF---------------------------------------------------------------------
-----------------------------------------------------S-DGRTVEVAIPKGAQDGQ
-----------------TLRLKGQGAPGR----------------GG------------NGDA--LIELSI-
----------------------------RPHPI--------------YR-R---E-----------------
----------------------------G---DSL-EM-DVPIT-VPDAVL---------G------G----
KV-E-------------A-P-TP-----D-G-----------N--VSLTVPK--------------------
G--------SNSGQQLRLKGRGFI--DAK-G-R-------------------------RGDLVARLVVTL--
PD--V--P--G----PELEQFAQEWKAKRP-Y----------------------------------------
------------------------------------------------------------------------
------------------------------------------------------------------------
-------aakrr------------------------------------------------------------
------------------------------------------------------------------------
------------
>alp_1_tr_A0A4Q3S7I0_A0A4Q3S7I0_9CAUL_Chaperone_protein_DnaJ_OS_Caulobacteraceae_bacterium_OX_1978230_GN_dnaJ_PE_3_SV_1/1-384
------------------------------------------------------------------------
------------------------------------------------------------------------
------------------------------------------------------------------------
------------------------------------------------------------------------
-------------------------------------------MRDYYDILAVSRG--CDD-AALKA-----
-AFRKQ--AMEHHPDRNG----GC--ED----ASSR-------------------------------FKEIN
EAYS----------------------------------VLSDP-QKRAAYDR-FGHAGVN------------
---------GMN-----GGG----------------------------------------------------
-GGQGFHDVN-D-I-FSE--VFG-------------------------------------------------
----DAFG---E-M-FGGRG----------------------------------------------------
----------------------------------RQRSNGPARGAD-LRY--DLEITLEQ-AYAGV-E-K-E
IKVPSTITCETCEGSGAKP--gTS---PTVCGSCGGAGR--VRATQ--------------------------
------------GFFSIER--ACPRCGGSGKMIM-----DPCKSCHGAGQ-V-R-KERVLSVRVPAGVDDGA
-----------------RIRLAGEGDAGQ------RG--------GP------------RGDL--YIFLSV-
----------------------------APHEL--------------FE-R---D-----------------
----------------------------G---LDL-LC-TVPVP-MATAVL---------G------G----
DI-E-------------A-P-CL-----TGGekc----dgqcK--MTVKVPE--------------------
G--------VQTGKTVRLKGRGMP--SLR-SrE-------------------------RGDLVVELFVET--
PT--Q--L--S----ARQRELMREFADLTG-ESQhp------------------------------------
-------ksA--------------------------------------------------------------
------------------------------------------------------------------------
-------nfvgkakrfwsnvtgs-------------------------------------------------
------------------------------------------------------------------------
------------
>alp_1_tr_A0A4R2PF66_A0A4R2PF66_RHOSA_DnaJ_class_molecular_chaperone_OS_Rhodothalassium_salexigens_DSM_2132_OX_1188247_GN_EV659_/1-326
------------------------------------------------------------------------
------------------------------------------------------------------------
------------------------------------------------------------------------
------------------------------------------------------------------------
------------------------------------------MTKNLYQILGVDRS--ASE-AEIKS-----
-AYRKL--AKELHPDRNP----GD--QK----IADR-------------------------------FKEVS
SAYA----------------------------------ILGDK-EKRPKYDR-GEIDEQGqer---------
------aaaG--------FGarsrgpy--------------------------------------ggaagfg
gAGAR-GFGG-D-D-FRG--FAGGTydet----------------------------------------vgg
edVEDLFA---D-L-FGFSRGr--------------------------------------------------
--------------------------------tQQNRAKQPQKGAD-QTY--RLSVSFSD-AARGG-T-K-R
VTL---------------------------------------------------------------------
-----------------------------------------------------T-TGRTLDVRIPAGVTDGQ
-----------------TIRLTGQGRPGR------DG--------GP------------AGDA--LVRVEV-
----------------------------AEHPY--------------FT-R---D-----------------
----------------------------D---KDV-YL-DLPIR-VDEAVR---------G------A----
KI-K-------------V-P-TL-----D-G-----------P--VTITVPK--------------------
G--------SSSGRKLRLKGKGVG--GEG---E-------------------------RGDQYVVLKIVL--
PD--T--P--D----PALEEAIEDWARHH-------------------------------------------
------------------------------------------------------------------------
------------------------------------------------------------------------
-------sypvrdhlkl-------------------------------------------------------
------------------------------------------------------------------------
------------
>alp_1_tr_A0A4R2PAR6_A0A4R2PAR6_RHOSA_Chaperone_protein_DnaJ_OS_Rhodothalassium_salexigens_DSM_2132_OX_1188247_GN_dnaJ_PE_3_SV_1/1-377
------------------------------------------------------------------------
------------------------------------------------------------------------
------------------------------------------------------------------------
------------------------------------------------------------------------
------------------------------------------MAQDFYEILGVDRN--ADK-ATLKS-----
-AYRKL--AMKYHPDRNP----GD--EE----AEKQ-------------------------------FKRIG
EAYD----------------------------------VLKDD-QKRAAYDR-FGHAAFQ------------
--------dGAG-aG--GGP----------------------------------------------------
-GGFDFAGFS-D-I-FDE--F---------------------------------------------------
------FG---E-F-TGRAR----------------------------------------------------
---------------------------------GRGGAGGARRGAD-LRY--DMAVTLEE-AFSGK-E-V-D
IAIPTHAECGDCGGNGAKP--gTE---PKTCTQCGGAGK--VRSQQ--------------------------
------------GFFVVER--PCPLCRGAGRMVS-----DPCETCRGTGR-V-E-RTKTLSVSVPPGVDDGT
-----------------RIRLAGEGEAGA------RG--------GP------------PGDL--YIFVSV-
----------------------------EPHEL--------------FS-R---D-----------------
----------------------------G---PHL-FC-NVPVT-MTTAIL---------G------G----
EI-E-------------V-P-TI-----GGK-----------R--AKIKVPD--------------------
G--------TQSGKQFRLRGKGMP--HLN-SgV-------------------------IGDMMIEVHVET--
PV--N--L--T----KRQKELLREFAEEGG-EEV--------------------------------------
------------------------------------------------------------------------
------------------------------------------------------------------------
-------sprshsfldrvrelwedlte---------------------------------------------
------------------------------------------------------------------------
------------
[truncated: 1,899,352 more chars]
