# Supplementary material for: Origin of class B J-domain proteins involved in amyloid transactions
Source: Proc Natl Acad Sci U S A. 2026 Jan 9;123(2):e2522403123. doi: 10.1073/pnas.2522403123 (PMC12799103; doi:10.1073/pnas.2522403123)
Supplement: Supplementary file 4 — Dataset S03 (TXT) [file pnas.2522403123.sd03.txt]

>act_1_tr_M1PA54_M1PA54_9CORY_Chaperone_protein_DnaJ_OS_Corynebacterium_halotolerans_YIM_70093_DSM_44683_OX_1121362_GN_dnaJ_PE_3/1-398
------------------------------------------------------------------------
------------------------------------------------------------------------
---------------------mtiqr----------------------------------------------
------------------------------------------------------------------------
----------------------------------------EWADKNYYADLGVSSS--ASA-EDIKK-----
-AYRKL--ARENHPDTNP----GD--KV----AEDR-------------------------------FKKVA
EAYD----------------------------------VLGDE-K----KRQE-YDE-LKSMLRS-------
--------------GGF--G--G-Fgggggt----------------------------------------g
fsggfrQAAEDFDVS-D-I-FGG--RGGSGgrfs--------------------------------------
---sdggLGDLFG---G-V-FNRGN-----------------------------------------------
--------------------------------------GPRHAARPTRGAD-VET--EITLNFRE-AAKGT-
T-I-PLQLSGEAPCNTCHGSGSKS---GN---PSTCGVCNGSGF--TSENR---------------------
-----------------GAFGFSA--PCTNCGGTGQVIT-----DPCPTCSGTGT-V-H-RTRSITVRIPAG
VIDGQ-----------------KVRLAGQGEAGP------NG--------KP------------AGDL--FV
TVHV-----------------------------RDDAV--------------FT-R---S------------
---------------------------------G---DDL-EV-TVPVS-FGELAL---------G------
D----TI-T-------------V-P-TL-----D-A-----------P--VRVKVPA---------------
-----G--------TPDGRTLRVRGRGIP--RRS-G-Q-------------------------AGDLLVTVQ
VTV--PK--H--L--D----AAAASALRTYVQAER-D-----------------------------------
------------------------------------------------------------------------
------------------------------------------------------------------------
------------sgfnpradwpgne-----------------------------------------------
------------------------------------------------------------------------
------------------------------------------------------------------------
------------------------------------------------------------------------
------------------------------------------------------------------------
-----------------------------
>act_1_tr_M1P001_M1P001_9CORY_Chaperone_protein_DnaJ_OS_Corynebacterium_halotolerans_YIM_70093_DSM_44683_OX_1121362_GN_dnaJ_PE_3/1-379
------------------------------------------------------------------------
------------------------------------------------------------------------
------------------------------------------------------------------------
------------------------------------------------------------------------
------------------------------------------MARDYYGILGVDRS--ASD-QEIKK-----
-AYRKL--ARKYHPDVNP----S---EE----AAEK-------------------------------FREVS
VAHE----------------------------------VLTDP-E----KRRI-VDM-GGDPMEQ-------
--------------ATG--G--P-------------------------------------------------
--------GG----------FGG--FGGGG------------------------------------------
-------LGDIFE---A-F-FGGSGGp---------------------------------------------
-------------------------------------sSRGPRSRVQPGND-ALL--RVAVTLEE-AYSGA-
K-K-DITVDTAVVCDHCEGSGSES--kAA---PVTCDNCGGAGE--VQEVQrs-------------------
---------------flGNVLTTR--PCPKCSGFGEVIT-----DPCKKCGGDGR-V-K-KRRDLVVNIPAG
INDGM-----------------RIRMAGQGEVGH------GG--------GP------------AGDL--YV
EIVT-----------------------------RPHKV--------------FV-R---D------------
---------------------------------G---DNL-HL-TVRVP-MIDAAL---------G------
T----TF-T-------------V-D-NL-----AGE-----------E--LTLEVEA---------------
-----G--------TQPGEEIRLSGAGMP--RLR-AeG-------------------------NGDLIAHVD
VTV--PT--E--L--D----GHTRELLEKIRDHRG-EDTa--------------------------------
-------------vN---------------------------------------------------------
------------------------------------------------------------------------
------------eegegtgffsrlrdrfgl------------------------------------------
------------------------------------------------------------------------
------------------------------------------------------------------------
------------------------------------------------------------------------
------------------------------------------------------------------------
-----------------------------
>act_1_tr_A0A0B8NKI4_A0A0B8NKI4_9NOCA_Chaperone_protein_DnaJ_OS_Nocardia_seriolae_OX_37332_GN_dnaJ_PE_3_SV_1/1-392
------------------------------------------------------------------------
------------------------------------------------------------------------
-----------------------mnr----------------------------------------------
------------------------------------------------------------------------
----------------------------------------EWLEKDFYKDLGVTSS--ATQ-DEIKK-----
-AYRKL--ARDLHPDKNP----GD--AQ----AEER-------------------------------FKAVS
EANA----------------------------------VLSDP-E----KRKE-YDE-ARKLFAG-------
--------------GGF--G---RGgftpga----------------------------------------g
ygqpggGFSGDFNLG-D-I-FGA--GAAGSad----------------------------------------
-----ggLGDLLG---G-L-FNRGG-----------------------------------------------
---------------------------------------TRTSSRPRRGSD-VET--ETTLGFRE-AAQGV-
T-V-PLRMTSPAACTTCHGSGAKP--gTS---PRVCPHCNGTGV--VSRNQ---------------------
-----------------GAFGFSE--PCEDCRGTGSIID-----DPCVDCRGSGI-Q-N-RTRTITVRIPPG
VRDGQ-----------------RIRLAGQGEAGL------RG--------AP------------PGDL--YV
TVHV-----------------------------SQDKV--------------FG-R---N------------
---------------------------------G---DDL-TL-VLPVS-YAELVL---------G------
T----TV-S-------------V-P-TL-----D-G-----------R--VGVKVPP---------------
-----G--------TADGRTLRVRGRGVP--KRD-G-G-------------------------AGDLLVTVK
VAV--PQ--K--L--D----DNATEALRRYAEAEK-T-----------------------------------
------------------------------------------------------------------------
------------------------------------------------------------------------
------------sgfdpragwagas-----------------------------------------------
------------------------------------------------------------------------
------------------------------------------------------------------------
------------------------------------------------------------------------
------------------------------------------------------------------------
-----------------------------
>act_1_tr_A0A0B8N0P8_A0A0B8N0P8_9NOCA_Chaperone_protein_DnaJ_OS_Nocardia_seriolae_OX_37332_GN_dnaJ_PE_3_SV_1/1-385
------------------------------------------------------------------------
------------------------------------------------------------------------
------------------------------------------------------------------------
------------------------------------------------------------------------
------------------------------------------MARDYYALLGVARN--ATD-QEIKR-----
-AYRKL--ARELHPDVNP----E---PE----AQEK-------------------------------FREVS
SAYE----------------------------------VLSDP-E----KRRI-VDL-GGDPLES-------
--------------GGG-mG--GGF-----------------------------------------------
------SGAGFGGLG-D-V-FEA--FFGGM------------------------------------------
----------------N-A-SGGG------------------------------------------------
--------------------------------------ARKPRGRVQPGAD-SLL--RTRLSLQE-CAVGV-
T-K-HLTVDTAILCDLCQGSGTNG--nSK---PVRCETCGGAGE--VQTVQrs-------------------
---------------flGQVMTSR--PCPTCRGAGETIP-----DPCRKCGGDGR-V-R-SRREIAAPIPAG
VANGM-----------------RVRLAAQGEVGP------GG--------GP------------AGDL--YV
EIVE-----------------------------QPHDT--------------FV-R---D------------
---------------------------------G---DDL-HC-TIRVP-MVDAAL---------G------
T----TV-V-------------I-D-TI-----LDG-----------P--VELTIPA---------------
-----G--------TQPGEASVLRGHGMP--KLR-AnS-------------------------RGDLIAHLD
IVV--PT--K--L--D----AKQSDLLRKYKGMRL-NEH---------------------------------
------------------------------------------------------------------------
------------------------------------------------------------------------
------------tevmtaqsehnsglfarlrasfsgr-----------------------------------
------------------------------------------------------------------------
------------------------------------------------------------------------
------------------------------------------------------------------------
------------------------------------------------------------------------
-----------------------------
>act_1_tr_A0A061LZM2_A0A061LZM2_9MICO_Molecular_chaperone_DnaJ_OS_Leucobacter_sp_UCD_THU_OX_1292023_GN_H490_0105720_PE_4_SV_1/1-320
------------------------------------------------------------------------
------------------------------------------------------------------------
----------------------masq----------------------------------------------
------------------------------------------------------------------------
----------------------------------------DWLEKDFYAVLGVSKD--ASD-AELKK-----
-TYRKL--ARKYHPDSNP----GD--TV----AEAK-------------------------------FKEIS
EAYS----------------------------------VLSDK-E----QRAE-YDQ-IRAMGAG-------
--------------GAR--F--TA------------------------------------------------
------GGGGAQGFE-D-I-FGG--MFGGGrgganfs-----------------------------------
yqggfpqGG----------------Qnyed------------------------------------------
----------------------------------ifnlFGGGPSVPQPGRD-IQA--TTTLDFET-AVQGK-
T-V-TLQTP---------------------------------------------------------------
-------------------------------------------------------------NGAVKVKIPAG
VSDGQ-----------------KIKVRGKGDPSP------NG--------GP------------SGDI--IL
TVSV-----------------------------RKHPV--------------FE-R---D------------
---------------------------------G---QNL-RL-KLPIT-FSEAAL---------G------
G----TV-E-------------V-P-TL-----GG------------D-pVRLKVQP---------------
-----G--------TPSGRVLRVKGRGVK--SSK---G-------------------------TGDLLAEVQ
VVV--PS--H--L--S----EQAREALEAFRQVEP-QEN---------------------------------
------------------------------------------------------------------------
------------------------------------------------------------------------
------------predllsrarg-------------------------------------------------
------------------------------------------------------------------------
------------------------------------------------------------------------
------------------------------------------------------------------------
------------------------------------------------------------------------
-----------------------------
>act_1_tr_A0A061LUB6_A0A061LUB6_9MICO_Chaperone_protein_DnaJ_OS_Leucobacter_sp_UCD_THU_OX_1292023_GN_dnaJ_PE_3_SV_1/1-365
------------------------------------------------------------------------
------------------------------------------------------------------------
-------------------------m----------------------------------------------
------------------------------------------------------------------------
--------------------------------------------ADHYETLGVPRE--ATP-EDIKK-----
-AYRRL--ARELHPDVNP----SD---D----AAER-------------------------------FKDVT
HAYD----------------------------------VLSDP-E----QRQR-YDM-GGGQGGA-------
--------------A-------G-------------------------------------------------
-------------FG-D-I-FET--FFGGG------------------------------------------
--------------------FGGAQ-----------------------------------------------
---------------------------------------RGPRPRSERGDD-AMI--RVDVSLED-VIFGV-
Q-R-DITVNTAVLCEVCQGSCCQP--gTH---PVTCDVCGGQGQ--VQRQVrs-------------------
---------------lfGNVVTMH--PCGSCHGYGTVIE-----HPCVECGGKGR-V-R-ERRTIPVDIPSG
IDTGT-----------------RLQMRGGGEVGP------GG--------GP------------NGDL--FI
EFRV-----------------------------MHHDV--------------FS-R---D------------
---------------------------------G---NDL-LC-TMQVS-MTDAVL---------G------
T----AA-K-------------L-Q-AL-----D-G-----------E--VEVEVAP---------------
-----G--------TQSGDVLTVRGRGIQ--ALR-StN-------------------------RGDLKIAVQ
VNT--PT--K--L--S----KREQDLVRQLASLRS-DEPphl------------------------------
-----------gefQ---------------------------------------------------------
------------------------------------------------------------------------
------------qgffgklrdrffrqg---------------------------------------------
------------------------------------------------------------------------
------------------------------------------------------------------------
------------------------------------------------------------------------
------------------------------------------------------------------------
-----------------------------
>act_1_tr_A0A0A0IV86_A0A0A0IV86_9MICO_Chaperone_protein_DnaJ_OS_Knoellia_flava_TL1_OX_1385518_GN_dnaJ_PE_3_SV_1/1-377
------------------------------------------------------------------------
------------------------------------------------------------------------
-------------------------m----------------------------------------------
------------------------------------------------------------------------
--------------------------------------------NDYYADLGVARD--ATA-DDIKK-----
-AYRRA--ARKLHPDVNP----G---PE----AEEQ-------------------------------FKKVS
QAYD----------------------------------VLSDA-E----KKRS-YDM-GADPYAG-------
--------------AGA--A--G-------------------------------------------------
-------FGQGFSFS---------------------------------------------------------
---------DVMD---A-F-FGAGAGa---------------------------------------------
------------------------------------aqGRGPRSRQSRGQD-ALV--RLDLDLVD-AVFGA-
E-K-DLTIDTAVGCSTCHGEGTQP--gTG---TRTCDVCQGQGQ--VQSVQrs-------------------
---------------flGQVMTSR--PCVNCQATGQVIE-----APCYECSGDGR-V-R-TRRTLTIRVPAG
VDTGT-----------------RIQLAGEGEVGP------GA--------GP------------AGDL--YV
EVAV-----------------------------RRDER--------------FQ-R---Q------------
---------------------------------G---DDL-HA-TLELP-MTAAAL---------G------
A----TV-P-------------F-E-TF-----D-G-----------E--QELDVRA---------------
-----G--------IQSGEQIRLRGLGVT--HLR-GsG-------------------------RGDIVVHAM
VAT--PS--K--L--T----SEQEDLLRRLAALRG-EEKpt-------------------------------
-----------ghiA---------------------------------------------------------
------------------------------------------------------------------------
------------dptdgsifgklrdafkar------------------------------------------
------------------------------------------------------------------------
------------------------------------------------------------------------
------------------------------------------------------------------------
------------------------------------------------------------------------
-----------------------------
>act_1_tr_A0A0A0JJR5_A0A0A0JJR5_9MICO_Molecular_chaperone_DnaJ_OS_Knoellia_flava_TL1_OX_1385518_GN_N798_01425_PE_4_SV_1/1-343
------------------------------------------------------------------------
------------------------------------------------------------------------
----------------------masq----------------------------------------------
------------------------------------------------------------------------
----------------------------------------DWFEKDFYAILGVPKD--ADS-GAIKK-----
-AYRKL--ARTHHPDKNP----GD--TA----AEQK-------------------------------FKDIG
EAHA----------------------------------VLSDP-K----QREE-YDA-VRQMARG-------
--------------GAR--F--TAG-----------------------------------------------
------GPGGNGGFD-D-I-FSH--FGGGGqrvrfdtgggs---------------------------yggy
pggggedINDLLA---Q-M-FGGAAGgggrp-----------------------------------------
---------------------------------qpgyaGYGATRGPRKGAD-VQA--STTLPFRD-AVEGS-
T-V-TLRT----------------------------------------------------------------
----------------------------------------------------------A-EGRTITARIPAG
VKDGQ-----------------KIRLRGKGQPGE------PG--------AA------------AGDL--IL
TVAV-----------------------------EKHPV--------------FG-R---D------------
---------------------------------G---DNL-TV-DLPVT-FAEAAL---------G------
A----TV-A-------------V-P-TL-----DGS-----------S--VRVRIAP---------------
-----G--------TPSGRVLRVKGRGVA--GKS---G-------------------------TGDLLAKVQ
VVV--PS--E--L--S----DRAREAVEVLRAEAE-G-----------------------------------
------------------------------------------------------------------------
------------------------------------------------------------------------
------------tdpradlaerara-----------------------------------------------
------------------------------------------------------------------------
------------------------------------------------------------------------
------------------------------------------------------------------------
------------------------------------------------------------------------
-----------------------------
>act_1_tr_A0A0F0HU61_A0A0F0HU61_9PSEU_Chaperone_protein_DnaJ_OS_Saccharothrix_sp_ST_888_OX_1427391_GN_dnaJ_PE_3_SV_1/1-381
------------------------------------------------------------------------
------------------------------------------------------------------------
------------------------------------------------------------------------
------------------------------------------------------------------------
------------------------------------------MATDYYAVLGVRRD--AGQ-DEIKK-----
-AFRRL--ARELHPDVNP----D---PK----TQER-------------------------------FKEIN
AAYE----------------------------------VLSDP-Q----KRQV-YDL-GGDPLSP-------
--------------NGG--G--G-------------------------------------------------
---------GAGGFG-A-G-AAG--F---G------------------------------------------
-------FSDIMD---A-F-FGAASG----------------------------------------------
--------------------------------------QRGPRSRTRRGQD-AMI--RLEITLEE-AAFGT-
T-K-ELQVDTAVTCTTCSGEGAAP--gTS---AQTCDMCRGKGE--VSQVTrs-------------------
---------------flGQVMTSR--PCPQCQGFGTVVP-----TPCPECAGDGR-V-R-ARRTLTVKIPAG
VDNGT-----------------RIQLAGEGEVGP------GG--------GP------------AGDL--YV
EIAE-----------------------------TAHPT--------------FQ-R---R------------
---------------------------------G---DDL-HC-TVTIP-MTAAAL---------G------
T----QV-P-------------L-Q-TL-----D-G-----------L--EEVDIRP---------------
-----G--------TQSGQSIPLHGRGIT--HLR-GgG-------------------------RGDLIVHVE
VQT--PT--K--L--E----PEQEELLRRLSALRG-EERps-------------------------------
-----------gqfA---------------------------------------------------------
------------------------------------------------------------------------
------------pgqqglfsrlkdafngr-------------------------------------------
------------------------------------------------------------------------
------------------------------------------------------------------------
------------------------------------------------------------------------
------------------------------------------------------------------------
-----------------------------
>act_1_tr_A0A0F0HJ22_A0A0F0HJ22_9PSEU_Molecular_chaperone_DnaJ_OS_Saccharothrix_sp_ST_888_OX_1427391_GN_UK12_27790_PE_4_SV_1/1-328
------------------------------------------------------------------------
------------------------------------------------------------------------
------------------------------------------------------------------------
------------------------------------------------------------------------
------------------------------------------MARDYYEVLGVPRT--ADA-AEIQQ-----
-AFRTL--ARRHHPDVNR----D---PA----AEER-------------------------------FKEIN
EAYG----------------------------------VLSDP-D----TRRR-YDR-FGSDFRQvpedy--
--------dervaaAQG--F--G-------------------------------------------------
--------RGGAHRS-D-P-FAG--RRGAGvgggrvwtt------------------------------egd
fgasgvdFEDLFG---G-M-FGSR------------------------------------------------
----------------------------------------AGRGGAVPGAD-QEA--ELTLTVEE-AHRGG-
R-R-RITL----------------------------------------------------------------
-----------------------------------------------------GG-P-G-GERGYDVNVPAG
VVDGQ-----------------RIRLAGEGGRGR------GP--------GS------------AGDL--YL
VVRI-----------------------------APHPH--------------YR-L---A------------
---------------------------------G---RDV-HV-DLPVT-PWEAVL---------G------
A----SV-P-------------V-T-GP------GG-----------T--AKVHVPP---------------
-----G--------TSTGRRLRLRGEGMP--NPK-G-S-------------------------PGDLYAEIR
VMV--PP--S--P--S----PRERELFEELAAVSP-FDP---------------------------------
--------------RKQTDP----------------------------------------------------
------------------------------------------------------------------------
------------rkqt--------------------------------------------------------
------------------------------------------------------------------------
------------------------------------------------------------------------
------------------------------------------------------------------------
------------------------------------------------------------------------
-----------------------------
>act_1_tr_A0A0F0KGU2_A0A0F0KGU2_9MICO_Chaperone_protein_DnaJ_OS_Microbacterium_foliorum_OX_104336_GN_dnaJ_2_PE_3_SV_1/1-371
------------------------------------------------------------------------
------------------------------------------------------------------------
-------------------------m----------------------------------------------
------------------------------------------------------------------------
--------------------------------------------ADHYEVLGVSRD--AST-DEIKK-----
-AYRRL--ARQLHPDVNP----GD---D----AAEK-------------------------------FKLVT
HAYD----------------------------------VLSDD-D----SRRR-YDM-GGGDGAA-------
--------------G-N--F--G-------------------------------------------------
---------GFGGFG-D-I-FET--FFGAG------------------------------------------
--------------------QGGGR-----------------------------------------------
--------------------------------------AARPRSRRERGQD-ALV--RVTLDLGD-VVFGA-
H-R-DIEVDTAVLCETCNGSCCQE--gTS---PVTCDICGGSGH--VQRQVrs-------------------
---------------llGNVVTSQ--PCGTCEGYGTTIP-----YPCGTCGGQGR-V-R-SRRTVSLDIPAG
VETGL-----------------RLQLPGSGEVGK------AG--------GP------------HGDL--YV
EVTV-----------------------------NPHPS--------------FS-R---D------------
---------------------------------G---DDL-LA-TLEVS-MPDAVL---------G------
T----ET-T-------------I-Q-GL-----D-G-----------E--VELEIRS---------------
-----G--------VQSGDVLTIKGRGIT--PLR-GtQ-------------------------RGDLRVGVQ
VVT--PT--K--L--D----SAQRALIEDFAKKTK-A-----------------------------------
------------------------------------------------------------------------
------------------------------------------------------------------------
------------pgpqlaqfqqglfsklrdrfrsh-------------------------------------
------------------------------------------------------------------------
------------------------------------------------------------------------
------------------------------------------------------------------------
------------------------------------------------------------------------
-----------------------------
>act_1_tr_A0A0F0KYE8_A0A0F0KYE8_9MICO_Curved_DNA_binding_protein_OS_Microbacterium_foliorum_OX_104336_GN_cbpA_PE_4_SV_1/1-329
------------------------------------------------------------------------
------------------------------------------------------------------------
----------------------masq----------------------------------------------
------------------------------------------------------------------------
----------------------------------------DWFDKDFYKTLGVSKD--VSD-ADLKK-----
-AYRKL--ARKYHPDSNQ----GD--AT----AEAK-------------------------------FKEVS
EAYS----------------------------------VLSDA-E----QRKE-YDE-IRAMGSG-------
--------------ARF-tA--G-------------------------------------------------
-------GSSAGGFE-D-V-FSR--FGQQGrgqq--------------------------------------
---qsadFEDIFA---M-F-NQGQGGpfgsgr----------------------------------------
--------------------------------fgqtsgGFRGFGGPQKGAD-VTA--RTTLDFAT-AVQGE-
T-I-SLQG----------------------------------------------------------------
----------------------------------------------------------D-DGKPFKVKIPAG
VADGQ-----------------KIRLRGRGRPSP------DG--------GE------------NGDV--VV
QIAV-----------------------------RPHPV--------------FT-R---E------------
---------------------------------G---LNL-RV-VVPVT-FTEAAL---------G------
A----TI-E-------------V-P-TL-----SGD-----------T--VKLRVAP---------------
-----G--------TPSGRVLRVKGRGVT--TTK---G-------------------------TGDLLAELQ
IAV--PT--H--L--D----EAAREALEKFQSLEP-SEN---------------------------------
------------------------------------------------------------------------
------------------------------------------------------------------------
------------praelmakarr-------------------------------------------------
------------------------------------------------------------------------
------------------------------------------------------------------------
------------------------------------------------------------------------
------------------------------------------------------------------------
-----------------------------
>act_1_tr_A0A0M2LHY2_A0A0M2LHY2_9MICO_Chaperone_protein_DnaJ_OS_Leucobacter_sp_Ag1_OX_1642040_GN_dnaJ_PE_3_SV_1/1-368
------------------------------------------------------------------------
------------------------------------------------------------------------
-------------------------m----------------------------------------------
------------------------------------------------------------------------
--------------------------------------------ADHYETLGVARD--ASP-EEIKK-----
-AYRRL--ARELHPDVNP----S---EE----ASER-------------------------------FKGVT
HAYD----------------------------------VLSDP-N----ERRR-YDM-GGSEGGA-------
--------------S---------------------------------------------------------
----------MGDFG-D-I-FET--FFGGG------------------------------------------
--------G-----------FGGGQ-----------------------------------------------
---------------------------------------RGPRSRAERGDD-AMI--RVDVSLAE-VIFGV-
Q-R-EVSINTAVLCGTCSGSCCQP--gTV---PVTCDVCHGSGQ--VQRQVrs-------------------
---------------lfGNVVTNH--PCGSCHGYGTIIE-----HPCVECGGKGR-V-R-ERRTLNVDIPSG
IDTGT-----------------RLQMRGGGEVGP------GG--------GP------------NGDL--FI
EFRV-----------------------------THHDI--------------FS-R---D------------
---------------------------------G---NDL-LC-TLQVG-MTDAIL---------G------
T----ES-T-------------V-T-GL-----D-G-----------E--VQVEVPA---------------
-----G--------TQSGDVITIRGRGIQ--GLR-StA-------------------------RGDLKIAAQ
VVT--PT--K--L--S----NREKDLVRQLAALGK-DDG---------------------------------
------------------------------------------------------------------------
------------------------------------------------------------------------
------------pklgefqqgffgkirdrffrqg--------------------------------------
------------------------------------------------------------------------
------------------------------------------------------------------------
------------------------------------------------------------------------
------------------------------------------------------------------------
-----------------------------
>act_1_tr_A0A0M2LQ25_A0A0M2LQ25_9MICO_Molecular_chaperone_DnaJ_OS_Leucobacter_sp_Ag1_OX_1642040_GN_XM48_09245_PE_4_SV_1/1-320
------------------------------------------------------------------------
------------------------------------------------------------------------
----------------------masq----------------------------------------------
------------------------------------------------------------------------
----------------------------------------DWLEKDFYQILGVAKD--VSE-ADLKK-----
-AYRKL--ARKYHPDSNP----GD--AA----AEAR-------------------------------FKEIS
EAYS----------------------------------VLSDS-E----QRAE-YDQ-IRAMGTG-------
--------------SAR--F--T-------------------------------------------------
--------SGGQGFE-D-I-FGG--MFGQQgghsatggrn-----------------------------fsy
qqgggqgFDDIF---------SMFG-----------------------------------------------
---------------------------------------GGAPRGPQRGRD-ITA--STTLDFET-AVRGN-
T-V-TLQAP---------------------------------------------------------------
-------------------------------------------------------------SGQVKVKIPAG
VSDGQ-----------------KIKVRGKGEPSP------DG--------GT------------AGDI--IL
TVHV-----------------------------RSHPV--------------FE-R---D------------
---------------------------------G---QNL-RL-SLPVT-FTEAAL---------G------
A----TV-E-------------V-P-TL-----G-G-----------P-tVKLKVQP---------------
-----G--------TPSGRVLRVKGRGVQ--SAK---G-------------------------TGDLLAEVQ
VVV--PA--H--L--S----DAAKEALEAFRAVEP-DEN---------------------------------
------------------------------------------------------------------------
------------------------------------------------------------------------
------------pradllarakg-------------------------------------------------
------------------------------------------------------------------------
------------------------------------------------------------------------
------------------------------------------------------------------------
------------------------------------------------------------------------
-----------------------------
>act_1_tr_A0A0G3GU62_A0A0G3GU62_9CORY_Chaperone_protein_DnaJ_OS_Corynebacterium_epidermidicanis_OX_1050174_GN_dnaJ2_PE_3_SV_1/1-394
------------------------------------------------------------------------
------------------------------------------------------------------------
----------------------mahn----------------------------------------------
------------------------------------------------------------------------
----------------------------------------EWAEKDYYRDLGVSSS--AGA-DEIKK-----
-AYRKL--ARDNHPDKNP----GD--SA----AEER-------------------------------FKKAA
EAYS----------------------------------VLGDD-K----KRKE-YDE-LKALLASggf----
-----------gglG--------GFggnggp-----------------------------------------
gfsggfRTSQNFDAS-D-L-FGEgrFA--Gd-----------------------------------------
-----ggLGDIFG---G-L-FNRGG-----------------------------------------------
--------------------------------------AGRHAATPTRGAD-VET--HITLEFRE-AAKGT-
T-L-PIQLSGDAPCTDCHGSGSRS---GN---PSTCGDCNGTGF--KSENK---------------------
-----------------GAFGFSA--PCTTCGGTGQVIT-----DPCATCSGTGT-V-R-RTRSITVRIPAG
VEDGQ-----------------KVRLAGQGEAGP------NG--------KP------------AGDL--FV
TVSV-----------------------------KKDAV--------------FT-R---K------------
---------------------------------G---DDL-EV-TVPVS-FTELAL---------G------
D----TI-T-------------V-P-TL-----E-A-----------P--VRVKVPA---------------
-----G--------TPSGRILRVRGRGIT--RSS-G-V-------------------------KGDLLVKVE
VHV--PK--D--I--S----AAEASALRTYAQAAK-D-----------------------------------
------------------------------------------------------------------------
------------------------------------------------------------------------
------------agynpragwagls-----------------------------------------------
------------------------------------------------------------------------
------------------------------------------------------------------------
------------------------------------------------------------------------
------------------------------------------------------------------------
-----------------------------
>act_1_tr_A0A0G3GR47_A0A0G3GR47_9CORY_Chaperone_protein_DnaJ_OS_Corynebacterium_epidermidicanis_OX_1050174_GN_dnaJ1_PE_3_SV_1/1-378
------------------------------------------------------------------------
------------------------------------------------------------------------
------------------------------------------------------------------------
------------------------------------------------------------------------
------------------------------------------MARDYYGILGLDRD--ATD-QEIKK-----
-AYRRL--ARKYHPDVND----T---EE----AAEK-------------------------------FREIS
LANE----------------------------------VLLDP-Q----KRRI-VDA-GGDPMEG-------
--------------PAA--G--G-------------------------------------------------
------------GFG------GG--FGGGG------------------------------------------
-------FGDIFE---A-F-FGGAAG----------------------------------------------
-------------------------------------gSRGPRSRVQPGND-ALL--RTQITLEE-AFSGV-
A-K-EITVDTAILCDRCEGTGSNS--kSK---PVTCNNCHGSGE--IQEVQrs-------------------
---------------flGNVMTSR--PCHVCQGTGEVIQ-----DPCDKCGGDGR-V-K-SRKHMTVSVPAG
INDGM-----------------RIRMAGRGEVGR------GG--------GP------------AGDL--YV
EISV-----------------------------APHPV--------------FT-R---N------------
---------------------------------G---DDL-HV-SVEVP-MVDAAL---------G------
S----SL-D-------------I-E-GL-----DGN-----------K--VTITVPA---------------
-----G--------SQPAEQVRVEGAGMP--VLR-GdQ-------------------------VGNLYAHLD
VKI--PT--E--L--D----KRSRDMLEKLRDHRD-DET---------------------------------
--------------KLFSE-----------------------------------------------------
------------------------------------------------------------------------
------------agsesvfsrlrnrfri--------------------------------------------
------------------------------------------------------------------------
------------------------------------------------------------------------
------------------------------------------------------------------------
------------------------------------------------------------------------
-----------------------------
>act_1_tr_A0A1E7MY66_A0A1E7MY66_KITAU_Chaperone_protein_DnaJ_OS_Kitasatospora_aureofaciens_OX_1894_GN_dnaJ_PE_3_SV_1/1-380
------------------------------------------------------------------------
------------------------------------------------------------------------
------------------------------------------------------------------------
------------------------------------------------------------------------
------------------------------------------MATDYYAVLGVRRD--AGQ-DEIKK-----
-AFRRL--ARELHPDVNP----D---PK----TQER-------------------------------FKEIN
AAYE----------------------------------VLSDP-Q----KRQV-YDL-GGDPLSP-------
--------------GGG--G----------------------------------------------------
---------GAGGFG-A-G-AAG--F---G------------------------------------------
-------FSDIMD---A-F-FGAAAG----------------------------------------------
--------------------------------------QRGPRSRTRRGQD-AMI--RLEITLEE-AAFGT-
T-K-ELQVDTAVTCTTCNGEGAAP--gTS---AQTCDMCRGKGE--VSQVTrs-------------------
---------------flGQVMTSR--PCPQCQGFGTVVP-----TPCPECAGDGR-V-R-ARRTLTVKIPAG
VDNGT-----------------RIQLAGEGEVGP------GG--------GP------------AGDL--YV
EIAE-----------------------------TAHSV--------------FQ-R---R------------
---------------------------------G---DDL-HC-TVTIP-MTAAAL---------G------
T----QV-P-------------L-Q-TL-----D-G-----------L--EEVDIRP---------------
-----G--------TQSGQSIPLHGRGIT--HLR-GgG-------------------------RGDLIVHVE
VQT--PT--K--L--D----AEQEELLRRLSMLRG-EERps-------------------------------
-----------gqfA---------------------------------------------------------
------------------------------------------------------------------------
------------pgqqglfsrlkdafngr-------------------------------------------
------------------------------------------------------------------------
------------------------------------------------------------------------
------------------------------------------------------------------------
------------------------------------------------------------------------
-----------------------------
>act_1_tr_A0A1E7NFE4_A0A1E7NFE4_KITAU_Molecular_chaperone_DnaJ_OS_Kitasatospora_aureofaciens_OX_1894_GN_HS99_0001520_PE_4_SV_1/1-312
------------------------------------------------------------------------
------------------------------------------------------------------------
------------------------------------------------------------------------
------------------------------------------------------------------------
------------------------------------------MARDFYEVLGVPRD--ADE-DEIQR-----
-AYRKL--ARKYHPDVNR----D---PA----AEER-------------------------------FKEIN
EAFS----------------------------------VLSDP-N----QRGR-YDR-FGEDFRKvpedw--
--------eervgaGAG-pG--G-Gf----------------------------------------------
----rwSTGGGPRVR-Y-A-TSG--FGAEGv-----------------------------------------
------dVDDLFG---S-I-FGGAG-----------------------------------------------
-------------------------------------------RVRVPGAD-QEA--ELPLTVEE-AYRGG-
R-R-TVTL----------------------------------------------------------------
----------------------------------------------------AGP-S-G-QPRRYEVDVPPG
VTDGQ-----------------RIRLAGEGGRGN------GD--------AP------------AGDL--YL
RVRI-----------------------------QPHPQ--------------FR-L---E------------
---------------------------------G---RDV-YV-QLPVT-PWEAAL---------G------
A----TV-P-------------V-P-TP-----SGA-----------T--AKVTVPT---------------
-----G--------SSSGRRLRLRGEGMP--NPR-G-A-------------------------DGNLYAELR
IMV--PS--R--F--S----DRERELFEELAAVSS-FDP---------------------------------
------------------------------------------------------------------------
------------------------------------------------------------------------
------------rrtr--------------------------------------------------------
------------------------------------------------------------------------
------------------------------------------------------------------------
------------------------------------------------------------------------
------------------------------------------------------------------------
-----------------------------
>act_1_tr_A0A0N8W099_A0A0N8W099_9CORY_Chaperone_protein_DnaJ_OS_Corynebacterium_lowii_OX_1544413_GN_dnaJ_2_PE_3_SV_1/1-384
------------------------------------------------------------------------
------------------------------------------------------------------------
----------------------maer----------------------------------------------
------------------------------------------------------------------------
----------------------------------------EWAEKNYYADLGVSSS--ASQ-EDIKK-----
-AYRKI--ARENHPDKKP----GD--KV----AEER-------------------------------FKKAA
EAYD----------------------------------VVGDE-A----KRKE-YDD-FRAMLGS-------
--------------G-G-lG--GSGfpgg-------------------------------------------
--frssGTAGNFQAS-D-F-FGQ--GGGYSpe----------------------------------------
-----ggLGDIFG---S-F-FGRGG-----------------------------------------------
--------------------------------------NPRQSARPTRGAD-VET--DITLDFRE-AAKGA-
T-L-PLQLSGEAPCNTCHGSGSKS---GH---PTTCQACQGTGF--TSEQR---------------------
-----------------GAFGLSA--PCSVCGGTGEIIE-----DPCPTCQGSGT-V-H-RTRSITVRIPAG
VIDGQ-----------------KVRLAGQGEAGP------NG--------KP------------SGDL--FV
TVHV-----------------------------RPDPV--------------FT-R---S------------
---------------------------------G---DDL-EV-TVPVS-FAELAL---------G------
D----TI-T-------------V-P-TL-----D-S-----------P--VRVKVPA---------------
-----G--------TRDGRTLRVRGRGIK--N--------------------------------GDLRVKVQ
VKV--PT--N--L--D----AAATSALRTYAQAER-ES----------------------------------
------------------------------------------------------------------------
------------------------------------------------------------------------
------------gfnprtdwegak------------------------------------------------
------------------------------------------------------------------------
------------------------------------------------------------------------
------------------------------------------------------------------------
------------------------------------------------------------------------
-----------------------------
>act_1_tr_A0A0Q1E2Q1_A0A0Q1E2Q1_9CORY_Chaperone_protein_DnaJ_OS_Corynebacterium_lowii_OX_1544413_GN_dnaJ_1_PE_3_SV_1/1-379
------------------------------------------------------------------------
------------------------------------------------------------------------
------------------------------------------------------------------------
------------------------------------------------------------------------
------------------------------------------MARDYYGILGVNSS--ATE-QEIKK-----
-AYRSL--ARKYHPDVNP----S---EE----AAEK-------------------------------FKEVS
TAYE----------------------------------VLTDP-E----KRRI-VDM-GGDPLAQ-------
--------------GGG-aP--G-------------------------------------------------
--------PG----------AGG--FAGGG------------------------------------------
-------LGDIFE---A-F-FGGGAA----------------------------------------------
--------------------------------------SRGPRSRVQPGND-ALL--RLDISLED-AFAGV-
R-R-EVTVDTAILCDRCQGTGSES--kAD---AVTCEHCHGMGE--VQEVQrs-------------------
---------------flGNVMTTR--ECPSCHGYGEIIK-----DPCSKCDGEGR-V-R-SRRDITVTVPKG
ISSGM-----------------RIRMSGAGEVGH------GG--------GP------------AGDL--YV
EVTT-----------------------------KEHAV--------------FE-R---E------------
---------------------------------G---DDL-HF-TVRVP-MVDAAL---------G------
A----SV-S-------------I-K-GL-----DGE-----------E--RELTIAP---------------
-----G--------TQPAERIRLEGAGMP--HLR-ReG-------------------------HGDMLAHID
VTV--PT--N--L--D----ERTRALLTEVREQHG-ETA---------------------------------
--------------KVRSSEDE--------------------------------------------------
------------------------------------------------------------------------
------------eeslfsrlrnkfrr----------------------------------------------
------------------------------------------------------------------------
------------------------------------------------------------------------
------------------------------------------------------------------------
------------------------------------------------------------------------
-----------------------------
>act_1_tr_A0A0Q4V475_A0A0Q4V475_9MICO_Molecular_chaperone_DnaJ_OS_Curtobacterium_sp_Leaf261_OX_1736311_GN_ASF23_12965_PE_4_SV_1/1-340
------------------------------------------------------------------------
------------------------------------------------------------------------
----------------------masq----------------------------------------------
------------------------------------------------------------------------
----------------------------------------DWFDKDFYAVLGVSKD--ASE-ADLKK-----
-TYRKL--ARQFHPDSNP----GD--IA----AENR-------------------------------FKEIS
EAYS----------------------------------VLSDK-S----QRSE-YDQ-IRAMGSGar-----
------------ftA-------GAG-----------------------------------------------
------GPGGQGGFE-D-V-FGG--MFGGGqggqrvrfgqg---------------------------gpgg
qagrgggFEDILG---G-M-FGGGGGfgq-------------------------------------------
-----------------------------------psgGYRGFGGPTPGRD-VSA--TTTLDFRT-AIAGE-
T-V-KLTQ----------------------------------------------------------------
----------------------------------------------------------G-SGRPVNVRIPAG
VADGQ-----------------KIRLKGRGEPSP------DG--------GE------------AGDL--TV
TVTV-----------------------------RKHPV--------------FE-R---D------------
---------------------------------G---LNL-RV-DVPVT-FVEATL---------G------
A----TI-E-------------V-P-TL-----AGQ-----------P--VKLKVAP---------------
-----G--------TPSGRVLRVKGRGVT--TKK---G-------------------------TGDLLATVQ
VAV--PG--H--L--S----AEAHDAVEALAAALP-AEN---------------------------------
------------------------------------------------------------------------
------------------------------------------------------------------------
------------prddllsrare-------------------------------------------------
------------------------------------------------------------------------
------------------------------------------------------------------------
------------------------------------------------------------------------
------------------------------------------------------------------------
-----------------------------
>act_1_tr_A0A0Q4UXL5_A0A0Q4UXL5_9MICO_Chaperone_protein_DnaJ_OS_Curtobacterium_sp_Leaf261_OX_1736311_GN_dnaJ_PE_3_SV_1/1-371
------------------------------------------------------------------------
------------------------------------------------------------------------
-------------------------m----------------------------------------------
------------------------------------------------------------------------
--------------------------------------------ADHYDVLGVTRD--ASE-ADIKK-----
-AYRRL--ARELHPDVNS----A---PE----AAER-------------------------------FKDVT
HAYD----------------------------------VLSDP-S----QRRR-YDM--GPQGES-------
--------------P----F--GG------------------------------------------------
-------GAAAGGFG-D-I-FDA--FFGGG------------------------------------------
----------------------GGGR----------------------------------------------
--------------------------------------GSGPRSRAERGQD-ALL--RVEVDLDE-VVFGA-
R-K-DLEVDTAVLCETCDGSCCAP--gTG---PRTCDICGGSGH--IQRTVrs-------------------
---------------llGNVVTSA--PCGTCRGYGTVIP-----NPCPTCQGQGR-V-R-ARRNIEVDIPAG
VDTGL-----------------RLQMPGQGEVGQ------AG--------GP------------AGDL--YL
EMKV-----------------------------RHHDV--------------YS-R---D------------
---------------------------------G---DDL-LA-TLEVQ-MTDAIL---------G------
T----TT-K-------------I-D-GL-----D-G-----------S--VELEIRA---------------
-----G--------VQSADVLTIKDRGIT--KLR-GsG-------------------------RGDLKIGIQ
VVT--PT--K--L--S----HRERELIESLAKARK-GPQ---------------------------------
------------------------------------------------------------------------
------------------------------------------------------------------------
------------pqlarfqqglfgklrdrfftf---------------------------------------
------------------------------------------------------------------------
------------------------------------------------------------------------
------------------------------------------------------------------------
------------------------------------------------------------------------
-----------------------------
>act_1_tr_A0A0Q5AYW8_A0A0Q5AYW8_9MICO_Chaperone_protein_DnaJ_OS_Rathayibacter_sp_Leaf296_OX_1736327_GN_dnaJ_PE_3_SV_1/1-369
------------------------------------------------------------------------
------------------------------------------------------------------------
-------------------------m----------------------------------------------
------------------------------------------------------------------------
--------------------------------------------ADHYEVLGVARD--ASA-DEIKK-----
-AYRRL--ARELHPDVNP----S---AD----ASER-------------------------------FKLVT
HAYD----------------------------------VLSDA-Q----QRQQ-YDR-GPQEGFP-------
--------------GGA-------------------------------------------------------
--------QGFGGFG-D-I-FET--FFGQ-------------------------------------------
-----------------------GAQg---------------------------------------------
-------------------------------------sSRGPRSRRERGQD-ALL--RVEVSLDE-VIFGT-
H-R-DLEVDTAVLCETCQGSCCQP--gTS---PVTCDICHGSGQ--IQRTVrs-------------------
---------------llGNVMTAS--PCGTCRGYGTVIA-----TPCSTCQGQGR-V-R-ARRTIPVDVPAG
VDTGL-----------------RLQMPGSGEVGP------AG--------GP------------NGDL--YL
EIKV-----------------------------KHHDV--------------FS-R---N------------
---------------------------------G---DDL-LA-TLEVQ-MTDAIL---------G------
S----TT-T-------------L-A-AL-----D-G-----------D--IEIEIKP---------------
-----G--------TQSTEIVTIKGRGVT--KLR-GnG-------------------------RGDLRVGIQ
VVT--PT--K--L--G----HRERELVQEFAKHYK-PQK---------------------------------
------------------------------------------------------------------------
------------------------------------------------------------------------
------------palthfqqglfsklrdrflg----------------------------------------
------------------------------------------------------------------------
------------------------------------------------------------------------
------------------------------------------------------------------------
------------------------------------------------------------------------
-----------------------------
>act_1_tr_A0A0Q5BAI1_A0A0Q5BAI1_9MICO_Molecular_chaperone_DnaJ_OS_Rathayibacter_sp_Leaf296_OX_1736327_GN_ASF46_02840_PE_4_SV_1/1-329
------------------------------------------------------------------------
------------------------------------------------------------------------
----------------------masq----------------------------------------------
------------------------------------------------------------------------
----------------------------------------DWFDKDFYKVLGVSKD--VSA-ADLKK-----
-TYRKL--ARQFHPDSNP----GD--AR----AEAR-------------------------------FKEIS
EAYT----------------------------------VLSDA-D----QRKE-YDQ-IRAMGGG-------
--------------ARF-tA----------------------------------------------------
-------GGQPGGFD-D-V-FGN--VFGQGgrsgyst-----------------------------------
qqspppgFEDLLG---G-M-FGGGGGrfg-------------------------------------------
----------------------------------qpsgGYRGFGGPQKGAD-LTA--STTIDFLT-ATRGD-
T-V-QLQT----------------------------------------------------------------
----------------------------------------------------------G-EGRPLSVRIPAG
VADQQ-----------------KIRVRGKGRPSP------DG--------GE------------PGDL--VL
TVAV-----------------------------RKHPV--------------FE-R---D------------
---------------------------------G---LNL-RV-NVPVT-FVEAVF---------G------
A----TI-E-------------V-P-TL-----GG------------E-pVKLRVAP---------------
-----G--------TPSGRVLRVKGRGVE--TGK---G-------------------------TGDLLAVVQ
VAV--PD--H--L--S----AAAKAALEAYAAAEP-AEN---------------------------------
------------------------------------------------------------------------
------------------------------------------------------------------------
------------predllekary-------------------------------------------------
------------------------------------------------------------------------
------------------------------------------------------------------------
------------------------------------------------------------------------
------------------------------------------------------------------------
-----------------------------
>act_1_tr_A0A0S9C4M5_A0A0S9C4M5_9MICC_Chaperone_protein_DnaJ_OS_Arthrobacter_sp_Leaf69_OX_1736232_GN_dnaJ_PE_3_SV_1/1-375
------------------------------------------------------------------------
------------------------------------------------------------------------
------------------------ms----------------------------------------------
------------------------------------------------------------------------
---------------------------------------------SHYDVLGVSRE--ATG-EEIKK-----
-AYRKL--ARTLHPDVNP----GD---D----ASDR-------------------------------FKAVT
HAYE----------------------------------VLSDP-Q----KRRI-YDT-TGNENGT-------
--------------DNG--F--GGG-----------------------------------------------
------SYSG------Q-G-FA--------------------------------------------------
-------FQDIFE---T-F-FGAGG-----------------------------------------------
--------------------------------------QAGPASRVRRGQD-ALI--SVRIELRD-AVFGV-
N-K-KLEVDTAVTCPTCEGSCCRE--gSH---PERCDICGGSGQ--VQRAVrs-------------------
---------------ilGQVMTAA--PCGSCEGFGTVIK-----DPCNECAGQGR-I-R-SRRSLTVKVPAG
VATGT-----------------RIQLSGQGEAGP------AG--------GP------------AGDL--YV
EIRV-----------------------------NNDAT--------------YV-R---D------------
---------------------------------G---DDL-HA-SLNIP-MTAAAL---------G------
T----EL-T-------------L-D-TF-----D-G-----------Q--QEIDVKA---------------
-----G--------TQSGEVITLRGLGVT--HLR-GyG-------------------------RGDLKVHLQ
VDT--PA--K--L--D----AAQEDLLRQLAKLRG-EQ----------------------------------
------------------------------------------------------------------------
------------------------------------------------------------------------
------------ftegklaasggvfaklrdrlgnl-------------------------------------
------------------------------------------------------------------------
------------------------------------------------------------------------
------------------------------------------------------------------------
------------------------------------------------------------------------
-----------------------------
>act_1_tr_A0A0S9C177_A0A0S9C177_9MICC_Molecular_chaperone_DnaJ_OS_Arthrobacter_sp_Leaf69_OX_1736232_GN_ASE96_11740_PE_4_SV_1/1-322
------------------------------------------------------------------------
------------------------------------------------------------------------
------------------------------------------------------------------------
------------------------------------------------------------------------
------------------------------------------MDKDFYKILGVAKD--ASD-ADIKK-----
-AYRKL--ARQHHPDTNA----GN--AA----SEKK-------------------------------FKDIS
EAYS----------------------------------VLSDP-D----ERQQ-YDA-IRAMGGArf-----
------------apGGG--G--G-------------------------------------------------
------GASGGAGFE-D-L-FGG--LFTGGsgrhsggy--------------------------------st
aggippeFADLFG---G-G-AGGFGG----------------------------------------------
--------------------------------------GQSFQRAPQKGAD-RTA--STSISFAG-SIRGT-
T-I-GLRE----------------------------------------------------------------
----------------------------------------------------------P-DGEVIDVRIPAG
IKDGQ-----------------KVRVRGKGQYGP----------------AG------------NGDL--MV
TVSV-----------------------------KPHDF--------------YV-R---D------------
---------------------------------G---DNL-RI-HVPVT-FPEAAL---------G------
A----DI-E-------------V-P-TI-----DGD-----------K--VKVRVPA---------------
-----G--------TPSGRTLRVKGRGVK--HAK---A-------------------------TGDLLVTID
VAV--PR--K--L--N----KDAEAAVKAFSAATA-GED---------------------------------
------------------------------------------------------------------------
------------------------------------------------------------------------
------------vraelaakarl-------------------------------------------------
------------------------------------------------------------------------
------------------------------------------------------------------------
------------------------------------------------------------------------
------------------------------------------------------------------------
-----------------------------
>act_1_tr_A0A0Q6V8A2_A0A0Q6V8A2_9ACTN_Chaperone_protein_DnaJ_OS_Aeromicrobium_sp_Root344_OX_1736521_GN_dnaJ_PE_3_SV_1/1-374
------------------------------------------------------------------------
------------------------------------------------------------------------
-----------------------maa----------------------------------------------
------------------------------------------------------------------------
--------------------------S-------------DWATKDFYKVLGVKKD--ASQ-DDIKK-----
-AYRKL--ARDNHPDSNP----GN--KA----AEER-------------------------------FKEVS
EAYA----------------------------------VLSSK-D----KRKE-YDE-QRTLFGQf------
-------------rGGN--A--GFRp----------------------------------------------
-----pGGPGQPDFD---------------------------------------------------------
-------VSDLFG---G-L-FGGRAR----------------------------------------------
--------------------------------------GRQRQPQPRKGDD-LET--EATITFEQ-AVEGA-
T-L-PLRMTSDEPCTNCHGTGAKP--gTV---PKVCSTCQGSGM--VTGTA---------------------
----------------gGLFAMTE--PCDQCRGRGLIVE-----HPCDVCRGSGR-A-P-SSRTLNVKVPAG
VKDGQ-----------------RIRLKGKGGKGD------AG--------GP------------AGDL--FL
VVHV-----------------------------EPHKL--------------FG-R---K------------
---------------------------------G---DHL-TI-TVPVA-FDEAAL---------G------
A----QI-Q-------------V-P-TL-----DG------------P-pVRIKIPA---------------
-----G--------TPNGRTFRATGKGAM--KKA-G-G-------------------------RGDLLVTVE
VQV--PT--E--L--P----DEAKAAIETLRDLRG-AS----------------------------------
------------------------------------------------------------------------
------------------------------------------------------------------------
------------tprdglfeavt-------------------------------------------------
------------------------------------------------------------------------
------------------------------------------------------------------------
------------------------------------------------------------------------
------------------------------------------------------------------------
-----------------------------
>act_1_tr_A0A0Q6VB27_A0A0Q6VB27_9ACTN_Chaperone_protein_DnaJ_OS_Aeromicrobium_sp_Root344_OX_1736521_GN_dnaJ_PE_3_SV_1/1-382
------------------------------------------------------------------------
------------------------------------------------------------------------
------------------------------------------------------------------------
------------------------------------------------------------------------
------------------------------------------MAQDYYATLGVGRE--ATA-EEIKK-----
-AYRKL--ARQLHPDVNS----E---PD----ASDR-------------------------------FKEVT
VAYE----------------------------------VLSDP-Q----KRST-YDR-GGDPLSA-------
--------------HGS--G--G-------------------------------------------------
------FGGQGFNF----------------------------------------------------------
--------DDIMD---A-F-FGQNA-----------------------------------------------
--------------------------------------SRGPRPRTQRGQD-ALL--RLNVDLAE-AAFGV-
T-H-EIKVDTAVTCTTCKGSGAAN--gSR---PVTCRTCHGHGD--VQHVQrs-------------------
---------------llGDIRTSR--PCPTCHGFGTVIP-----DPCPECAGEGR-V-R-SRRSISVTIPAG
VDQGT-----------------RIQLSGEGEVGP------GG--------GP------------AGDL--YL
EINV-----------------------------ARHPV--------------FQ-R---K------------
---------------------------------G---DQL-FC-QITVP-MTAAAL---------G------
T----HL-D-------------L-P-TL-----EADlpep--pegstT--VELDVAP---------------
-----G--------TQSGDTLTIKGHGVP--RLR-GsG-------------------------RGDLKVQVI
VET--PA--R--L--D----DEQRDLLVQLAKLRD-EERpe-------------------------------
-----------aliA---------------------------------------------------------
------------------------------------------------------------------------
------------nnhkgvfgkikdafk---------------------------------------------
------------------------------------------------------------------------
------------------------------------------------------------------------
------------------------------------------------------------------------
------------------------------------------------------------------------
-----------------------------
>act_1_tr_A0A0Q8V181_A0A0Q8V181_9MICO_Molecular_chaperone_DnaJ_OS_Leifsonia_sp_Root227_OX_1736496_GN_ASE16_17405_PE_4_SV_1/1-329
------------------------------------------------------------------------
------------------------------------------------------------------------
----------------------masq----------------------------------------------
------------------------------------------------------------------------
----------------------------------------DWFDKDFYKVLGVSKD--VTP-AELKK-----
-VYRKL--ARKYHPDSNP----GD--PA----AEAK-------------------------------FKEIS
EAHS----------------------------------VLGDP-E----QRKE-YDQ-IRAMGSG-------
--------------AR---F--TAP-----------------------------------------------
------GSAGQGGFD-D-V-FGG--MFGQGgsrgys------------------------------------
-yqqggnFDDVFG---G-L-FGQGGGgfg-------------------------------------------
----------------------------------sssgGFRGYGGPTRGRD-VTA--HTTIDFVT-ATKGE-
T-I-TLQA----------------------------------------------------------------
----------------------------------------------------------S-DGKPIKVKIPAG
VADGQ-----------------KIKLRGKGQPSP------DG--------GE------------AGDI--VL
TVTV-----------------------------RKHPV--------------FE-R---D------------
---------------------------------G---LNL-RV-TVPVT-FAEAAL---------G------
A----TI-E-------------V-P-TL-----GG------------D-pVKLRVAP---------------
-----G--------TPSGRVLRVKGRGVQ--TAK---G-------------------------TGDLLAVVQ
VAV--PS--H--L--S----PEAQEALKEFAAKLP-DEN---------------------------------
------------------------------------------------------------------------
------------------------------------------------------------------------
------------predllakart-------------------------------------------------
------------------------------------------------------------------------
------------------------------------------------------------------------
------------------------------------------------------------------------
------------------------------------------------------------------------
-----------------------------
>act_1_tr_A0A0Q8V0I5_A0A0Q8V0I5_9MICO_Chaperone_protein_DnaJ_OS_Leifsonia_sp_Root227_OX_1736496_GN_dnaJ_PE_3_SV_1/1-368
------------------------------------------------------------------------
------------------------------------------------------------------------
-------------------------m----------------------------------------------
------------------------------------------------------------------------
--------------------------------------------ADHYEVLGVERN--ATP-DEIKK-----
-AYRRL--ARELHPDVNP----S---AE----ASER-------------------------------FKLVT
HAYD----------------------------------VLSDP-Q----QREQ-YDL-GPQAGFG-------
--------------GGG-------------------------------------------------------
--------QNFGG-----------------------------------------------------------
-------FGDIFE---T-F-FGGGGQ----------------------------------------------
--------------------------------------SRGPKSRRERGQD-ALL--RVEVDLDE-VIFGT-
H-R-DLEVDTAVVCETCNGSCCQP--gTA---PVTCDICHGTGS--IQRSVrs-------------------
---------------llGNVMTST--PCGTCRGYGTVIA-----TPCVTCQGQGR-V-R-ARRTVPVDIPAG
VDTGL-----------------RLQMPGSGEAGP------AG--------GP------------NGDL--YL
EIKV-----------------------------KHHDV--------------FS-R---D------------
---------------------------------G---DDL-LC-TLEVA-MTDAIL---------G------
T----TA-T-------------V-K-AL-----D-G-----------D--IKLELKA---------------
-----G--------IQSADIITVKDRGIT--HLR-GnG-------------------------RGDLRVGIQ
VVT--PT--K--L--D----HKERELIKQFAATHK-QDDp--------------------------------
------------slA---------------------------------------------------------
------------------------------------------------------------------------
------------rfqqglfaklrdrflnv-------------------------------------------
------------------------------------------------------------------------
------------------------------------------------------------------------
------------------------------------------------------------------------
------------------------------------------------------------------------
-----------------------------
>act_1_tr_A0A0W8IF63_A0A0W8IF63_9MICC_Molecular_chaperone_DnaJ_OS_Nesterenkonia_jeotgali_OX_317018_GN_AVL63_00100_PE_4_SV_1/1-330
------------------------------------------------------------------------
------------------------------------------------------------------------
----------------------masq----------------------------------------------
------------------------------------------------------------------------
----------------------------------------DWIDKDFYAILGVSRD--ASE-EDIKK-----
-AYRKL--ARKHHPDKNP----GD--DA----AEQK-------------------------------FKDVA
EAHS----------------------------------VLADK-E----QREQ-YDA-VRAMGSG-------
--------------ARF--S--GGP-----------------------------------------------
------GPGGGGGFE-D-L-FGN--LFNGGsggarggf--------------------------------gr
ggsggpdLSDLFG---G-A-GGFGGS----------------------------------------------
--------------------------------------GRFGGGAAAKGAD-RTA--RTTISFGG-AMRGT-
T-V-GLRE----------------------------------------------------------------
----------------------------------------------------------P-DGGVIDVRIPAG
IRTGQ-----------------KVRVKGKGQRGS----------------GG------------AGDL--LV
EVVV-----------------------------SGHQF--------------FE-R---E------------
---------------------------------G---DDI-RI-HLPVA-FDEAAL---------G------
T----TV-Q-------------V-P-TV-----HGE-----------K--VNIKIPA---------------
-----G--------VTSGRVLRLKGHGVR--RKEkG-Ke-----------------------iAGDMLVTVQ
VQV--PK--D--L--S----ADAVEAVKAYAEATK-------------------------------------
------------------------------------------------------------------------
------------------------------------------------------------------------
------------gldprkgleakavl----------------------------------------------
------------------------------------------------------------------------
------------------------------------------------------------------------
------------------------------------------------------------------------
------------------------------------------------------------------------
-----------------------------
>act_1_tr_A0A0W8IDY1_A0A0W8IDY1_9MICC_Chaperone_protein_DnaJ_OS_Nesterenkonia_jeotgali_OX_317018_GN_dnaJ_PE_3_SV_1/1-373
------------------------------------------------------------------------
------------------------------------------------------------------------
------------------------------------------------------------------------
------------------------------------------------------------------------
------------------------------------------MTTDYYEALGVSRS--AST-EEIKK-----
-AYRKQ--ARKLHPDVNP----S---ED----AAEQ-------------------------------FKVLG
HAYE----------------------------------VLSDP-Q----KRQN-YDA-TGDANGR-------
--------------A-G--F----------------------------------------------------
---------PGGGAG-G-G-FGG-------------------------------------------------
-------FGDIFE---T-F-FGGGG-----------------------------------------------
---------------------------------------GGPASRTRRGQD-SLI--RVRIDLRD-AVFGT-
T-K-EVELETAVTCSVCDGSCTRK--gTS---PTTCPDCHGQGQ--VQRPMrs-------------------
---------------ilGTVIQTQ--TCARCAGFGNIIE-----DPCQECDGQGR-V-R-ERKSLKVKVPAG
VDRGN-----------------RIHLAGEGEAGL------AG--------GP------------SGDL--FI
EVEV-----------------------------KPHEV--------------FT-R---R------------
---------------------------------G---NDL-HA-TVSIP-MTAAAL---------G------
T----TV-A-------------L-D-TF-----D-G-----------A--EELTVKP---------------
-----G--------TQSGEVLTLKERGVT--HLR-GgG-------------------------RGALKVHLK
VET--PT--K--I--S----DREAALLRELAVERG-EER---------------------------------
-------------gE-STT-----------------------------------------------------
------------------------------------------------------------------------
------------ehrgvfaklrerwdal--------------------------------------------
------------------------------------------------------------------------
------------------------------------------------------------------------
------------------------------------------------------------------------
------------------------------------------------------------------------
-----------------------------
>act_1_tr_A0A0U3HXU1_A0A0U3HXU1_9MICC_Chaperone_protein_DnaJ_OS_Kocuria_flava_OX_446860_GN_dnaJ2_PE_3_SV_1/1-383
------------------------------------------------------------------------
------------------------------------------------------------------------
-------------------------m----------------------------------------------
------------------------------------------------------------------------
--------------------------------------------SDHYETLGVSRD--ASP-EEIKK-----
-AYRKK--ARRLHPDVNP----G---TE----AAEE-------------------------------FKRVS
HAHD----------------------------------VLSDP-E----KRRV-YDA-TGNENGT-------
--------------DTG--F--GGG-----------------------------------------------
------FPGTGFGFQ-D-I-FDT--FFQGA------------------------------------------
--------------------GGAGAG----------------------------------------------
--------------------------------------RRGPASRTRQGQD-ALI--NVRVSLRD-AVFGT-
E-K-KITVDTAVVCPTCNGTCCQE--gTQ---PETCEVCHGSGQ--VQRQVqs-------------------
---------------ilGTVVTAA--PCATCQGFGTVIK-----HPCHECYGEGR-V-R-DRRPLTVKIPAG
VSTGN-----------------RIRLSGQGEAGT------AG--------GP------------NGDL--YV
ELKV-----------------------------DPDPT--------------FE-R---Q------------
---------------------------------G---DDL-HA-RVRLP-MTSAAL---------G------
T----TL-T-------------L-E-TF-----D-G-----------E--RELAVEP---------------
-----G--------TQTGHTVTLHDLGAT--RLR-GgG-------------------------RGDLHVHLE
VET--PS--G--L--D----DEQRELLEQLARLRG-EEQst-------------------------------
------------gtT---------------------------------------------------------
------------------------------------------------------------------------
------------lnspagsggffsrlrdrftdl---------------------------------------
------------------------------------------------------------------------
------------------------------------------------------------------------
------------------------------------------------------------------------
------------------------------------------------------------------------
-----------------------------
>act_1_tr_A0A0U3HJ59_A0A0U3HJ59_9MICC_Molecular_chaperone_DnaJ_OS_Kocuria_flava_OX_446860_GN_AS188_15430_PE_4_SV_1/1-335
------------------------------------------------------------------------
------------------------------------------------------------------------
----------------------masq----------------------------------------------
------------------------------------------------------------------------
----------------------------------------DWIDKDFYSILGVSKD--ASE-ADVKK-----
-AYRKL--ARQYHPDQNP----GD--AA----AEQR-------------------------------FKDIT
EAHS----------------------------------VLSDP-E----ERKQ-YDA-IRAMGSGar-----
------------ftAG------GPG-----------------------------------------------
------GAGGSANFE-D-I-FGD--IFGGGggrrrttfttg---------------------------gpgg
gfgggggFEDLFT---Q-F-GGAGGG----------------------------------------------
--------------------------------------YGGYQAPPARGED-IRT--ETTIPFRS-AVQGT-
T-V-RLRR----------------------------------------------------------------
----------------------------------------------------------G-NGQETTVRVPKG
VRDGQ-----------------KLKLAGKGHSGP----------------GG------------AGDL--YV
TVHV-----------------------------RPHPF--------------FT-R---V------------
---------------------------------Eg-tDDV-EV-TVPIT-FPEAAL---------G------
A----TV-E-------------V-P-TL-----DGA-----------T--VRLKVPA---------------
-----G--------TSSGRRFRVKGRGIE--TSR---G-------------------------TGNLIVTVE
VHV--PA--D--L--D----ESAQAAVRAYAEATA-GQ----------------------------------
------------------------------------------------------------------------
------------------------------------------------------------------------
------------dpraslrekarl------------------------------------------------
------------------------------------------------------------------------
------------------------------------------------------------------------
------------------------------------------------------------------------
------------------------------------------------------------------------
-----------------------------
>act_1_tr_A0A161Z167_A0A161Z167_9NOCA_Chaperone_protein_DnaJ_OS_Nocardia_terpenica_OX_455432_GN_dnaJ_PE_3_SV_1/1-382
------------------------------------------------------------------------
------------------------------------------------------------------------
------------------------------------------------------------------------
------------------------------------------------------------------------
------------------------------------------MARDYYGILGVGRN--ATD-QEIKR-----
-AYRKL--ARELHPDVNP----D---AT----AQEK-------------------------------FREVS
AAYE----------------------------------VLSDP-E----KRRI-VDM-GGDPLES-------
--------------AGG--G--G-------------------------------------------------
---------GF----------AG--AGFGG------------------------------------------
-------LGDVFE---A-F-FGGMGAt---------------------------------------------
-------------------------------------tSRKARGRVQPGAD-SLL--RTRLSLAE-CAVGV-
T-K-HLTVDTAVLCDLCQGAGTNG--nSK---PVRCETCGGAGE--IQTVQrs-------------------
---------------flGQVMTSR--PCPTCRGTGETIP-----DPCRKCGGDGR-V-R-ARREIAAPIPAG
VANGM-----------------RVRLAAQGEVGP------GG--------GP------------AGDL--YV
EIVE-----------------------------QPHDT--------------FV-R---D------------
---------------------------------G---DDL-HC-TIRVP-VVDAAL---------G------
A----TV-V-------------V-D-TI-----LDG-----------P--TELTIPP---------------
-----G--------TQPGEVSVLRAHGMP--KLR-SsA-------------------------RGDLIAHLD
IVV--PT--K--L--D----SKQADLLRKYKAMRG-GERte-------------------------------
------------vlS---------------------------------------------------------
------------------------------------------------------------------------
------------tqsehnsglfarlrasfsgr----------------------------------------
------------------------------------------------------------------------
------------------------------------------------------------------------
------------------------------------------------------------------------
------------------------------------------------------------------------
-----------------------------
>act_1_tr_A0A164IVU7_A0A164IVU7_9NOCA_Chaperone_protein_DnaJ_OS_Nocardia_terpenica_OX_455432_GN_dnaJ_PE_3_SV_1/1-388
------------------------------------------------------------------------
------------------------------------------------------------------------
-----------------------mnr----------------------------------------------
------------------------------------------------------------------------
----------------------------------------EWLEKDFYNELGVSSG--ATP-DEIKK-----
-AYRKL--ARDLHPDKNP----GD--TA----AEER-------------------------------FKAVS
EAHA----------------------------------VLSDP-D----KRKE-YDE-ARRLFAS-------
--------------GGF--G---RGgfspg------------------------------------------
-gygqgGFNGDFNLG-D-I-FGG--ATAAGd-----------------------------------------
-----ggLGDLLG---G-L-FNRAG-----------------------------------------------
--------------------------------------GARTSSRPRRGSD-VET--ETTLGFRE-AAQGV-
T-V-PLRMTSPSPCTTCHGSGAKP--gTS---PRVCPHCNGTGV--VSRNQ---------------------
-----------------GAFGFSE--PCDDCRGTGSIID-----DPCPDCHGTGI-Q-N-RTRTITVRIPPG
VRDGQ-----------------RIRLAGQGEAGL------RG--------AP------------AGDL--YV
TVHV-----------------------------SQDKV--------------FG-R---N------------
---------------------------------G---DDL-TL-VLPVS-YAELVL---------G------
T----TV-S-------------V-P-TL-----D-G-----------R--VGVKVPA---------------
-----G--------TADGRTLRVRGRGVP--KRG-G-G-------------------------AGDLLVTVK
VAV--PQ--K--L--D----DNATEALRRYAEAEK-------------------------------------
------------------------------------------------------------------------
------------------------------------------------------------------------
------------vggfdpragwaga-----------------------------------------------
------------------------------------------------------------------------
------------------------------------------------------------------------
------------------------------------------------------------------------
------------------------------------------------------------------------
-----------------------------
>act_1_tr_A0A166SEC5_A0A166SEC5_9ACTN_Chaperone_protein_DnaJ_OS_Frankia_sp_EI5c_OX_683316_GN_dnaJ_PE_3_SV_1/1-380
------------------------------------------------------------------------
------------------------------------------------------------------------
------------------------------------------------------------------------
------------------------------------------------------------------------
------------------------------------------MAVDYYATLGVQRD--ATG-DEIKR-----
-AYRKL--ARELHPDVNP----D---PE----AQQR-------------------------------FRNVT
NAYE----------------------------------VLSDP-E----KRQI-VDL-GGDPLAP-------
--------------GGG-------------------------------------------------------
----------AAGAG-S-P-FGA--GFGG-------------------------------------------
-------LGDIMD---A-F-FGGGA-----------------------------------------------
--------------------------------------SRGPRSRVRRGND-ALL--RLELDLAE-TAFGA-
T-R-DITVDTAVVCSTCSGAGAAQ--gTQ---PSTCSTCHGRGE--VQQVTrs-------------------
---------------flGQMVTSR--PCPRCSGTGTVIE-----HPCRDCSGDGR-V-R-KRRTLTVKIPSG
VEDGM-----------------RIRLSGEGEVGP------GG--------GP------------AGDL--YV
EVSE-----------------------------RQHAV--------------FT-R---E------------
---------------------------------G---DDL-HC-DLRLP-MTAAAL---------G------
T----MA-T-------------L-E-TL-----D-G-----------S--ETITVKP---------------
-----G--------TQPGEVIRLAGRGVP--HLR-AvG-------------------------RGHLHIHIV
VET--PT--K--L--D----PEQERLLRELAKLRE-EETpavv-----------------------------
----------ggsaG---------------------------------------------------------
------------------------------------------------------------------------
------------gsglfsrrrsgrrnr---------------------------------------------
------------------------------------------------------------------------
------------------------------------------------------------------------
------------------------------------------------------------------------
------------------------------------------------------------------------
-----------------------------
>act_1_tr_A0A166QYN6_A0A166QYN6_9ACTN_Curved_DNA_binding_protein_OS_Frankia_sp_EI5c_OX_683316_GN_UG55_101944_PE_4_SV_1/1-351
------------------------------------------------------------------------
------------------------------------------------------------------------
------------msggagagagrrtt----------------------------------------------
------------------------------------------------------------------------
------------------------------------------ADPDFYQVLGVARD--ADG-DTIQR-----
-AYRKL--ARKYHPDINS----D---PA----AEER-------------------------------FKELS
EAYD----------------------------------VLSDP-D----ARAR-YDR-FGADFRRmpegaeh
-------wargagaG-------GGPggrasgraa-----------------------------------ggf
ghegagG-------------FTG--FGGFReaggfrga---------------------------------g
gfegfegFD--FA---D-L-FGGGARg---------------------------------------------
------------------------------------faRRPGGGGPVPGAD-QEA--EIQVTLSE-AYRGG-
R-R-RVALPGAD------------------------------------------------------------
------------------------------------------------------------GPREIEVTVPAG
IRDGQ-----------------RLRLAGQGGRGR------AG--------GP------------AGDL--YL
VVRL-----------------------------LADPR--------------FR-V---D------------
---------------------------------G---RDV-HT-DLPLT-PWEAVL---------G------
A----TV-S-------------L-D-TP-----DGE-----------R--VSVAVPA---------------
-----G--------TSSGRGLRLRGRGLP--GRD-G-G-------------------------AGDLYAHVR
IMV--PP--S--P--T----EREAELFRELARASS-FNP---------------------------------
------------------------------------------------------------------------
------------------------------------------------------------------------
------------rrps--------------------------------------------------------
------------------------------------------------------------------------
------------------------------------------------------------------------
------------------------------------------------------------------------
------------------------------------------------------------------------
-----------------------------
>act_1_tr_A0A1B1ZMA4_A0A1B1ZMA4_9PSEU_Chaperone_protein_DnaJ_OS_Pseudonocardia_sp_HH130630_07_OX_1690815_GN_dnaJ_PE_3_SV_1/1-408
------------------------------------------------------------------------
------------------------------------------------------------------------
----------------------mtqr----------------------------------------------
------------------------------------------------------------------------
----------------------------------------DWIEKDYYRELGVSSS--ASQ-DEIKK-----
-AYRKL--ARELHPDANP----GD--AK----AEAR-------------------------------FKSVS
EAYG----------------------------------VLGDE-S----KRKE-YDE-TRAMFAG-------
--------------GGG--F--GGFgtgggy-----------------------------------------
prsgpaGGQGGFDIN-D-L-FGQ--AGRSGag----------------------------------------
----sgdFSDILG---D-I-FGRAARnsga------------------------------------------
---------------------------------ggagaAGYGTAGARRGQD-VES--SLTISFSD-AVRGA-
T-V-PIQLSSPGRCERCGGTGSRP--gST---PHTCSTCGGAGL--VNRSQ---------------------
-----------------GAFSFSE--PCRDCRGTGRIID-----DPCPECHGEGV-S-T-RTRSLSVRVPAG
VDNGQ-----------------KVRLAGQGEPGR------GG--------AP------------AGDL--YV
TVGV-----------------------------TPHPM--------------FG-RsakN------------
---------------------------------A---DDL-TI-TVPVT-FPELTM---------G------
A----TL-T-------------V-P-TL-----D-G-----------T--VSLKIPA---------------
-----G--------TASGRTFRVAGRGVE--RKN-R-K-------------------------KGNLLVTVE
VAV--PQ--K--L--D----QSASEALQAYAAATA-------------------------------------
------------------------------------------------------------------------
------------------------------------------------------------------------
------------sfdpradllgnarr----------------------------------------------
------------------------------------------------------------------------
------------------------------------------------------------------------
------------------------------------------------------------------------
------------------------------------------------------------------------
-----------------------------
>act_1_tr_A0A1B1ZI36_A0A1B1ZI36_9PSEU_Chaperone_protein_DnaJ_OS_Pseudonocardia_sp_HH130630_07_OX_1690815_GN_dnaJ_PE_3_SV_1/1-390
------------------------------------------------------------------------
------------------------------------------------------------------------
------------------------------------------------------------------------
------------------------------------------------------------------------
------------------------------------------MARDYYGILGVERG--ADA-SEIKR-----
-AYRKL--ARELHPDVNP----D---AA----AQER-------------------------------FREVS
TAYE----------------------------------VLTDP-E----KRRI-VDL-GGDPMDP-------
--------------RGG--G--G-------------------------------------------------
-------GAGGGDP------FGG--FG--G------------------------------------------
-------FSDIMD---A-F-FGGSAGg---------------------------------------------
------------------------------------grGRGPRSRVQPGAD-ALI--RMELTLED-CAAGV-
Q-R-DLAVDTAVLCTLCKGSGCAE--gTR---PASCDTCGGSGE--IQSVQrs-------------------
---------------flGQVVTAR--PCPTCRGFGEVIP-----DPCRQCSGDGR-V-R-SRRTVAVKIPAG
VAEGM-----------------RVRLAGQGEVGS------GG--------GP------------AGDL--YV
EVEE-----------------------------AQHEI--------------FT-R---D------------
---------------------------------G---SDL-HC-TLPLP-MTAAAL---------G------
T----TL-P-------------L-A-LL-----DG------------T-vQELDIEA---------------
-----G--------TQHGSVRTLRAKGMP--RLR-StGrv---------------------dgHGDLLVHVE
VAV--PT--R--M--D----KEQTELLRQLAKLRG-EEQpdl------------------------------
-----------lggA---------------------------------------------------------
------------------------------------------------------------------------
------------rnghglfsrlrdtwggr-------------------------------------------
------------------------------------------------------------------------
------------------------------------------------------------------------
------------------------------------------------------------------------
------------------------------------------------------------------------
-----------------------------
>act_1_tr_A0A1F1L400_A0A1F1L400_9CORY_Chaperone_protein_DnaJ_OS_Corynebacterium_sp_HMSC04H06_OX_1581050_GN_dnaJ_PE_3_SV_1/1-396
------------------------------------------------------------------------
------------------------------------------------------------------------
---------------------msakp----------------------------------------------
------------------------------------------------------------------------
----------------------------------------EWADKDYYADLGVSSS--ASA-SEIKH-----
-AYRKL--ARENHPDANP----DN--PE----ALEK-------------------------------FKKAA
EAYD----------------------------------VLSDE-K----ERKE-YDD-FKAMLRR-------
--------------GGG--F--GRAggagfp-----------------------------------------
ggfrqtHGAQDFDLS-D-L-FGN--AGQTGs-----------------------------------------
-----ggFGDIFS---G-V-FNRGG-----------------------------------------------
--------------------------------------GAGHAARPTRGAD-VET--EITLEFRE-AAKGS-
T-I-PLQLSGEAPCTTCHGSGSKT---GH---TTTCTQCNGTGF--SSENR---------------------
-----------------GSFGFSA--PCQNCGSTGQTVT-----DPCQTCNGTGT-V-H-RTRSITVRIPAG
VIDGQ-----------------KVRLAGQGEAGP------NG--------TP------------AGDL--FV
SVHV-----------------------------KPDAV--------------FS-R---K------------
---------------------------------G---DDL-EI-TVPVS-FAELAL---------G------
D----TI-T-------------V-P-TL-----D-S-----------P--VRVKVPA---------------
-----G--------TPDGRTLRVRNRGIP--TRG-G-K-------------------------AGDLLVIVQ
VKV--PN--N--L--D----AAASSALRSYAQAEK-DSG---------------------------------
------------------------------------------------------------------------
------------------------------------------------------------------------
------------fnpragwagdttrn----------------------------------------------
------------------------------------------------------------------------
------------------------------------------------------------------------
------------------------------------------------------------------------
------------------------------------------------------------------------
-----------------------------
>act_1_tr_A0A1F1KXT9_A0A1F1KXT9_9CORY_Chaperone_protein_DnaJ_OS_Corynebacterium_sp_HMSC04H06_OX_1581050_GN_dnaJ_PE_3_SV_1/1-385
------------------------------------------------------------------------
------------------------------------------------------------------------
------------------------------------------------------------------------
------------------------------------------------------------------------
------------------------------------------MARDYYGILGVDKS--ASD-SEIKK-----
-AYRKL--ARKYHPDVNP----GD--DE----AAEK-------------------------------FREAS
LAQE----------------------------------VLLDP-Q----KRQI-VDM-GGDPMEQ-------
--------------RGG--G--P-------------------------------------------------
-------GAGA-----G-G-FSG--FGGGG------------------------------------------
-------LGDIFA---E-F-FGGAAG----------------------------------------------
-------------------------------------gSRGPRSRVQPGND-ALL--RTSITLEE-AFTGL-
Q-K-QVTVDTAVLCDKCEGSGSES--kAK---PVTCPTCSGAGE--IQETQrs-------------------
---------------flGNVLTSR--PCPQCQGYGEIIE-----DPCNHCGGDGR-V-K-KRRDLKVNIPAG
IGNGM-----------------RIRMASQGEVGH------GG--------GP------------AGDL--YV
EVAT-----------------------------RPHKV--------------FE-R---D------------
---------------------------------A---DDL-HV-TLRVP-MVDAAL---------G------
T----QV-K-------------L-P-HL-----SGE-----------E--VTVDVAA---------------
-----G--------TQPGEAIEIPGQGMT--RLR-TeG-------------------------AGNLYAHVD
VVV--PR--N--L--D----KKTREALEKIRDRQN-DSAt--------------------------------
-------------vK---------------------------------------------------------
------------------------------------------------------------------------
------------eegdgqdeslfsrlrghfrr----------------------------------------
------------------------------------------------------------------------
------------------------------------------------------------------------
------------------------------------------------------------------------
------------------------------------------------------------------------
-----------------------------
>act_1_tr_A0A1G9ZJV3_A0A1G9ZJV3_9PSEU_Chaperone_protein_DnaJ_OS_Allokutzneria_albata_OX_211114_GN_dnaJ_PE_3_SV_1/1-393
------------------------------------------------------------------------
------------------------------------------------------------------------
----------------------msar----------------------------------------------
------------------------------------------------------------------------
----------------------------------------DWIEKDFYGELGVSSS--ASA-DEIKK-----
-SYRKL--ARELHPDANP----GD--TA----AEAK-------------------------------FKAVS
EAYA----------------------------------VLSDP-E----KRRQ-YDE-ARSLFGG-------
--------------GRG-gF-dGFS-----------------------------------------------
------GGNTGFDFG-N-I-FGG--GAAGQgag---------------------------------------
----gggFSDLFG---G-L-FGRRGG----------------------------------------------
--------------------------------------ASGTANRARRGSD-VEA--EVRIDFVD-AVKGA-
T-V-MLRLSSPTTCGTCGGDGAAP--gTS---PRICPNCSGSGL--VTRNQ---------------------
-----------------GAFAFSE--PCRECRGNGKIID-----TPCGECGGDGI-S-T-RTRALNIRIPAG
VEDGQ-----------------QIRLAGQGEPGR------NG--------AA------------AGDL--YV
RVHV-----------------------------SPHEV--------------FG-R---S------------
---------------------------------G---NDL-TL-SVPVT-FPELAL---------G------
T----TL-T-------------V-P-TL-----D-S-----------S--VTVRVPP---------------
-----G--------TASGRVLRVRGRGVV--RKD-G-Q-------------------------AGDLLITLQ
VHV--PS--T--V--D----AKARAALEAYAEATAgADP---------------------------------
------------------------------------------------------------------------
------------------------------------------------------------------------
------------raglnallqkkdpgea--------------------------------------------
------------------------------------------------------------------------
------------------------------------------------------------------------
------------------------------------------------------------------------
------------------------------------------------------------------------
-----------------------------
>act_1_tr_A0A1H0C8L1_A0A1H0C8L1_9PSEU_Chaperone_protein_DnaJ_OS_Allokutzneria_albata_OX_211114_GN_dnaJ_PE_3_SV_1/1-386
------------------------------------------------------------------------
------------------------------------------------------------------------
------------------------------------------------------------------------
------------------------------------------------------------------------
------------------------------------------MARDYYGTLGVSRD--ATP-EQLKR-----
-AYRKL--ARELHPDVNP----D---PE----AQER-------------------------------FREVS
AVYE----------------------------------VLSDP-E----KRKL-VDL-GADPLDP-------
--------------SAG-mR--G-------------------------------------------------
--------AGGGMGG-D-P-FGG--FG---------------------------------------------
-------LGDIMD---A-F-FGGGGG----------------------------------------------
-------------------------------------gGRGPRSRVQPGSD-ALI--RAELTLEE-CNSGV-
T-R-EISVETAVLCSSCSGSGCAG--dSR---PVTCDTCAGRGE--VQSVQrs-------------------
---------------flGQVVTAR--PCPTCRGFGEVIP-----DPCQQCGGDGR-V-R-ARRTITAKIPPG
VADGM-----------------RVRLASQGEVGP------GG--------GP------------AGDL--YV
EVEE-----------------------------LPHEV--------------FT-R---D------------
---------------------------------G---HNL-HC-TIRVP-MTAAAL---------G------
T----SI-P-------------L-E-TL-----D-S-----------E--EELTLEP---------------
-----G--------TQPNTELVLSGRGMP--RLR-SsGrv---------------------dgRGNLHVHVE
VVV--PT--K--L--D----SKQADLLRQLAMLRG-EDQpe-------------------------------
------------laT---------------------------------------------------------
------------------------------------------------------------------------
------------ngrghggglfsrlrrr--------------------------------------------
------------------------------------------------------------------------
------------------------------------------------------------------------
------------------------------------------------------------------------
------------------------------------------------------------------------
-----------------------------
>act_1_tr_A0A1M5IPH2_A0A1M5IPH2_9ACTN_Chaperone_protein_DnaJ_OS_Jatrophihabitans_endophyticus_OX_1206085_GN_dnaJ_PE_3_SV_1/1-388
------------------------------------------------------------------------
------------------------------------------------------------------------
----------------------manv----------------------------------------------
------------------------------------------------------------------------
-------------------------------------------EKDYYAALGVAKD--ASQ-SEVKK-----
-AYRKL--ARDNHPDTHP----GD--TA----AEGR-------------------------------FKDVS
EAYG----------------------------------VLSDT-A----KRAE-YDE-QRALFAGgg-----
-----------prfG--------GGggg--------------------------------------------
--fpggGASQSFDMS-D-L-FGG--QSGN-------------------------------------------
-------INDLFD---G-L-FGGGGG----------------------------------------------
-------------------------------------gRTRTTSGPRRGRD-VNA--TVDLGFDE-AVRGT-
T-L-PLKLSSPGACRNCHGSGARP--gTT---PRRCPTCGGSGS--VVRNQ---------------------
-----------------GGFGFSE--PCVECRGTGQLID-----DPCPVCAGSGT-T-T-ETRTITVRIPAG
VRDGA-----------------KVRVPGKGTPGA------NG--------GP------------AGDL--FV
TVAV-----------------------------GTHRL--------------FG-R---A------------
---------------------------------G---NDL-TL-AVPIS-FTEAAL---------G------
T----TL-R-------------V-P-TL-----D-A-----------P--VSLRIAP---------------
-----G--------TPSGRTLRVRGRGVP--TKS---G-------------------------AGDLLVTVE
VAV--PP--E--L--D----DTARAALQAYAATQA-GDPr--------------------------------
-------------pE---------------------------------------------------------
------------------------------------------------------------------------
------------itaalgaatgsap-----------------------------------------------
------------------------------------------------------------------------
------------------------------------------------------------------------
------------------------------------------------------------------------
------------------------------------------------------------------------
-----------------------------
>act_1_tr_A0A1M5KEA6_A0A1M5KEA6_9ACTN_Chaperone_protein_DnaJ_OS_Jatrophihabitans_endophyticus_OX_1206085_GN_dnaJ_PE_3_SV_1/1-381
------------------------------------------------------------------------
------------------------------------------------------------------------
----------------------mada----------------------------------------------
------------------------------------------------------------------------
-------------------------------------------PRDYYGLLGVRKD--ATP-EELKR-----
-AYRKL--ARELHPDVNP----D---PA----AADR-------------------------------FKEVT
AAYE----------------------------------VLSDP-E----KRRV-VDL-GGDPLSQ-------
--------------GAA--G--G-------------------------------------------------
------------GAA-G-G-FGG--FGG--------------------------------------------
-------FGDVFE---A-F-FGNGGPm---------------------------------------------
------------------------------------ggGRGRRSRVRPGAD-ALL--QLSLTLDE-TAFGV-
R-R-ELAVETAVLCDTCHGQGCAP--gTS---PRTCATCGGAGE--IQSVQrs-------------------
---------------flGQVMTTR--ACSACGGTGEQIP-----SPCPTCGTEGR-V-R-ARRTKTVDVPAG
IEHGM-----------------RIRLAGQGEVGP------GG--------GP------------AGDL--YI
EISE-----------------------------QPHDT--------------FT-R---E------------
---------------------------------G---ADL-HC-TIGVP-MTSAAL---------G------
S----DL-V-------------L-T-TL-----D-G-----------E--EKIEIRA---------------
-----G--------SQSGAVLHLRGKGVP--KLR-SsV-------------------------RGDLYVHVE
VRT--PT--R--L--D----EEQERLLRQLADLRS-EDV---------------------------------
------------------------------------------------------------------------
------------------------------------------------------------------------
------------svssrnaglfgkmrdafrq-----------------------------------------
------------------------------------------------------------------------
------------------------------------------------------------------------
------------------------------------------------------------------------
------------------------------------------------------------------------
-----------------------------
>act_1_tr_A0A1Q4Z877_A0A1Q4Z877_9ACTN_Chaperone_protein_DnaJ_OS_Micromonospora_sp_CB01531_OX_1718947_GN_dnaJ_PE_3_SV_1/1-386
------------------------------------------------------------------------
------------------------------------------------------------------------
--------------------mrtrna----------------------------------------------
------------------------------------------------------------------------
------------------------------------------VARDYYGILGVSRD--ASD-DEIKR-----
-AYRKL--ARQFHPDVNP----D---PE----AQEK-------------------------------FKDIN
AAYE----------------------------------VLSDD-R----KRQI-VDL-GGDPLAP-------
--------------GGG--G--AGP-----------------------------------------------
------GGPGGAGPF-V-G-F---------------------------------------------------
--------QDIMD---A-F-FGGAAG----------------------------------------------
-------------------------------------gSRGPRPRTRPGAD-AIL--RLELDLHE-TAFGV-
E-A-PITVDTAVLCTTCSGAGTAA--gTH---LATCEACGGRGE--VQSVQrt-------------------
---------------flGQVVSAR--PCTVCQGYGTTIP-----HPCPTCAGDGR-V-R-TRRSLTVKIPAG
VEDGM-----------------RIRLAQQGEVGP------GG--------GT------------AGDL--YV
EIHE-----------------------------RPHDV--------------YS-R---K------------
---------------------------------G---DDL-HC-RVTVP-MTAAAL---------G------
T----RL-T-------------I-K-TL-----D-S-----------E--ETVDVKS---------------
-----G--------TQPGSTLRLRARGVP--HLR-GtG-------------------------RGDLYVHLD
VRT--PT--K--L--D----AEQERMLREFAKTRG-EEV---------------------------------
--------------AELTKQ----------------------------------------------------
------------------------------------------------------------------------
------------ggffsrmrdafngha---------------------------------------------
------------------------------------------------------------------------
------------------------------------------------------------------------
------------------------------------------------------------------------
------------------------------------------------------------------------
-----------------------------
>act_1_tr_A0A1Q5B9L9_A0A1Q5B9L9_9ACTN_Chaperone_protein_DnaJ_OS_Micromonospora_sp_CB01531_OX_1718947_GN_dnaJ_PE_3_SV_1/1-393
------------------------------------------------------------------------
------------------------------------------------------------------------
----------------------mssk----------------------------------------------
------------------------------------------------------------------------
----------------------------------------DWIEKDYYAVLGVEKS--ASS-DEIKK-----
-SYRKL--ARESHPDHNP----GD--PK----AEER-------------------------------FKAVS
EAYA----------------------------------VLGDE-K----KRRE-YDE-MRSLFGSgaf----
-----------rrhA---------Rag---------------------------------------------
----gqPGGMPFDVS-D-L-FGG--AAGGTdtrf--------------------------------------
---ggggFTDLFS---S-I-FSGGGA----------------------------------------------
--------------------------------------GPARARGPARGRD-VEA--EVALDFED-AVRGV-
T-L-PLTLRAPGVCDTCHGNGAKP--gTQ---PVACPVCHGAGV--TTRNQ---------------------
-----------------GSFSFSE--PCRNCQGVGTIVE-----EKCPECHGTGG-V-T-KTRTLNVRFPAG
VADGQ-----------------RIRLAGRGEPGE------RG--------GP------------AGDL--FV
HVKV-----------------------------RPDEL--------------FG-R---S------------
---------------------------------G---DDL-TL-TVPIT-FAEAVL---------G------
T----DL-R-------------V-P-TL-----D-G-----------T--VTLRVPA---------------
-----G--------TPSGRVLRARGKGVV--RKD-D-R-------------------------AGDLLVTLD
VVV--PA--K--V--S----DEARAALEAFAEQTP-PA----------------------------------
------------------------------------------------------------------------
------------------------------------------------------------------------
------------arehldarvrrfs-----------------------------------------------
------------------------------------------------------------------------
------------------------------------------------------------------------
------------------------------------------------------------------------
------------------------------------------------------------------------
-----------------------------
>act_1_tr_A0A1W0ATH7_A0A1W0ATH7_9NOCA_Chaperone_protein_DnaJ_OS_Nocardia_donostiensis_OX_1538463_GN_dnaJ_PE_3_SV_1/1-387
------------------------------------------------------------------------
------------------------------------------------------------------------
----------------------msqr----------------------------------------------
------------------------------------------------------------------------
----------------------------------------EWIEKDFYKELGVSSN--AST-DEIKK-----
-AYRKL--ARDLHPDANP----GD--TK----AEER-------------------------------FKTVS
EAHA----------------------------------VLSDP-A----KRKE-YDE-TRRLFAG-------
--------------GGY--G-rGGFtpg--------------------------------------------
---aggGFSQEFNLG-D-I-FGG--TAGAGd-----------------------------------------
-----ggLGDLFG---G-L-FNRGG-----------------------------------------------
--------------------------------------GARTTSRPRRGSD-VET--ETTLGFRE-AAQGA-
T-V-PLRMTSPSPCTTCHGSGAKP--gTS---PRICPICNGTGV--VSRNQ---------------------
-----------------GAFGFSE--PCDECRGTGSIID-----DPCVDCRGSGI-Q-N-RTRTITVRIPPG
VADGQ-----------------RIRLAGQGEAGL------RG--------AP------------SGDL--YV
TVHV-----------------------------SQDKV--------------FG-R---N------------
---------------------------------G---DDL-TL-VLPVS-YSELVL---------G------
T----TV-S-------------V-P-TL-----S-G-----------R--VGVKVPA---------------
-----G--------TADGRTLRVRGRGVP--KRG-G-G-------------------------AGDLLVTVK
VAV--PQ--K--L--D----DAATEALRAYQEAEQ-A-----------------------------------
------------------------------------------------------------------------
------------------------------------------------------------------------
------------sgfdpragwaga------------------------------------------------
------------------------------------------------------------------------
------------------------------------------------------------------------
------------------------------------------------------------------------
------------------------------------------------------------------------
-----------------------------
>act_1_tr_A0A1W0B2K8_A0A1W0B2K8_9NOCA_Chaperone_protein_DnaJ_OS_Nocardia_donostiensis_OX_1538463_GN_dnaJ_PE_3_SV_1/1-385
------------------------------------------------------------------------
------------------------------------------------------------------------
------------------------------------------------------------------------
------------------------------------------------------------------------
------------------------------------------MARDYYGLLGVGKN--ATD-TELKR-----
-AYRKL--ARELHPDVNP----D---EA----AQAR-------------------------------FKEVS
AAYE----------------------------------VLTDP-E----KRRI-VDM-GGDPLES-------
--------------GGG-aG--GGF-----------------------------------------------
------GGAGFGGLG-D-V-FEA--FFGG-------------------------------------------
------------------M-SGAQGG----------------------------------------------
--------------------------------------GRAPRGRVQPGAD-SLV--RTRLSLAE-CAVGV-
T-K-HLTVDTAILCDLCHGSGTNG--kSK---AVRCETCGGAGE--VQSVQrs-------------------
---------------flGQVLTSR--PCPTCRGAGETIP-----DPCRKCGGDGR-V-R-ARREIAAPIPAG
VANGM-----------------RVRLAAQGEVGP------GG--------GH------------AGDL--YV
EVVE-----------------------------QPHDV--------------FV-R---D------------
---------------------------------G---DDL-HC-TVRVP-MVDAAL---------G------
T----TV-V-------------I-D-TI-----LDG-----------P--TELTIPA---------------
-----G--------TQPGEISVLRGHGMP--RLR-SgA-------------------------RGDLMAHLD
IVI--PT--K--L--D----SKQTDLLRKYKGMRE-RDR---------------------------------
------------------------------------------------------------------------
------------------------------------------------------------------------
------------aevmsaqsehssglfarlrasfsgr-----------------------------------
------------------------------------------------------------------------
------------------------------------------------------------------------
------------------------------------------------------------------------
------------------------------------------------------------------------
-----------------------------
>act_1_tr_A0A1Y1RSG9_A0A1Y1RSG9_9MICC_Molecular_chaperone_DnaJ_OS_Rothia_nasimurium_OX_85336_GN_A7979_08485_PE_4_SV_1/1-335
------------------------------------------------------------------------
------------------------------------------------------------------------
---------------------masen----------------------------------------------
------------------------------------------------------------------------
-----------------------------------------WLHQDFYKVLGVAED--ASE-ADIKK-----
-AYRKL--ARKYHPDQNP----GD--TA----AEKK-------------------------------FKEVS
EAYD----------------------------------VLSDP-K----QKEE-YDQ-IRKYGAAg------
------------faGNG-gF--PGSaggfpggg-------------------------------------sf
tyttsgGDGAGINLE-D-L-LGG--MFSGG------------------------------------------
------------------------TSfggagrsag-------------------------------------
-----------------------------gfpggsgfpGGGFSAPAPKGED-ATT--SVRISLKQ-AYDGA-
E-V-SVFR----------------------------------------------------------------
----------------------------------------------------------P-GGSQTQVRLPRG
VKDGQ-----------------KIRARGKGHPGA----------------GG------------AGDL--IV
TVRV-----------------------------DSNPV--------------FD-R---E------------
---------------------------------G---DNL-LV-RVPVT-LEEALK---------G------
G----VI-E-------------A-P-TL-----DGG-----------S--VKLRLAA---------------
-----G--------SPSGRKLRAKGRGFV--TKK---G-------------------------TGDMLVIPE
VQL--PT--H--L--T----PEAEAALDAFLAAAP-QDN---------------------------------
------------------------------------------------------------------------
------------------------------------------------------------------------
------------prenllkkagd-------------------------------------------------
------------------------------------------------------------------------
------------------------------------------------------------------------
------------------------------------------------------------------------
------------------------------------------------------------------------
-----------------------------
>act_1_tr_A0A1Y1RQF0_A0A1Y1RQF0_9MICC_Chaperone_protein_DnaJ_OS_Rothia_nasimurium_OX_85336_GN_dnaJ_PE_3_SV_1/1-375
------------------------------------------------------------------------
------------------------------------------------------------------------
------------------------ms----------------------------------------------
------------------------------------------------------------------------
---------------------------------------------NHYETLGVSRD--ASP-EEIKK-----
-AYRKK--ARQLHPDINP----S---QE----AAEE-------------------------------FKRVS
LAHD----------------------------------VLSDP-D----KRRI-YDQ-TGNENGT-------
--------------AGG-------------------------------------------------------
-------YGSAGGFS-G-G-FGG--F----------------------------------------------
--------QDIFD---T-F-FNTSP-----------------------------------------------
---------------------------------------RGPQSRVRQGQD-ALI--NVRIDLRD-AVFGA-
N-K-PITVDTAVTCDLCHGEGTAE--gTH---PETCQTCQGQGY--MQRQVqs-------------------
---------------ilGTVVQPV--ECPTCRGFGTVIT-----HPCAECYGEGR-V-R-ERKPLTIKIPAG
VTNGA-----------------RIRLAGQGEAGT------AG--------GP------------NGDL--YV
ELRV-----------------------------NPDPT--------------FS-R---D------------
---------------------------------G---DDL-VA-TVGVP-MTAAAL---------G------
T----TV-T-------------L-D-TF-----D-G-----------P--QQVQIPT---------------
-----G--------TQAGDVITLKDLGVT--HLR-GvG-------------------------RGDLRVQVE
VRT--PT--N--L--S----DEQKELLMQFSQLRG-EDL---------------------------------
------------------------------------------------------------------------
------------------------------------------------------------------------
------------evsetvthkqggffsrlkdhlk--------------------------------------
------------------------------------------------------------------------
------------------------------------------------------------------------
------------------------------------------------------------------------
------------------------------------------------------------------------
-----------------------------
>act_1_tr_A0A1X0UCV9_A0A1X0UCV9_9NOCA_Chaperone_protein_DnaJ_OS_Rhodococcus_sp_1168_OX_2018041_GN_dnaJ_PE_3_SV_1/1-395
------------------------------------------------------------------------
------------------------------------------------------------------------
----------------------msqr----------------------------------------------
------------------------------------------------------------------------
----------------------------------------EWIEKDFYKELGVSSN--AST-DEINK-----
-AYRKL--AKDNHPDANP----GN--AE----AERR-------------------------------FKAVS
EAKS----------------------------------VLIDP-A----KRKE-YDE-ARRLFAS-------
--------------GGF-gQ--GGGgfspgs-----------------------------------------
ggfgggGGGQTFDVG-D-I-FGQ--AGGGDg-----------------------------------------
------gIGDIFG---G-L-FNRGGT----------------------------------------------
-------------------------------------qQRPAGNRPRRGSD-VET--ETTLGFRE-ATQGV-
T-V-PLRLTSPSSCTTCHGSGAKP--gTS---PRVCPRCNGAGV--VNRNQ---------------------
-----------------GAFGFSE--PCDDCRGTGSIID-----DPCQDCRGTGV-Q-N-RTRTITVRVPPG
VSDGQ-----------------KIRLAGQGEAGL------RG--------AP------------SGDL--YV
TVRV-----------------------------RPDKV--------------FG-R---S------------
---------------------------------G---DDL-TV-TVPVS-YGELVL---------G------
A----TL-S-------------I-P-TL-----D-G-----------R--VGVKVPP---------------
-----G--------TVDGRVLRVRGRGVP--KKT-G-T-------------------------AGDLMVTVK
VAV--PQ--K--L--D----DPAIEALHAYLEAEK-A-----------------------------------
------------------------------------------------------------------------
------------------------------------------------------------------------
------------sgfdpragwagas-----------------------------------------------
------------------------------------------------------------------------
------------------------------------------------------------------------
------------------------------------------------------------------------
------------------------------------------------------------------------
-----------------------------
>act_1_tr_A0A1X0UFH7_A0A1X0UFH7_9NOCA_Chaperone_protein_DnaJ_OS_Rhodococcus_sp_1168_OX_2018041_GN_dnaJ_PE_3_SV_1/1-384
------------------------------------------------------------------------
------------------------------------------------------------------------
------------------------------------------------------------------------
------------------------------------------------------------------------
------------------------------------------MARDYYGTLGVSQK--ASD-QEIKR-----
-AYRKL--ARELHPDVNP----D---ES----AQAR-------------------------------FKDIS
TAYE----------------------------------VLSDP-E----KRRV-VDL-GGDPLQQ-------
--------------GGG--G--GA------------------------------------------------
-------GFGGGG-------------FGGG------------------------------------------
-------LGDVFE---A-F-FGGQGGg---------------------------------------------
-------------------------------------sGRGPRGRVQPGAD-SLL--RTKLTLDE-CATGV-
T-K-HITVDTAILCDLCTGAGTNG--dSK---PVTCETCGGAGE--VQSVQrs-------------------
---------------flGQVMTSR--PCPTCRGAGETIP-----DPCRKCGGDGR-V-R-SRRDISVKVPVG
VSNGM-----------------RIRLASQGEVGP------GG--------GP------------AGDL--YV
EIVE-----------------------------QQHDV--------------FV-R---D------------
---------------------------------G---EDL-HC-TIRVP-MVDAAL---------G------
T----SV-S-------------V-D-AI-----IDG-----------P--TDIVVDQ---------------
-----G--------TQPGAVAVLRGHGMP--KLR-SgI-------------------------RGDLHAHLE
VVV--PS--R--L--D----HKQTQLLEDLKALRD-RDA---------------------------------
------------------------------------------------------------------------
------------------------------------------------------------------------
------------aevvtigsqhsgglfsrlreafsgr-----------------------------------
------------------------------------------------------------------------
------------------------------------------------------------------------
------------------------------------------------------------------------
------------------------------------------------------------------------
-----------------------------
>act_1_tr_A0A1W2FXN0_A0A1W2FXN0_KIBAR_Chaperone_protein_DnaJ_OS_Kibdelosporangium_aridum_OX_2030_GN_dnaJ_PE_3_SV_1/1-387
------------------------------------------------------------------------
------------------------------------------------------------------------
----------------------mtkv----------------------------------------------
------------------------------------------------------------------------
-------------------------------------------ARDYYGILGVQRN--ASA-DEIKR-----
-AYRKL--ARELHPDVNP----D---EA----AQQK-------------------------------FKEVT
AAYE----------------------------------VLSDP-Q----KRKI-VDM-GGDPLEN-------
--------------G-------G-------------------------------------------------
---------GAGGMR-D-P-FAG--FG---------------------------------------------
-------LGDIMD---A-F-FGAAAGg---------------------------------------------
-------------------------------------gTRGPRSRVQPGAD-ALI--RMRLTLEE-CLTGV-
S-R-ELTVDTAILCELCRGSGCAE--gTS---PEVCETCGGRGE--IQAVQrs-------------------
---------------flGQVVTAR--PCPVCRGLGEVIP-----DPCRQCAGDGR-V-R-SRRTIVAKVPPG
VAEGM-----------------RVRLSGQGEVGP------GG--------GP------------AGDL--YV
EVEE-----------------------------QPHPT--------------FE-R---S------------
---------------------------------G---ADL-HC-TLRVP-MTTAAL---------G------
A----VL-P-------------L-E-TL-----D-G-----------V--EELELEP---------------
-----G--------TQHGTELVMSGRGMP--KLRqS-Grv---------------------dgRGDLHVHVD
VEV--PT--R--L--D----SRQQELLRELATLRG-EDE---------------------------------
--------------GGLATTNG--------------------------------------------------
------------------------------------------------------------------------
------------kgggffsrmrshrsr---------------------------------------------
------------------------------------------------------------------------
------------------------------------------------------------------------
------------------------------------------------------------------------
------------------------------------------------------------------------
-----------------------------
>act_1_tr_A0A1W2DCZ8_A0A1W2DCZ8_KIBAR_Chaperone_protein_DnaJ_OS_Kibdelosporangium_aridum_OX_2030_GN_dnaJ_PE_3_SV_1/1-389
------------------------------------------------------------------------
------------------------------------------------------------------------
----------------------msar----------------------------------------------
------------------------------------------------------------------------
----------------------------------------DWIDKDFYRELGVSSS--ATD-ADIKK-----
-AYRKL--ARELHPDANP----GN--TE----AETR-------------------------------FKAVS
EAYG----------------------------------VIGDP-E----KRKQ-YDE-ARRLFGG-------
--------------GLR-gF--GSG-----------------------------------------------
------GAGGGFDVS-D-I-FGG--ANAQGagg---------------------------------------
---sfsgLGDILG---G-L-FGRRG-----------------------------------------------
--------------------------------------QGSTAGRPRRGAD-VDT--EIRIDFLE-AIRGA-
T-V-PLRLSSPSTCGTCGGNGARP--gTH---PRTCPTCNGAGL--ITRSQ---------------------
-----------------GAFAFSE--PCRDCRGTGRIVD-----DPCPECGGDGV-S-T-KSRTLTVRIPPG
VEDDQ-----------------KIRLAEQGEPGQ------NG--------GH------------AGDL--YV
RVHV-----------------------------TPHAV--------------FG-R---S------------
---------------------------------G---NDV-TI-TVPVT-FQELAL---------G------
T----TL-T-------------V-P-TL-----D-G-----------K--VSLRVAP---------------
-----G--------TANGRVFRVRGKGVV--KRD-G-V-------------------------AGDLLVTVQ
VAV--PN--K--L--S----DEAKAAMEEYAKATS-DQD---------------------------------
------------------------------------------------------------------------
------------------------------------------------------------------------
------------prpeltamlkqrse----------------------------------------------
------------------------------------------------------------------------
------------------------------------------------------------------------
------------------------------------------------------------------------
------------------------------------------------------------------------
-----------------------------
>act_1_tr_A0A1X7EAJ2_A0A1X7EAJ2_CELCE_Chaperone_protein_DnaJ_OS_Cellulosimicrobium_cellulans_J1_OX_903523_GN_dnaJ_PE_3_SV_1/1-373
------------------------------------------------------------------------
------------------------------------------------------------------------
-------------------------m----------------------------------------------
------------------------------------------------------------------------
--------------------------------------------SDYYEILGVSRD--ASQ-DQIKK-----
-AYRRL--ARELHPDVAG----ED--------AGDR-------------------------------FKDVA
RAYE----------------------------------VLSNP-E----KRQQ-YDL-GVDPSAP-------
--------------GGG-tG--P-------------------------------------------------
-------MGGGFG-----------------------------------------------------------
-------FQDIFE---T-F-FGGGQA----------------------------------------------
--------------------------------------QQGPIPRARRGQD-ALV--RLDIDLAE-ATFGA-
Q-R-ELQVDTAVVCGTCGGTCCRP--gTS---PRTCDVCHGRGT--VQRVArs-------------------
---------------flGQVMTSA--PCAACQGFGTVIP-----EPCAECSGEGR-V-R-SRRTITVNVPAG
VDTGT-----------------RIKLTAQGEVGP------AG--------GP------------AGDL--YV
EIRE-----------------------------RNHDT--------------FV-R---R------------
---------------------------------G---DDL-HC-TLQVP-MTAAAL---------G------
T----VL-E-------------L-E-TL-----D-G-----------P--QEIDLRP---------------
-----G--------TQPGQIVTLKNLGVG--HLH-GsG-------------------------RGDLNVHIE
VQV--PT--A--L--D----PEQEQLLRSLAALRG-EERp--------------------------------
------------epR---------------------------------------------------------
------------------------------------------------------------------------
------------laaahpgvfsrlrdklsgr-----------------------------------------
------------------------------------------------------------------------
------------------------------------------------------------------------
------------------------------------------------------------------------
------------------------------------------------------------------------
-----------------------------
>act_1_tr_A0A1X7EPU0_A0A1X7EPU0_CELCE_Molecular_chaperone_DnaJ_OS_Cellulosimicrobium_cellulans_J1_OX_903523_GN_SAMN02744115_0292/1-330
------------------------------------------------------------------------
------------------------------------------------------------------------
----------------------mtgq----------------------------------------------
------------------------------------------------------------------------
----------------------------------------DWMEKDFYAALGVSKD--ADD-AAIKK-----
-AYRKL--ARQYHPDQNP----GD--AT----AEAK-------------------------------FKEIG
EAYA----------------------------------VLSDP-K----EREQ-YDA-IRAMAGG-------
--------------ARF-sA--GPG-----------------------------------------------
------GAQGAGGFE-D-L-FGG--MFGGAapggarvry------------------------------stg
gqggaggFEDILG---S-M-FGGAGA----------------------------------------------
--------------------------------------QQFGGPRPRAGAD-VAA--ATTLPFRQ-AVEGS-
T-V-TFTV----------------------------------------------------------------
------------------------------------------------------------DGRAVTTRIPPG
VRDGQ-----------------KIRLRGKGRPGT------AG--------GP------------DGDL--VV
TVHV-----------------------------TPHPV--------------FS-L---D------------
---------------------------------G---TNL-RV-TVPVT-FAEAAL---------G------
A----TI-A-------------V-P-TL-----DGS-----------T--VKVKVPA---------------
-----G--------TPSGRTLRVKGRGVR--TAK---G-------------------------TGDLLVTVQ
VAV--PQ--K--L--S----RAAREAVETFAAETD-GED---------------------------------
------------------------------------------------------------------------
------------------------------------------------------------------------
------------vradlvrqaae-------------------------------------------------
------------------------------------------------------------------------
------------------------------------------------------------------------
------------------------------------------------------------------------
------------------------------------------------------------------------
-----------------------------
>act_1_tr_A0A1Z2L4R9_A0A1Z2L4R9_9ACTN_Chaperone_protein_DnaJ_OS_Streptomyces_albireticuli_OX_1940_GN_dnaJ_PE_3_SV_1/1-391
------------------------------------------------------------------------
------------------------------------------------------------------------
---------------------mstkd----------------------------------------------
------------------------------------------------------------------------
-----------------------------------------FVEKDYYKVLGVPKD--ATE-AEIKK-----
-AYRKL--AREYHPDANK----GD--AS----AEER-------------------------------FKEIS
EAND----------------------------------VLADP-K----RRKE-YDE-ARALFGN-------
--------------GGF-rP--GPGg----------------------------------------------
----gaGGSFNFDLG-D-L-FGG--AQGGGggag--------------------------------------
--gfgggLGDVFG---G-L-FNRGA-----------------------------------------------
----------------------------------------GARTQPRRGQD-IES--EVSLNFSE-AVEGA-
T-V-PLRMSSSAACKACSGTGDKN---GT---PRVCPTCVGTGQ--VSHGS---------------------
----------------gGGFSLTD--PCPDCKGRGLIPE-----NPCDTCKGSGR-A-T-SSRTMQVRIPPG
VSDGQ-----------------RIRLRGKGAPGE------RG--------GP------------SGDL--YV
VVHV-----------------------------GSHPV--------------FG-R---K------------
---------------------------------D---DNL-TI-TVPVS-FVEAAL---------G------
G----EV-R-------------V-P-TL-----G-G-----------P-pVTLKLPA---------------
-----G--------TPNGRTMRARGKGAV--RKD-G-T-------------------------RGDLLVTVE
VAV--PT--E--L--D----DKAREALEAYREATA-G-----------------------------------
------------------------------------------------------------------------
------------------------------------------------------------------------
------------adpradlfqaakga----------------------------------------------
------------------------------------------------------------------------
------------------------------------------------------------------------
------------------------------------------------------------------------
------------------------------------------------------------------------
-----------------------------
>act_1_tr_A0A1Z2L7A8_A0A1Z2L7A8_9ACTN_Chaperone_protein_DnaJ_OS_Streptomyces_albireticuli_OX_1940_GN_dnaJ_PE_3_SV_1/1-379
------------------------------------------------------------------------
------------------------------------------------------------------------
------------------------------------------------------------------------
------------------------------------------------------------------------
------------------------------------------MATDYYAVLGVRRD--ASQ-DEIKK-----
-AFRRL--ARELHPDVNP----D---PK----TQER-------------------------------FKEIN
AAYE----------------------------------VLSDP-Q----KKQV-YDL-GGDPLSA-------
--------------SGG-aG--G-------------------------------------------------
---------GAGGFG-A-G-FGN--F----------------------------------------------
--------SDIMD---A-F-FGQAS-----------------------------------------------
--------------------------------------QRGPRSRTRRGQD-AMI--RLEISLND-ATFGT-
T-K-EIQVDTAVVCTTCSGEGAAP--gTS---AQTCDMCRGRGE--VSQVTrs-------------------
---------------flGQVMTSR--PCPQCQGFGTVVP-----TPCPECAGDGR-V-R-SRRTLTVKIPAG
VDNGT-----------------RIQLAGEGEVGP------GG--------GP------------AGDL--YV
EIHE-----------------------------TPHPT--------------FQ-R---R------------
---------------------------------G---DDL-HC-TVTIP-MTAAAL---------G------
T----KV-P-------------L-E-TL-----D-G-----------V--EEIDIRP---------------
-----G--------TQSGQSIPLHQRGVT--HLR-GgG-------------------------RGDLIVHVE
VIT--PS--K--L--D----PQQEDLLRQLAKLRG-EERpmg------------------------------
-----------efkP---------------------------------------------------------
------------------------------------------------------------------------
------------gqqglfsrlkdafngr--------------------------------------------
------------------------------------------------------------------------
------------------------------------------------------------------------
------------------------------------------------------------------------
------------------------------------------------------------------------
-----------------------------
>act_1_tr_A0A1I5UZW5_A0A1I5UZW5_9PSEU_Chaperone_protein_DnaJ_OS_Yuhushiella_deserti_OX_587909_GN_dnaJ_PE_3_SV_1/1-385
------------------------------------------------------------------------
------------------------------------------------------------------------
------------------------------------------------------------------------
------------------------------------------------------------------------
------------------------------------------MARDYYGILGVPKN--ASE-QEIKR-----
-AYRKL--ARELHPDVNP----A---ED----AQQR-------------------------------FAEVT
TAYE----------------------------------VLSDP-Q----KRKI-VDL-GGDPLDN-------
--------------GA--------------------------------------------------------
----------GAGMR-D-P-FAG--FGG--------------------------------------------
-------LGDIMD---A-F-FGAATGg---------------------------------------------
------------------------------------arGRGPRSRVQPGSD-ALI--RLELTLEE-CATGV-
D-K-EITVDTAVVCDGCHGAGTAP--gAS---VTTCDTCGGQGE--IQSVQrs-------------------
---------------flGQVVTSR--PCPVCRGYGEVIT-----DPCRQCGGDGR-V-R-ARRQVVAKIPPG
VGDGM-----------------RIRLSGQGEVGP------GG--------GP------------AGDL--YV
EVDE-----------------------------VPHEV--------------FV-R---Q------------
---------------------------------G---HDL-HC-NFRIP-MTTAAL---------G------
A----TI-P-------------L-E-TL-----VDG-----------E--VEIDIEP---------------
-----G--------TQPGTELVLPGKGMP--RLR-SsGrv---------------------dgRGDLHVHID
VVV--PT--K--L--D----EAQEELLRELAQRRG-EEApt-------------------------------
------------laG---------------------------------------------------------
------------------------------------------------------------------------
------------ngskhgglfaklraksr-------------------------------------------
------------------------------------------------------------------------
------------------------------------------------------------------------
------------------------------------------------------------------------
------------------------------------------------------------------------
-----------------------------
>act_1_tr_A0A1I5T9S0_A0A1I5T9S0_9PSEU_Chaperone_protein_DnaJ_OS_Yuhushiella_deserti_OX_587909_GN_dnaJ_PE_3_SV_1/1-393
------------------------------------------------------------------------
------------------------------------------------------------------------
----------------------msar----------------------------------------------
------------------------------------------------------------------------
----------------------------------------EWIGKDFYRELGVSSD--ATQ-EEIKK-----
-AYRKL--ARENHPDANP----GN--AE----AEKK-------------------------------FKAVS
EAYG----------------------------------VLSDP-A----KRKE-YDE-ARQLFGG-------
--------------GGG-pG--GFGfp---------------------------------------------
---ggaGAPGGFDFG-D-I-FAG--AGQAGgg----------------------------------------
----lggLGDMLG---N-L-FGRRAG----------------------------------------------
--------------------------------------AGAAGARAQRGAD-VET--DVRIDFAE-SVRGA-
T-L-PLRLSSPATCATCGGSGAKP--gTS---PRVCLTCGGAGL--VSRSQ---------------------
-----------------GAFAFSE--PCRDCRGRGSIVD-----DPCPECLGEGV-S-T-RTRTLNVRVPPG
VEDGQ-----------------RIRLAGQGEPGR------GG--------AS------------SGDL--YV
RVHV-----------------------------APHPV--------------FG-R---S------------
---------------------------------G---NDI-TI-TVPVE-FTELVL---------G------
N----TI-T-------------V-P-TL-----D-G-----------K--VSVKVPA---------------
-----G--------TANARTLRVRGKGVH--KRD-G-T-------------------------RGDLLVTLQ
VVI--PG--N--L--N----GKARAALESYRDAVA-DE----------------------------------
------------------------------------------------------------------------
------------------------------------------------------------------------
------------dprphitamvrergg---------------------------------------------
------------------------------------------------------------------------
------------------------------------------------------------------------
------------------------------------------------------------------------
------------------------------------------------------------------------
-----------------------------
>act_1_tr_A0A1I6TW85_A0A1I6TW85_9PSEU_Chaperone_protein_DnaJ_OS_Saccharopolyspora_flava_OX_95161_GN_dnaJ_PE_3_SV_1/1-390
------------------------------------------------------------------------
------------------------------------------------------------------------
------------------------------------------------------------------------
------------------------------------------------------------------------
------------------------------------------MARDYYATLGVPQD--ATP-EQIKR-----
-AYRKL--ARELHPDVNP----DD---A----AQER-------------------------------FAEVT
TAYE----------------------------------VLSDP-K----KRQV-VDL-GGDPLGN-------
--------------GGG--A----------------------------------------------------
---------GGGMGG-D-P-FAG--FGG--------------------------------------------
-------LGDIMD---A-F-FGGGGGg---------------------------------------------
-------------------------------------gGRGPRSRVQPGSD-ALL--RLELTLEE-CASGV-
N-R-DITVDTAVLCDVCDGGGSKA--gSA---PSTCDTCGGRGE--VQSVQrs-------------------
---------------flGQVMTSR--PCPVCRGFGEVIT-----DPCQQCSGDGR-V-R-ARRTITVKIPAG
VGDGM-----------------RVRLAGEGEVGP------GG--------GP------------AGDL--FV
EVEE-----------------------------QPHER--------------FT-R---D------------
---------------------------------G---ADL-HC-NVELP-MTAAAL---------G------
T----VL-L-------------L-E-TL-----DGS-----------R--EEVVVEP---------------
-----G--------TQPGTEHVITGRGLP--KLR-SnGkv---------------------sgHGDLHIHLD
VVV--PT--N--L--D----DTQVEMLRDLAKLRG-EEQpep------------------------------
-----------tvtA---------------------------------------------------------
------------------------------------------------------------------------
------------ngngrqglfsrfrsfghr------------------------------------------
------------------------------------------------------------------------
------------------------------------------------------------------------
------------------------------------------------------------------------
------------------------------------------------------------------------
-----------------------------
>act_1_tr_A0A1I6TBS6_A0A1I6TBS6_9PSEU_Chaperone_protein_DnaJ_OS_Saccharopolyspora_flava_OX_95161_GN_dnaJ_PE_3_SV_1/1-398
------------------------------------------------------------------------
------------------------------------------------------------------------
----------------------msar----------------------------------------------
------------------------------------------------------------------------
----------------------------------------EWLDKDFYAELGVSSD--ASS-DDIKK-----
-AYRKL--ARENHPDANP----GN--AQ----AETK-------------------------------FKAVS
EAYG----------------------------------VLSDP-D----KRKQ-YDE-ARRLFGSggf----
-----------ggaGGG-------Fggpgg------------------------------------------
-fggpgGAGGGFDLG-D-L-FGG--QQGAG------------------------------------------
------gLGDLFG---G-L-FGNRRPgg--------------------------------------------
-----------------------------------pggGASTANRPRRGAD-VET--EVRIDFYE-AVRGA-
T-V-PLRLSSPATCQTCRGSGAKP--gTR---PRGCSTCGGSGL--VTRNQ---------------------
-----------------GAFAFSE--PCPDCRGRGQIID-----SPCDDCAGEGV-S-T-RSRTLTVRIPPG
VDDGQ-----------------RIRLAGQGEPGR------QG--------AT------------AGDL--FV
VVHV-----------------------------NPNKV--------------FG-R---S------------
---------------------------------G---DDL-TI-TVPVT-FPELAL---------G------
T----TL-T-------------V-P-TL-----D-G-----------K--VSLKVPA---------------
-----G--------TSSGRTFRVRGKGVG--KKA-G-G-------------------------NGDLLVTLQ
VAV--PS--K--L--D----DAATQALQEYAEATA-DH----------------------------------
------------------------------------------------------------------------
------------------------------------------------------------------------
------------dprselnellgr------------------------------------------------
------------------------------------------------------------------------
------------------------------------------------------------------------
------------------------------------------------------------------------
------------------------------------------------------------------------
-----------------------------
>act_1_tr_A0A1H0XPB9_A0A1H0XPB9_9ACTN_Chaperone_protein_DnaJ_OS_Quadrisphaera_sp_DSM_44207_OX_1881057_GN_dnaJ_PE_3_SV_1/1-368
------------------------------------------------------------------------
------------------------------------------------------------------------
-------------------------m----------------------------------------------
------------------------------------------------------------------------
--------------------------------------------TDHYAALGVPRD--AST-EDIKK-----
-AYRKL--ARQLHPDVNP----S---------AGER-------------------------------FKEVS
AAYE----------------------------------VLANP-D----KRRA-YDM-GGSGGPG-------
--------------A-G--F--G-------------------------------------------------
---------QGFG-----------------------------------------------------------
-------FSDIFE---T-F-FGGAGG----------------------------------------------
--------------------------------------GRGPVSRAQPGQD-ALI--RLEVDLRE-AVFGS-
E-R-ELAVDTAVTCPRCDGSCAEP--gTS---ERTCDVCGGRGQ--VQRTArs-------------------
---------------llGQVLTTS--PCPTCGGYGTVIP-----SPCAECAGEGR-V-R-SRRTLTIRVPAG
VDTGT-----------------RIQLAGQGEVGP------GG--------GP------------AGDL--YV
EVVQ-----------------------------RPHEL--------------FT-R---R------------
---------------------------------G---DDL-HC-SLAVP-MTAAAL---------G------
A----TI-P-------------L-E-TL-----D-G-----------T--RDVEVRP---------------
-----G--------TQPGEVLTLRGLGVT--HLR-SgG-------------------------RGDLHVHVD
VKV--PT--R--L--D----DEQERLLRELARLRG-DERpdg------------------------------
-----------gfaP---------------------------------------------------------
------------------------------------------------------------------------
------------aqqgvfsrlkdrfagr--------------------------------------------
------------------------------------------------------------------------
------------------------------------------------------------------------
------------------------------------------------------------------------
------------------------------------------------------------------------
-----------------------------
>act_1_tr_A0A1H1EI32_A0A1H1EI32_9ACTN_Molecular_chaperone_DnaJ_OS_Quadrisphaera_sp_DSM_44207_OX_1881057_GN_SAMN05428996_3015_PE_/1-347
------------------------------------------------------------------------
------------------------------------------------------------------------
----------------------mtgq----------------------------------------------
------------------------------------------------------------------------
----------------------------------------DWLEKDFYAVLGVSKD--ASA-DEVKK-----
-AYRKL--ARTLHPDANP----GD--AS----AEAR-------------------------------FKEVG
EAYA----------------------------------VLSDP-E----QRQQ-YDA-VRAMAGG-------
--------------RAR--F-tAAG-----------------------------------------------
------PGHGADGFE-D-L-LGG--LFGAGaggprvryet-----------------------------agg
pggvppgFEDLLG---G-L-FSGAGAgvgg------------------------------------------
----------------------------------paggTATGFRVPTRGAD-LEA--EAPLPFAD-AVTGT-
T-V-TLRV----------------------------------------------------------------
------------------------------------------------------------EGRTVTARIPAG
VRDGQ-----------------KVRLRGQGRPSP------RG--------GE------------PGDL--LV
AVRV-----------------------------QPHPV--------------FT-R---E------------
---------------------------------G---DDL-KV-VLPVT-FPEAAL---------G------
A----DV-D-------------V-P-TL-----DGS-----------T--VRLRIAP---------------
-----G--------TPSGRTLRVRGRGVS--AGG---R-------------------------TGDLLVTTQ
VVV--PQ--R--L--D----PDARKAVEAFRDATA-DG----------------------------------
------------------------------------------------------------------------
------------------------------------------------------------------------
------------dpraellararagapgggar----------------------------------------
------------------------------------------------------------------------
------------------------------------------------------------------------
------------------------------------------------------------------------
------------------------------------------------------------------------
-----------------------------
>act_1_tr_A0A1G6WVF7_A0A1G6WVF7_9ACTN_Chaperone_protein_DnaJ_OS_Nocardioides_lianchengensis_OX_1045774_GN_dnaJ_PE_3_SV_1/1-392
------------------------------------------------------------------------
------------------------------------------------------------------------
------------------------------------------------------------------------
------------------------------------------------------------------------
------------------------------------------MSQDPYELLGVARD--ADA-DAIKK-----
-AYRRL--ARQLHPDVNP----D---PE----TQER-------------------------------FKEVS
RAYE----------------------------------ILSDP-Q----KRAA-FDR-GGDPFGG-------
--------------GAG-gF--G-------------------------------------------------
-------QGAGFSFT-D-I-MDA--FFGGQ------------------------------------------
-------AG-----------PGGAAG----------------------------------------------
--------------------------------------GRGPRPRTRRGQD-ALI--RLEVELAE-AAFGV-
T-R-ELTVDTAVLCSTCHGEGAAP--gTH---AVPCETCRGQGE--VAHVQrs-------------------
---------------flGEIRTLR--PCAACRGLGTVIP-----EPCRECSGDGR-V-R-SRRSLTVKIPAG
VDTGT-----------------RVQLSEQGEVGP------GG--------GP------------AGDL--YV
EIHV-----------------------------AAHDV--------------FT-R---Q------------
---------------------------------G---NDL-HC-TVTVP-MSAAAL---------G------
T----TL-T-------------L-P-TL-----EADveqggdsgvetT--FPLDVRP---------------
-----G--------TQSGTQQVLRARGVP--GLR-G-G-------------------------RGDLIVTIA
VET--PT--K--L--D----PRQEELLRELAAIRG-EEEpt-------------------------------
-----------gqlK---------------------------------------------------------
------------------------------------------------------------------------
------------pgsksvfgrlrdafnqh-------------------------------------------
------------------------------------------------------------------------
------------------------------------------------------------------------
------------------------------------------------------------------------
------------------------------------------------------------------------
-----------------------------
>act_1_tr_A0A1G6Y1Q8_A0A1G6Y1Q8_9ACTN_Chaperone_protein_DnaJ_OS_Nocardioides_lianchengensis_OX_1045774_GN_dnaJ_PE_3_SV_1/1-399
------------------------------------------------------------------------
------------------------------------------------------------------------
---------------------msddf----------------------------------------------
------------------------------------------------------------------------
-------------------------RA-------------DWAQKDFYAELGVKKD--ATA-DEIKK-----
-AYRRL--ARANHPDSNP----GD--TA----KHDK-------------------------------FKQVA
EAYD----------------------------------VVGDP-A----KRAK-YDE-FRSSYASgsgg---
----------yrysG---------Ggp---------------------------------------------
---gfgGAGTGFNLD-D-L-LRE--RAGGApgga--------------------------------------
---sgggFGDMFG---D-L-FGGGG-----------------------------------------------
--------------------------------------RRQQSRRVKKGPD-VES--TATISFND-SLEGV-
T-I-ALRLTSDSACTECNGTGGKP--gTK---PHVCPECEGAGY--VVASV---------------------
----------------gGGFSMNE--TCPTCGGRQLVYD-----DPCPVCHGSGR-G-T-SARTIQARIPAG
VKDGQ-----------------RIRLRGKGGAGE------NG--------GP------------AGDL--YV
TVKV-----------------------------GQHRV--------------FN-R---K------------
---------------------------------D---DNL-TI-DVPVS-FDELAL---------G------
A----EV-K-------------I-P-TL-----GG------------S-pVTLKIPA---------------
-----G--------TPNGRTFRVRGKGAK--KAD-G-T-------------------------TGDLLATVN
VHV--PA--N--L--H----DRARAAVEAYRDAMA-GTP---------------------------------
------------------------------------------------------------------------
------------------------------------------------------------------------
------------lranlfdqags-------------------------------------------------
------------------------------------------------------------------------
------------------------------------------------------------------------
------------------------------------------------------------------------
------------------------------------------------------------------------
-----------------------------
>act_1_tr_A0A1I1FLS4_A0A1I1FLS4_9ACTN_Chaperone_protein_DnaJ_OS_Streptomyces_aidingensis_OX_910347_GN_dnaJ_PE_3_SV_1/1-377
------------------------------------------------------------------------
------------------------------------------------------------------------
------------------------------------------------------------------------
------------------------------------------------------------------------
------------------------------------------MATDYYAVLGVSRD--ASQ-EEIKK-----
-AFRRL--ARELHPDVNP----D---PK----TQER-------------------------------FKEIN
TAYE----------------------------------VLSDP-Q----KKQM-YDL-GGDPVGG-------
--------------SAG-------------------------------------------------------
--------AGAGGFG-P-G-FGS--F----------------------------------------------
--------SDIMD---A-F-FGTAA-----------------------------------------------
--------------------------------------QRGPKSRTRRGQD-AMI--RLEVELSE-AAFGT-
T-K-EIQVDTAVVCKTCNGEGAAP--gTS---VQTCDMCRGRGE--VSQVTrs-------------------
---------------flGQVMTSR--PCPQCQGFGTIVP-----SPCPECAGDGR-V-R-ARRNLNVKIPAG
VDSGT-----------------RIQLAGEGEVGP------GG--------GP------------PGDL--YV
EIRE-----------------------------KPHEM--------------FQ-R---R------------
---------------------------------G---DDL-HC-TVTLP-MTAAAL---------G------
T----KV-P-------------L-E-TL-----D-G-----------L--EEVDIRP---------------
-----G--------TQSGQSIPLRGRGVT--HLR-GnG-------------------------RGDLVVHVE
VQT--PS--K--L--D----PEQEELLRRLAQLRG-EERpa-------------------------------
-----------gqfQ---------------------------------------------------------
------------------------------------------------------------------------
------------pgqqglfsrlkdafngr-------------------------------------------
------------------------------------------------------------------------
------------------------------------------------------------------------
------------------------------------------------------------------------
------------------------------------------------------------------------
-----------------------------
>act_1_tr_A0A1I1QC19_A0A1I1QC19_9ACTN_Chaperone_protein_DnaJ_OS_Streptomyces_aidingensis_OX_910347_GN_dnaJ_PE_3_SV_1/1-398
------------------------------------------------------------------------
------------------------------------------------------------------------
---------------------mstkd----------------------------------------------
------------------------------------------------------------------------
-----------------------------------------FIEKDYYKVLGVPKD--ATE-TEIKK-----
-AYRAL--AREYHPDANK----GD--VK----AEAR-------------------------------FKDVS
EAYD----------------------------------VLGDA-K----RRKE-YDE-ARALFGS-------
--------------GGF-rG--GPGa----------------------------------------------
----ggAGQFSFDLG-D-L-FGG--PGPGSgtgtgtg----------------------------------q
aggfgggLGDVFG---G-L-FNRSG-----------------------------------------------
---------------------------------------TGTRTQPRRGQD-IES--EVTLSFTE-AVHGA-
T-V-PLRMSSSAACKACSGTGDKN---GT---PRVCPTCVGTGQ--VSRGR---------------------
----------------gGGFSLTD--PCVECKGRGLIAD-----DPCEVCRGSGR-A-T-SSRTMQVRIPAG
VGDGQ-----------------RIRLRGKGAPGE------RG--------GP------------SGDL--YV
VVHV-----------------------------DRHPV--------------FD-R---R------------
---------------------------------D---DNL-TI-TVPVT-FPEAAL---------G------
G----EI-T-------------V-P-TL-----G-G-----------P-pVTLRLPP---------------
-----G--------TPSGRTMRARGKGAV--RKD-G-T-------------------------RGDLLVTIE
VAV--PH--Q--L--G----ERARKALEEYRKAAE-GED---------------------------------
------------------------------------------------------------------------
------------------------------------------------------------------------
------------praalfeaakge------------------------------------------------
------------------------------------------------------------------------
------------------------------------------------------------------------
------------------------------------------------------------------------
------------------------------------------------------------------------
-----------------------------
>act_1_tr_A0A1G8ETQ3_A0A1G8ETQ3_9MICC_Chaperone_protein_DnaJ_OS_Arthrobacter_subterraneus_OX_335973_GN_dnaJ_PE_3_SV_1/1-375
------------------------------------------------------------------------
------------------------------------------------------------------------
------------------------ms----------------------------------------------
------------------------------------------------------------------------
---------------------------------------------NHYEVLGVARD--ASG-EEIKK-----
-AYRKL--ARKFHPDVNS----G---PD----AAEE-------------------------------FKLVT
RAYE----------------------------------VLSDP-Q----KRRV-YDT-TGNENGT-------
--------------DNG--F--GGG-----------------------------------------------
------------YAG-S-G-FA--------------------------------------------------
-------FHDIFE---T-F-FGGGG-----------------------------------------------
--------------------------------------PSGPPSRTQRGQD-ALI--AVRIDLKD-AVFGT-
N-K-KIEVDSAAVCPTCDGSCTQP--gTS---PKTCDICGGSGQ--VQRAVrs-------------------
---------------ilGQVMTTA--ACGTCQGYGTVIP-----HPCNECNGDGR-I-R-SRRSLTIKVPAG
VATGT-----------------RIQLSGQGEAGT------AG--------GP------------QGDL--YV
EIRV-----------------------------NSDPT--------------FL-R---E------------
---------------------------------G---DDL-HA-TLSVP-MTAAAL---------G------
T----TV-T-------------L-S-SF-----D-G-----------D--QELTIRP---------------
-----G--------TQGGEVITLKGLGVT--HLR-GyG-------------------------RGDLLVHLS
VET--PR--N--L--D----GAQEELLRRFAELRG-EQ----------------------------------
------------------------------------------------------------------------
------------------------------------------------------------------------
------------ftdgqlassgsgvfarlrerlgnf------------------------------------
------------------------------------------------------------------------
------------------------------------------------------------------------
------------------------------------------------------------------------
------------------------------------------------------------------------
-----------------------------
>act_1_tr_A0A1G8J8L2_A0A1G8J8L2_9MICC_Curved_DNA_binding_protein_OS_Arthrobacter_subterraneus_OX_335973_GN_SAMN04488693_10884_PE/1-313
------------------------------------------------------------------------
------------------------------------------------------------------------
------------------------------------------------------------------------
------------------------------------------------------------------------
------------------------------------------MAKDHYSVLGVPRT--AKP-DDIQR-----
-AYRKL--ARKYHPDVNR----E---PD----AADK-------------------------------FKEIG
EAYD----------------------------------VLSDP-E----DRAR-YDR-FGADFRQya-----
------------gsGA---G---PEgggtrwg---------------------------------------s
tgprpdPRPGRGGYG-N-V-NVN--MGGDV------------------------------------------
--------D--WE---D-L-LGGWI-----------------------------------------------
---------------------------------------RQQAAGPAQGAD-HEA--ELRLTLEE-AIRGG-
R-R-TVRLAQPD------------------------------------------------------------
----------------------------------------------------------G-DTRNYEVDVPPG
VLDGQ-----------------RIRLTGEGAAGR------EG--------GP------------PGDL--FL
TVRI-----------------------------QPDAR--------------YR-L---E------------
---------------------------------G---RDI-HF-DLPVT-PSEAAL---------G------
A----KI-K-------------V-N-AP-----A-G-----------P--VTITVPE---------------
-----G--------SSSGRRLRLRGQGMP--DPR-G-Q-------------------------PGNLYAEIR
VMV--PP--R--L--S----SKVRKLYEQLAAVSD-FHP---------------------------------
------------------------------------------------------------------------
------------------------------------------------------------------------
------------regll-------------------------------------------------------
------------------------------------------------------------------------
------------------------------------------------------------------------
------------------------------------------------------------------------
------------------------------------------------------------------------
-----------------------------
>act_1_tr_A0A1G6X7M8_A0A1G6X7M8_9NOCA_Chaperone_protein_DnaJ_OS_Rhodococcus_tukisamuensis_OX_168276_GN_dnaJ_PE_3_SV_1/1-384
------------------------------------------------------------------------
------------------------------------------------------------------------
------------------------------------------------------------------------
------------------------------------------------------------------------
------------------------------------------MARDYYGLLGVGSK--ATD-QEIKR-----
-AYRKL--ARELHPDVNP----D---ES----AQAR-------------------------------FKDIS
TAYE----------------------------------VLSDP-E----KRRI-VDL-GGDPLAQ-------
--------------GGG--G--GA------------------------------------------------
--------GGFGGA-----------GFGGG------------------------------------------
-------LGDVFE---A-F-FGGGGG----------------------------------------------
-------------------------------------aARGPRGRVQPGAD-SLL--RTKLTLDE-CATGV-
T-K-HITVDTAILCDSCTGSGTNG--dSK---PVTCETCAGAGE--VQSVQrs-------------------
---------------flGQVMTSR--PCPTCRGAGETIP-----DPCHKCGGDGR-V-R-ARRDIAVKVPVG
VSSGM-----------------RIRLASQGEVGP------GG--------GP------------SGDL--YV
EISE-----------------------------QPHET--------------FV-R---D------------
---------------------------------G---EDL-HC-TIRVP-MADAAL---------G------
T----KV-V-------------V-D-TI-----LDG-----------P--TEIDIPA---------------
-----G--------TQPGTVESVRGHGMP--KLR-SgV-------------------------RGDLHAHLE
VVV--PS--R--L--D----GKQAAALREFKDLRD-KDHae-------------------------------
------------vvT---------------------------------------------------------
------------------------------------------------------------------------
------------tgsqhngglfsrlrdafsgr----------------------------------------
------------------------------------------------------------------------
------------------------------------------------------------------------
------------------------------------------------------------------------
------------------------------------------------------------------------
-----------------------------
>act_1_tr_A0A1G6VHB9_A0A1G6VHB9_9NOCA_Chaperone_protein_DnaJ_OS_Rhodococcus_tukisamuensis_OX_168276_GN_dnaJ_PE_3_SV_1/1-400
------------------------------------------------------------------------
------------------------------------------------------------------------
----------------------msqr----------------------------------------------
------------------------------------------------------------------------
----------------------------------------EWIEKDFYKDLGVSSD--ATA-DEIKK-----
-AYRKL--ARDLHPDANP----GD--AS----AEER-------------------------------FKAVS
EANA----------------------------------VLSDS-A----KRKE-YDE-ARRLFAS-------
--------------G-G--F--GRGayppgae---------------------------------------y
ttggggFGGGEFN-------IGD--LFGGGasytt-------------------------------------
-tggdggIGDLFG---G-L-FGRGGAg---------------------------------------------
-------------------------------------rGTATSSRPQRGSD-VEA--QTTLPFRD-AALGV-
T-V-PLRLTSPASCTTCHGSGAKP--gTS---PRVCPNCNGSGI--VSRNQ---------------------
-----------------GAFGFSE--PCDDCRGTGSIID-----DPCTDCHGTGV-Q-N-RSRSITVRIPPG
VSDGQ-----------------KIRLAGQGEAGL------RG--------AP------------SGDL--YV
TVNV-----------------------------KADKV--------------FG-R---N------------
---------------------------------G---DDL-TV-TVPVS-YGELVL---------G------
T----TL-S-------------V-P-TL-----E-G-----------R--VGVKVPP---------------
-----G--------TVDGRTLRVRGRGVH--KRG-G-G-------------------------AGDLLVTVK
VAV--PQ--N--L--D----DSATEALRTYLEAEK-A-----------------------------------
------------------------------------------------------------------------
------------------------------------------------------------------------
------------sgfdpradwaga------------------------------------------------
------------------------------------------------------------------------
------------------------------------------------------------------------
------------------------------------------------------------------------
------------------------------------------------------------------------
-----------------------------
>act_1_tr_A0A1I4X719_A0A1I4X719_9PSEU_Chaperone_protein_DnaJ_OS_Pseudonocardia_ammonioxydans_OX_260086_GN_dnaJ_PE_3_SV_1/1-406
------------------------------------------------------------------------
------------------------------------------------------------------------
----------------------mtqr----------------------------------------------
------------------------------------------------------------------------
----------------------------------------DWIEKDYYRELGVSST--ASQ-DEIKK-----
-AYRKL--ARELHPDANP----GD--EK----AETR-------------------------------FKAVS
EAYG----------------------------------VLGDE-G----KRKE-YDD-TRAMFAG-------
--------------GGG-gF--GGFgtgggfp--------------------------------------gg
ggagggAGAGGFDIN-D-L-FGG--AGRGGagg---------------------------------------
----agdFSDILG---D-I-FGRAARn---------------------------------------------
-------------------------------------sGGYGPTGARRGQD-VES--NLTISFED-AVRGA-
T-V-PITLSSPGRCERCGGTGSRP--gST---PRTCPTCNGAGL--VSRSQ---------------------
-----------------GAFSFSE--PCRDCRGTGRLID-----DPCPECRGDGV-S-T-RTRSLTVRVPAG
VDDGQ-----------------KIRLAGQGEPGR------GG--------AP------------AGDL--YV
TVGV-----------------------------TPHKI--------------FS-R---S------------
---------------------------------RknpDDL-TI-TVPVT-FPELVQ---------G------
A----TL-T-------------V-P-TL-----D-G-----------T--VSLKIPA---------------
-----G--------TSSGRTFRVARRGVE--RKN-G-K-------------------------TGNLLVTVE
LAV--PQ--K--L--D----QAAADALQAYAEATT-------------------------------------
------------------------------------------------------------------------
------------------------------------------------------------------------
------------sfdprsdllggarr----------------------------------------------
------------------------------------------------------------------------
------------------------------------------------------------------------
------------------------------------------------------------------------
------------------------------------------------------------------------
-----------------------------
>act_1_tr_A0A1I4Y2G3_A0A1I4Y2G3_9PSEU_Chaperone_protein_DnaJ_OS_Pseudonocardia_ammonioxydans_OX_260086_GN_dnaJ_PE_3_SV_1/1-390
------------------------------------------------------------------------
------------------------------------------------------------------------
------------------------------------------------------------------------
------------------------------------------------------------------------
------------------------------------------MARDYYGTLGVERG--ADA-AEIKR-----
-AYRKL--ARELHPDVNP----D---PE----AQER-------------------------------FREIS
TAYE----------------------------------VLTDP-E----KRRV-VDL-GGDPMDP-------
--------------RGG--G--G-------------------------------------------------
-------GAGGGDPF-A-G-FG-------G------------------------------------------
-------FSDIMD---A-F-FGGNAGg---------------------------------------------
------------------------------------grGRGPRSRVQPGAD-ALI--RMELTLED-CAAGV-
Q-R-DLAVDTAVLCTLCQGSGCAE--gTQ---PAACDTCGGSGE--IQSVQrs-------------------
---------------flGQVVTAR--PCPTCRGFGEVIP-----DPCRQCSGDGR-V-R-SRRTVSVKIPAG
VAEGM-----------------RVRLAGQGEVGA------GG--------GP------------AGDL--YV
EVEE-----------------------------VPHEI--------------FT-R---D------------
---------------------------------G---SDL-HC-TLPLP-MTAAAL---------G------
A----TL-P-------------L-T-LL-----DG------------T-vQELDIEG---------------
-----G--------TQHGTVRTLRGKGMP--RLR-StGrv---------------------dgHGDLLVHVE
VSV--PT--K--L--D----KEQTDLLRQLAKLRG-EEQpdl------------------------------
-----------vggA---------------------------------------------------------
------------------------------------------------------------------------
------------rnghglfsrlrdswsgr-------------------------------------------
------------------------------------------------------------------------
------------------------------------------------------------------------
------------------------------------------------------------------------
------------------------------------------------------------------------
-----------------------------
>act_1_tr_A0A285EBI7_A0A285EBI7_9ACTN_Chaperone_protein_DnaJ_OS_Geodermatophilus_sabuli_OX_1564158_GN_dnaJ_PE_3_SV_1/1-402
------------------------------------------------------------------------
------------------------------------------------------------------------
---------------------mstrd----------------------------------------------
------------------------------------------------------------------------
-----------------------------------------FIEKDYYAALGVAQD--ADA-AAIKK-----
-AYRQL--ARDLHPDKNP----GN--VE----AETR-------------------------------FKEVS
EAYD----------------------------------VLSDT-K----RRAE-YDE-ARRLFGS-------
--------------GGA--G--A-Ragfpgg-----------------------------------------
fpgggaGGSTPFDLG-D-L-FGA--AGGAGrag---------------------------------------
----aggLGDLFG---G-L-FGGGGGggs-------------------------------------------
-----------------------------------araRSQAASGPARGQD-VET--EATLSFDE-AVLGV-
T-V-PLRMQSPGTCPTCHGSGAKP--gTS---PHTCPVCQGAGV--TSRSQ---------------------
-----------------GAFAFSE--PCRNCRGTGQVVD-----DPCPTCAGNGV-T-T-QTRTITVRIPAG
VKDGQ-----------------RIRLAGKGAPGR------RG--------GP------------AGDL--YV
VVHV-----------------------------SDHEL--------------YG-R---K------------
---------------------------------G---NDL-TL-TVPIT-YAEAAL---------G------
T----TL-T-------------V-P-TL-----H-G-----------N--VSLKVPA---------------
-----G--------TASGQTLRVRGRGVP--GKG---R-------------------------AGDLLVTVE
VAV--PK--R--L--S----AAAEEAVKVLDAELG-DP----------------------------------
------------------------------------------------------------------------
------------------------------------------------------------------------
------------rpritaavqggtk-----------------------------------------------
------------------------------------------------------------------------
------------------------------------------------------------------------
------------------------------------------------------------------------
------------------------------------------------------------------------
-----------------------------
>act_1_tr_A0A285E6Q5_A0A285E6Q5_9ACTN_Chaperone_protein_DnaJ_OS_Geodermatophilus_sabuli_OX_1564158_GN_dnaJ_PE_3_SV_1/1-377
------------------------------------------------------------------------
------------------------------------------------------------------------
------------------------------------------------------------------------
------------------------------------------------------------------------
------------------------------------------MATDYYGVLGLSHG--ATD-NEIKK-----
-AYRRL--ARDLHPDVNP----D---PG----AKER-------------------------------FQEVS
KAYQ----------------------------------ALTDP-E----KRRI-VDL-GGDPFDN-------
--------------GAG-----G-------------------------------------------------
------------AAG-N-P-FGG--AGFGG------------------------------------------
-------LGDIMD---A-F-FGGGGA----------------------------------------------
--------------------------------------TRGPRSRVRAGGD-ALI--RVDLDLDE-TVFGT-
T-K-DITVDTAVLCDACTGAGTAP--gTH---PTTCTTCSGRGE--VQSVQrs-------------------
---------------flGQVVSTR--TCPTCAGTGQVIP-----EPCMKCGGDGR-V-R-ARRTIPVKVPAG
VEDGM-----------------RIRLTGHGEVGP------GG--------GP------------AGDL--YV
EIVE-----------------------------RPHPV--------------FT-R---D------------
---------------------------------G---EDL-HC-RVTLP-MTAAAL---------G------
T----TL-T-------------L-E-TL-----D-G-----------E--EEVDIRP---------------
-----G--------TQSGSVLTMRAKGAP--RLR-AtG-------------------------RGNLLVHVE
VET--PT--R--L--D----AEQEKLLRELAALRG-EDRp--------------------------------
------------asS---------------------------------------------------------
------------------------------------------------------------------------
------------peghgglfsklrdalk--------------------------------------------
------------------------------------------------------------------------
------------------------------------------------------------------------
------------------------------------------------------------------------
------------------------------------------------------------------------
-----------------------------
>act_1_tr_A0A2A9E9W7_A0A2A9E9W7_9MICO_Chaperone_protein_DnaJ_OS_Flavimobilis_soli_OX_442709_GN_dnaJ_PE_3_SV_1/1-370
------------------------------------------------------------------------
------------------------------------------------------------------------
-------------------------m----------------------------------------------
------------------------------------------------------------------------
--------------------------------------------TDYYEILGVPRD--ATQ-DQIKK-----
-AYRKL--ARELHPDVAG----A----D----AEER-------------------------------FKDVT
RAYE----------------------------------VLGSP-D----KRQS-YDM-GTDPSAP-------
--------------GGG--Q--G-------------------------------------------------
---------GAFGF----------------------------------------------------------
--------QDIFE---T-F-FGGGQA----------------------------------------------
--------------------------------------QRGPVPRSRRGQD-ALV--RLDIDLAE-ATFGT-
R-R-ELPIDTAVVCSTCGGSCCRP--gTS---VRTCEVCGGRGS--VQRVArs-------------------
---------------flGQVMTTA--PCSACQGHGTTVP-----EPCPDCAGEGR-V-R-SRRTLVVEVPAG
VDTGT-----------------RIKMTGQGEAGP------AG--------GP------------AGDI--YV
EIRE-----------------------------KRHER--------------FI-R---R------------
---------------------------------G---DDL-HC-TLEIP-MTAAAL---------G------
T----TI-E-------------L-E-TL-----D-G-----------V--QEVVCPP---------------
-----G--------TQPGDTVTLRNLGVG--HLHvG-G-------------------------RGDLEVHVD
VVV--PT--G--L--D----EEQAELLRRLAALRG-EEKpe-------------------------------
-----------akvS---------------------------------------------------------
------------------------------------------------------------------------
------------aahpgvfqrlrekiagr-------------------------------------------
------------------------------------------------------------------------
------------------------------------------------------------------------
------------------------------------------------------------------------
------------------------------------------------------------------------
-----------------------------
>act_1_tr_A0A2A9EC83_A0A2A9EC83_9MICO_Molecular_chaperone_DnaJ_OS_Flavimobilis_soli_OX_442709_GN_ATL41_1400_PE_4_SV_1/1-332
------------------------------------------------------------------------
------------------------------------------------------------------------
----------------------mtgq----------------------------------------------
------------------------------------------------------------------------
----------------------------------------DWLEKDFYASLGVSKD--ADA-AAIKK-----
-AYRKL--ARQYHPDQNA----GD--AK----AESR-------------------------------FKEIG
EAYA----------------------------------VLSDP-E----QRRQ-YDA-VRAMGGG-------
--------------ARF-aA--GPG-----------------------------------------------
------GAGSAGGFE-D-L-FGG--MFGGGggtrttpfp-------------------------------ga
ntstgggFEDILG---G-L-FGGGRG----------------------------------------------
-------------------------------------pAGFRGARAQQGAD-INA--TTTLSFRS-AVEGA-
T-V-SLDV----------------------------------------------------------------
------------------------------------------------------------EGRNVTTRIPAG
VRDGQ-----------------KIRLRGKGRPGT------GG--------AP------------AGDL--NI
TVKV-----------------------------TPHPV--------------YT-V---D------------
---------------------------------G---TNL-RM-TLPVT-FDEAAL---------G------
A----TI-D-------------V-P-TL-----DGQ-----------T--VRVKVPA---------------
-----G--------TPSGRTLRVKGRGVK--TAK---A-------------------------TGDLLVTVN
VVV--PQ--K--L--D----TAARKAVEAFAKATA-DEG---------------------------------
------------------------------------------------------------------------
------------------------------------------------------------------------
------------rnvradllaraqe-----------------------------------------------
------------------------------------------------------------------------
------------------------------------------------------------------------
------------------------------------------------------------------------
------------------------------------------------------------------------
-----------------------------
>act_1_tr_A0A2N3YLF1_A0A2N3YLF1_9MICO_Molecular_chaperone_DnaJ_OS_Tetrasphaera_duodecadis_OX_173053_GN_ATL31_2546_PE_4_SV_1/1-349
------------------------------------------------------------------------
------------------------------------------------------------------------
----------------------masq----------------------------------------------
------------------------------------------------------------------------
----------------------------------------DWFEKDFYAILGVAKD--ADD-AAIKK-----
-AYRKL--ARKHHPDRNS----GD--AA----AEQR-------------------------------FKDIG
EANA----------------------------------VLSDP-K----QRQE-YDA-IRSMAGG-------
--------------GAR--F-rAGG-----------------------------------------------
------PGGGDGGFE-D-I-FSA--FGGGGgagsrvrfqqg--------------------------gpggy
ggagepdINDLLA---Q-M-FGGAGAggrggdp---------------------------------------
-------------------------------fggtgfrGGRSTAGPRPGAD-VQA--RTTLPFRD-AVEGS-
T-V-TLST----------------------------------------------------------------
----------------------------------------------------------A-DGGRITAKIPAG
VRDGQ-----------------KIRLRGKGGEGD------PG--------AA------------RGDL--IL
TVAV-----------------------------EKHPV--------------FA-R---A------------
---------------------------------G---DDL-TV-DLPVT-FAEAAL---------G------
A----TV-Q-------------V-P-TL-----DGS-----------R--VRVKVAP---------------
-----G--------TPSGRVLRVKGRGVV--GKN---G-------------------------TGDLLAKVV
VVV--PQ--R--L--S----DEARQAVETLRATEG-G-----------------------------------
------------------------------------------------------------------------
------------------------------------------------------------------------
------------adpraslfeqaat-----------------------------------------------
------------------------------------------------------------------------
------------------------------------------------------------------------
------------------------------------------------------------------------
------------------------------------------------------------------------
-----------------------------
>act_1_tr_A0A2N3YMV2_A0A2N3YMV2_9MICO_Chaperone_protein_DnaJ_OS_Tetrasphaera_duodecadis_OX_173053_GN_dnaJ_PE_3_SV_1/1-375
------------------------------------------------------------------------
------------------------------------------------------------------------
-------------------------m----------------------------------------------
------------------------------------------------------------------------
--------------------------------------------NDYYADLGVARD--ASP-EDIKR-----
-AYRKA--ARRLHPDVNP----G---AE----AEEQ-------------------------------FKKVS
QAYD----------------------------------VLSDA-E----KRRA-YDL-GADPYAG-------
--------------AAA-gF--G-------------------------------------------------
---------QGFSFS-D-I-MDA--FFG--------------------------------------------
----------------------GQGGp---------------------------------------------
-------------------------------------gGPGPRSRQTRGQD-ALV--RLDIDLAD-AAFGA-
E-K-QLTIDTAVACGTCHGEGMQP--gTS---TRTCDVCEGRGE--IRQVQrs-------------------
---------------flGNVMTSR--PCMTCQGFGQVIT-----DPCYECSGDGR-V-R-TRRTLTLKVPAG
VDTGT-----------------RIQLAGEGEVGQ------GA--------GP------------AGDL--YV
EVSV-----------------------------RKHPT--------------FQ-R---R------------
---------------------------------G---DDL-HA-TIEVP-MTAAAL---------G------
A----NL-A-------------M-E-TL-----D-G-----------S--RDLDIAR---------------
-----G--------TQSGDTITLRGLGVT--HLR-GgG-------------------------RGDVIVHTM
VQT--PT--R--V--D----AEQEELLRRLAALRG-EERpe-------------------------------
-----------grlA---------------------------------------------------------
------------------------------------------------------------------------
------------npgdgslfgklrdafkar------------------------------------------
------------------------------------------------------------------------
------------------------------------------------------------------------
------------------------------------------------------------------------
------------------------------------------------------------------------
-----------------------------
>act_1_tr_A0A2P8GWT9_A0A2P8GWT9_9MICO_Molecular_chaperone_DnaJ_OS_Labedella_gwakjiensis_OX_390269_GN_CLV49_2052_PE_4_SV_1/1-334
------------------------------------------------------------------------
------------------------------------------------------------------------
----------------------masq----------------------------------------------
------------------------------------------------------------------------
----------------------------------------DWFDKDFYKVLGVSKD--VSA-ADLKK-----
-TYRKL--ARKYHPDSNP----DD--AA----AEAR-------------------------------FKEIS
EAYT----------------------------------VLNDA-E----QRKE-YDA-VRAMGSG-------
--------------ARF--T--APG-----------------------------------------------
------SGGGNGGFE-D-V-FGG--MFGGGargqqt------------------------------------
-syqqsgFEDIFG---G-M-FGGGAGgrsag-----------------------------------------
--------------------------------fgtpsgGFRGFGGPTKGRD-VTA--TTTVDFIT-ATQGD-
T-V-SLQT----------------------------------------------------------------
----------------------------------------------------------S-EGRTIKVKIPAG
VSDGQ-----------------KIRLRGKGQPSP------DG--------GE------------AGDI--VL
TVTV-----------------------------RKHPV--------------FE-R---D------------
---------------------------------G---LNL-RV-SVPVT-FVEATL---------G------
A----TI-E-------------V-P-TL-----GG------------D-pVKLRVAP---------------
-----G--------TPSGRVLRVKGKGVS--TPK---G-------------------------TGDLLAVVQ
VAV--PS--H--L--S----PEALEALKRFAEVGP-QEN---------------------------------
------------------------------------------------------------------------
------------------------------------------------------------------------
------------prvdliararg-------------------------------------------------
------------------------------------------------------------------------
------------------------------------------------------------------------
------------------------------------------------------------------------
------------------------------------------------------------------------
-----------------------------
>act_1_tr_A0A2P8H0B1_A0A2P8H0B1_9MICO_Chaperone_protein_DnaJ_OS_Labedella_gwakjiensis_OX_390269_GN_dnaJ_PE_3_SV_1/1-367
------------------------------------------------------------------------
------------------------------------------------------------------------
-------------------------m----------------------------------------------
------------------------------------------------------------------------
--------------------------------------------ADHYDVLGVSRD--ASA-DEIKK-----
-AYRKL--ARELHPDVNP----G---AD----ASEK-------------------------------FKAVT
HAYD----------------------------------VLSDP-E----QRQR-YDL-GDAGGFG-------
--------------GGG-------------------------------------------------------
-------AAGFSGF----------------------------------------------------------
--------GDIFD---S-F-FGGGA-----------------------------------------------
--------------------------------------QRGPKSRRERGQD-ALL--RVEVDLDE-VIFGT-
H-R-DLEVDTAVVCGTCNGSCCQP--gTS---PVTCDVCRGAGQ--IQRTVrs-------------------
---------------llGNVVTAS--PCGTCRGYGTVIP-----NPCVTCGGQGR-V-R-ARRTVPVDIPAG
VDTGL-----------------RLQMPGSGEVGP------AG--------GP------------NGDL--FL
EIKV-----------------------------RHNED--------------FS-R---D------------
---------------------------------G---DDL-LC-TLEVP-MTDAIF---------G------
T----EA-S-------------I-P-GL-----D-G-----------N--VDVEVRA---------------
-----G--------AQSGEVLTIKGRGIT--KLR-GsG-------------------------RGDLRIGLQ
VVT--PT--K--L--D----HKERELMEAFAKGRK-QHG---------------------------------
------------------------------------------------------------------------
------------------------------------------------------------------------
------------pqlasfhqgifsklrdrfrg----------------------------------------
------------------------------------------------------------------------
------------------------------------------------------------------------
------------------------------------------------------------------------
------------------------------------------------------------------------
-----------------------------
>act_1_tr_A0A2S0WFD3_A0A2S0WFD3_9CORY_Chaperone_protein_DnaJ_OS_Corynebacterium_sp_2184_OX_2079535_GN_dnaJ_PE_3_SV_1/1-377
------------------------------------------------------------------------
------------------------------------------------------------------------
------------------------------------------------------------------------
------------------------------------------------------------------------
------------------------------------------MARDYYGILGVDRE--ATE-QEIKR-----
-AYRKL--ARKYHPDVNP----S---AE----AAEK-------------------------------FQEIA
LAQE----------------------------------VLLDP-S----KRRI-VDR-GGDPMEQ-------
--------------GQA-aP--G-------------------------------------------------
--------GGFGGFG-D-I-FEA--FFGGA------------------------------------------
------------------------GAg---------------------------------------------
-------------------------------------sGRQPRSRVQPGND-ALL--RTTISLDD-AFLGV-
K-K-DVTVDTAVLCETCHGTGSQS--qAK---PVACERCHGTGS--IEEVQqs-------------------
---------------flGNIMTTR--ECPTCRGFGEVIK-----DPCRQCAGDGR-V-R-ARRDLTVNIPAG
IADGM-----------------RIRMAGQGEVGH------GG--------GP------------AGDL--YV
EVHT-----------------------------SPHPI--------------FA-R---E------------
---------------------------------G---DNL-HL-HVKVP-MYEAAL---------G------
T----AV-E-------------V-E-TL-----GGG-----------T--TDIEVPA---------------
-----G--------TQPGERVVLTGAGMP--RLR-SqE-------------------------AGDMIAHID
VVV--PT--E--L--R----PEEREALEGLRDGHP-ATA---------------------------------
------------------------------------------------------------------------
------------------------------------------------------------------------
------------svaadgegrdesffgrmrerfrr-------------------------------------
------------------------------------------------------------------------
------------------------------------------------------------------------
------------------------------------------------------------------------
------------------------------------------------------------------------
-----------------------------
>act_1_tr_A0A2S0WG16_A0A2S0WG16_9CORY_Chaperone_protein_DnaJ_OS_Corynebacterium_sp_2184_OX_2079535_GN_dnaJ_PE_3_SV_1/1-400
------------------------------------------------------------------------
------------------------------------------------------------------------
-----------------------mam----------------------------------------------
------------------------------------------------------------------------
-------------------------QQ-------------DWVNKDYYGDLGVSST--ASA-ADIKK-----
-AYRRL--ARENHPDSNP----GN--KA----AEDK-------------------------------FKRVA
EAYD----------------------------------VVGDA-A----KRKE-YDE-LKSMVNS-------
--------------G-G--F--GRFggtggpgf------------------------------------pgg
fraqtsQTSADFDLS-D-I-FGR--AAAGGsag---------------------------------------
----eggFSDLFS---G-I-FNRGG-----------------------------------------------
--------------------------------------AAGRNARPTRGAD-VET--EITLDFRE-AAQGT-
T-I-PLELTGDAPCTTCHGSGSRS---ST---VTTCTACSGSGY--VRENS---------------------
-----------------GAFGMAR--PCPECGATGQRIE-----DPCGDCSGTGT-V-R-RTRSITVRIPAG
VIDGQ-----------------KVRLAGQGEAGP------NG--------TP------------AGDL--FV
TVHV-----------------------------RPDPV--------------FS-R---K------------
---------------------------------G---DDL-EV-TVPVS-FSELAL---------G------
A----AV-A-------------V-P-TL-----D-T-----------P--VKVKIPA---------------
-----G--------TPSGRTLRVPGRGVP--RKS-G-T-------------------------AGDLLVTVE
VQV--PA--H--L--D----AGAASALRAYAQAEK-DS----------------------------------
------------------------------------------------------------------------
------------------------------------------------------------------------
------------gfnpragwaglk------------------------------------------------
------------------------------------------------------------------------
------------------------------------------------------------------------
------------------------------------------------------------------------
------------------------------------------------------------------------
-----------------------------
>act_1_tr_A0A2W2FH40_A0A2W2FH40_9ACTN_Chaperone_protein_DnaJ_OS_Micromonospora_craterilacus_OX_1655439_GN_dnaJ_PE_3_SV_1/1-380
------------------------------------------------------------------------
------------------------------------------------------------------------
------------------------------------------------------------------------
------------------------------------------------------------------------
------------------------------------------MARDYYGILGVSRG--ASD-DEIKR-----
-AYRKL--ARQFHPDVNP----D---PE----AQEK-------------------------------FKDIN
AAYE----------------------------------VLSDD-R----KRQI-VDL-GGDPLAP-------
--------------GGG--G-aGGP-----------------------------------------------
-------GGPGAGP------FVG-------------------------------------------------
-------FQDIMD---A-F-FGGATG----------------------------------------------
-------------------------------------aGRGPRPRTRPGAD-AIL--RLELDLQE-TAFGV-
E-A-PITVDTAVLCTTCSGAGTAA--gTH---LATCEACGGRGE--VQSVQrt-------------------
---------------flGQVVSAR--PCTVCQGHGTTIP-----QPCPTCAGDGR-V-R-TRRSLTVKIPAG
VEDGM-----------------RIRLAQQGEVGP------GG--------GT------------AGDL--YV
EIHE-----------------------------RPHDV--------------FS-R---K------------
---------------------------------G---DDL-HC-RVTVP-MTAAAL---------G------
T----RL-T-------------I-K-TL-----D-S-----------E--EPVDVKP---------------
-----G--------TQPGSTLRLRARGVP--HLR-GtG-------------------------RGDLYVHLD
VRT--PT--K--L--D----VDQERMLREFAKTRG-EEV---------------------------------
--------------AELSKQ----------------------------------------------------
------------------------------------------------------------------------
------------ggffsrmrdafnghg---------------------------------------------
------------------------------------------------------------------------
------------------------------------------------------------------------
------------------------------------------------------------------------
------------------------------------------------------------------------
-----------------------------
>act_1_tr_A0A2W2EEP7_A0A2W2EEP7_9ACTN_Chaperone_protein_DnaJ_OS_Micromonospora_craterilacus_OX_1655439_GN_dnaJ_PE_3_SV_1/1-392
------------------------------------------------------------------------
------------------------------------------------------------------------
----------------------mssk----------------------------------------------
------------------------------------------------------------------------
----------------------------------------DWIEKDYYAVLGVTKT--APA-DEIKK-----
-AYRKL--ARESHPDHNP----GD--PK----AEER-------------------------------FKAFS
EAYA----------------------------------VLGDD-A----KRRE-YDE-MRSLFGSga-----
------------frR---------Garp--------------------------------------------
--pgqpGGGAPFDVS-D-L-FGG--ASSGGgrf---------------------------------------
---agggISDLFS---S-I-FSGGA-----------------------------------------------
--------------------------------------GGGGALGPARGRD-VET--EVALDFHD-AVRGV-
T-L-PLTLRAPGVCDTCHGNGAKP--gTQ---PRTCPVCQGAGV--TTRNQ---------------------
-----------------GAFSFSE--PCRNCQGVGTVVD-----EKCPECQGTGG-V-T-KTRTLNVRFPAG
VADGQ-----------------RIRLAGRGEPGE------RG--------GP------------AGDL--FV
HVKV-----------------------------RPDEI--------------LG-R---T------------
---------------------------------G---DDL-TL-TVPIT-FAEAVL---------G------
T----DL-R-------------V-P-TL-----D-G-----------A--VTLRVPP---------------
-----G--------TPSGRILRARGKGVS--RRD-G-Q-------------------------VGDLLVTLD
VVV--PA--G--V--S----DEARAALETFAAQTP-PA----------------------------------
------------------------------------------------------------------------
------------------------------------------------------------------------
------------arehldarvrrfg-----------------------------------------------
------------------------------------------------------------------------
------------------------------------------------------------------------
------------------------------------------------------------------------
------------------------------------------------------------------------
-----------------------------
>act_1_tr_A0A367YU11_A0A367YU11_9ACTN_Chaperone_protein_DnaJ_OS_Desertihabitans_brevis_OX_2268447_GN_dnaJ_PE_3_SV_1/1-394
------------------------------------------------------------------------
------------------------------------------------------------------------
------------------------------------------------------------------------
------------------------------------------------------------------------
------------------------------------------MSTDYYEVLGVSRD--ATD-EQIKK-----
-AYRRM--AMKVHPDVAQ----S---AD----AHEK-------------------------------FKQIN
EAYE----------------------------------TLKDP-Q----KRHI-YDR-GGDPNQM-------
--------------G-G--F--GG------------------------------------------------
-------AGGFGGA-------GG--FGGAGf-----------------------------------------
------dFTNLVD---A-M-FGQQT-----------------------------------------------
--------------------------------------SRGPRSRVRRGQD-ALV--RLQLDLAE-AAFGI-
T-K-SVKVDTAVLCTVCNGKGSAD--gSE---PTRCSTCHGQGD--VTTVQrs-------------------
---------------flGDIRSTQ--PCPNCRGYGSVIT-----NPCHECSGEGR-V-R-ASRSINVKIPAG
VSTGN-----------------RIHLASHGEVGP------GG--------GP------------AGDL--FV
ELVV-----------------------------RNHEV--------------FR-R---D------------
---------------------------------G---DDL-EM-VVKIP-MTAAAL---------G------
T----EV-T-------------V-Q-TL-----AADrpdd--dlgepE--VRLEVPQ---------------
-----G--------TQSGTRVTVPGQGVP--RLR-SnG-------------------------RGDLGVTFM
VQT--PT--R--L--D----DEQRELLRQLAELRG-ENSvep------------------------------
-----------svqK---------------------------------------------------------
------------------------------------------------------------------------
------------hgrgmfsrlkeafgghd-------------------------------------------
------------------------------------------------------------------------
------------------------------------------------------------------------
------------------------------------------------------------------------
------------------------------------------------------------------------
-----------------------------
>act_1_tr_A0A367YQ39_A0A367YQ39_9ACTN_Chaperone_protein_DnaJ_OS_Desertihabitans_brevis_OX_2268447_GN_dnaJ_PE_3_SV_1/1-386
------------------------------------------------------------------------
------------------------------------------------------------------------
----------------------mstk----------------------------------------------
------------------------------------------------------------------------
----------------------------------------DWLEKDYYKVLGVSKD--AKP-EEIKK-----
-AFRKI--ARENHPDANP----GN--TE----AERR-------------------------------FKDAA
EANS----------------------------------VLSDP-K----QRKE-YDA-TRSRFGGfr-----
-----------fpsG----G--G-------------------------------------------------
-------SAGGPGVD-D-L-FRN--AASGAgs----------------------------------------
-----adFSDLFG---G-L-FNSAGR----------------------------------------------
-------------------------------------rGGAAGRGPRRGSD-VEG--EVTIDFVE-AVEGV-
T-V-SMQMVSDTACPTCHGTGARS--gSV---PTVCPRCQGSGM--QTSTS---------------------
----------------gGVFAVSE--PCTECRGRGLVVE-----DPCPDCHGSGR-G-R-STKNMSVRIPAG
VTDGQ-----------------KIRLKGKGGAGE------NG--------GA------------NGDL--YV
TVHV-----------------------------RPHAL--------------FG-R---Q------------
---------------------------------G---NNL-TL-HVPVT-FAEATL---------G------
A----DI-T-------------V-P-TL-----QGQ-----------T--VRLRLPA---------------
-----G--------TPSGRTLRVRGKGVR--RSD-G-T-------------------------LGDLLVTVD
VVV--PT--E--L--D----DAARAALQAFVEAAP-S-----------------------------------
------------------------------------------------------------------------
------------------------------------------------------------------------
------------pdpradlvararg-----------------------------------------------
------------------------------------------------------------------------
------------------------------------------------------------------------
------------------------------------------------------------------------
------------------------------------------------------------------------
-----------------------------
>act_1_tr_A0A345NPW2_A0A345NPW2_9MICO_J_domain_containing_protein_OS_Ornithinimicrobium_sp_AMA3305_OX_2283195_GN_DV701_13935_PE_/1-346
------------------------------------------------------------------------
------------------------------------------------------------------------
-----------------------mvs----------------------------------------------
------------------------------------------------------------------------
--------------------------Q-------------DWMEKDFYAILGVPKD--VDE-KTLKK-----
-TYRKL--ARQWHPDAKP----GD--TA----AEKK-------------------------------FKDIG
EAYA----------------------------------VLSDP-E----QRQQ-YDA-VRAMGGG-------
--------------ARF-tA--GGP-----------------------------------------------
------GGAGAGGFE-D-V-FAQ--MFGGGgggarnvrf------------------------------stg
gnaggidLEDLLG---A-F-GGAGGFqqqggqg---------------------------------------
-------------------------------fpggfagGGHGPRGGARGHD-VEA--STTLDFHA-AASGE-
T-V-TLSK----------------------------------------------------------------
----------------------------------------------------------P-DGGRITTRIPAG
VKDGQ-----------------KIRLRGKGEPAP-----vPG--------GE------------PGDL--IL
HVAV-----------------------------RPHPV--------------FG-R---E------------
---------------------------------G---DNL-TL-DLPVT-FAEAAL---------G------
A----TV-P-------------V-P-TL-----DGG-----------T--VKVKIAP---------------
-----G--------TPSGRVLRVKGRGIK--ARK---G-------------------------TGDLLAKVQ
VVV--PQ--R--L--S----DKAREAVETLREEDG-ST----------------------------------
------------------------------------------------------------------------
------------------------------------------------------------------------
------------dpraelmararp------------------------------------------------
------------------------------------------------------------------------
------------------------------------------------------------------------
------------------------------------------------------------------------
------------------------------------------------------------------------
-----------------------------
>act_1_tr_A0A345NIW5_A0A345NIW5_9MICO_Chaperone_protein_DnaJ_OS_Ornithinimicrobium_sp_AMA3305_OX_2283195_GN_dnaJ_PE_3_SV_1/1-375
------------------------------------------------------------------------
------------------------------------------------------------------------
-------------------------m----------------------------------------------
------------------------------------------------------------------------
--------------------------------------------NDYYADLGVSRD--ASA-EDIKR-----
-AYRKK--ARQLHPDVNP----G---AE----AESE-------------------------------FKRVS
QAYD----------------------------------VLSDD-G----KRAA-YDR-GQDPYGG-------
--------------ASG-gF--G-------------------------------------------------
---------QGFTFS-D-I-MDA--FF---------------------------------------------
---------------------GGTAA----------------------------------------------
-------------------------------------gSRGPRSRVQRGHD-ALV--RLDVDLRT-AVFGG-
E-E-TLTIDTAIRCSTCTGSGAQP--gSG---TRTCEVCAGRGE--VQQVQrs-------------------
---------------flGQVMTSR--PCQACRGYGDVIE-----HPCFDCSGEGR-V-R-TRRDLTLKVPGG
VDSGT-----------------RIQLAGEGEAGP------YG--------GA------------PGDL--YV
EVAV-----------------------------EPHDT--------------FA-R---R------------
---------------------------------G---DDL-HC-TVELP-MTAAAL---------G------
A----TL-P-------------V-E-TF-----D-G-----------P--TEIDVEE---------------
-----G--------TQPGETVTLAEHGVT--HLR-GgG-------------------------RGDLVVHLD
VRT--PT--R--L--T----EEQRELLARLAEDRG-ESRpe-------------------------------
-----------armA---------------------------------------------------------
------------------------------------------------------------------------
------------aaghghgragkfwdalrgr-----------------------------------------
------------------------------------------------------------------------
------------------------------------------------------------------------
------------------------------------------------------------------------
------------------------------------------------------------------------
-----------------------------
>act_1_tr_A0A3D9SMT6_A0A3D9SMT6_9ACTN_Chaperone_protein_DnaJ_OS_Actinomadura_umbrina_OX_111806_GN_dnaJ_PE_3_SV_1/1-389
------------------------------------------------------------------------
------------------------------------------------------------------------
--------------------mstkdf----------------------------------------------
------------------------------------------------------------------------
------------------------------------------LEKDYYKALGVSKT--ASQ-EEIKK-----
-AYRKL--ARQHHPDTNK----GD--TE----SEER-------------------------------FKEIS
EAYD----------------------------------VLSDD-K----RRKE-YDE-ARRLFGA-------
--------------GGF--R--GTQ-----------------------------------------------
------GGGFGFDLG-D-L-FGQ--GQTAGgaa---------------------------------------
----gerIGDLFG---G-L-FNRGAGt---------------------------------------------
------------------------------------rtGGPGARRARRGAD-VDT--EVTLSFSE-SLDGI-
T-V-PLRLTSEASCDRCRGTGAKA--gTV---PRVCPSCEGTGQ--ETRNL---------------------
-----------------GTFGFSE--PCRECRGRGLVVD-----DPCPTCHGSGR-A-T-GTRTIQARIPAG
VADGQ-----------------RIRLKGKGAPGE------NG--------GP------------AGDL--YV
TIKV-----------------------------APHTV--------------FQ-R---S------------
---------------------------------G---DNL-TV-TVPVT-FAEAAL---------G------
A----RI-R-------------V-P-TH-----RGM-----------P--VTLKIPE---------------
-----G--------TPNARTFRVRGRGAT--RRD-G-T-------------------------MGDLLVTID
VQV--PQ--R--L--D----DPAREALERLRATEN-GD----------------------------------
------------------------------------------------------------------------
------------------------------------------------------------------------
------------alrsdllhlake------------------------------------------------
------------------------------------------------------------------------
------------------------------------------------------------------------
------------------------------------------------------------------------
------------------------------------------------------------------------
-----------------------------
>act_1_tr_A0A3D9STL4_A0A3D9STL4_9ACTN_Chaperone_protein_DnaJ_OS_Actinomadura_umbrina_OX_111806_GN_dnaJ_PE_3_SV_1/1-378
------------------------------------------------------------------------
------------------------------------------------------------------------
------------------------------------------------------------------------
------------------------------------------------------------------------
------------------------------------------MARDYYAILGVRRD--ASP-DEIKK-----
-AYRRL--ARELHPDVNP----D---PE----TQDR-------------------------------FKEIT
QAYE----------------------------------VLSDP-K----KREM-FDL-GADPFAP-------
--------------GGG--A--GA------------------------------------------------
-------GAGFGGAG-F-P-----------------------------------------------------
-------FSDIMD---A-F-FGTAA-----------------------------------------------
--------------------------------------SRGPRTRARRGRN-ATL--RVELDLSE-TAFGT-
T-R-ELAIDTAVVCTACTGAGTAP--gTH---PETCETCHGRGE--VQQVTrs-------------------
---------------flGQVMTAR--PCAACGGFGSVIR-----HPCAECSGDGR-V-R-TRRTIKVRIPAG
VESGT-----------------HIQLAGEGEVGP------GG--------GP------------AGDL--FL
EIVE-----------------------------RPHAI--------------FE-R---E------------
---------------------------------G---DDL-HC-TVQIP-MTAAAL---------G------
T----QV-I-------------I-E-TL-----D-G-----------P--EEVDIRP---------------
-----G--------TQSGQVIPMYGRGVR--HLNeS-G-------------------------RGDLMIHVN
VET--PT--K--L--D----EEQEELLRTLSKLRG-EERpp-------------------------------
-----------gkfA---------------------------------------------------------
------------------------------------------------------------------------
------------pgqqgffsrlrdvfnsh-------------------------------------------
------------------------------------------------------------------------
------------------------------------------------------------------------
------------------------------------------------------------------------
------------------------------------------------------------------------
-----------------------------
>act_1_tr_A0A3E2YRW6_A0A3E2YRW6_9ACTN_Chaperone_protein_DnaJ_OS_Micromonospora_sp_MW_13_OX_2094022_GN_dnaJ1_PE_3_SV_1/1-394
------------------------------------------------------------------------
------------------------------------------------------------------------
----------------------mssk----------------------------------------------
------------------------------------------------------------------------
----------------------------------------DWIEKDYYATLGVQKS--ASS-DEIKK-----
-SFRKL--ARESHPDHNP----GD--PL----AEER-------------------------------FKAVS
EAYA----------------------------------VLGDE-A----KRRE-YDE-MRSLFGSgaf----
----------rrnaR---------Ga----------------------------------------------
----ggPGGQPFDAS-D-L-FGG--AAGGGdrrf--------------------------------------
---ggagFQDLFS---S-I-FSGGGA----------------------------------------------
-------------------------------------gGPARPRGPAKGRD-IET--EVALDFGD-AVRGV-
T-L-PLTLRAPGACDTCHGSGAKP--gTQ---PAPCPVCHGAGV--TTRNQ---------------------
-----------------GSFSFSE--PCRNCQGVGTVVE-----EKCPECHGTGG-V-T-KTRTLNVRFPTG
VADGQ-----------------RIRLAGRGEPGE------RG--------GP------------AGDL--FV
HVKV-----------------------------RPDEL--------------FG-R---T------------
---------------------------------G---DDL-TL-TVPIT-FPEAVL---------G------
T----DL-R-------------V-P-TL-----D-G-----------T--VTLRVPP---------------
-----G--------TPGGRVLRARGKGVV--RRE-G-Q-------------------------AGDLLVTLD
VVV--PA--R--V--S----DEARAALETFAEQTP-PA----------------------------------
------------------------------------------------------------------------
------------------------------------------------------------------------
------------arehldarvrrfs-----------------------------------------------
------------------------------------------------------------------------
------------------------------------------------------------------------
------------------------------------------------------------------------
------------------------------------------------------------------------
-----------------------------
>act_1_tr_A0A3E2YJE6_A0A3E2YJE6_9ACTN_Chaperone_protein_DnaJ_OS_Micromonospora_sp_MW_13_OX_2094022_GN_dnaJ2_PE_3_SV_1/1-386
------------------------------------------------------------------------
------------------------------------------------------------------------
--------------------mrtrna----------------------------------------------
------------------------------------------------------------------------
------------------------------------------VARDYYGILGVSRE--ASD-DEIKR-----
-AYRKL--ARQFHPDVNP----D---PE----AQEK-------------------------------FKDIN
AAYE----------------------------------VLSDD-R----KRQI-VDL-GGDPLAP-------
--------------GGG--G--AGP-----------------------------------------------
------GGPGGAGPF-V-G-F---------------------------------------------------
--------QDIMD---A-F-FGGAAG----------------------------------------------
-------------------------------------gARGPRPRTRPGAD-AIL--RLELDLHE-TAFGV-
E-A-PITVDTAVLCTTCSGAGTAA--gTH---LATCEACAGRGE--VQSVQrt-------------------
---------------flGQVVSAR--PCTVCQGYGTTIP-----HPCPTCAGDGR-V-R-TRRSLTVKIPAG
VEDGM-----------------RIRLAQQGEVGP------GG--------GT------------AGDL--YV
EIHE-----------------------------RPHDV--------------YS-R---K------------
---------------------------------S---DDL-HC-RVTVP-MTAAAL---------G------
T----RL-T-------------I-K-TL-----D-S-----------E--ETVDVKA---------------
-----G--------TQPGSTLRLRARGVP--HLR-GtG-------------------------RGDLYVHLD
VRT--PT--K--L--D----ADQEKMLRDFAKTRG-EEV---------------------------------
--------------AELSKQ----------------------------------------------------
------------------------------------------------------------------------
------------ggffsrmrdafnghp---------------------------------------------
------------------------------------------------------------------------
------------------------------------------------------------------------
------------------------------------------------------------------------
------------------------------------------------------------------------
-----------------------------
>act_1_tr_A0A372J7J1_A0A372J7J1_9ACTN_Chaperone_protein_DnaJ_OS_Geodermatophilus_sp_LHW52908_OX_2303986_GN_dnaJ_PE_3_SV_1/1-403
------------------------------------------------------------------------
------------------------------------------------------------------------
---------------------mstrd----------------------------------------------
------------------------------------------------------------------------
-----------------------------------------FIEKDYYAALGVSQD--ADA-AAIKK-----
-AYRQL--ARDLHPDKNP----GN--TE----AETR-------------------------------FKEVS
EAYD----------------------------------VLSDP-K----RRAE-YDE-ARRLFGAgga----
-----------garA---------Gfpgg-------------------------------------------
-fpgggGGGQPFDLG-D-L-FGA--AGGRGaga---------------------------------------
----gggLGDLFG---G-L-FGGGGGags-------------------------------------------
-----------------------------------araRSQAASGPARGQD-VET--EATLSFDE-AVLGV-
T-V-PLRMQSPGVCPTCTGSGARP--gTS---PHTCPVCQGAGV--TSRSQ---------------------
-----------------GAFAFSE--PCRNCRGTGTVID-----DPCPTCAGNGV-T-T-QTRTITVRIPAG
VKDGQ-----------------RIRLAGKGAPGR------RG--------GP------------AGDL--FV
VVHV-----------------------------SEHEL--------------FG-R---K------------
---------------------------------G---DDL-TL-TVPVT-FAEAAL---------G------
T----TL-T-------------V-P-TL-----D-G-----------S--VSLKVPP---------------
-----G--------TASGQTLRVRGRGVP--GKG---R-------------------------PGDLLVTVE
VAV--PK--R--L--S----PAAQEAVKVLDAELG-DP----------------------------------
------------------------------------------------------------------------
------------------------------------------------------------------------
------------rpritaavhdqgggr---------------------------------------------
------------------------------------------------------------------------
------------------------------------------------------------------------
------------------------------------------------------------------------
------------------------------------------------------------------------
-----------------------------
>act_1_tr_A0A372IZ15_A0A372IZ15_9ACTN_Chaperone_protein_DnaJ_OS_Geodermatophilus_sp_LHW52908_OX_2303986_GN_dnaJ_PE_3_SV_1/1-378
------------------------------------------------------------------------
------------------------------------------------------------------------
------------------------------------------------------------------------
------------------------------------------------------------------------
------------------------------------------MATDYYGVLGLARG--ASD-AEIKK-----
-AYRRL--ARDLHPDVNP----D---PG----AKER-------------------------------FQEVS
RAYQ----------------------------------ALTDP-E----KRRI-VDL-GGDPFDN-------
--------------G-------P-------------------------------------------------
----------GAGAG-S-P-FGG--AGFGG------------------------------------------
-------LGDIMD---A-F-FGGAAT----------------------------------------------
--------------------------------------ARGPRSRVRAGGD-ALI--RLDLDLDE-TVFGA-
T-K-EITVDTAVLCDACTGAGTAP--gTH---ATTCTTCSGRGE--VQSVQrs-------------------
---------------flGQVVSSR--TCPTCVGTGQVIP-----EPCAQCGGDGR-V-R-ARRTIPVKVPAG
VEDGM-----------------RIRLTGHGEVGP------GG--------GP------------AGDL--YV
EIAE-----------------------------RPHPV--------------FT-R---D------------
---------------------------------G---EDL-HC-RVTLP-MTSAAL---------G------
T----TL-T-------------L-E-TL-----D-G-----------E--QEVDIRP---------------
-----G--------TQSGSVLTLRAQGAP--RLR-AtG-------------------------RGNLLVHVE
VET--PT--R--L--D----AEQEKLLRELAALRG-EDRp--------------------------------
------------aaA---------------------------------------------------------
------------------------------------------------------------------------
------------hpeghgglfsrvrdvfk-------------------------------------------
------------------------------------------------------------------------
------------------------------------------------------------------------
------------------------------------------------------------------------
------------------------------------------------------------------------
-----------------------------
>act_1_tr_A0A3A4KQA7_A0A3A4KQA7_9NOCA_Chaperone_protein_DnaJ_OS_Nocardia_panacis_OX_2340916_GN_dnaJ_PE_3_SV_1/1-387
------------------------------------------------------------------------
------------------------------------------------------------------------
----------------------msqr----------------------------------------------
------------------------------------------------------------------------
----------------------------------------EWIEKDFYKELGVSSS--ASQ-DEIKK-----
-AYRKL--ARDLHPDANP----GD--TQ----AEER-------------------------------FKAVS
EAHA----------------------------------VLSDP-A----KRKE-YDE-TRKLFAGgy-----
-----------prtGGG--F-tP-Gp----------------------------------------------
----ggGFSSEFNLG-D-I-FGG--AQAGDg-----------------------------------------
------gLGDLLG---G-L-FNRGG-----------------------------------------------
--------------------------------------TRTAGGRPRRGAD-VET--ETTLGFRE-AAQGV-
T-V-PLRMTSPSPCTTCHGSGAKP--gTS---PRVCPICNGAGV--ISRNQ---------------------
-----------------GAFGFSE--PCDECRGSGSIID-----DPCVDCTGSGI-Q-N-RTRTITVRIPPG
VGDGQ-----------------RIRLAGQGEAGL------RG--------AP------------SGDL--FV
TVHV-----------------------------NQDKV--------------FG-R---N------------
---------------------------------G---DDL-TL-VLPVS-YAELVL---------G------
T----TV-S-------------V-P-TL-----E-G-----------R--VGVKVPP---------------
-----G--------TADGRILRVRGRGVP--KRG-G-G-------------------------AGDLLVTVK
VAV--PQ--K--L--D----EAATESLQNYAQAEQ-A-----------------------------------
------------------------------------------------------------------------
------------------------------------------------------------------------
------------sgfdpragwaga------------------------------------------------
------------------------------------------------------------------------
------------------------------------------------------------------------
------------------------------------------------------------------------
------------------------------------------------------------------------
-----------------------------
>act_1_tr_A0A3A4JMD9_A0A3A4JMD9_9NOCA_Chaperone_protein_DnaJ_OS_Nocardia_panacis_OX_2340916_GN_dnaJ_PE_3_SV_1/1-383
------------------------------------------------------------------------
------------------------------------------------------------------------
------------------------------------------------------------------------
------------------------------------------------------------------------
------------------------------------------MARDYYGLLGVSKN--ATD-QELKR-----
-AYRKL--ARELHPDVNP----D---EA----AQAR-------------------------------FKEVS
AAYE----------------------------------VLSDP-E----KRRI-VDM-GGDPLES-------
--------------GGA--G--GGF-----------------------------------------------
------AGAGFGGLG-D-V-FEA--FFGG-------------------------------------------
------------------M--GGGGG----------------------------------------------
--------------------------------------TRKSRGRVQPGAD-SLI--RTRLSLAE-CAVGV-
T-K-HLTVDTAILCDVCQGAGTNG--nSK---PVRCETCSGAGE--VQSVQrs-------------------
---------------flGQVLTSR--PCPTCRGAGEIIP-----DPCHKCGGDGR-V-R-ARREIAAPIPAG
VANGM-----------------RVRLAAQGEVGP------GG--------GH------------AGDL--YV
EIVE-----------------------------QPHDV--------------FV-R---D------------
---------------------------------G---DDL-HC-TVRVP-MVDAAL---------G------
T----TV-V-------------I-D-TI-----LDG-----------P--TELTIAP---------------
-----G--------TQPGEISVLRGHGMP--RLR-SgA-------------------------RGDLLAHLD
IVV--PT--K--L--D----SKQTELLRKYKGMRE-RERae-------------------------------
------------vvS---------------------------------------------------------
------------------------------------------------------------------------
------------aqsehnsglfarlrasfsgr----------------------------------------
------------------------------------------------------------------------
------------------------------------------------------------------------
------------------------------------------------------------------------
------------------------------------------------------------------------
-----------------------------
>act_1_tr_A0A3S4VUQ3_A0A3S4VUQ3_9ACTO_Chaperone_protein_DnaJ_OS_Trueperella_bialowiezensis_OX_312285_GN_dnaJ_PE_3_SV_1/1-370
------------------------------------------------------------------------
------------------------------------------------------------------------
-------------------------m----------------------------------------------
------------------------------------------------------------------------
--------------------------------------------ADYYDILGVSRD--ATQ-AEIKK-----
-AYRKK--ARLLHPDEAG----G----G----SEEE-------------------------------FKEVN
KAYE----------------------------------VLSNE-E----KRQL-YDI-GGEAAVS-------
--------------GNG-lA--A-------------------------------------------------
--------PGFGGF----------------------------------------------------------
--------QDIFD---T-F-FGGGNT----------------------------------------------
--------------------------------------RRGPASRTRRGQD-SLI--RLNLTLSD-VVFGA-
D-K-EINHDAVIECPNCHGHMTEP--gTE---PVPCTNCDGTGT--TQRMTqs-------------------
---------------lfGQVMAQT--TCGQCQGFGTVIV-----TPCGECSGEGR-V-R-ANQNVTIKVPAG
VENGM-----------------RIRLAGRGDAGI------AG--------GP------------AGDL--FA
EVQI-----------------------------APDPV--------------FT-R---D------------
---------------------------------G---DDL-LC-TLEVP-MTSAAL---------G------
A----HT-E-------------I-D-TL-----D-G-----------T--QTVELKP---------------
-----G--------TQSGHVIKLPHLGVG--RIHrG-G-------------------------RGDLKVHIQ
VAT--PT--K--L--D----SGQRELLEKFARMRG-EDTpq-------------------------------
------------lvQ---------------------------------------------------------
------------------------------------------------------------------------
------------ttssvfsrlkerftsr--------------------------------------------
------------------------------------------------------------------------
------------------------------------------------------------------------
------------------------------------------------------------------------
------------------------------------------------------------------------
-----------------------------
>act_1_tr_A0A448PF39_A0A448PF39_9ACTO_Curved_DNA_binding_protein_OS_Trueperella_bialowiezensis_OX_312285_GN_cbpA_PE_4_SV_1/1-334
------------------------------------------------------------------------
------------------------------------------------------------------------
---------------------maasq----------------------------------------------
------------------------------------------------------------------------
----------------------------------------DWITKDFYAALGVDKD--ASQ-ADIKK-----
-AYNSY--ARKYHPDRNP----GN--KE----AEEK-------------------------------FKAAS
EAYQ----------------------------------VLSDP-E----DRKQ-YDA-IRSMAGG-------
--------------GAR--F--S-------------------------------------------------
--------SGGGGFE-D-I-FTA--FGGGNggtfryt----------------------------------t
ggadapgFEDILS---Q-M-FGGGGQqqsag-----------------------------------------
--------------------------------gfggfgGFGSRRRPERGAD-LTA--SISIPLRQ-AVDGT-
T-V-TVQT----------------------------------------------------------------
------------------------------------------------------------GGQNVTAKVPAG
ITDGQ-----------------KIRIRGKGRPGV------HG--------GE------------PGDV--LV
TVNV-----------------------------EPHPV--------------YE-V---K------------
---------------------------------G---KDV-YV-NVPVS-FDEATL---------G------
A----TI-E-------------V-P-TI-----YGK-----------K--VKVKVPA---------------
-----G--------SSSDKLMRVRRKGID--NGR-G-D-------------------------AGDMYVRLK
VVV--PK--K--L--S----DHAREIVEQFRDATT-EA----------------------------------
------------------------------------------------------------------------
------------------------------------------------------------------------
------------dprrefhdmakl------------------------------------------------
------------------------------------------------------------------------
------------------------------------------------------------------------
------------------------------------------------------------------------
------------------------------------------------------------------------
-----------------------------
>act_1_tr_A0A3N1QHJ3_A0A3N1QHJ3_9MICO_Molecular_chaperone_DnaJ_OS_Frondihabitans_sp_PhB188_OX_2485200_GN_EDF46_1593_PE_4_SV_1/1-337
------------------------------------------------------------------------
------------------------------------------------------------------------
----------------------masq----------------------------------------------
------------------------------------------------------------------------
----------------------------------------DWFDKDFYAVLGVSKD--VTP-AELKK-----
-VYRKL--ARQYHPDSNP----GD--AK----AEAK-------------------------------FKEIS
EANS----------------------------------VLSDA-A----QRKE-YDQ-IRAMGSG-------
--------------ARF-tA--GAG-----------------------------------------------
------GQGGGGGFE-D-V-FGG--MFGQGgrqgagagq-------------------------------yp
sgargggFEDIFS---G-M-FGGGGFgq--------------------------------------------
-----------------------------------tsgGYRGYGGPSKGRD-IVA--STTLDFRT-AITGD-
T-I-TLTQ----------------------------------------------------------------
----------------------------------------------------------S-QGKPIKVRVPAG
VHDGQ-----------------KIRLRGRGEPSL------DG--------GE------------PGDI--VL
TIAV-----------------------------RPHPV--------------FE-R---D------------
---------------------------------G---LNL-RL-DVPVT-FAEAAL---------G------
A----TI-E-------------V-P-TL-----SGE-----------N--VRLRVAP---------------
-----G--------TPSGRVLRVKGRGVD--AKD---G-------------------------KGDLLATVQ
VAV--PS--H--L--S----DKAKAAVEALVAALPvENPr--------------------------------
-------------gD---------------------------------------------------------
------------------------------------------------------------------------
------------lldrakqns---------------------------------------------------
------------------------------------------------------------------------
------------------------------------------------------------------------
------------------------------------------------------------------------
------------------------------------------------------------------------
-----------------------------
>act_1_tr_A0A3N1QPK0_A0A3N1QPK0_9MICO_Chaperone_protein_DnaJ_OS_Frondihabitans_sp_PhB188_OX_2485200_GN_dnaJ_PE_3_SV_1/1-368
------------------------------------------------------------------------
------------------------------------------------------------------------
-------------------------m----------------------------------------------
------------------------------------------------------------------------
--------------------------------------------ADHYDVLGVDRK--ASS-DEIKK-----
-AYRKL--ARQLHPDVNP----S---PE----ASER-------------------------------FKEVT
HAYD----------------------------------VLSDP-Q----QRER-YDL-GPQAGFG-------
--------------G-------G-------------------------------------------------
--------AGAAGFG-D-I-FDA--F----------------------------------------------
--------------------FGGGQQ----------------------------------------------
-------------------------------------qRQGPRSRRERGQD-ALL--RLEVDLDD-IVFGV-
Q-R-DIEVDTAVLCDTCNGSCCAP--gTS---PQTCDICHGTGS--INRQVrs-------------------
---------------llGNVMTSS--PCGTCRGYGTVIP-----NPCPTCQGQGR-V-R-ARRTIPVDIPAG
VDTGI-----------------RLQMPGQGEVGP------AG--------GP------------NGDL--YL
EVKV-----------------------------RHHDV--------------YS-R---N------------
---------------------------------G---DDL-LA-TLEVQ-MADAIL---------G------
T----TT-T-------------V-E-AL-----D-G-----------D--VTVEVKP---------------
-----G--------SQSADVITIKDRGVT--RLR-GsG-------------------------RGDLKIGVQ
VVT--PT--K--L--S----HKEKDLIEKFASGRK-HDS---------------------------------
------------------------------------------------------------------------
------------------------------------------------------------------------
------------pqlsqfqqglfgklrdrflnf---------------------------------------
------------------------------------------------------------------------
------------------------------------------------------------------------
------------------------------------------------------------------------
------------------------------------------------------------------------
-----------------------------
>act_1_tr_A0A3N1DAG8_A0A3N1DAG8_9ACTN_Chaperone_protein_DnaJ_OS_Actinocorallia_herbida_OX_58109_GN_dnaJ_PE_3_SV_1/1-389
------------------------------------------------------------------------
------------------------------------------------------------------------
--------------------mstkdy----------------------------------------------
------------------------------------------------------------------------
------------------------------------------LEKDYYKSLGVAKT--ATQ-DEIKK-----
-SYRKL--ARKFHPDANK----GD--AE----AEER-------------------------------FKEIS
EAYD----------------------------------VLSDD-K----RRKE-YDE-VRAYGGAf------
-------------rGGG------PG-----------------------------------------------
------GGPQGFDLN-D-L-FGS--NAPGGaga---------------------------------------
----gerLGDLFG---G-L-FGRGGGq---------------------------------------------
-------------------------------------tRTTSTRRPRRGQD-VES--EVTLTFSE-ALDGI-
T-V-PLRLSSEAPCQTCRGTGAKA--gTL---PRVCPYCEGTGQ--ETRNM---------------------
-----------------GGFGFAE--PCSHCHGRGMVVD-----DPCPTCNGSGR-A-I-GTRTIQARIPAG
VKDGQ-----------------TIRLKGKGAPGE------SG--------GP------------AGDL--LV
KLKV-----------------------------SGHPV--------------FG-R---D------------
---------------------------------G---DNL-MV-TVPVT-FPEAAL---------G------
A----EI-M-------------V-P-VH-----GG------------Q-pVKLRIPE---------------
-----G--------TPNGRTFRVRGRGAT--RRD-G-S-------------------------RGDLLATIE
VNV--PQ--K--L--T----DEERKSLTDLSETHR-GDD---------------------------------
------------------------------------------------------------------------
------------------------------------------------------------------------
------------lrqtlvqqareg------------------------------------------------
------------------------------------------------------------------------
------------------------------------------------------------------------
------------------------------------------------------------------------
------------------------------------------------------------------------
-----------------------------
>act_1_tr_A0A3N1CSI5_A0A3N1CSI5_9ACTN_Chaperone_protein_DnaJ_OS_Actinocorallia_herbida_OX_58109_GN_dnaJ_PE_3_SV_1/1-376
------------------------------------------------------------------------
------------------------------------------------------------------------
------------------------------------------------------------------------
------------------------------------------------------------------------
-------------------------------------------MRDYYAILGVSRN--ATP-DEIKK-----
-AYRRL--ARELHPDVNP----D---AE----SQEK-------------------------------FKEVT
QAYE----------------------------------VLSDP-K----KKEM-FDL-GADPFAP-------
--------------GGG-aG--G-------------------------------------------------
---------FGGGFG-A-G-FP--------------------------------------------------
-------FSDLMD---A-V-FGQAG-----------------------------------------------
--------------------------------------TRGPRSRARRGRN-ATL--RVELDLAE-TAFGT-
T-R-ELTIDTATVCKVCSGSGAEA--gTH---PEQCDMCHGRGE--IQQVQrs-------------------
---------------flGQVMTSR--PCPQCGGYGSVIR-----TPCRECSGEGR-V-R-TQRTIKVKIPAG
VEHGT-----------------HIQLAGEGEVGP------GG--------GP------------AGDL--FL
EIVE-----------------------------RQHAI--------------FE-R---E------------
---------------------------------G---DDL-HC-TVQIP-MTAAAL---------G------
S----TV-T-------------V-E-TL-----D-G-----------A--EEVDIRP---------------
-----G--------TQSGQVIPLYGRGAR--HLNmS-G-------------------------RGDLMIHVN
VET--PT--K--L--D----PEQEDLLKQLSVLRD-EERp--------------------------------
------------pgK---------------------------------------------------------
------------------------------------------------------------------------
------------fapgqqgffsrlrdafht------------------------------------------
------------------------------------------------------------------------
------------------------------------------------------------------------
------------------------------------------------------------------------
------------------------------------------------------------------------
-----------------------------
>act_1_tr_A0A433H4K0_A0A433H4K0_9MICC_J_domain_containing_protein_OS_Kocuria_sp_HSID16901_OX_2419505_GN_D8M21_00605_PE_4_SV_1/1-345
------------------------------------------------------------------------
------------------------------------------------------------------------
----------------------mase----------------------------------------------
------------------------------------------------------------------------
----------------------------------------NWLEKDFYKVLGVSKD--ASD-ADIKK-----
-AYRKL--ARKYHPDQNP----GD--AA----AEKK-------------------------------FKEIS
EAHT----------------------------------VLSDP-E----ERKQ-YDA-IRAMGSGarf----
-----------sagAGG-pG--GAG-----------------------------------------------
------GQPGAGGFE-D-L-FGD--MFGGGrsrgsyggnpf--------------------------ggagg
prvqyggGGDPFA---D-L-FGGGGFss--------------------------------------------
-----------------------------------ggqNPFGAQQPPRNPD-VEA--SITVDFHQ-SLEGA-
K-V-KVNR----------------------------------------------------------------
----------------------------------------------------------P-DGRSTTIRLPEG
VRDGQ-----------------KVRLRGKGNVGP-------G--------G-------------KSDL--IV
TVHV-----------------------------RPHPF--------------FE-R---D------------
---------------------------------G---DNL-TV-RVPVT-FEEAAL---------G------
T----IL-S-------------V-P-TT-----DGS-----------N--VRLRLKP---------------
-----G--------QEAGTRMRVRGRGVK--TTK---H-------------------------SGDLYVIPE
IQV--PE--N--L--S----PEAEEALKKFTELSG-QSD---------------------------------
------------------------------------------------------------------------
------------------------------------------------------------------------
------------pradlaeqakvg------------------------------------------------
------------------------------------------------------------------------
------------------------------------------------------------------------
------------------------------------------------------------------------
------------------------------------------------------------------------
-----------------------------
>act_1_tr_A0A3S0U782_A0A3S0U782_9MICC_Chaperone_protein_DnaJ_OS_Kocuria_sp_HSID16901_OX_2419505_GN_dnaJ_PE_3_SV_1/1-378
------------------------------------------------------------------------
------------------------------------------------------------------------
-------------------------m----------------------------------------------
------------------------------------------------------------------------
--------------------------------------------SDHYQTLGVSRD--ASP-EEIKK-----
-AYRKK--ARTLHPDVNP----S---PE----AAEE-------------------------------FKRVS
HAND----------------------------------VLSDP-E----KRRI-YDA-TGNENGT-------
--------------NTG--F--GGG-----------------------------------------------
----------FPGSG-G-G-F--------G------------------------------------------
-------FSDIFE---T-F-FQGAGS----------------------------------------------
--------------------------------------PRGPESRVRQGQD-ALI--NVRVSLQD-AVFGT-
E-K-EITVDTAVTCSVCAGHGTEK--gTE---PETCTVCHGQGH--IQRQVqs-------------------
---------------ilGNVVTTA--ECPSCRGFGTVIK-----HPCQECYGEGR-V-R-QRKPLTLKIPAG
VSTGT-----------------RIRLSGQGEAGT------GG--------GP------------NGDL--YV
EIRV-----------------------------APDET--------------FT-R---E------------
---------------------------------G---DDL-HA-RMTVP-MTAAAL---------G------
T----TI-S-------------L-N-TF-----D-G-----------P--QDVSVKA---------------
-----G--------TQTGQTTTLRDLGVS--KLR-GsG-------------------------RGNIVVHFE
VET--PT--K--L--S----EEERDLLRRLAELRG-EESpvg------------------------------
-----------etvQ---------------------------------------------------------
------------------------------------------------------------------------
------------nsghgffsrlrdkfqd--------------------------------------------
------------------------------------------------------------------------
------------------------------------------------------------------------
------------------------------------------------------------------------
------------------------------------------------------------------------
-----------------------------
>act_1_tr_A0A3P1SD16_A0A3P1SD16_9ACTO_J_domain_containing_protein_OS_Schaalia_canis_OX_100469_GN_EII11_07265_PE_4_SV_1/1-367
------------------------------------------------------------------------
------------------------------------------------------------------------
----------------------msgq----------------------------------------------
------------------------------------------------------------------------
----------------------------------------DWFEKDFYKVLGVDKD--ADT-AAIKK-----
-AYRKL--ARKYHPDQNQ----GD--PK----AEER-------------------------------FKQIS
EAYS----------------------------------VLSDA-E----QRKQ-YDA-IRAMAGG-------
--------------GAR--F--S-------------------------------------------------
--------AGSGGFE-D-L-FGG--MFAGSggggt-------------------------------------
-qfsaagFEDILS---G-L-FGGGRGagarsagpqggpspfgaqgpfgga----------------------
-------------shegtfgggpftggafngqnfagdpRFSSAPRPTKGAD-LKA--SASLTFRQ-ALKGT-
E-I-RLTV----------------------------------------------------------------
------------------------------------------------------------GGSTVTARVPAG
VKDGQ-----------------KIRLAGKGRPGT------HG--------GA------------AGDL--VV
TVNV-----------------------------APHPV--------------FR-R---D------------
---------------------------------G---DNL-RM-TLPVT-IAEATL---------G------
G----AL-E-------------V-P-LL-----DGS-----------T--VTVKVPA---------------
-----G--------TSSGAVLRVRGKGVT--TAK---V-------------------------TGDLLVELQ
MVA--PS--S--L--S----GEAQEALRAYAEATAdF-----------------------------------
------------------------------------------------------------------------
------------------------------------------------------------------------
------------epraglsdsiaqg-----------------------------------------------
------------------------------------------------------------------------
------------------------------------------------------------------------
------------------------------------------------------------------------
------------------------------------------------------------------------
-----------------------------
>act_1_tr_A0A3P1SBA6_A0A3P1SBA6_9ACTO_Chaperone_protein_DnaJ_OS_Schaalia_canis_OX_100469_GN_dnaJ_PE_3_SV_1/1-370
------------------------------------------------------------------------
------------------------------------------------------------------------
------------------------------------------------------------------------
------------------------------------------------------------------------
-------------------------------------------MKDYYEILGVTRE--ATP-EEIKK-----
-AYRKK--ARQLHPDYA-----G---PE----SEEA-------------------------------FKDLS
LAYE----------------------------------TLSDP-E----KRQL-YDI-GGPEAAR-------
--------------NGG-------------------------------------------------------
--------MGGGD-----P-FGA--F----------------------------------------------
--------GDIFS---M-F-TGGFG-----------------------------------------------
--------------------------------------ASGPTPRARRGQD-QLL--GVDITLEE-ATFGI-
H-K-DVNVNTWVRCEVCDGSATQP--gTH---PVTCSTCGGKGS--VSRIQrs-------------------
---------------ilGDIRTQM--PCATCEGHGTTIP-----NPCQECSGQGR-V-R-SRRSVTVNIPAG
VEHGT-----------------RIRLSGQGEVGP------SG--------GP------------AGDL--YL
EVRE-----------------------------KKHAT--------------FT-R---R------------
---------------------------------G---DDL-HT-WITIP-MTTAAL---------G------
T----DF-D-------------L-Q-TF-----D-G-----------S--ERVTLKP---------------
-----G--------TQPNDQVSLKGLGVG--HLN-RaG-------------------------RGDLYVHIN
VEI--PT--K--L--D----ARSVELLTELADIRG-DVR---------------------------------
-------------iE---------------------------------------------------------
------------------------------------------------------------------------
------------ptrneqsmferlrdkltgq-----------------------------------------
------------------------------------------------------------------------
------------------------------------------------------------------------
------------------------------------------------------------------------
------------------------------------------------------------------------
-----------------------------
>act_1_tr_A0A494URR9_A0A494URR9_9ACTN_Chaperone_protein_DnaJ_OS_Streptomyces_fungicidicus_OX_68203_GN_dnaJ_PE_3_SV_1/1-392
------------------------------------------------------------------------
------------------------------------------------------------------------
---------------------mstkd----------------------------------------------
------------------------------------------------------------------------
-----------------------------------------FIEKDFYKVLGVPKD--ATE-AEIKK-----
-AYRKL--AREFHPDANK----GN--AR----AEER-------------------------------FKEIS
EAND----------------------------------VLGDP-K----KRKE-YDE-ARALFGN-------
--------------GGF-rP--GPGa----------------------------------------------
----ggGGSFNFDLG-D-L-FGG--QAGGQqqgg--------------------------------------
---fgggLGDVFG---G-L-FNRGG-----------------------------------------------
--------------------------------------AGTTRTQPRRGQD-IES--EVTLSFTE-AIEGA-
T-V-PLRMSSQAPCKACSGTGDKN---GT---PRVCPTCVGTGQ--VARGS---------------------
----------------gGGFSLTD--PCPDCKGRGLIAE-----EACEICKGSGR-A-K-SSRTMQVRIPAG
VSDNQ-----------------RIRLRGKGAPGE------RG--------GP------------AGDL--YV
VVHV-----------------------------GDHPV--------------FG-R---K------------
---------------------------------D---DNL-TV-TVPVT-FAEAAL---------G------
G----EV-R-------------V-P-TL-----G-G-----------P-pVTLKLPP---------------
-----G--------TPNGRTMRARGKGAV--RKD-G-T-------------------------RGDLLVTVE
VSV--PK--D--L--S----GKARDALEAYREATA-EED---------------------------------
------------------------------------------------------------------------
------------------------------------------------------------------------
------------praelfqaakga------------------------------------------------
------------------------------------------------------------------------
------------------------------------------------------------------------
------------------------------------------------------------------------
------------------------------------------------------------------------
-----------------------------
>act_1_tr_A0A494ULA4_A0A494ULA4_9ACTN_Chaperone_protein_DnaJ_OS_Streptomyces_fungicidicus_OX_68203_GN_dnaJ_PE_3_SV_1/1-379
------------------------------------------------------------------------
------------------------------------------------------------------------
------------------------------------------------------------------------
------------------------------------------------------------------------
------------------------------------------MATDYYAVLGVRRD--ASQ-EEIKK-----
-AFRRL--ARELHPDVNP----D---PK----TQER-------------------------------FKEIN
AAYE----------------------------------VLSDP-Q----KKQV-YDL-GGDPLSQ-------
--------------AGG-aG--G-------------------------------------------------
--------AGGFGAG---G-FGN-------------------------------------------------
-------FSDIMD---A-F-FGTAS-----------------------------------------------
--------------------------------------QRGPRSRTRRGQD-AMI--RIDVELDE-AAFGT-
T-K-DIQVDTAVVCTTCSGEGAAP--gTT---AQTCDMCRGRGE--VSQVTrs-------------------
---------------flGQVMTSR--PCPQCQGFGTVVP-----TPCPECAGDGR-I-R-SRRTLTVKIPAG
VDNGT-----------------RIQLSGEGEVGP------GG--------GP------------AGDL--YV
EIHE-----------------------------LPHAQ--------------FQ-R---R------------
---------------------------------G---DDL-HC-TVTLP-MTAAAL---------G------
T----KV-P-------------L-E-TL-----D-G-----------L--EEVDIRP---------------
-----G--------TQSGQSIPLHGRGVT--HLR-GgG-------------------------RGDLIVHVE
VQT--PT--K--L--D----PEQERLLRELSKLRG-EERpt-------------------------------
-----------gqfQ---------------------------------------------------------
------------------------------------------------------------------------
------------pgqqglfsrlkdafngr-------------------------------------------
------------------------------------------------------------------------
------------------------------------------------------------------------
------------------------------------------------------------------------
------------------------------------------------------------------------
-----------------------------
>act_1_tr_A0A4P6FQC7_A0A4P6FQC7_9MICO_J_domain_containing_protein_OS_Agromyces_protaetiae_OX_2509455_GN_ET445_04605_PE_4_SV_1/1-329
------------------------------------------------------------------------
------------------------------------------------------------------------
----------------------masq----------------------------------------------
------------------------------------------------------------------------
----------------------------------------DWFDKDFYQTLGVSKD--ASD-ADIKK-----
-AYRKL--ARQYHPDQNP----GD--AA----AEAK-------------------------------FKEIS
EANS----------------------------------VLSDA-D----QRKE-YDA-VRAMGGG-------
--------------AR---F--TAP-----------------------------------------------
------GGAGAGGFE-D-V-FGG--MFGQGgggqrft-----------------------------------
fqqgggdYDDLLG---G-L-FGSGRFgq--------------------------------------------
-----------------------------------stgGYRGFGGPTPGRD-VTA--TTTLDFIT-ATRGE-
Q-V-TLQT----------------------------------------------------------------
----------------------------------------------------------S-DGKPITVRIPAG
VSDGQ-----------------KIKLRGKGQLSP------DG--------GE------------AGDL--IL
TVKV-----------------------------RKHPV--------------FE-R---D------------
---------------------------------G---LNL-RV-NVPVT-FAEAAL---------G------
A----TI-E-------------V-P-TL-----GG------------K-pVKLKVAP---------------
-----G--------TPSGRVLRVKGRGVE--TKS---G-------------------------TGDLLAIVQ
IAV--PS--H--L--S----ADAKKKLEAFVADLP-DED---------------------------------
------------------------------------------------------------------------
------------------------------------------------------------------------
------------pradllakase-------------------------------------------------
------------------------------------------------------------------------
------------------------------------------------------------------------
------------------------------------------------------------------------
------------------------------------------------------------------------
-----------------------------
>act_1_tr_A0A4P6FEB4_A0A4P6FEB4_9MICO_Chaperone_protein_DnaJ_OS_Agromyces_protaetiae_OX_2509455_GN_dnaJ_PE_3_SV_1/1-366
------------------------------------------------------------------------
------------------------------------------------------------------------
-------------------------m----------------------------------------------
------------------------------------------------------------------------
--------------------------------------------ADHYEVLGVSRE--ATP-DEIKK-----
-AYRRL--ARELHPDVNP----G---AE----ASER-------------------------------FKEVT
HAYD----------------------------------VLSDP-K----QRQQ-YDL-GGQGGFG-------
--------------GA------G-------------------------------------------------
---------GFGGF----------------------------------------------------------
--------GDIFE---T-F-FGAGQQ----------------------------------------------
--------------------------------------SRGPRSRRERGQD-ALI--RVEVGLDE-VVFGT-
H-R-DLEVDTAIVCETCHGSCCQP--gTS---PVTCDMCHGTGQ--IQRAVrs-------------------
---------------llGNVMTSS--PCGTCRGYGSIIA-----TPCVTCQGQGR-V-R-ARRTVPVDIPAG
VDTGL-----------------RLQMPGSGEAGP------AG--------GP------------NGDL--YL
EIKV-----------------------------KNHDV--------------FS-R---N------------
---------------------------------G---DDL-LC-TLEVA-MTDAIL---------G------
T----TA-T-------------I-P-AL-----D-G-----------D--VEIDLKA---------------
-----G--------VQAGEVITVKDRGIT--HLR-GsG-------------------------RGDLKVGVH
VVT--PT--K--L--S----GKERQLIEQFAASQK-PHK---------------------------------
------------------------------------------------------------------------
------------------------------------------------------------------------
------------pelthfqqglfarlrdkflg----------------------------------------
------------------------------------------------------------------------
------------------------------------------------------------------------
------------------------------------------------------------------------
------------------------------------------------------------------------
-----------------------------
>act_1_tr_A0A4V2EMI5_A0A4V2EMI5_9PSEU_Chaperone_protein_DnaJ_OS_Amycolatopsis_suaedae_OX_2510978_GN_dnaJ_PE_3_SV_1/1-391
------------------------------------------------------------------------
------------------------------------------------------------------------
----------------------msar----------------------------------------------
------------------------------------------------------------------------
----------------------------------------EWIGKDFYRELGVSSD--ATS-DEIKR-----
-AYRKL--AKENHPDANA----GN--DK----AEQK-------------------------------FKAVS
EAYG----------------------------------VLSDP-G----KRKE-YDE-ARRLFGS-------
--------------GGA--G--GFGfp---------------------------------------------
----gaGGAGGPDLS-D-L-FGQ--ASAGSgg----------------------------------------
----fggLGDILG---G-L-FGRRGG----------------------------------------------
-------------------------------------aAGATANRPQRGAD-VET--DVRIDFVE-AVKGA-
T-L-PLRLSSPATCATCGGSGAKP--gTS---PRTCATCGGNGL--VSRSQ---------------------
-----------------GAFAFSE--PCRDCRGRGKIID-----DPCPECAGEGI-S-T-RTRTLTVRIPPG
VDDDQ-----------------RIRLAGQGEPGR------AG--------AP------------AGDL--YV
RVHV-----------------------------SPHPV--------------FG-R---S------------
---------------------------------G---NDL-TI-AVPVT-FTELAL---------G------
G----TI-A-------------V-P-TL-----D-G-----------K--VSVKVPQ---------------
-----G--------TSSGRTLRVRGKGIT--KRD-G-T-------------------------QGDLLVTLQ
VAV--PA--K--L--D----DEARAALEAYAEASK-QHD---------------------------------
------------------------------------------------------------------------
------------------------------------------------------------------------
------------prpeitkmlaers-----------------------------------------------
------------------------------------------------------------------------
------------------------------------------------------------------------
------------------------------------------------------------------------
------------------------------------------------------------------------
-----------------------------
>act_1_tr_A0A4V2EL53_A0A4V2EL53_9PSEU_Chaperone_protein_DnaJ_OS_Amycolatopsis_suaedae_OX_2510978_GN_dnaJ_PE_3_SV_1/1-387
------------------------------------------------------------------------
------------------------------------------------------------------------
------------------------------------------------------------------------
------------------------------------------------------------------------
------------------------------------------MARDYYGILGVAKN--ATD-QEIKR-----
-AYRKL--ARELHPDVNP----A---ED----ARSR-------------------------------FAEVT
TAYE----------------------------------VLSDP-Q----KRKI-VDL-GGDPMDN-------
--------------GAS--A--G-------------------------------------------------
---------AGR----D-P-FAG--FGG--------------------------------------------
-------LGDIMD---A-F-FGAAGGg---------------------------------------------
------------------------------------grGRGPRSRVQPGAD-ALI--RIGLTLEE-CATGV-
D-K-ELTVDTAVVCDLCHGAGTAE--gGK---VVTCDTCGGQGE--VQSVQrs-------------------
---------------flGQVVTAR--PCPVCRGFGEVIT-----DPCRQCAGEGR-V-R-SRRTITAKIPAG
VGDGM-----------------RIRLSGQGEVGP------GG--------GP------------AGDL--YV
EVDE-----------------------------APHDL--------------FV-R---Q------------
---------------------------------G---SDL-HC-NLRIP-MTTAAL---------G------
A----TL-P-------------L-D-TL-----IDG-----------E--QDLEIDP---------------
-----G--------TQPGTELLLPGKGMP--RLR-SsGrv---------------------dgRGDLHVHID
VVV--PT--K--L--D----EGQRDLLRQLAERRG-EEL---------------------------------
------------------------------------------------------------------------
------------------------------------------------------------------------
------------pslagngskhgglfaklrsrshr-------------------------------------
------------------------------------------------------------------------
------------------------------------------------------------------------
------------------------------------------------------------------------
------------------------------------------------------------------------
-----------------------------
>act_1_tr_A0A4R5CR37_A0A4R5CR37_9ACTN_Chaperone_protein_DnaJ_OS_Jiangella_asiatica_OX_2530372_GN_dnaJ_PE_3_SV_1/1-383
------------------------------------------------------------------------
------------------------------------------------------------------------
-----------------------mtr----------------------------------------------
------------------------------------------------------------------------
-----------------------------------------VPSTDYYEVLGVPKD--ASS-EQIKK-----
-AYRRL--ARQLHPDVNP----D---PE----TQER-------------------------------FKEVV
TAYE----------------------------------VLNDP-R----KREM-YDL-GADPLAS-------
--------------GGG-------------------------------------------------------
---------AGGNFG-G-A-FS--------------------------------------------------
-------FTDIMD---A-F-FGGGGT----------------------------------------------
--------------------------------------SRGPRSRVRRGQD-ALV--QLKIELAD-TVFGA-
T-R-ELQVDTAVVCGVCEGAGTAK--gAQ---RVTCPTCQGQGE--VSQVQrs-------------------
---------------flGQVMTTR--PCPACQGFGTINP-----NPCVECAGDGR-V-R-TRRSLTIKIPAG
VDNGT-----------------RIQLSGQGEVGP------GG--------GP------------AGDL--YV
ELAV-----------------------------IPHPV--------------FT-R---N------------
---------------------------------G---DNL-HC-TLPLP-MTAAAL---------G------
T----SV-E-------------I-E-TF-----D-G-----------T--ATVEIRP---------------
-----G--------AQHGEQLKLGARGVP--KLR-GtG-------------------------RGDLLIHLD
VQT--PT--K--L--D----ARQEELLRELAALRN-EESvpg------------------------------
----------pgaaA---------------------------------------------------------
------------------------------------------------------------------------
------------qqgnlftrirdafkegla------------------------------------------
------------------------------------------------------------------------
------------------------------------------------------------------------
------------------------------------------------------------------------
------------------------------------------------------------------------
-----------------------------
>act_1_tr_A0A4R5D4N0_A0A4R5D4N0_9ACTN_Chaperone_protein_DnaJ_OS_Jiangella_asiatica_OX_2530372_GN_dnaJ_PE_3_SV_1/1-384
------------------------------------------------------------------------
------------------------------------------------------------------------
----------------------mstk----------------------------------------------
------------------------------------------------------------------------
----------------------------------------DWIEKDYYKILGVAKD--ADA-ATVKK-----
-AYRTL--ARELHPDRNT----ND--KA----AEER-------------------------------FKDVS
EAYS----------------------------------VLSDP-E----KRKQ-YDE-ARTLFGGgi-----
-----------rtpGGG--G--G-------------------------------------------------
------GGSFGFDLG-D-L-FSG--SGTGG------------------------------------------
------gLGDVFG---G-I-FGQRT-----------------------------------------------
---------------------------------------RSRGTGARRGAD-VER--EVTVTFAE-AVEGK-
T-I-SLKLTSSSACPSCAGTGARA--gTV---PRVCPTCTGTGF--TSTDS---------------------
-----------------GGFGMAE--PCKDCKGRGLVVD-----DPCPVCNGSGR-G-T-TSKVMHVRIPAG
VVDGQ-----------------RIRLRGKGVPGE------RG--------GP------------AGDL--YV
VIHV-----------------------------GSHPV--------------FG-R---R------------
---------------------------------G---EHL-TV-TVPVT-FPEAAL---------G------
A----EI-K-------------V-P-TL-----GG------------S-pVTLRLPP---------------
-----G--------SPNGRTFRVRGRGAP--RKD-G-T-------------------------RGDLLVTVE
VSV--PP--S--L--Q----GAAKEALETFQTATS-GED---------------------------------
------------------------------------------------------------------------
------------------------------------------------------------------------
------------vraelmnlaakea-----------------------------------------------
------------------------------------------------------------------------
------------------------------------------------------------------------
------------------------------------------------------------------------
------------------------------------------------------------------------
-----------------------------
>act_1_tr_A0A4Z1E3L9_A0A4Z1E3L9_9MICO_Chaperone_protein_DnaJ_OS_Serinibacter_arcticus_OX_1655435_GN_SERN_0796_PE_4_SV_1/1-338
------------------------------------------------------------------------
------------------------------------------------------------------------
----------------------msgq----------------------------------------------
------------------------------------------------------------------------
----------------------------------------DWLEKDFYAMLGVPKD--ADD-AAIKK-----
-AYRKQ--ARAYHPDQNP----GD--AK----AESR-------------------------------FKEIG
EAYA----------------------------------VLSDA-E----QRKQ-YDG-LRAMAGGgpr----
-----------ftaG---------Ag----------------------------------------------
-----gPGGGGGSFE-D-L-FGG--VFSGGqggpgasgap----------------------------ggar
fggggggFEDILS---G-M-FGGAAGpg--------------------------------------------
------------------------------------grRRAGFAGPEQGAD-LTA--TLTLPFRF-AVEGG-
E-M-PVSV----------------------------------------------------------------
------------------------------------------------------------EGRSMKVRIPAG
VRDGQ-----------------RIRLRGKGRPGQ------GG--------GP------------AGDL--VV
AVTV-----------------------------TPHPV--------------FT-L---E------------
---------------------------------G---TTL-GV-TVPVT-FAEAAL---------G------
A----TI-T-------------V-P-TF-----DGG-----------S--VRVRVPE---------------
-----G--------SPSGKRLRVRGKGIT--TAA---G-------------------------TGDLIVTVE
VAV--PE--R--L--T----DAARSAVEAFAAATA-EA----------------------------------
------------------------------------------------------------------------
------------------------------------------------------------------------
------------dpraglaaaaaq------------------------------------------------
------------------------------------------------------------------------
------------------------------------------------------------------------
------------------------------------------------------------------------
------------------------------------------------------------------------
-----------------------------
>act_1_tr_A0A4Z1DXE8_A0A4Z1DXE8_9MICO_Chaperone_protein_DnaJ_OS_Serinibacter_arcticus_OX_1655435_GN_dnaJ_PE_3_SV_1/1-372
------------------------------------------------------------------------
------------------------------------------------------------------------
-------------------------m----------------------------------------------
------------------------------------------------------------------------
--------------------------------------------TDYYEVLGVAKD--ATS-EEIKR-----
-AYRKL--ARTYHPDIAG----E----E----GADR-------------------------------FKEVS
AAND----------------------------------VLSDP-E----KRRV-YDA-GGMGGGM-------
--------------GGG--D--G-------------------------------------------------
---------AGFGFQ-D-I-FET--FFGAA------------------------------------------
------------------------GAg---------------------------------------------
-------------------------------------sARGPVPRARRGQD-ALV--RIELDLAE-EAFGV-
R-R-EITVETAVTCGTCQGSCAAP--gTS---PRACTVCGGRGS--VQRVArs-------------------
---------------flGNVMTQA--RCDACQGFGSTIP-----EPCPECSGEGR-V-R-TRRTIAVDVPAG
VENGT-----------------RIKLVGQGEVGP------GG--------GP------------AGDL--YV
EIRE-----------------------------RQHPV--------------FT-R---R------------
---------------------------------G---DDL-HC-TMALP-MTAAAL---------G------
T----VL-T-------------L-E-TL-----D-G-----------E--EEVDVVA---------------
-----G--------TQGDHVITLRGKGMG--RLR-GhN-------------------------RGDLHIHLD
VTV--PT--H--L--D----ERQEELLRELAAIRG-EERp--------------------------------
------------qgK---------------------------------------------------------
------------------------------------------------------------------------
------------lapvgvgmfsrlrdklagr-----------------------------------------
------------------------------------------------------------------------
------------------------------------------------------------------------
------------------------------------------------------------------------
------------------------------------------------------------------------
-----------------------------
>act_1_tr_A0A5B7WXJ0_A0A5B7WXJ0_9MICC_Molecular_chaperone_DnaJ_OS_Glutamicibacter_creatinolyticus_OX_162496_GN_GcLGCM259_2261_PE/1-326
------------------------------------------------------------------------
------------------------------------------------------------------------
----------------------masq----------------------------------------------
------------------------------------------------------------------------
----------------------------------------DWIEKDFYAILGVSKD--ADD-AEIKK-----
-AYRKL--ARKYHPDTNP----GD--AA----AEQK-------------------------------FKDIS
EANS----------------------------------VLSEP-E----QRQQ-YDA-IRAMGSG-------
--------------ARF-tS--GAG-----------------------------------------------
------AGAQGAGFE-D-I-FSN--LFGGGggargg------------------------------------
-gqvppeFADLFG---G-G-GGFGGGgf--------------------------------------------
------------------------------------ggGFGRQAPPRKGAD-RNA--STTISFAG-SINGT-
T-I-GLRE----------------------------------------------------------------
----------------------------------------------------------P-SGEVIDVRIPAG
IRDGQ-----------------SVRVRGKGQPGP----------------AG------------NGDL--LV
KVKV-----------------------------SEHPF--------------FK-R---D------------
---------------------------------G---NNI-RI-HVPVS-FDEAAL---------G------
A----KI-Q-------------V-P-TL-----NGE-----------E--VTVKVPA---------------
-----G--------SSSGRTLRLKGRGVK--TSR---A-------------------------SGDLMIVLD
VMV--PQ--N--L--S----DEAKKAIEQFAAATA-GD----------------------------------
------------------------------------------------------------------------
------------------------------------------------------------------------
------------dpradlaararl------------------------------------------------
------------------------------------------------------------------------
------------------------------------------------------------------------
------------------------------------------------------------------------
------------------------------------------------------------------------
-----------------------------
>act_1_tr_A0A5B7WSY0_A0A5B7WSY0_9MICC_Chaperone_protein_DnaJ_OS_Glutamicibacter_creatinolyticus_OX_162496_GN_dnaJ_PE_3_SV_1/1-374
------------------------------------------------------------------------
------------------------------------------------------------------------
------------------------ms----------------------------------------------
------------------------------------------------------------------------
---------------------------------------------SHYETLGVAKD--ATQ-QQIKS-----
-AYRKM--ARKLHPDVNP----G---QD----AAEQ-------------------------------FKLVT
RAYE----------------------------------VLSDE-T----KRAN-YDA-TGDENGN-------
--------------GHQ-gF--G-------------------------------------------------
---------GAGG-------FG-------G------------------------------------------
-------FGDIFE---Q-F-FGGGGQ----------------------------------------------
--------------------------------------GQGPIPRTQRGRD-ALI--TVTIDLED-AVKGT-
V-Y-PLEMETAVTCKTCHGEGTRE--gTS---PVTCSICHGAGQ--VQRPVrs-------------------
---------------flGQMMTVE--TCAACRGHGTTIP-----DPCLECNGDGR-V-R-ERVSKQLNIPAG
VASGT-----------------RIQLRDQGEAGP------GG--------GP------------NGDL--FV
EIEV-----------------------------RRHKI--------------FE-R---A------------
---------------------------------N---NDL-HA-KMSIP-MTAAAL---------G------
C----EL-K-------------L-E-TF-----D-G-----------E--QSIQVEP---------------
-----G--------AQEGHTVTLPGLGVP--RLR-GgK-------------------------RGDIIVHLS
VET--PT--K--L--D----AAQRDLLEQLAKLRG-EEMa--------------------------------
-------------aG---------------------------------------------------------
------------------------------------------------------------------------
------------qvehaggmfarlrdklgqr-----------------------------------------
------------------------------------------------------------------------
------------------------------------------------------------------------
------------------------------------------------------------------------
------------------------------------------------------------------------
-----------------------------
>act_1_tr_A0A543CL34_A0A543CL34_9ACTN_Chaperone_protein_DnaJ_OS_Actinoallomurus_bryophytorum_OX_1490222_GN_dnaJ_PE_3_SV_1/1-391
------------------------------------------------------------------------
------------------------------------------------------------------------
--------------------mstkdy----------------------------------------------
------------------------------------------------------------------------
------------------------------------------LEKDYYKVLGVPKT--ATP-DEIKK-----
-SYRKL--ARQYHPDANK----GD--SE----AEEK-------------------------------FKTIS
EAYD----------------------------------VLSDE-K----SRKE-YDE-ARSLFRGtg-----
------------prG--------GG-----------------------------------------------
------QGGFGFDLG-D-L-FGN--TGGTTgtgtpp------------------------------------
-ggtgerIGDLFG---G-L-FGRRQ-----------------------------------------------
---------------------------------------GGTTQRARRGTD-VES--EITLTFGE-ALDGR-
T-V-PLRLTSEAACPTCRGTGAKT--gTV---PRVCPRCEGTGQ--ESRNA---------------------
-----------------GGFAFSE--PCRECHGRGLIVD-----DPCTTCYGSGR-A-Q-STRTIQARIPAG
VDDGQ-----------------RIRLKGKGAPGE------NG--------GP------------NGDL--YV
LVHV-----------------------------TPHKV--------------FG-R---S------------
---------------------------------G---DNL-TL-KVPVT-FPEAAL---------G------
A----EI-K-------------V-P-IH-----RGQ-----------P--KTVRIAP---------------
-----G--------TPNGRVLRVRGQGAS--RRD-G-T-------------------------KGDLLVTVD
VQV--PT--E--I--D----ETTREALEKITGSLG-GD----------------------------------
------------------------------------------------------------------------
------------------------------------------------------------------------
------------dvrgdllrmaree-----------------------------------------------
------------------------------------------------------------------------
------------------------------------------------------------------------
------------------------------------------------------------------------
------------------------------------------------------------------------
-----------------------------
>act_1_tr_A0A543CUY4_A0A543CUY4_9ACTN_Curved_DNA_binding_protein_OS_Actinoallomurus_bryophytorum_OX_1490222_GN_FB559_6648_PE_4_S/1-315
------------------------------------------------------------------------
------------------------------------------------------------------------
-----------------------map----------------------------------------------
------------------------------------------------------------------------
-------------------------------------------PRDFYADLGVSRT--ASQ-EEIQR-----
-AYRKL--ARKLHPDVNK----A---PE----AEER-------------------------------FKDVS
EAYA----------------------------------VLSDP-E----QRKR-YDA-FGADFRRvpedvd-
-------pdtwsraG----A--GGA-----------------------------------------------
------GGGGFGGFE-G-G----------Vgg----------------------------------------
-----idFEDLFG---D-V-FARRRHgp--------------------------------------------
-----------------------------------gagRRSGGWGSMPGAD-QEA--QVELSVEE-AYHGT-
R-R-KLTLSGPE------------------------------------------------------------
------------------------------------------------------------GTRTVEVDIPAG
VTDGQ-----------------RIRLAGQGARGT------DG--------GR------------SGDL--YL
VVSI-----------------------------RPDDR--------------YR-V---E------------
---------------------------------G---RNI-FT-RLPVT-PWEAAL---------G------
T----TV-A-------------L-E-TP------GG-----------E--TKVKVPP---------------
-----G--------TSSGRRLRLRGRGLP--NPR-G-Q-------------------------PGDLYAEVQ
IMV--PP--K--L--S----DQERRLFEQLAATST-YNP---------------------------------
------------------------------------------------------------------------
------------------------------------------------------------------------
------------rerp--------------------------------------------------------
------------------------------------------------------------------------
------------------------------------------------------------------------
------------------------------------------------------------------------
------------------------------------------------------------------------
-----------------------------
>act_1_tr_A0A543CDE8_A0A543CDE8_9ACTN_Chaperone_protein_DnaJ_OS_Actinoallomurus_bryophytorum_OX_1490222_GN_dnaJ_PE_3_SV_1/1-376
------------------------------------------------------------------------
------------------------------------------------------------------------
------------------------------------------------------------------------
------------------------------------------------------------------------
------------------------------------------MANDYYATLGVRRD--AGA-DEIKK-----
-AYRRL--ARELHPDVNP----D---PE----TQDR-------------------------------FKEIT
QAYE----------------------------------VLSDP-K----KREM-YDL-GADPFAS-------
--------------GGA-----G-------------------------------------------------
---------AGAGFG-A-G-FP--------------------------------------------------
-------FSDIMD---A-F-FGNQA-----------------------------------------------
--------------------------------------QRGPRSRARRGRN-GTI--RVELDLSE-TAFGT-
T-R-ELTVDTAIVCTTCTGAGTAP--gTQ---PESCDMCHGRGE--VQQVTrs-------------------
---------------flGQVMTSR--ACPQCGGYGSVIR-----TPCAECSGDGR-V-R-TRRTIKVRIPAG
VENGT-----------------HIQLAGEGEVGP------GG--------GP------------SGDL--FL
EIVE-----------------------------RPHSI--------------YE-R---Q------------
---------------------------------G---DDL-HC-TVQVP-MTAAAL---------G------
T----SL-T-------------V-E-TL-----D-G-----------P--EEIDIRP---------------
-----G--------TQSGQQIPMYGRGVK--HLN-EtG-------------------------RGDLMIHVN
IET--PT--K--L--D----EQQEDLLRQLSVLRG-EERpp-------------------------------
-----------gkfT---------------------------------------------------------
------------------------------------------------------------------------
------------pgqqgffsrlrdafngr-------------------------------------------
------------------------------------------------------------------------
------------------------------------------------------------------------
------------------------------------------------------------------------
------------------------------------------------------------------------
-----------------------------
>act_1_tr_A0A543CTV0_A0A543CTV0_9ACTN_Curved_DNA_binding_protein_OS_Actinoallomurus_bryophytorum_OX_1490222_GN_FB559_6239_PE_4_S/1-322
------------------------------------------------------------------------
------------------------------------------------------------------------
-----------------------mar----------------------------------------------
------------------------------------------------------------------------
-------------------------------------------PRDFYEDLGVART--ASQ-EEIQR-----
-AYRKL--AREFHPDVNR----S---PD----AEER-------------------------------FKDVS
EAYS----------------------------------VLSDP-E----QRKR-YDA-FGADFRRvpedvdp
q-----twarasraG---------Rapaga------------------------------------------
-gaptgGGFGDVG-----------------------------------------------------------
-------FEDLFD---D-I-FAGRAGraght-----------------------------------------
--------------------------------grgtgtGRYGGWGPMPGAD-QET--EVELSVEE-AYRGT-
R-R-SLAISGPE------------------------------------------------------------
------------------------------------------------------------GTRNVEVSVPAG
VTDGQ-----------------RIRLAGQGGRGA------DG--------GQ------------PGDL--YL
IVAI-----------------------------RPDSR--------------YR-V---E------------
---------------------------------G---RDI-SM-RLPLA-PWEAAL---------G------
T----TV-P-------------L-E-TP------GG-----------E--TKVKVPP---------------
-----G--------TSSGRRLRLRGRGLP--NPR-G-R-------------------------PGDLFAEVQ
ITV--PP--S--L--S----AEERRSFEQLAATST-FDP---------------------------------
------------------------------------------------------------------------
------------------------------------------------------------------------
------------rgrs--------------------------------------------------------
------------------------------------------------------------------------
------------------------------------------------------------------------
------------------------------------------------------------------------
------------------------------------------------------------------------
-----------------------------
>act_1_tr_A0A561E9S0_A0A561E9S0_9MICO_Chaperone_protein_DnaJ_OS_Rudaeicoccus_suwonensis_OX_657409_GN_dnaJ_PE_3_SV_1/1-375
------------------------------------------------------------------------
------------------------------------------------------------------------
-------------------------m----------------------------------------------
------------------------------------------------------------------------
--------------------------------------------NDYYGDLGVAQN--ATP-EEIKR-----
-AYRKM--ARKLHPDVNP----D---PD----AADQ-------------------------------FKKIS
QAYD----------------------------------VLGDA-E----KRQA-YDM-GSDPYGG-------
--------------SAG-sA--G-------------------------------------------------
-------FGQGFSFS-D-I-MDA--FFSGG------------------------------------------
------------------------VG----------------------------------------------
-------------------------------------gQTGPRSRVQRGQD-ALI--GVEIDLSA-AVFGS-
T-E-DLTFDTAVVCETCHGDGARP--gTG---RHTCDICHGSGQ--VQQVQrs-------------------
---------------flGQVMTTR--PCNACRGFGEIID-----SPCFDCSGEGR-V-R-DRRTISVKVPAG
VDSGT-----------------RIQLTGEGEVGP------AG--------GP------------AGDL--YV
EVRV-----------------------------RKHPT--------------FQ-R---Q------------
---------------------------------G---NDL-HC-SVELP-MTAAAL---------G------
T----TL-S-------------L-E-TL-----D-G-----------K--RDVDIRP---------------
-----G--------TQPGDVITLRNLGVT--QLR-SsA-------------------------RGDLMVHAN
VRV--PT--K--L--D----AEQEQLLRQLADQRG-EDL---------------------------------
------------------------------------------------------------------------
------------------------------------------------------------------------
------------sqarfdrvekglfgklrdafqqk-------------------------------------
------------------------------------------------------------------------
------------------------------------------------------------------------
------------------------------------------------------------------------
------------------------------------------------------------------------
-----------------------------
>act_1_tr_A0A561E7C4_A0A561E7C4_9MICO_Molecular_chaperone_DnaJ_OS_Rudaeicoccus_suwonensis_OX_657409_GN_BKA23_0228_PE_4_SV_1/1-338
------------------------------------------------------------------------
------------------------------------------------------------------------
----------------------masq----------------------------------------------
------------------------------------------------------------------------
----------------------------------------DWLEKDFYAILGVPQD--ASQ-ADIKK-----
-AYRKL--ARKWHPDQNP----GD--AA----AEQK-------------------------------FKDIG
EANS----------------------------------VLSNE-E----QRQE-YDQ-LRQMVGG-------
--------------GAR--FtaGGP-----------------------------------------------
------GAGTAGGFE-D-L-FGS--MFGGGgggqnvrfs-------------------------------tg
gggqsinLDDILG---Q-F-GGGYGGgsp-------------------------------------------
----------------------------------fgsqSRGGYSAPAAGAN-VDA--RTTLTFRS-AVEGE-
T-V-SLQS----------------------------------------------------------------
----------------------------------------------------------A-DGQTIKTRIPAG
VKDGQ-----------------TIRLRGKGQPSR------NG--------GP------------AGDL--ML
HISV-----------------------------GSHPV--------------FG-R---D------------
---------------------------------G---NNL-TV-DLPVT-FAEAAL---------G------
A----TV-A-------------V-P-TI-----DGS-----------S--VKVKIAP---------------
-----G--------TPSGRKLRVKGRGIQ--AKS---G-------------------------AGDLIATVQ
IVV--PQ--R--L--T----DEAKAAVEALQQQEN-D-----------------------------------
------------------------------------------------------------------------
------------------------------------------------------------------------
------------idpraqlfakaqq-----------------------------------------------
------------------------------------------------------------------------
------------------------------------------------------------------------
------------------------------------------------------------------------
------------------------------------------------------------------------
-----------------------------
>act_1_tr_A0A552WRT8_A0A552WRT8_9MICO_Chaperone_protein_DnaJ_OS_Georgenia_sp_Z446_OX_2594180_GN_dnaJ_PE_3_SV_1/1-372
------------------------------------------------------------------------
------------------------------------------------------------------------
-------------------------m----------------------------------------------
------------------------------------------------------------------------
--------------------------------------------NDYYEILGVSRQ--ASQ-EEIKK-----
-AYRKL--ARKLHPDVAG--------PD----AQDK-------------------------------FKDVT
RAYE----------------------------------VLSNP-E----KRQM-YDV-GGEQAFG-------
--------------AGG--A--G-------------------------------------------------
---------AGFGFQ-D-I-FET--FFGA-------------------------------------------
------------------A-AGGAA-----------------------------------------------
---------------------------------------RGPVPRGRRGQD-ALV--RLDIDLEE-AVFGT-
A-R-ELQVDTAVVCPTCNGTCCRP--gTH---PETCAVCHGRGS--VQRVTrs-------------------
---------------flGQVMSTS--ACTACQGHGTIIP-----DPCQDCSGEGR-V-R-TRRSLRVEVPAG
VDSGT-----------------RIRMAGQGEVGP------GG--------GP------------AGDL--YV
EIRE-----------------------------KAHPA--------------FV-R---R------------
---------------------------------G---DDL-HC-TLAIP-MTAAAL---------G------
T----VV-E-------------L-D-TL-----D-G-----------V--REIDVEP---------------
-----G--------TQPEQVITLRDLGVG--HLN-RaG-------------------------RGDLHVHLD
VQT--PT--R--L--D----DRQRELLAELAALRG-EEQpep------------------------------
-----------rlaA---------------------------------------------------------
------------------------------------------------------------------------
------------sgsgvfsklrdklsgr--------------------------------------------
------------------------------------------------------------------------
------------------------------------------------------------------------
------------------------------------------------------------------------
------------------------------------------------------------------------
-----------------------------
>act_1_tr_A0A552WWS5_A0A552WWS5_9MICO_J_domain_containing_protein_OS_Georgenia_sp_Z446_OX_2594180_GN_FJ693_03435_PE_4_SV_1/1-336
------------------------------------------------------------------------
------------------------------------------------------------------------
----------------------mtgq----------------------------------------------
------------------------------------------------------------------------
----------------------------------------DWLEKDFYATLGVAKD--ADA-DTIKK-----
-TYRKL--ARKYHPDHNP----GD--TK----SEER-------------------------------FKSVG
EAYA----------------------------------VLSDP-E----QRKQ-YDA-LRAMAGG-------
--------------GAR--F--SAG-----------------------------------------------
-----sGGAGGAGFE-D-L-FGG--MFGQGagapggtrvrysg-----------------------gptstg
tgtgtggFEDILS---G-M-FGGGG-----------------------------------------------
---------------------------------------FGSRRRAQRGGD-ITA--TTKLPFRQ-AVTGA-
T-V-QLTV----------------------------------------------------------------
------------------------------------------------------------DGRTMTTRIPPG
VHDGQ-----------------KIRLRGKGQPGA------GG--------GE------------PGDL--IV
AVQV-----------------------------EPHPV--------------FS-L---D------------
---------------------------------G---KHL-RI-TVPIT-FDEAAL---------G------
A----TI-D-------------V-P-TL-----DG------------R-tVKVKVPA---------------
-----G--------TPSGRTLRVRSKGLD--IPS-A-P-------------------------DGDLLVTVN
VVV--PS--R--L--S----SAAKAAVKAFAEAND-------------------------------------
------------------------------------------------------------------------
------------------------------------------------------------------------
------------gvnprsglaeaaak----------------------------------------------
------------------------------------------------------------------------
------------------------------------------------------------------------
------------------------------------------------------------------------
------------------------------------------------------------------------
-----------------------------
>act_1_tr_A0A562I4U7_A0A562I4U7_MICOL_Chaperone_protein_DnaJ_OS_Micromonospora_olivasterospora_OX_1880_GN_dnaJ_PE_3_SV_1/1-385
------------------------------------------------------------------------
------------------------------------------------------------------------
--------------------mrtpna----------------------------------------------
------------------------------------------------------------------------
------------------------------------------VARDYYGILGVSRD--ASD-DEIKR-----
-AYRKL--ARQFHPDVNP----D---PE----AQEK-------------------------------FKDIN
AAYE----------------------------------VLSDD-R----KRQI-VDL-GGDPLAP-------
--------------GGG--G-aG-------------------------------------------------
------PGAGGAGPF-V-G-F---------------------------------------------------
--------QDIMD---A-F-FGGAAG----------------------------------------------
-------------------------------------gSRGPRPRTRPGAD-AIL--RLELDLHE-TAFGV-
E-A-PIAVDTAVLCTTCSGAGTAA--gTH---LATCEACGGRGE--VQSVQrt-------------------
---------------flGQVVSAR--PCTVCQGYGTTIP-----HPCPTCAGDGR-V-R-TRRSLTVKIPAG
VEDGM-----------------RIRLAQQGEVGP------GG--------GT------------AGDL--YV
EIHE-----------------------------RPHDV--------------YS-R---K------------
---------------------------------G---DDL-HC-RVTVP-MTAAAL---------G------
T----RL-T-------------I-K-TL-----D-S-----------E--ETVDVKP---------------
-----G--------TQPGSTLRLRARGVP--HLR-GtG-------------------------RGDLYVHLD
VRT--PT--K--L--D----ADQERMLREFAKTRG-EEV---------------------------------
--------------AELSKQ----------------------------------------------------
------------------------------------------------------------------------
------------ggffsrmrdafngha---------------------------------------------
------------------------------------------------------------------------
------------------------------------------------------------------------
------------------------------------------------------------------------
------------------------------------------------------------------------
-----------------------------
>act_1_tr_A0A562I9E1_A0A562I9E1_MICOL_Chaperone_protein_DnaJ_OS_Micromonospora_olivasterospora_OX_1880_GN_dnaJ_PE_3_SV_1/1-392
------------------------------------------------------------------------
------------------------------------------------------------------------
----------------------mssk----------------------------------------------
------------------------------------------------------------------------
----------------------------------------DWLEKDYYATLGVQKS--ASS-DEIKK-----
-SYRKL--ARESHPDHNP----GD--PK----AEER-------------------------------FKVVS
EAYA----------------------------------VLGDE-A----KRRE-YDE-MRSLFGS-------
--------------G-A--F--RRNa----------------------------------------------
----rgAGGQPFDVS-D-L-FGG--GAGGGrfgg--------------------------------------
--gggggFQDLFS---S-I-FSGGGP----------------------------------------------
-------------------------------------gGPSRPRGPARGRD-VET--EVALDFGD-AVRGV-
T-L-PLTLRAPGICDTCHGSGAKP--gTQ---PVTCQVCHGAGM--TTRNQ---------------------
-----------------GSFSFSE--PCRNCQGVGTIVE-----EKCPECQGTGG-V-T-KTRTLNVRFPAG
VADGQ-----------------RIRLAGRGEPGE------RG--------GP------------AGDL--FV
QVKV-----------------------------RPDEL--------------FG-R---T------------
---------------------------------G---DDL-TL-TVPVT-FAEAVL---------G------
A----DL-R-------------V-P-TL-----D-G-----------A--VTLRVPP---------------
-----G--------TPSGRVLRARGKGVV--RKD-G-Q-------------------------AGDLLVTLD
VVV--PA--R--V--S----DEARAALEAFAEQTP-PA----------------------------------
------------------------------------------------------------------------
------------------------------------------------------------------------
------------grehldarvrris-----------------------------------------------
------------------------------------------------------------------------
------------------------------------------------------------------------
------------------------------------------------------------------------
------------------------------------------------------------------------
-----------------------------
>act_1_tr_A0A542J904_A0A542J904_9MICO_Chaperone_protein_DnaJ_OS_Agromyces_sp_23_23_OX_2572897_GN_dnaJ_PE_3_SV_1/1-367
------------------------------------------------------------------------
------------------------------------------------------------------------
-------------------------m----------------------------------------------
------------------------------------------------------------------------
--------------------------------------------ADHYEVLGVSRD--ATP-DEIKK-----
-AYRRL--ARELHPDVNP----G---AE----ASER-------------------------------FKQVT
HAYD----------------------------------VLSDP-K----QREQ-YDL-GGQGGFG-------
--------------GAG--Q----------------------------------------------------
---------GFGGF----------------------------------------------------------
--------GDIFE---T-F-FGAGQA----------------------------------------------
--------------------------------------SRGPRSRRERGQD-ALI--RVEVGLDE-VIFGT-
H-R-DIEVDTAVVCETCHGSCCQP--gTS---PVTCDICGGTGS--IQRSVrs-------------------
---------------llGNVMTSS--PCGTCRGYGTIIA-----TPCVTCQGQGR-V-R-ARRTVPVDVPAG
VDTGV-----------------RLQMPGSGEAGP------AG--------GP------------NGDL--YL
EIKV-----------------------------RNHEV--------------FS-R---N------------
---------------------------------G---DDL-LC-TLEVA-MTDAIL---------G------
T----TT-T-------------I-R-AL-----D-G-----------D--VEVELKP---------------
-----G--------LQSGEILTVKDRGVT--RLR-GnG-------------------------RGDLKVGVQ
VVT--PT--K--L--S----AKERDLIHQFASSKK-A-----------------------------------
------------------------------------------------------------------------
------------------------------------------------------------------------
------------papelshfqqglfarlrdrflg--------------------------------------
------------------------------------------------------------------------
------------------------------------------------------------------------
------------------------------------------------------------------------
------------------------------------------------------------------------
-----------------------------
>act_1_tr_A0A542J3B1_A0A542J3B1_9MICO_Molecular_chaperone_DnaJ_OS_Agromyces_sp_23_23_OX_2572897_GN_FBY15_0930_PE_4_SV_1/1-331
------------------------------------------------------------------------
------------------------------------------------------------------------
----------------------masq----------------------------------------------
------------------------------------------------------------------------
----------------------------------------DWFDKDFYAILGVSKD--ASD-ADIKK-----
-AYRKL--ARKFHPDQNP----GD--AA----AEAK-------------------------------FKEIS
EANS----------------------------------VLSDT-E----ERKE-YDA-IRAMGSG-------
--------------ARF--T--APG-----------------------------------------------
------GAGGAGGFE-D-V-FGT--MFGGPggagrtr----------------------------------y
tfqqggeYDDLLG---G-L-FGGGRFgq--------------------------------------------
-----------------------------------psgGYRGFGGPTRGRD-VAA--STTLDFIT-ATKGD-
Q-I-TLQT----------------------------------------------------------------
----------------------------------------------------------S-EGRPITVRIPAG
VADGQ-----------------KIKLRGKGHPSP------DG--------GE------------AGDL--IL
TVHV-----------------------------RKHPV--------------FE-R---D------------
---------------------------------G---LNL-RV-TVPVT-FAEATL---------G------
A----TI-Q-------------V-P-TL-----GG------------D-pVKLKVAP---------------
-----G--------TPSGRVLRVKGRGVE--TAK---G-------------------------TGDLLAVVQ
VAV--PS--H--L--S----KDAEEKLKAFLSELP-DEN---------------------------------
------------------------------------------------------------------------
------------------------------------------------------------------------
------------prddlltrakg-------------------------------------------------
------------------------------------------------------------------------
------------------------------------------------------------------------
------------------------------------------------------------------------
------------------------------------------------------------------------
-----------------------------
>act_1_tr_A0A5C8UW61_A0A5C8UW61_9MICO_Chaperone_protein_DnaJ_OS_Lacisediminihabitans_profunda_OX_2594790_GN_dnaJ_PE_3_SV_1/1-368
------------------------------------------------------------------------
------------------------------------------------------------------------
-------------------------m----------------------------------------------
------------------------------------------------------------------------
--------------------------------------------ADHYEVLGVGRE--ATT-DEIKK-----
-AYRRL--ARELHPDVNP----G---AD----ASER-------------------------------FKLVT
HAYD----------------------------------VLSDP-Q----QRQQ-YDL-GPQAGFG-------
--------------GGG-------------------------------------------------------
----------GANF-------G-------G------------------------------------------
-------FGDIFE---T-F-FGGGT-----------------------------------------------
--------------------------------------SRGPRSRRERGQD-ALV--RVEVDLDE-IIFGT-
T-R-DVEVDTAVLCETCNGSCCAP--gTQ---PVTCDICRGSGQ--IQRAVrs-------------------
---------------llGNVMTSS--PCGTCRGYGTVIP-----NPCPTCQGQGR-V-R-ARRTIPVDIPAG
VDTGL-----------------RLQLPSQGEVGP------AG--------GP------------NGDL--YL
EIKV-----------------------------RHHDV--------------FS-R---N------------
---------------------------------G---DDL-LA-TLEVQ-MTDAIL---------G------
T----RT-T-------------L-K-TL-----D-G-----------E--VAVEIKP---------------
-----G--------TQSAEVITIKDRGVT--RLR-GnG-------------------------RGDLKIGVQ
VTT--PS--K--L--S----HKEQDLIKQFAGARR-SAP---------------------------------
------------------------------------------------------------------------
------------------------------------------------------------------------
------------ptlthfqqglfqklrdrflni---------------------------------------
------------------------------------------------------------------------
------------------------------------------------------------------------
------------------------------------------------------------------------
------------------------------------------------------------------------
-----------------------------
>act_1_tr_A0A5C8UKF8_A0A5C8UKF8_9MICO_DnaJ_domain_containing_protein_OS_Lacisediminihabitans_profunda_OX_2594790_GN_FVP33_16660_/1-332
------------------------------------------------------------------------
------------------------------------------------------------------------
----------------------masq----------------------------------------------
------------------------------------------------------------------------
----------------------------------------DWFDKDFYAVLGVSKD--VSA-ADLKK-----
-TYRKL--ARKYHPDSNP----GD--AA----AEAK-------------------------------FKEIS
EAHS----------------------------------VLGDP-E----QRKE-YDQ-MRAMGPG-------
--------------RPR--F--TSG-----------------------------------------------
------GSGQAGGFE-D-V-FGG--MFGQGaqrggfa----------------------------------p
sgagaggFDDIFG---G-L-FGGGAFgq--------------------------------------------
-----------------------------------ssgGFRGAAGPTKGRD-LAA--STTLDFVT-AINGD-
T-V-KLQP----------------------------------------------------------------
----------------------------------------------------------A-EGKPISVKIPAG
VSDGQ-----------------KIRLKGKGEPSH------DG--------GA------------PGDL--VL
TITV-----------------------------RRHPV--------------FE-R---D------------
---------------------------------G---LNL-RV-DVPVT-FTEATL---------G------
A----TI-E-------------V-P-TL-----GA------------E-pVKLRVAP---------------
-----G--------TPSGRVLRVKGRGVT--STK---G-------------------------VGDLLATVQ
VAV--PA--H--L--T----AEAREALEKFAALQP-AEN---------------------------------
------------------------------------------------------------------------
------------------------------------------------------------------------
------------praelidkarrg------------------------------------------------
------------------------------------------------------------------------
------------------------------------------------------------------------
------------------------------------------------------------------------
------------------------------------------------------------------------
-----------------------------
>act_1_tr_A0A5C1Y7V4_A0A5C1Y7V4_9MICO_DnaJ_domain_containing_protein_OS_Lysinimonas_sp_KACC_19322_OX_2592654_GN_FLP23_02575_PE_4/1-323
------------------------------------------------------------------------
------------------------------------------------------------------------
----------------------masq----------------------------------------------
------------------------------------------------------------------------
----------------------------------------DWFDKDFYAVLGVAKD--VSE-AELKK-----
-TYRKL--ARQFHPDSNP----GD--AA----AEAR-------------------------------FKEIS
EAYA----------------------------------VLSDP-A----ERAE-YDQ-LRAMGSG-------
--------------ARF-tP----------------------------------------------------
--------GGAGGFE-D-V-FGG--MFGGGargrt-------------------------------------
-sysaggFEDLLG---G-M-FGSGGFgn--------------------------------------------
-----------------------------------ptgGFRGYGGPTKGAD-ITA--TTTLDFDT-AIRGD-
T-V-TLQL----------------------------------------------------------------
----------------------------------------------------------P-GNASTKVKIPAG
VNDGQ-----------------KVRLRGKGQPSP------DG--------GE------------AGDL--VL
TVSV-----------------------------RPHPV--------------FS-R---D------------
---------------------------------G---LNL-RV-DVPVT-FVEAAL---------G------
A----TI-E-------------V-P-TL-----AGD-----------T--VRLRVAP---------------
-----G--------TPSGRVLRVKGRGVA--TAK---S-------------------------TGDLLATVQ
VAV--PS--H--L--P----PDAKAKLEEFAAALP-DENp--------------------------------
-------------rD---------------------------------------------------------
------------------------------------------------------------------------
------------ellqrarg----------------------------------------------------
------------------------------------------------------------------------
------------------------------------------------------------------------
------------------------------------------------------------------------
------------------------------------------------------------------------
-----------------------------
>act_1_tr_A0A5C1Y7W1_A0A5C1Y7W1_9MICO_Chaperone_protein_DnaJ_OS_Lysinimonas_sp_KACC_19322_OX_2592654_GN_dnaJ_PE_3_SV_1/1-365
------------------------------------------------------------------------
------------------------------------------------------------------------
-------------------------m----------------------------------------------
------------------------------------------------------------------------
--------------------------------------------ADHYEVLGVERS--ATP-EEIKK-----
-AYRRL--ARELHPDVNP----S---EE----AAER-------------------------------FKSVT
HAYD----------------------------------VLSDP-E----QRER-YDL-GGSGGFG-------
--------------G-------G-------------------------------------------------
----------NFGFG-D-I-FDS--FF---------------------------------------------
---------------------GAAGG----------------------------------------------
-------------------------------------rSNGPRSRTERGQD-ALL--RIEIDLDD-VIFGS-
K-R-ELEIDTAVLCEACKGSCCAP--gTS---ITTCDICRGSGE--IQRTVrs-------------------
---------------llGNVMTSS--PCGTCRGYGTIIP-----NPCPTCAGQGR-V-R-AKRKIAVDVPAG
VDTGM-----------------RLHLPGEGEAGP------AG--------GP------------NGDL--YL
EVKV-----------------------------RHDDI--------------FS-R---S------------
---------------------------------G---DDL-LA-TLEVQ-MTDAVL---------G------
A----SV-T-------------L-T-AL-----D-G-----------E--VSIEIKP---------------
-----G--------TQSADIVTVKERGVT--RLR-GgG-------------------------RGDLKVGIH
VQT--PV--R--L--N----SSELDLIKQFASKRP-PAK---------------------------------
------------------------------------------------------------------------
------------------------------------------------------------------------
------------pqfskfqqglfaklrdrflg----------------------------------------
------------------------------------------------------------------------
------------------------------------------------------------------------
------------------------------------------------------------------------
------------------------------------------------------------------------
-----------------------------
>act_1_tr_A0A5J5J313_A0A5J5J313_9MICO_Chaperone_protein_DnaJ_OS_Microbacterium_rhizomatis_OX_1631477_GN_dnaJ_PE_3_SV_1/1-372
------------------------------------------------------------------------
------------------------------------------------------------------------
-------------------------m----------------------------------------------
------------------------------------------------------------------------
--------------------------------------------ADHYEVLGVSRE--ATL-DEIKK-----
-AYRRL--ARELHPDVNP----G---ED----ASER-------------------------------FKLVT
HAYD----------------------------------VLSDP-E----QRRR-YDM-GGSDSPF-------
--------------GGA--Q--G-------------------------------------------------
--------GGFGGFG-D-I-FET--FFGAT------------------------------------------
---------------------GGQR-----------------------------------------------
--------------------------------------AGRPRSRRERGQD-ALV--RVTLDLGD-VVFGA-
H-R-DLDVDTAVLCETCQGSCCQP--gTT---EVTCDICHGSGH--VQRTVrs-------------------
---------------llGNVVTSQ--PCGSCQGHGTTIP-----YPCATCQGQGR-V-R-ARRTVSIDIPAG
VETGL-----------------RLQLPGSGEVGP------AG--------GP------------NGDL--YI
EVTV-----------------------------TPNEV--------------FS-R---D------------
---------------------------------G---DDL-LA-TLEVS-MSDAIL---------G------
T----TT-T-------------I-E-SL-----D-G-----------P--VDLEVRA---------------
-----G--------VQAGDVLTIKGRGIT--PLR-GtQ-------------------------RGDLRVGVH
VVT--PT--R--L--D----AKERALIEEFAKKTK-A-----------------------------------
------------------------------------------------------------------------
------------------------------------------------------------------------
------------paphlaefhqglfaklrdrfrna-------------------------------------
------------------------------------------------------------------------
------------------------------------------------------------------------
------------------------------------------------------------------------
------------------------------------------------------------------------
-----------------------------
>act_1_tr_A0A5J5J5E1_A0A5J5J5E1_9MICO_J_domain_containing_protein_OS_Microbacterium_rhizomatis_OX_1631477_GN_F6B43_07420_PE_4_SV/1-313
------------------------------------------------------------------------
------------------------------------------------------------------------
------------------------------------------------------------------------
------------------------------------------------------------------------
------------------------------------------MADDYYQLLGVAPS--ADA-KEIQR-----
-AYRKL--ARKYHPDVNK----G---AG----AEDT-------------------------------FKQIS
EAYH----------------------------------VLADP-E----SRTQ-YDR-FGADFRQfagaere
-------yasrsraGEG-aG--G-Gra---------------------------------------------
---rtrPGPSGFTWS-S-A-RGA--AGPGGas----------------------------------------
-----vdWGDLFG---D-V-FGSA------------------------------------------------
-----------------------------------------------RGTD-HQV--EIELTLDE-AFRGG-
S-R-TIVVSGPD------------------------------------------------------------
----------------------------------------------------------G-DRQTFDVQIPAG
VLDGQ-----------------RMRISGGGGAGR------DD--------GG------------AGDL--VI
TFRV-----------------------------RPDRR--------------QR-L---D------------
---------------------------------G---KDI-EI-DLPIS-PWEAAL---------G------
S----SV-P-------------A-R-AP------GG-----------Q--ITVRVPA---------------
-----G--------SSSGRRLRLKGQGMP--QQG-G-K-------------------------PGDLFARVK
IMV--PP--S--L--T----DRERELFEQLKRESA-YDP---------------------------------
------------------------------------------------------------------------
------------------------------------------------------------------------
------------rsas--------------------------------------------------------
------------------------------------------------------------------------
------------------------------------------------------------------------
------------------------------------------------------------------------
------------------------------------------------------------------------
-----------------------------
>act_1_tr_A0A5N8VBB0_A0A5N8VBB0_9ACTN_Molecular_chaperone_DnaJ_OS_Streptomyces_adustus_OX_1609272_GN_dnaJ_PE_4_SV_1/1-394
------------------------------------------------------------------------
------------------------------------------------------------------------
---------------------mstkd----------------------------------------------
------------------------------------------------------------------------
-----------------------------------------FIEKDYYKVLGVPKD--ATE-AEIKK-----
-AYRKL--AREFHPDANK----GN--DK----AEER-------------------------------FKEIS
EAND----------------------------------VLGDP-K----KRKE-YDE-ARALFGA-------
--------------GGF-rP--GPGa----------------------------------------------
-----gGGNFNFDLG-D-L-FGG------Gpqggggg-----------------------------------
aggfgggIGDVFG---G-L-FNRGGA----------------------------------------------
--------------------------------------GTGTRTQPRRGQD-IDT--EVTLSFTE-AIEGA-
T-V-PLRMTSQQACKACSGTGDKN---GT---PRVCPTCVGTGQ--VARGS---------------------
----------------gGGFSLTD--PCPDCKGRGLIAE-----HPCMECKGSGR-A-K-SSRTMQVRIPAG
VTDGQ-----------------RIRLRGKGAPGE------RG--------GP------------AGDL--YV
VVHV-----------------------------DAHPV--------------FG-R---K------------
---------------------------------D---DNL-TV-TVPVT-FTEAAL---------G------
G----EV-R-------------V-P-TL-----G-G-----------P-pVTLKLPP---------------
-----G--------TPNGRTMRARGRGAV--RKD-G-T-------------------------RGDLLVTVE
VSV--PK--D--L--S----GNARDALEAYREATA-GED---------------------------------
------------------------------------------------------------------------
------------------------------------------------------------------------
------------praelfeaakga------------------------------------------------
------------------------------------------------------------------------
------------------------------------------------------------------------
------------------------------------------------------------------------
------------------------------------------------------------------------
-----------------------------
>act_1_tr_A0A5N8VQ44_A0A5N8VQ44_9ACTN_Molecular_chaperone_DnaJ_OS_Streptomyces_adustus_OX_1609272_GN_dnaJ_PE_4_SV_1/1-379
------------------------------------------------------------------------
------------------------------------------------------------------------
------------------------------------------------------------------------
------------------------------------------------------------------------
------------------------------------------MATDYYAVLGVRRD--ASQ-EEIKK-----
-AFRRL--ARELHPDVNP----D---PK----TQER-------------------------------FKEIN
AAYE----------------------------------VLSDP-Q----KKQV-YDL-GGDPLSQ-------
--------------SGG--A--GA------------------------------------------------
--------AGGFGAG---G-FGN-------------------------------------------------
-------FSDIMD---A-F-FGTAS-----------------------------------------------
--------------------------------------QRGPRSRTRRGQD-AMI--RLEIELDE-AAFGT-
T-K-DIQVDTAIVCTTCNGEGAAP--gTT---PQTCDMCRGRGE--VSQVTrs-------------------
---------------flGQVMTSR--PCPQCQGFGTVVP-----NPCHECAGDGR-V-R-SRRTLTVKIPAG
VDNGT-----------------RIQLAGEGEVGP------GG--------GP------------AGDL--YV
EIHE-----------------------------LPHST--------------FQ-R---R------------
---------------------------------G---DDL-HC-TVTIP-MTAAAL---------G------
T----KV-P-------------L-E-TL-----D-G-----------M--EEVDIRP---------------
-----G--------TQSGQSIPLHGRGVT--HLR-GgG-------------------------RGDLIVHVE
VQT--PN--K--L--D----PEQERLLRELAKLRG-EERpq-------------------------------
-----------gqfQ---------------------------------------------------------
------------------------------------------------------------------------
------------pgqqglfsrlkdafngr-------------------------------------------
------------------------------------------------------------------------
------------------------------------------------------------------------
------------------------------------------------------------------------
------------------------------------------------------------------------
-----------------------------
>act_1_tr_A0A5N6MT57_A0A5N6MT57_9MICC_DnaJ_domain_containing_protein_OS_Arthrobacter_sp_785_OX_2606616_GN_GD627_03345_PE_4_SV_1/1-333
------------------------------------------------------------------------
------------------------------------------------------------------------
----------------------masq----------------------------------------------
------------------------------------------------------------------------
----------------------------------------DWVDKDFYKILGVPKD--ASE-ADIKK-----
-AYRKL--ARKYHPDQNQ----GD--AN----SERM-------------------------------FKDLS
EAYS----------------------------------VLSDP-E----ERQQ-YDA-IRAMGSGar-----
-----------fsaGGA--P--GGG-----------------------------------------------
------GGTGGAGFE-D-I-FGD--LFGQTarggsrrttf-----------------------------nag
gsnippeFADLFG---G-G-SGFGG-----------------------------------------------
--------------------------------------GGFGAPPPTKGAD-RTA--STTISFAG-SINGT-
V-I-GLRE----------------------------------------------------------------
----------------------------------------------------------P-NGEVVEVRVPAG
VKDGQ-----------------KIRVRGKGQPGA----------------AG------------AGDL--MV
TVHV-----------------------------TPHDF--------------FA-R---E------------
---------------------------------G---NNI-RI-HVPVS-FPEAAL---------G------
A----TI-E-------------V-P-TL-----TSD-----------T--VRLKVPA---------------
-----G--------TPSGRTLRVKGRGVH--TSK---G-------------------------NGDLLVTVD
VAV--PS--R--L--D----KEAREAVEAFAEATK-GED---------------------------------
------------------------------------------------------------------------
------------------------------------------------------------------------
------------praglaakarl-------------------------------------------------
------------------------------------------------------------------------
------------------------------------------------------------------------
------------------------------------------------------------------------
------------------------------------------------------------------------
-----------------------------
>act_1_tr_A0A5N6MRC7_A0A5N6MRC7_9MICC_Molecular_chaperone_DnaJ_OS_Arthrobacter_sp_785_OX_2606616_GN_dnaJ_PE_4_SV_1/1-380
------------------------------------------------------------------------
------------------------------------------------------------------------
-------------------------m----------------------------------------------
------------------------------------------------------------------------
--------------------------------------------SDHYQVLGVERD--ATG-EEIKK-----
-AYRKL--ARKLHPDVNN----A---PG----ASDE-------------------------------FKAVT
HAYE----------------------------------VLSDP-E----KRRI-YDT-TGNENGN-------
--------------DNG--F--GGGg----------------------------------------------
-----gFGAQGFG-----------------------------------------------------------
-------FQDIFD---T-F-FGGGAPg---------------------------------------------
-------------------------------------gGRGPATRSRRGQD-ALI--SVRIDLKD-AVFGT-
N-K-KIDIDTAVVCPTCDGSCCQP--gTS---PRTCDICHGTGQ--VQRAVrs-------------------
---------------ilGQVMTSA--PCGTCNGFGTVIP-----DPCHECSGEGR-V-R-NRRTLTIKVPAG
VATGT-----------------RIQLGGQGEAGL------AG--------GP------------SGDL--YV
EIRV-----------------------------NNDPT--------------FL-R---D------------
---------------------------------G---DDL-HA-TLTVP-MTAAAL---------G------
T----TV-T-------------L-D-TF-----D-G-----------E--REITVKP---------------
-----G--------TQSGEVSVLNDLGVT--HLR-GhG-------------------------RGDLRVHLH
VET--PQ--K--L--D----SEQEELLRRLAKLRG-EEY---------------------------------
------------------------------------------------------------------------
------------------------------------------------------------------------
------------segrlnssgtgvfaklrdrlgnl-------------------------------------
------------------------------------------------------------------------
------------------------------------------------------------------------
------------------------------------------------------------------------
------------------------------------------------------------------------
-----------------------------
>act_1_tr_A0A6I2G3G4_A0A6I2G3G4_9NOCA_Chaperone_protein_DnaJ_OS_Nocardia_sp_SYP_A9097_OX_2663237_GN_dnaJ_PE_3_SV_1/1-391
------------------------------------------------------------------------
------------------------------------------------------------------------
-----------------------mnr----------------------------------------------
------------------------------------------------------------------------
----------------------------------------EWLEKDFYKELGITSS--VGQ-DEIKK-----
-AYRKL--ARDLHPDKNP----GD--AK----AEER-------------------------------FKLVS
EAHA----------------------------------VLSDP-E----KRKE-YDE-ARKLFAG-------
--------------GGF--G---RGgftpga----------------------------------------g
ygqpggGFSGDFNLG-D-I-FGG------Qqana--------------------------------------
---gdggLGDLLG---G-L-FNRGG-----------------------------------------------
---------------------------------------TRTSSRPRRGSD-VET--ETTLGFRE-AAQGV-
T-V-PLRMTSPAACTTCHGSGAKP--gTS---PRVCPYCNGSGV--VSRNQ---------------------
-----------------GAFGFSE--PCEDCRGTGSIID-----DPCVDCHGSGI-Q-N-RTRTITVRIPPG
VRDGQ-----------------RIRLAGQGEAGL------RG--------AP------------PGDL--FV
TVHV-----------------------------SQDKV--------------FG-R---N------------
---------------------------------G---DDL-TL-VLPVS-YSELVL---------G------
T----TV-S-------------V-P-TL-----E-G-----------R--VGVKVPP---------------
-----G--------TADGRTLRVRGRGVP--KRD-G-G-------------------------AGDLLVTVK
VAI--PQ--K--L--D----DNAAEALRRYAEAEK-T-----------------------------------
------------------------------------------------------------------------
------------------------------------------------------------------------
------------sgfdpragwaga------------------------------------------------
------------------------------------------------------------------------
------------------------------------------------------------------------
------------------------------------------------------------------------
------------------------------------------------------------------------
-----------------------------
>act_1_tr_A0A6I2FWR7_A0A6I2FWR7_9NOCA_Chaperone_protein_DnaJ_OS_Nocardia_sp_SYP_A9097_OX_2663237_GN_dnaJ_PE_3_SV_1/1-382
------------------------------------------------------------------------
------------------------------------------------------------------------
------------------------------------------------------------------------
------------------------------------------------------------------------
------------------------------------------MARDYYALLGVARN--ATD-QEIKR-----
-AYRKL--ARELHPDVNP----E---PE----AQER-------------------------------FREVS
TAYE----------------------------------VLTDA-E----KRRI-VDL-GGDPMES-------
--------------GGG--A--G-------------------------------------------------
---------G----------FSG--AGFGG------------------------------------------
-------LGDVFE---A-F-FGGMNTs---------------------------------------------
-------------------------------------nPRKPRGRVQPGAD-SLL--RTRLSLQE-CAVGV-
T-K-HLTVDTAILCDVCVGSGTNG--nSK---PVRCETCGGAGE--VQTVQrs-------------------
---------------flGQVMTSR--PCPTCRGAGETIP-----DPCHKCGGDGR-V-R-SRREIAAPIPAG
VASGM-----------------RVRLAAQGEVGP------GG--------GP------------AGDL--YV
EIVE-----------------------------QPHDT--------------FV-R---D------------
---------------------------------S---DDL-HC-TIRVP-MVDATL---------G------
T----TV-V-------------I-D-TI-----LDG-----------P--VELTIPQ---------------
-----G--------TQPGEVSVLRGHGMP--KLR-AnS-------------------------RGDLIAHLD
IVI--PT--K--M--D----SKQSDLLRKYKAMRP-NERte-------------------------------
------------vlS---------------------------------------------------------
------------------------------------------------------------------------
------------tqsehnsglfarlrasfsgr----------------------------------------
------------------------------------------------------------------------
------------------------------------------------------------------------
------------------------------------------------------------------------
------------------------------------------------------------------------
-----------------------------
>act_1_tr_A0A6H9YWX9_A0A6H9YWX9_9ACTN_Chaperone_protein_DnaJ_OS_Actinomadura_rudentiformis_OX_359158_GN_dnaJ_PE_3_SV_1/1-390
------------------------------------------------------------------------
------------------------------------------------------------------------
--------------------mstkdy----------------------------------------------
------------------------------------------------------------------------
------------------------------------------LEKDYYKVLGVSKS--ASQ-DEIKK-----
-SYRKL--ARKYHPDANK----GD--AE----SEEK-------------------------------FKEVS
EAYD----------------------------------VLSDE-K----RRKE-YDS-MRAMPGGf------
-------------rG-Q--Q--G-------------------------------------------------
-------GGFGFDLG-D-L-FGQ--TGTSGgasg--------------------------------------
---agerIGDIFG---G-L-FNRGGGa---------------------------------------------
------------------------------------gsRTAGTRRARRGSD-VET--DVTLSFGR-SMNGV-
T-V-PIKLTSEAACPTCRGTGAKA--gTV---PRVCPSCEGTGH--ETRNL---------------------
-----------------GNFGFQE--PCRECRGRGLVVD-----DPCTTCHGSGR-A-T-GTRTIQARIPAG
VADGQ-----------------KIRLKGKGAPGE------NG--------GP------------AGDL--YV
NIKV-----------------------------LPHKA--------------FG-R---S------------
---------------------------------G---DNL-TL-TVPVT-FPEAAL---------G------
A----EI-K-------------V-P-TF-----QGQ-----------P--VTLRLPE---------------
-----G--------TPNGRTLRVKGRGAP--RRD-G-T-------------------------KGDLLVTID
VQV--PQ--K--L--D----DTTREALERLRAAGD-GDD---------------------------------
------------------------------------------------------------------------
------------------------------------------------------------------------
------------lrsellqqaree------------------------------------------------
------------------------------------------------------------------------
------------------------------------------------------------------------
------------------------------------------------------------------------
------------------------------------------------------------------------
-----------------------------
>act_1_tr_A0A6H9YJI6_A0A6H9YJI6_9ACTN_Chaperone_protein_DnaJ_OS_Actinomadura_rudentiformis_OX_359158_GN_dnaJ_PE_3_SV_1/1-377
------------------------------------------------------------------------
------------------------------------------------------------------------
------------------------------------------------------------------------
------------------------------------------------------------------------
------------------------------------------MANDYYATLGVRRD--ASA-DEIKK-----
-AYRRL--ARELHPDVNP----D---PE----TQEK-------------------------------FKEIT
QAYE----------------------------------VLSDP-K----KREM-YDL-GADPFAP-------
--------------GGG--A--G-------------------------------------------------
-------AGGFGGAG-F-P-----------------------------------------------------
-------FSDIMD---A-F-FGTAT-----------------------------------------------
--------------------------------------SRGPRSRARRGRN-ATL--RVELDLQE-TAFGT-
T-R-ELSIDTAVVCTSCTGSGCAP--gTH---PDTCDTCHGRGE--VQQVQrs-------------------
---------------flGQVMTSR--PCPQCGGYGSVIR-----TPCPECSGDGR-V-R-TRRTVKVKIPAG
VENGI-----------------HIQLAGEGEVGP------GG--------GP------------PGDL--FL
EIVE-----------------------------KPHQI--------------FE-R---E------------
---------------------------------G---DDL-HC-TVEIP-MTAAAL---------G------
T----NV-T-------------I-E-TL-----D-G-----------A--EEVDIKP---------------
-----G--------TQSGQVITLYGRGVR--HLNeS-G-------------------------RGDLMIHVN
VET--PG--K--L--D----EEQEELLRRLAKLRG-EERpp-------------------------------
-----------gkfA---------------------------------------------------------
------------------------------------------------------------------------
------------pgqrgvfsrlrdvfnqh-------------------------------------------
------------------------------------------------------------------------
------------------------------------------------------------------------
------------------------------------------------------------------------
------------------------------------------------------------------------
-----------------------------
>alp_1_tr_A5G2V0_A5G2V0_ACICJ_Chaperone_DnaJ_domain_protein_OS_Acidiphilium_cryptum_strain_JF_5_OX_349163_GN_Acry_2992_PE_4_SV_1/1-306
------------------------------------------------------------------------
------------------------------------------------------------------------
------------------------------------------------------------------------
------------------------------------------------------------------------
-------------------------------------------MKDPYDVLGVARD--AGQ-DDIRR-----
-AYRRL--AKDHHPDLNP----GN--AA----AEAR-------------------------------FKEVS
AAYH----------------------------------LLSDA-D----QRAR-FDR-GEIDAEG-------
--------------QER-aR--HGTwrd--------------------------------------------
---yaeT---GEGAR-----------YGGGawt---------------------------------------
----tddLEAMFG---S-M-FGGGG-----------------------------------------------
---------------------------------------GGRRGGPGRGQD-RHY--SMTIGFVE-AVVGG-
T-R-RLSL----------------------------------------------------------------
----------------------------------------------------------P-DGGTLDVRIPPG
TEDGQ-----------------LLRLRGKGGVGW------NG--------GP------------AGDA--LI
RVSV-----------------------------APHRF--------------FT-R---E------------
---------------------------------G---QDI-RL-DLPVT-LAEAVL---------G------
G----QV-E-------------V-P-TP------GG-----------A--VRMRIPA---------------
-----G--------SDSGTVLRLRGRGVP--AHG-AaA-------------------------AGDLYATLR
VVI--GK-----S--D----PALETFLRGWTPEET-P-----------------------------------
------------------------------------------------------------------------
------------------------------------------------------------------------
------------dpragmtetevpp-----------------------------------------------
------------------------------------------------------------------------
------------------------------------------------------------------------
------------------------------------------------------------------------
------------------------------------------------------------------------
-----------------------------
>alp_1_sp_A5FZ18_DNAJ_ACICJ_Chaperone_protein_DnaJ_OS_Acidiphilium_cryptum_strain_JF_5_OX_349163_GN_dnaJ_PE_3_SV_1/1-383
------------------------------------------------------------------------
------------------------------------------------------------------------
------------------------------------------------------------------------
------------------------------------------------------------------------
-----------------------------------------MAKTDYYELLGVSRG--ASA-DELKK-----
-AYRKL--AMQYHPDRNP----GD--AA----AEQK-------------------------------FKDIN
EAYD----------------------------------VLKDE-Q----KRAA-YDR-FGHAAFE-------
--------------NGG--G--P-------------------------------------------------
------GAGGFGGGF-G-G-FGG--FEGG-------------------------------------------
-------IGDIFE---Q-M-FGEAMG----------------------------------------------
--------------------------------------GRRGGRTERAGAD-LRA--AVEIDLTQ-AFTGT-
K-T-EIRVPTRVSCDACSGTGSADk-sAA---NDTCPTCGGAGR--VRAQQ---------------------
-----------------GFFVVER--TCPTCGGAGRTVR-----NPCRVCSGAGT-V-P-RERTLSVTIPAG
VEDGT-----------------RIRLSGEGEAGG------RG--------AS------------PGDL--YV
HVSI-----------------------------RPHPI--------------FQ-R---D------------
---------------------------------G---ANV-FC-RVPLR-MAQAAL---------G------
G----EI-E-------------V-P-AI-----DGT-----------R--ARVKIPA---------------
-----G--------TQTGDQFRLRGKGFS--VLR-StA-------------------------RGDMYIQVA
VET--PQ--N--L--T----KRQRELLEEFEREAG-NTA---------------------------------
------------------------------------------------------------------------
------------------------------------------------------------------------
------------sgspehegffakvkeffdgl----------------------------------------
------------------------------------------------------------------------
------------------------------------------------------------------------
------------------------------------------------------------------------
------------------------------------------------------------------------
-----------------------------
>alp_1_sp_Q5NPS5_DNAJ_ZYMMO_Chaperone_protein_DnaJ_OS_Zymomonas_mobilis_subsp_mobilis_strain_ATCC_31821_ZM4_CP4_OX_264203_GN_dna/1-375
------------------------------------------------------------------------
------------------------------------------------------------------------
------------------------------------------------------------------------
------------------------------------------------------------------------
-----------------------------------------MSELDYYSLLEVERT--ADD-KTIKT-----
-SYRRL--AMRYHPDRNP----GD--SD----AEER-------------------------------FKAIS
EAYD----------------------------------CLKDP-Q----KRAA-YDR-YGKDAFQ-------
--------------GGG-gF--GG------------------------------------------------
---------FGGGAQ-D---FG-------G------------------------------------------
-------FSDIFE---S-V-FGEFMG----------------------------------------------
-------------------------------------gRGQARSSVQRGAD-LRY--DLKISLEE-AFKGK-
T-V-DIEIDVASVCDACHGSGAKA--gSG---RKTCDTCHGSGR--IRVQQ---------------------
-----------------GFFVVEQ--SCPVCQGKGEVIS-----DPCPECHGEGR-C-E-KHKTLSVNIPAG
VDDGT-----------------RIRLSGEGEAGV------HG--------GP------------AGDL--YI
FIHV-----------------------------TPHQV--------------FQ-R---E------------
---------------------------------S---YNL-FA-HVPIS-FTKAAL---------G------
G----SI-H-------------V-P-SL-----DGE-----------Q--YEISIPA---------------
-----G--------IQSGKQLKRRGAGMP--VLN-GrG-------------------------RGDLIIQID
VET--PT--R--L--T----AKQRELLEQFRETET-GEE---------------------------------
------------------------------------------------------------------------
------------------------------------------------------------------------
------------cpkssgffsklktiltge------------------------------------------
------------------------------------------------------------------------
------------------------------------------------------------------------
------------------------------------------------------------------------
------------------------------------------------------------------------
-----------------------------
>alp_1_tr_Q5NLU6_Q5NLU6_ZYMMO_Chaperone_DnaJ_domain_protein_OS_Zymomonas_mobilis_subsp_mobilis_strain_ATCC_31821_ZM4_CP4_OX_2642/1-313
------------------------------------------------------------------------
------------------------------------------------------------------------
-------------------------m----------------------------------------------
------------------------------------------------------------------------
--------------------------------------------ADLYEKLGVTRN--ADE-AAIKK-----
-AYRSL--AKKYHPDHNK----DN--PQ----AAAR-------------------------------FSEVS
AAYD----------------------------------ILSDK-E----KRAQ-YDR-GEIDDQGnp-----
-----------rfnGGG--F--GGFqgg--------------------------------------------
--agggG----RGGG-G-G-FGG--FNFGGgg----------------------------------------
----ggdFGDIFE---G-I-FGGGGGrs--------------------------------------------
------------------------------------qrGGFSGRAAPKGSN-NLY--RLKVPFVD-AATLH-
P-Q-RITL----------------------------------------------------------------
----------------------------------------------------------G-DGKTIDLKLPAG
VENGT-----------------QMRLAGKGQPGP----------------GG------------AGDA--IV
TIDI-----------------------------QPHAF--------------FQ-R---K------------
---------------------------------G---DDI-TL-NLPIS-LAEAVE---------G------
A----KV-K-------------V-P-TA-----E-G-----------A--VMVSVPA---------------
-----G--------ASSGKVLRLRGKGFH--KKS-G-G-------------------------RGDELVTLM
ITI--PE--N--D--S-----DLKQFVQKWGGK---------------------------------------
------------------------------------------------------------------------
------------------------------------------------------------------------
------------eaynprsalgl-------------------------------------------------
------------------------------------------------------------------------
------------------------------------------------------------------------
------------------------------------------------------------------------
------------------------------------------------------------------------
-----------------------------
>alp_1_tr_B8EMW0_B8EMW0_METSB_Chaperone_DnaJ_domain_protein_OS_Methylocella_silvestris_strain_DSM_15510_CIP_108128_LMG_27833_NCI/1-301
------------------------------------------------------------------------
------------------------------------------------------------------------
------------------------------------------------------------------------
------------------------------------------------------------------------
------------------------------------------MSRDPYEVLGVQRD--APA-GEIQK-----
-AYRKL--AKAHHPDLNP----GD--AA----AEEK-------------------------------FKEAA
SAYD----------------------------------LLSDA-E----KRRR-YDA-GEIDASG-------
--------------AER--P--P-Qh----------------------------------------------
----fyRSYAGVDPD-A-S---P--YANES------------------------------------------
------aYADFLD---D------ETLas--------------------------------------------
------------------------------------ilRGARRRGPAKGRN-LHY--RLGVDFLT-AVNGG-
S-A-RVGL----------------------------------------------------------------
----------------------------------------------------------P-GAAPLDVTIPAG
AELGQ-----------------TLRLRGKGEAGS------NG--------GE------------PGDA--LV
ELEV-----------------------------APHKF--------------FT-R---E------------
---------------------------------G---DDI-HL-ILPVS-LSEAVL---------G------
A----EV-T-------------V-P-TP-----S-G-----------S--VSMRLPK---------------
-----N--------ANSGTKLRLKGKGVA--RPN-G-G-------------------------RGDEYVTLK
IML--PD--K--S--D----PELASFVENWAAGKA-HD----------------------------------
------------------------------------------------------------------------
------------------------------------------------------------------------
------------pradmkp-----------------------------------------------------
------------------------------------------------------------------------
------------------------------------------------------------------------
------------------------------------------------------------------------
------------------------------------------------------------------------
-----------------------------
>alp_1_tr_B8EIQ0_B8EIQ0_METSB_Chaperone_protein_DnaJ_OS_Methylocella_silvestris_strain_DSM_15510_CIP_108128_LMG_27833_NCIMB_1390/1-382
------------------------------------------------------------------------
------------------------------------------------------------------------
---------------------mnwne----------------------------------------------
------------------------------------------------------------------------
--------------------------A-------------EMAKRDYYEVLGVSRS--CTE-IDLKA-----
-AFRKA--AMEHHPDRNP----GD--HT----AELK-------------------------------FKEVN
EAYQ----------------------------------TLSDQ-Q----KRAS-YDR-YGHAAFE-------
--------------QGG--F--GS------------------------------------------------
------GDGFAASMS-D-I-FD--------------------------------------------------
---------DLFG---D-V-MNRRG-----------------------------------------------
---------------------------------------GGGRSGAVRGSD-LRY--NMEITLEE-AFQGK-
V-A-TLTLPASVTCDVCSGSGAKS--gAK---PRGCPTCGGHGR--VRAQQ---------------------
-----------------GFFAIER--TCPNCHGRGEIID-----DPCQPCGGTGR-V-T-RERSLSVNVPPG
VEDGT-----------------RIRLSGEGEAGQ------RG--------GP------------AGDL--YI
FIST-----------------------------QPHPF--------------FK-R---D------------
---------------------------------G---ADL-FC-RVPIS-MVQATV---------G------
G----DV-E-------------V-H-TL-----GGG-----------S--AKVKIPE---------------
-----G--------TQSGRQFKLRHKGMP--VLR-SrD-------------------------MGDLYIQVD
VET--PQ--N--L--T----KRQRELLAEFEAESS-NKT---------------------------------
------------------------------------------------------------------------
------------------------------------------------------------------------
------------hpeasgffakmkdffenlggq---------------------------------------
------------------------------------------------------------------------
------------------------------------------------------------------------
------------------------------------------------------------------------
------------------------------------------------------------------------
-----------------------------
>alp_1_tr_C6XIL5_C6XIL5_HIRBI_Heat_shock_protein_DnaJ_domain_protein_OS_Hirschia_baltica_strain_ATCC_49814_DSM_5838_IFAM_1418_OX/1-320
------------------------------------------------------------------------
------------------------------------------------------------------------
------------------------------------------------------------------------
------------------------------------------------------------------------
------------------------------------------MSWDPYAALGVAKS--ATD-KEIKS-----
-AYRKL--AKELHPDVRP----ND--AP----AEAR-------------------------------FKRVS
AAFS----------------------------------LLSDP-D----KRAL-YDR-GAIDADGneka---
----------pqfrGGY--G--GGAg----------------------------------------------
-----pQGFSGRPGA-D-G-FNG--FSGTHsgggr-------------------------------------
--agadvFEDLFG---G-M-FGQGGRarg-------------------------------------------
-----------------------------------aapGGGFGYGASKGAD-VRY--KLEIDFLD-AINGA-
R-K-RVSM----------------------------------------------------------------
----------------------------------------------------------A-DGRSLNVNIPAG
VEPGQ-----------------TLRLKSQGEPGA------GG--------MN------------PGDA--LV
EIGV-----------------------------RSHPD--------------YE-R---S------------
---------------------------------G---KNV-RM-DLRIS-LAEAVE---------G------
A----RV-K-------------V-P-TP-----S-G-----------E--VSLNIAA---------------
-----G--------ANSGNVLRLKGKGVQ--SKD---K-------------------------PGDLLVRLL
VTL--PD--K--P--D----ADLKDFLKTWR-----------------------------------------
------------------------------------------------------------------------
------------------------------------------------------------------------
------------grdknvrd----------------------------------------------------
------------------------------------------------------------------------
------------------------------------------------------------------------
------------------------------------------------------------------------
------------------------------------------------------------------------
-----------------------------
>alp_1_tr_C6XII5_C6XII5_HIRBI_Chaperone_protein_DnaJ_OS_Hirschia_baltica_strain_ATCC_49814_DSM_5838_IFAM_1418_OX_582402_GN_dnaJ_/1-381
------------------------------------------------------------------------
------------------------------------------------------------------------
------------------------------------------------------------------------
------------------------------------------------------------------------
-----------------------------------------MSDTCYYELLGVSKD--VDE-KALKS-----
-AFRKK--AMQYHPDRNP----DD--AS----AEAM-------------------------------FKEVS
SAYE----------------------------------CLSDP-Q----KRAA-YNQ-YGRAGYE-------
--------------QGG-mG--SAGg----------------------------------------------
-----gGGFGGQRPE-D-V-FG--------------------------------------------------
---------DIFA---D-F-FGGRQ-----------------------------------------------
--------------------------------------SGGGRGGATRGSD-LRY--DYSITLEE-AFSGK-
Q-A-EIEIPTTETCDPCHGTGAAK--gYS---PETCGTCGGAGR--VRAQQ---------------------
-----------------GFFTMER--TCGACQGRGTVIK-----KPCGKCGGRGN-V-H-AKRKLDINIPAG
IEDGQ-----------------RIRLQGEGEAGT------MG--------GP------------KGDL--YI
FVSI-----------------------------EEHEL--------------FE-R---D------------
---------------------------------G---PNL-YA-RAPVP-FCKAAL---------G------
G----DI-E-------------M-P-TI-----SGG-----------R--ARVSIPE---------------
-----G--------AQTGKRMRLKGKGMP--SLR-SaV-------------------------AGDLYVELF
VET--PR--N--L--S----AKQKELLREFSESCD-EDTn--------------------------------
-------------pE---------------------------------------------------------
------------------------------------------------------------------------
------------hrgfisrvksffdasadae-----------------------------------------
------------------------------------------------------------------------
------------------------------------------------------------------------
------------------------------------------------------------------------
------------------------------------------------------------------------
-----------------------------
>alp_1_tr_A3TWC7_A3TWC7_PSEBH_Chaperone_protein_DnaJ_OS_Pseudooceanicola_batsensis_strain_ATCC_BAA_863_DSM_15984_KCTC_12145_HTCC/1-381
------------------------------------------------------------------------
------------------------------------------------------------------------
------------------------------------------------------------------------
------------------------------------------------------------------------
-----------------------------------------MAKRDYYDVLGLSKG--AGE-DEIKK-----
-AYRKK--AKELHPDRNA----DN--PK----AEEQ-------------------------------FKEVN
EAYD----------------------------------CLKDA-D----RKAA-YDR-FGHAAFE-------
--------------GGM--G--GGAr----------------------------------------------
-----rGGPNQGDFA-S-A-FSD--VF---------------------------------------------
--------DDLFG---D-F-MGQRG-----------------------------------------------
--------------------------------------PGGARQRATRGSD-LRY--NMRVSLED-AYEGL-
Q-K-TIQVPTSVQCTQCDGSGAEG--gSE---PATCPTCSGMGK--VRAQQ---------------------
-----------------GFFTVER--TCPTCSGAGQIIK-----NPCKACGGMGR-V-E-RDRSLSVNIPAG
VETGT-----------------RIRLGGEGEAGM------RG--------GP------------AGDL--YI
FIEV-----------------------------EPHKI--------------FE-R---D------------
---------------------------------G---PNL-FC-RVPVS-MTTAAL---------G------
G----DI-E-------------V-P-TI-----DGG-----------R--SRVKIPE---------------
-----G--------SQSGRQMRLRSKGMP--ALR-GgG-------------------------TGDMMIELA
VET--PV--N--L--T----ARQKELLREFNDLSE-ENSp--------------------------------
------------enK---------------------------------------------------------
------------------------------------------------------------------------
------------dflksvrgfwdsmkg---------------------------------------------
------------------------------------------------------------------------
------------------------------------------------------------------------
------------------------------------------------------------------------
------------------------------------------------------------------------
-----------------------------
>alp_1_tr_F1Z5Y8_F1Z5Y8_9SPHN_Heat_shock_protein_DnaJ_like_protein_OS_Novosphingobium_nitrogenifigens_DSM_19370_OX_983920_GN_Y88/1-315
------------------------------------------------------------------------
------------------------------------------------------------------------
-------------------------m----------------------------------------------
------------------------------------------------------------------------
--------------------------------------------ADPYSTLGVDRN--ATE-KDIKS-----
-AYRKL--AKELHPDRNK----DN--PK----AADR-------------------------------FAEVT
QAYD----------------------------------LLSDK-D----KRAQ-FDR-GEIDAEGnpt----
-----------apfG--------FGrg---------------------------------------------
----gpGGGQGGFRH-D-G-FEG--FGGEGh-----------------------------------------
------dIGDIFE---G-L-FGGRGGmggggq----------------------------------------
-------------------------------ggggfggFGGRRPPPPKGAN-VTY--RLAVPFVD-AATRA-
P-Q-RITL----------------------------------------------------------------
----------------------------------------------------------R-DGKTIDLKLPAG
VENGQ-----------------QVRLGGKGDAGP-------G--------G-------------FGDA--IV
TIEI-----------------------------APHAF--------------FE-R---D------------
---------------------------------G---DNI-RV-DVPIT-LDEAIN---------G------
A----KV-K-------------V-P-TV-----D-G-----------A--VMLTVAP---------------
-----G--------TTGGRTLRLKGKGFL--RKN-G-E-------------------------RGDQLVTLV
IDL--PS-----D--D----ADLRQRLEGWKDTRN-P-----------------------------------
------------------------------------------------------------------------
------------------------------------------------------------------------
------------rsrlgv------------------------------------------------------
------------------------------------------------------------------------
------------------------------------------------------------------------
------------------------------------------------------------------------
------------------------------------------------------------------------
-----------------------------
>alp_1_tr_F1Z9H5_F1Z9H5_9SPHN_Chaperone_protein_DnaJ_OS_Novosphingobium_nitrogenifigens_DSM_19370_OX_983920_GN_dnaJ_PE_3_SV_1/1-378
------------------------------------------------------------------------
------------------------------------------------------------------------
-------------------------m----------------------------------------------
------------------------------------------------------------------------
-----------------------------------------SAEIDFYELLEVERT--ADD-KTIKS-----
-AFRKL--AMRYHPDKNP----GD--QD----AEAK-------------------------------FKQIN
EAYG----------------------------------CLSDP-Q----KRAA-YDR-FGHAAFQ-------
--------------QGG-pG--GPG-----------------------------------------------
---------GGAGFG-D-GnFSD-------------------------------------------------
-------LGDIFE---T-I-FGGFG-----------------------------------------------
---------------------------------------GGGRQPARRGAD-LRY--DLEISLEE-AFHGK-
N-T-EISVEISQACEPCAGSGATP--gTA---TRRCNMCGGQGK--VRAQQ---------------------
-----------------GFFMVER--TCPTCGGRGEVIE-----KPCKHCHGEGR-V-D-KPQRLEVEVPPG
VDNGT-----------------RIRLAGKGEAGP------FG--------AP------------PGDL--YI
FLHV-----------------------------ARHKV--------------FE-R---D------------
---------------------------------G---TTL-LT-RAPIS-FTTAAL---------G------
G----SI-E-------------L-P-GL-----DGA-----------K--HVIEIPA---------------
-----G--------IQSGKQLRKRGAGMP--VLQ-GrG-------------------------AGDLVIEIH
VET--PT--R--L--S----TRQRELLREFQETET-GEE---------------------------------
------------------------------------------------------------------------
------------------------------------------------------------------------
------------cpqskgfferirdawndlte----------------------------------------
------------------------------------------------------------------------
------------------------------------------------------------------------
------------------------------------------------------------------------
------------------------------------------------------------------------
-----------------------------
>alp_1_tr_I3TMH1_I3TMH1_TISMK_Curved_DNA_binding_protein_OS_Tistrella_mobilis_strain_KA081020_065_OX_1110502_GN_cbpA_PE_4_SV_1/1-332
------------------------------------------------------------------------
------------------------------------------------------------------------
------------------------------------------------------------------------
------------------------------------------------------------------------
------------------------------------------MSRILYDRLGVAST--ASD-AEIKS-----
-AYRKL--AKKYHPDSRP----GD--KA----AEEK-------------------------------FKQIS
AAWH----------------------------------ILGDP-A----QRKR-YDA-GEIDEEGrerv---
---------aagfgG-G-gF--GAGgfgggrnagf---------------------------------sgfe
thfdgrNGGFGGGFA-D-L-FEE--ILGGRgpr---------------------------------------
----aggFSDMGG---A-G-MGGAGGg---------------------------------------------
------------------------------------gpGRGGPGMGGSVPD-TEA--RITVSFTE-AALGA-
T-R-RISLS---------------------------------------------------------------
------------------------------------------------------------GAGELDLKIPAG
ATDGT-----------------KLRLRGKGQGG--------------------------------GDL--IV
RLEV-----------------------------APHPT--------------FR-R---E------------
---------------------------------G---NDI-HL-DLPVT-LAEAVL---------G------
A----KV-D-------------V-P-TL-----D-G-----------Q--ARITVPA---------------
-----G--------SSSGRKLRLKGKGVP--ARS---G-------------------------VGDLYVHLK
IVL--PD--Q--P--D----PALQAAVKDWAEAHP-Q-----------------------------------
------------------------------------------------------------------------
------------------------------------------------------------------------
------------ldprrnlkg---------------------------------------------------
------------------------------------------------------------------------
------------------------------------------------------------------------
------------------------------------------------------------------------
------------------------------------------------------------------------
-----------------------------
>alp_1_tr_I3TRC5_I3TRC5_TISMK_Chaperone_protein_DnaJ_OS_Tistrella_mobilis_strain_KA081020_065_OX_1110502_GN_dnaJ_PE_3_SV_1/1-393
------------------------------------------------------------------------
------------------------------------------------------------------------
-------------------mprlkvq----------------------------------------------
------------------------------------------------------------------------
------------------------ST--------------TMAKADYYEMLGVARD--ADE-ATLKK-----
-AFRKL--AMQYHPDRNP----GD--AE----AEQR-------------------------------FKEIN
EAYE----------------------------------VLKDP-K----KRQA-YDQ-FGHAAFE-------
--------------AGM--G--GGR-----------------------------------------------
------GGPRGFDFG-S-S-FAD--VF---------------------------------------------
--------EDIFG---E-F-MGGGR-----------------------------------------------
---------------------------------------GGGRGGGSRGAD-MRF--DLEITLED-AFNGK-
Q-T-EITVPASATCEVCDGSGAAE--gTQ---PVTCPTCNGHGK--VRATQ---------------------
-----------------GFFTIER--TCPACHGVGRVIK-----DPCKNCGGAGR-V-R-RDKTLAVNIPAG
VEDGM-----------------RIRLSGEGEAGV------RG--------GP------------PGDL--YI
FLAV-----------------------------APHPV--------------FQ-R---D------------
---------------------------------G---VDV-SC-RVPIP-MTRAAL---------G------
G----TV-E-------------V-P-TL-----EGA-----------R--VRLNIPA---------------
-----G--------TQSGHQFRLRSKGMP--SVQgRgG-------------------------RGDMYVIIN
VET--PV--N--L--S----ARQRELLEEFEREGS-EGG---------------------------------
------------------------------------------------------------------------
------------------------------------------------------------------------
------------tssspqsegffakvkelwsdltd-------------------------------------
------------------------------------------------------------------------
------------------------------------------------------------------------
------------------------------------------------------------------------
------------------------------------------------------------------------
-----------------------------
>alp_1_tr_K5XTE2_K5XTE2_9PROT_Chaperone_protein_DnaJ_OS_Acidocella_sp_MX_AZ02_OX_1214225_GN_dnaJ_PE_3_SV_1/1-382
------------------------------------------------------------------------
------------------------------------------------------------------------
------------------------------------------------------------------------
------------------------------------------------------------------------
-----------------------------------------MAKQDYYATLGVARG--ASA-DELKK-----
-AYRKL--AMQYHPDRNP----GD--TA----AEAK-------------------------------FKELN
EAYD----------------------------------VLKDD-Q----KRAA-YDR-FGHSAFE-------
--------------NGG--M--G-------------------------------------------------
---------GGGGFG-G-G-FGG--FEGG-------------------------------------------
-------LGDIFE---Q-M-FGGGG-----------------------------------------------
---------------------------------------RRGAERAQTGAD-IKA--AVTIDLTE-AFAGT-
K-A-NVRVATRMACDACNGSGSADk-nAS---ADSCATCGGAGR--VRAQQ---------------------
-----------------GFFVVER--TCPTCGGSGHTVR-----NPCRVCSGAGT-V-P-RERTLAVQIPAG
VEDGT-----------------RIRLAGEGEAGP------RG--------AQ------------PGDL--YV
HVAI-----------------------------RPHAI--------------FQ-R---D------------
---------------------------------G---ANI-FC-RVPLR-MAQAAL---------G------
G----EI-E-------------V-P-AI-----DGS-----------A--ARVKIPA---------------
-----G--------TQSGDQFRLRAKGFS--VLR-StQ-------------------------RGDMYIQVA
VET--PQ--N--L--T----KRQRELLEQFDQESA-SHQ---------------------------------
------------------------------------------------------------------------
------------------------------------------------------------------------
------------agspehegffakvkdflkgvaegn------------------------------------
------------------------------------------------------------------------
------------------------------------------------------------------------
------------------------------------------------------------------------
------------------------------------------------------------------------
-----------------------------
>alp_1_tr_K5YN49_K5YN49_9PROT_Chaperone_DnaJ_domain_containing_protein_OS_Acidocella_sp_MX_AZ02_OX_1214225_GN_MXAZACID_06286_PE_/1-297
------------------------------------------------------------------------
------------------------------------------------------------------------
------------------------------------------------------------------------
------------------------------------------------------------------------
------------------------------------------MADDPYKILGVKKE--ASA-DEIRS-----
-AYRKL--AKKHHPDLNP----GN--KA----AEET-------------------------------FKSIS
GAYD----------------------------------LLSDA-E----KRGK-YDR-GEIDASG-------
--------------AER-pQ--AQSw----------------------------------------------
-----rQ-YAEAGPG-E-R-YAY--SGAGGg-----------------------------------------
-----adFEDLFG---N-I-FN--------------------------------------------------
----------------------------------------QRPRGPAKGRD-RQY--SLEVGFLE-AVSGA-
T-R-RITL----------------------------------------------------------------
----------------------------------------------------------P-DGGTLDVKIPPG
TEEGD-----------------ILRLRGKGDPGA------KG--------GP------------DGDA--LI
EIHI-----------------------------APHKF--------------YR-R---L------------
---------------------------------G---RNI-HM-EVPVS-MKEAVL---------G------
A----KI-T-------------L-P-TP-----A-G-----------D--VAMTIRP---------------
-----G--------TESGTEMRLRGRGVP-aHGK-H-E-------------------------AGDLHVKLN
VVI--GP-----A--D----AALKTFLEGWE-----------------------------------------
------------------------------------------------------------------------
------------------------------------------------------------------------
------------qpgfnpreglk-------------------------------------------------
------------------------------------------------------------------------
------------------------------------------------------------------------
------------------------------------------------------------------------
------------------------------------------------------------------------
-----------------------------
>alp_1_tr_K9HPL0_K9HPL0_9PROT_Chaperone_protein_DnaJ_OS_Caenispirillum_salinarum_AK4_OX_1238182_GN_dnaJ_PE_3_SV_1/1-384
------------------------------------------------------------------------
------------------------------------------------------------------------
------------------------------------------------------------------------
------------------------------------------------------------------------
-----------------------------------------MSKRDYYEVLGVSKG--AGA-DELKK-----
-AYRKQ--AMKYHPDRNP----GD--AE----AEAR-------------------------------FKELN
EAYD----------------------------------VLKDD-Q----KRAA-YDR-FGHGAFE-------
--------------GGM--G--GA------------------------------------------------
-------GAGAGGFS-D---FSS--AFGGG------------------------------------------
-------FADIFD---E-M-FGGGMR----------------------------------------------
-------------------------------------gGGRGRGGPARGHD-LRY--NMDITLEE-AFHGK-
K-A-TIQVPTGVQCEACDGSGAKS--gSG---VSNCGTCGGIGR--VRAQQ---------------------
-----------------GFFTIER--TCPTCGGEGQVIK-----DPCGECGGTGR-Q-H-KEKTLEVTVPAG
VEDGT-----------------RIRLAGEGEAGM------RG--------AP------------PGDL--YI
FLTI-----------------------------KPHRI--------------FQ-R---D------------
---------------------------------G---ANI-MC-RVPIP-MTTAAL---------G------
G----SI-E-------------V-P-AI-----DGT-----------K--ARVTIPA---------------
-----G--------TQTGQQFRLKGKGMS--VLR-SpL-------------------------RGDMFIEAA
VET--PV--N--L--T----KRQKELLEEFAEAGG-EKD---------------------------------
------------------------------------------------------------------------
------------------------------------------------------------------------
------------qspessgffkrvkelwddltd---------------------------------------
------------------------------------------------------------------------
------------------------------------------------------------------------
------------------------------------------------------------------------
------------------------------------------------------------------------
-----------------------------
>alp_1_tr_K9HFS8_K9HFS8_9PROT_DnaJ_class_molecular_chaperone_CbpA_OS_Caenispirillum_salinarum_AK4_OX_1238182_GN_C882_1347_PE_4_S/1-325
------------------------------------------------------------------------
------------------------------------------------------------------------
------------------------------------------------------------------------
------------------------------------------------------------------------
-------------------------------------------MRDPYTVLGVSKS--ASQ-DEIKK-----
-AYRRL--ARTMHPDLHP----GD--TK----AADR-------------------------------FKEIN
AAYG----------------------------------LLGDA-D----KRAR-YDR-GEVDADGnpr----
----------hpgfGGG-aG--GGSyrwrntg--------------------------------------ag
gggsrtGGPFGFDF-------DT--AFGDD------------------------------------------
---------DLFS---D-I-FARASRgr--------------------------------------------
-----------------------------------ggpGAGSRPPPRKGPD-SHY--RLTVSFAE-AATGT-
T-R-RVRL----------------------------------------------------------------
----------------------------------------------------------S-NGKTLDVKIPPR
SEDGA-----------------TLRLKGQGLSTP------GV--------AT------------PGDA--LV
EITI-----------------------------KPGGP--------------FR-Y---E------------
---------------------------------G--aDDV-VA-SVPVT-LKEAVL---------G------
A----KV-T-------------V-P-TL-----T-G-----------R--VAVTVPE---------------
-----G--------SNGGTTLRLRGKGAP--RKD-GsG-------------------------HGDLLVRLQ
IVL--PD--P--K--D----KALKDFLSRWNPE---------------------------------------
------------------------------------------------------------------------
------------------------------------------------------------------------
------------gadedvrarlfed-----------------------------------------------
------------------------------------------------------------------------
------------------------------------------------------------------------
------------------------------------------------------------------------
------------------------------------------------------------------------
-----------------------------
>alp_1_tr_M5F230_M5F230_9RHIZ_Chaperone_protein_DnaJ_OS_Mesorhizobium_sp_STM_4661_OX_1297570_GN_dnaJ_PE_3_SV_1/1-376
------------------------------------------------------------------------
------------------------------------------------------------------------
------------------------------------------------------------------------
------------------------------------------------------------------------
------------------------------------------MKADFYETLGVEKG--ADD-KELKS-----
-AFRKL--AMQFHPDRNP----GD--HS----CEHK-------------------------------FKEIN
EAYE----------------------------------TLKDP-Q----KRAA-YDR-FGHAAFE-------
--------------QGG-mN--GGA-----------------------------------------------
------QGFGAGGFA-D-I-FE--------------------------------------------------
---------DIFG---D-M-MGGRQ-----------------------------------------------
---------------------------------------RRSSGGRERGAD-LRY--NMEITLEE-AFAGK-
T-A-QIHVPASISCTECSGSGAKP--gTQ---PVTCSMCNGHGK--VRATQ---------------------
-----------------GFFSIER--TCPQCQGRGQTIK-----EPCPKCAGQGR-V-T-EERSLSVNIPAG
IEDGT-----------------RIRLANEGEAGL------RG--------GP------------SGDL--YI
FLAV-----------------------------RPHEF--------------FQ-R---D------------
---------------------------------G---ADL-YC-KVPIS-MTTAAL---------G------
G----SF-E-------------V-A-TL-----DG------------T-qTKVKVPE---------------
-----G--------TQNGRQFRLKGKGMP--VLR-QpN-------------------------VGDLYIQTA
VET--PQ--N--L--S----RRQRELLEEFEQLSS-QDN---------------------------------
------------------------------------------------------------------------
------------------------------------------------------------------------
------------spqssgffarmkdffeafger---------------------------------------
------------------------------------------------------------------------
------------------------------------------------------------------------
------------------------------------------------------------------------
------------------------------------------------------------------------
-----------------------------
>alp_1_tr_M5F882_M5F882_9RHIZ_Heat_shock_protein_DnaJ_OS_Mesorhizobium_sp_STM_4661_OX_1297570_GN_MESS4_430009_PE_4_SV_1/1-308
------------------------------------------------------------------------
------------------------------------------------------------------------
------------------------------------------------------------------------
------------------------------------------------------------------------
-------------------------------------------MRDPYEVLGVAKN--ASA-KDIKS-----
-AYRKL--AKKHHPDQNP----ND--PK----AKDR-------------------------------FAAAN
QAYE----------------------------------IVGDE-K----ARAA-FDR-GEIDADG-------
--------------KPR-fQ--GFE-----------------------------------------------
------GAAGGGDPF-S-G-FRR--QQGPGgsrfefrsg-------------------------------rp
ggdpfdgNSDIFS---Q-I-FGDAFSga--------------------------------------------
-----------------------------------rgaGAGERWQAQPGAD-LNV--TLDITIEE-AATAE-
K-V-TAMF----------------------------------------------------------------
----------------------------------------------------------P-DGRKIAVKLPAY
VEDGQ-----------------TIRLKGQGEQGP-----------------Q------------PGDA--LV
KIHF-----------------------------RRHPR--------------YR-V---D------------
---------------------------------G---RDL-HA-DLPVA-LADAVL---------G------
A----KV-A-------------V-E-TP-----T-G-----------K--LAVNVPA---------------
-----W--------SSSDKVLRLKGRGLP--EKA-G-G-------------------------HGDLYAHVR
LML--PE--G--G--D----SDLEALLR--------------------------------------------
------------------------------------------------------------------------
------------------------------------------------------------------------
------------rrkg--------------------------------------------------------
------------------------------------------------------------------------
------------------------------------------------------------------------
------------------------------------------------------------------------
------------------------------------------------------------------------
-----------------------------
>alp_1_tr_A0A085FN03_A0A085FN03_9BRAD_Chaperone_protein_DnaJ_OS_Bosea_sp_LC85_OX_1502851_GN_dnaJ_PE_3_SV_1/1-379
------------------------------------------------------------------------
------------------------------------------------------------------------
------------------------------------------------------------------------
------------------------------------------------------------------------
-----------------------------------------MSKRDYYEILGVSKT--ASE-AELKS-----
-AFRKL--AMQCHPDRHP----GD--KG----AEAK-------------------------------FKELN
EAYQ----------------------------------VLADG-Q----KRGA-YDR-YGHQAFE-------
--------------NGG--G--G-------------------------------------------------
-------PGGGADFS-D-F-MS--------------------------------------------------
---------DIFD---S-F-FGDARGr---------------------------------------------
-------------------------------------gGPRGANGRERGAD-LRY--NLEIGLED-AFAGK-
S-A-SIRVPTSIACESCSGTGAKP--gST---SRQCPTCGGHGR--VRANQ---------------------
-----------------GFFSVER--TCPTCNGRGEVID-----DPCKNCSGAGR-V-T-RERTLSVNIPAG
VEDGT-----------------RIRLAGEGEAGL------RG--------GP------------AGDL--YI
FLSI-----------------------------RPHAI--------------FQ-R---D------------
---------------------------------G---ADL-FC-RVPLG-LTSAAL---------G------
G----EI-E-------------V-P-TL-----TGE-----------K--ARVKIPE---------------
-----G--------TQNGKQFRLKAKGMS--VLR-SrE-------------------------VGDLYIEVV
VET--PQ--K--L--T----ARQRELLLEFERECS-G-----------------------------------
------------------------------------------------------------------------
------------------------------------------------------------------------
------------athpetagffgrvkeflggmsggaa-----------------------------------
------------------------------------------------------------------------
------------------------------------------------------------------------
------------------------------------------------------------------------
------------------------------------------------------------------------
-----------------------------
>alp_1_tr_A0A085F5X9_A0A085F5X9_9BRAD_Heat_shock_protein_DnaJ_OS_Bosea_sp_LC85_OX_1502851_GN_FG93_04356_PE_4_SV_1/1-305
------------------------------------------------------------------------
------------------------------------------------------------------------
------------------------------------------------------------------------
------------------------------------------------------------------------
-------------------------------------------MRDPYQVLGVAPG--ASE-AEIKK-----
-AYRRR--AKDLHPDRNQ----DD--PK----AQDR-------------------------------FSELN
SAYE----------------------------------IVGDE-T----KRKQ-FDR-GEIDAEGkpkf---
----------qgfeG-M-------Ga----------------------------------------------
-----gRGGRAGGFE-F-N-FGQ--GG--Gapfgrg------------------------------------
gadqgfdPADIFG---S-L-FGDAARr---------------------------------------------
-------------------------------------gGSRARHEPQKPPE-QSF--TLSVSLAE-AATGA-
T-R-RVKL----------------------------------------------------------------
----------------------------------------------------------P-HGREVDVTIPEG
VADGK-----------------VMRLRGLGQTDP------FS--------GE------------AGDL--LM
TIKV-----------------------------KPDPR--------------FT-I---E------------
---------------------------------G---HDL-RT-RVAVP-LATAVL---------G------
G----PL-H-------------V-P-TL-----T-G-----------A--VEMNIPP---------------
-----L--------TGTTKQFRLRGKGLK--GEK-G-H-------------------------HGDLFVAID
IEM--PG--K-----D----PELTALMK--------------------------------------------
------------------------------------------------------------------------
------------------------------------------------------------------------
------------arse--------------------------------------------------------
------------------------------------------------------------------------
------------------------------------------------------------------------
------------------------------------------------------------------------
------------------------------------------------------------------------
-----------------------------
>alp_1_tr_A0A0B4WYB3_A0A0B4WYB3_9RHIZ_Chaperone_protein_DnaJ_OS_Rhizobium_gallicum_bv_gallicum_R602_OX_1418105_GN_dnaJ_PE_3_SV_1/1-380
------------------------------------------------------------------------
------------------------------------------------------------------------
------------------------------------------------------------------------
------------------------------------------------------------------------
-----------------------------------------MAKADFYETLGVAKT--ADE-KELKS-----
-AFRKL--AMKYHPDKNP----DD--KS----AEIK-------------------------------FKEIN
EAYE----------------------------------TLKDP-Q----KRAA-YDR-YGHAAFE-------
--------------HGG-mG-aGGFgg---------------------------------------------
----gaGFAGGGGFS-D-I-FE--------------------------------------------------
---------DIFG---E-M-MGGGRG----------------------------------------------
--------------------------------------RQRSSGGRERGAD-LRY--NMEISLEE-AFSGK-
T-A-QIRVPTSITCDMCSGSGAKP--gTQ---PKTCGTCQGSGR--VRAAQ---------------------
-----------------GFFSIER--TCPTCHGRGQTIP-----DPCPKCHGQGR-V-T-EERSLSVNIPAG
IEDGT-----------------RIRLQGEGEAGT------RG--------GP------------AGDL--YI
FLSV-----------------------------KPHEF--------------YQ-R---D------------
---------------------------------G---ADL-YC-AVPIS-MTTAAL---------G------
G----TF-D-------------V-A-TL-----DGT-----------K--SRVTVPE---------------
-----G--------TQAGKQFRLKGKGMP--VLR-SsQ-------------------------TGDLYIQIQ
IET--PQ--K--L--S----KRQRELLQEFEQLSS-KEN---------------------------------
------------------------------------------------------------------------
------------------------------------------------------------------------
------------npestgffarmkeffeg-------------------------------------------
------------------------------------------------------------------------
------------------------------------------------------------------------
------------------------------------------------------------------------
------------------------------------------------------------------------
-----------------------------
>alp_1_tr_A0A0B4XGT1_A0A0B4XGT1_9RHIZ_Curved_DNA_binding_protein_CbpA_OS_Rhizobium_gallicum_bv_gallicum_R602_OX_1418105_GN_cbpA_/1-304
------------------------------------------------------------------------
------------------------------------------------------------------------
------------------------------------------------------------------------
------------------------------------------------------------------------
------------------------------------------MNQNPYELLGVKPD--ANQ-KEIQS-----
-AFRKL--AKKFHPDLNP----GD--KR----AETR-------------------------------FKDIS
AAYE----------------------------------LLSDE-E----KRAR-FDR-GEIDMTG-------
--------------AEQ--A--PRNyyrd-------------------------------------------
-yasasGPGGPYHNT-S-G-FAD--FGD--------------------------------------------
-------ADDPFA---S-F-FSRRS-----------------------------------------------
----------------------------------------GGAQFRAQGMD-RQF--SMEVDFLD-AVNGA-
R-K-QVRL----------------------------------------------------------------
----------------------------------------------------------P-DGPPLDVQIPAG
TRDGQ-----------------MLRLRGKGEPGI------GG--------GP------------AGDA--LI
DIRV-----------------------------RPHRF--------------FT-R---D------------
---------------------------------G---DDI-RL-ELPVS-LSEAVL---------G------
G----KV-R-------------V-P-TP-----S-G-----------P--VNLTLPP---------------
-----Y--------SNTGKVLRLKGKGVV--RRG-G-E-------------------------QGDVYVTLK
IVL--PD--K--P--D----DRLTAFVKDWAETSA-QDP---------------------------------
------------------------------------------------------------------------
------------------------------------------------------------------------
------------rrsmev------------------------------------------------------
------------------------------------------------------------------------
------------------------------------------------------------------------
------------------------------------------------------------------------
------------------------------------------------------------------------
-----------------------------
>alp_1_tr_A0A0D8CEV1_A0A0D8CEV1_9PROT_Molecular_chaperone_DnaJ_OS_Thalassospira_sp_HJ_OX_1616823_GN_UF64_10455_PE_4_SV_1/1-310
------------------------------------------------------------------------
------------------------------------------------------------------------
-------------------------m----------------------------------------------
------------------------------------------------------------------------
--------------------------------------------QDPYKTLGVAKT--ASQ-DEIKK-----
-AYRKL--ARELHPDVNP----GD--AK----IEER-------------------------------FKKVS
SAYH----------------------------------LLGDA-E----RRKK-FDN-GEIDVDGrets---
----------pfarGGG--G----------------------------------------------------
------HAGGGFGGG-D-P-FGG--FSGAN------------------------------------------
-------AEDIFD---E-I-FGKGRGrgggg-----------------------------------------
---------------------------------gfggfGGERKPKKVKGPN-ISY--ELSLDFSE-AILGT-
T-K-RINL----------------------------------------------------------------
----------------------------------------------------------A-SGKSLEVRIPPG
SENEQ-----------------TLRLKGQGMAGM------NG--------GE------------AGDA--LI
KLHV-----------------------------HPDKT--------------FR-R---Q------------
---------------------------------G---NDI-HC-DLAIS-LSEAIL---------G------
G----SI-E-------------V-P-IV-----D-G-----------K--VNMKLPA---------------
-----N--------ANSGTKLRLRGKGAP--YDR-GnK-------------------------RGDQYVHLT
VKL--PE--E--R--D----EELIEFIKDWSEKHP-Y-----------------------------------
------------------------------------------------------------------------
------------------------------------------------------------------------
------------kar---------------------------------------------------------
------------------------------------------------------------------------
------------------------------------------------------------------------
------------------------------------------------------------------------
------------------------------------------------------------------------
-----------------------------
>alp_1_tr_A0A0D8CD78_A0A0D8CD78_9PROT_Chaperone_protein_DnaJ_OS_Thalassospira_sp_HJ_OX_1616823_GN_dnaJ_PE_3_SV_1/1-383
------------------------------------------------------------------------
------------------------------------------------------------------------
------------------------------------------------------------------------
------------------------------------------------------------------------
-----------------------------------------MAKEDYYELLGVSKD--ASA-AELKS-----
-AYRKQ--AMKYHPDKNP----GD--TE----AEVK-------------------------------FKQVN
EAYE----------------------------------VLKDQ-E----KRAA-YDR-FGHAAFE-------
--------------QGG--P--G-------------------------------------------------
---------GGGGFG-G-G-FGG--GFGGG------------------------------------------
------gFADVFD---E-I-FGAMGG----------------------------------------------
-------------------------------------gRRGGGGGSSRGAD-LRY--NMAITLEE-AFEGK-
K-A-EITIPGSVQCDECDGTGAEP--gSQ---PVTCPTCNGHGK--VRAQQ---------------------
-----------------GFFTIER--TCPSCHGKGKMVK-----NPCKACHGVGR-V-E-KEKTLQVTIPAG
VEDAT-----------------RIRLAGEGEAGT------NG--------AP------------PGDL--YI
FLDI-----------------------------QHHRF--------------FQ-R---E------------
---------------------------------S---ANL-YC-RIPIP-MSKAAL---------G------
G----TI-E-------------V-P-TI-----EGT-----------R--TRINIPA---------------
-----G--------TQSGQQLRLRGKGMT--ILR-SqA-------------------------RGDMFVEVS
VET--PV--N--L--T----DRQKELLEEFDEISR-EEGs--------------------------------
------------hpE---------------------------------------------------------
------------------------------------------------------------------------
------------segffskmkeiwkdltd-------------------------------------------
------------------------------------------------------------------------
------------------------------------------------------------------------
------------------------------------------------------------------------
------------------------------------------------------------------------
-----------------------------
>alp_1_tr_A0A0D6MLX8_A0A0D6MLX8_9PROT_Chaperone_protein_DnaJ_OS_Tanticharoenia_sakaeratensis_NBRC_103193_OX_1231623_GN_dnaJ_PE_3/1-378
------------------------------------------------------------------------
------------------------------------------------------------------------
-------------------------m----------------------------------------------
------------------------------------------------------------------------
-----------------------------------------ATKMDFYAVLEVTRD--ASP-EVLKK-----
-AYRKQ--AMKYHPDRNP----GD--AS----AEQK-------------------------------FKEVN
EAYD----------------------------------ILKDD-Q----KRAA-YDQ-YGHAAFE-------
--------------GGG--P--G-------------------------------------------------
-------AGG----------FGG--FEAGG------------------------------------------
-------LGDIFE---Q-M-FGDMM-----------------------------------------------
--------------------------------------GGRRGGRRRTGAD-VQV--QVEISLTE-AFSGV-
T-K-PVEIRTRITCEACDGTGSADk-dAG---SSTCPTCHGAGK--VRAQQ---------------------
-----------------GFFLVER--ACPTCHGAGKVVR-----NPCRVCHGAGT-T-Q-ETRTLDVQIPAG
VEDGT-----------------RIRMPGAGEAGG------QG--------VQ------------PGDL--YV
HVGV-----------------------------LAHEI--------------FQ-R---D------------
---------------------------------G---ANI-YC-RVPLR-MTQAAL---------G------
T----EV-E-------------V-P-VI-----DGS-----------R--AKVKIPP---------------
-----A--------TQTGENFRLRGKGFS--VLR-SaA-------------------------RGDMYIQVA
VET--PQ--R--L--T----KRQRELLEEFEAEAG-ADH---------------------------------
------------------------------------------------------------------------
------------------------------------------------------------------------
------------ataspenagffskvrdffegka--------------------------------------
------------------------------------------------------------------------
------------------------------------------------------------------------
------------------------------------------------------------------------
------------------------------------------------------------------------
-----------------------------
>alp_1_tr_A0A0D6MHE5_A0A0D6MHE5_9PROT_Chaperone_protein_DnaJ_OS_Tanticharoenia_sakaeratensis_NBRC_103193_OX_1231623_GN_Tasa_003_/1-314
------------------------------------------------------------------------
------------------------------------------------------------------------
------------------------------------------------------------------------
------------------------------------------------------------------------
------------------------------------------MSSDPYETLGVARG--ASD-DDIKR-----
-AYRSL--AKKYHPDRNK----GD--TQ----AEER-------------------------------FKAVG
AAYG----------------------------------ILGDS-E----KRAR-FDR-GEIDANGqer----
-----------apfGAG-fG--GGG-----------------------------------------------
------AYAGGGGPR-G-G-FGG--FEGASe-----------------------------------------
-----edLGAFFS---D-M-FSGGFQgdf-------------------------------------------
-----------------------------------qpgGAAGRRTPRRGAD-RSF--RLTVPFVD-AVLGT-
T-S-RVTL----------------------------------------------------------------
----------------------------------------------------------P-DGGTLDVRIPPG
IEEGQ-----------------TLRLRGKGSPGR------KGpq----geGP------------PGDA--LI
EVSI-----------------------------APDAR--------------FT-R---D------------
---------------------------------G---TTV-RA-TVAID-LRTAVL---------G------
G----KL-T-------------V-P-TP-----K-G-----------D--VTMTVPR---------------
-----H--------SDTGRVLRLAGRGVS--AHG-SaP-------------------------AGDLLVTLE
IHL--GK-----V--D----PKLEA-----------------------------------------------
------------------------------------------------------------------------
------------------------------------------------------------------------
------------flageteaaqkag-----------------------------------------------
------------------------------------------------------------------------
------------------------------------------------------------------------
------------------------------------------------------------------------
------------------------------------------------------------------------
-----------------------------
>alp_1_tr_A0A0Q8B0Y8_A0A0Q8B0Y8_9RHIZ_Chaperone_protein_DnaJ_OS_Rhizobium_sp_Root564_OX_1736563_GN_dnaJ_PE_3_SV_1/1-376
------------------------------------------------------------------------
------------------------------------------------------------------------
------------------------------------------------------------------------
------------------------------------------------------------------------
-----------------------------------------MAKADFYETLGVSRS--ADE-KELKS-----
-AFRKL--AMKYHPDKNP----DD--AE----SEKK-------------------------------FKEIN
EAYE----------------------------------TLKDP-Q----KRAA-YDR-FGHAAFE-------
--------------HGG-mG--GGGg----------------------------------------------
-----gGGFASGGFS-D-I-FE--------------------------------------------------
---------DIFG---E-M-MGGGR-----------------------------------------------
--------------------------------------ARRSSGGRERGAD-LRY--NMEISLEE-AFAGK-
T-A-QIRVPTSITCDVCSGSGAKP--gTS---PKTCGTCQGSGR--VRAAQ---------------------
-----------------GFFSVER--TCPTCHGRGQTIT-----DPCTKCHGQGR-V-T-EERSLSVNIPAG
IEDGT-----------------RIRLQGEGEAGM------RG--------GP------------SGDL--YI
FLSV-----------------------------RPHEF--------------FQ-R---D------------
---------------------------------G---ADL-YC-AVPIS-MTTAAL---------G------
G----TF-D-------------V-T-TL-----DGT-----------K--SRVTVPE---------------
-----G--------TQPGKQFRLKGKGMP--VLR-SaQ-------------------------TGDLYIQIQ
IET--PQ--K--L--T----KRQRELLQEFEEISS-KDN---------------------------------
------------------------------------------------------------------------
------------------------------------------------------------------------
------------npestgffarmkeffdg-------------------------------------------
------------------------------------------------------------------------
------------------------------------------------------------------------
------------------------------------------------------------------------
------------------------------------------------------------------------
-----------------------------
>alp_1_tr_A0A0Q8BBR9_A0A0Q8BBR9_9RHIZ_Molecular_chaperone_DnaJ_OS_Rhizobium_sp_Root564_OX_1736563_GN_ASD74_09960_PE_4_SV_1/1-372
------------------------------------------------------------------------
------------------------------------------------------------------------
------------------------------------------------------------------------
------------------------------------------------------------------------
-------------------------------------------MRDPYSILGVKRD--ADS-DEIKA-----
-AWRSK--AKTVHPDHNR----DD--PD----ANAR-------------------------------FTEIG
QAYD----------------------------------LLKDP-K----KRGL-YDQ-ARRASDGkq-----
------------reQ---------Timqkreaareaarqaaerakaaeklmeelaraqarnekataeseegp
satttsGSTKPETPE-D-M-LER--IFGAEakvkggad--------------------------------lg
ksgmagsA-----------------Edasaqeaaeagn----------------------------------
-------------------------svaigffnalirrFKPAPPVVEKAPD-MTA--EAIVTVSD-IIAQK-
Q-V-TLRM----------------------------------------------------------------
----------------------------------------------------------P-DEREVRFQLPVG
ATDGH-----------------VVRLKGQGLKLP-------D--------AP------------RGDL--VV
TVLT-----------------------------ARDDA--------------FT-V---K------------
---------------------------------G---YDI-HM-SLPIA-LADAVL---------G------
C----EA-K-------------V-Q-SP-----R-G-----------E--QQLSVPA---------------
-----W--------SGSDKAIHVPGKGLQ--KDD-G-T-------------------------FGDLVVELR
IVL--LE--T--P--D----AKVTDLMRHMRE----------------------------------------
------------------------------------------------------------------------
------------------------------------------------------------------------
------------glyl--------------------------------------------------------
------------------------------------------------------------------------
------------------------------------------------------------------------
------------------------------------------------------------------------
------------------------------------------------------------------------
-----------------------------
>alp_1_tr_A0A0S6X5Y8_A0A0S6X5Y8_9SPHN_Chaperone_protein_DnaJ_OS_Novosphingobium_sp_MBES04_OX_1206458_GN_dnaJ_PE_3_SV_1/1-382
------------------------------------------------------------------------
------------------------------------------------------------------------
-----------------------msa----------------------------------------------
------------------------------------------------------------------------
------------------------------------------TEIDYYELLEVSRD--ADD-KTIKS-----
-AYRRM--AMRFHPDKNP----GD--AE----AESR-------------------------------FKQCS
EAYD----------------------------------VLKDP-Q----KRAA-YDR-FGHAAFQ-------
--------------QGM--G--GGGgh---------------------------------------------
---gggMGAEFGDIG-D-I-F---------------------------------------------------
--------ESIFG---S-A-FGGGA-----------------------------------------------
---------------------------------------GGGRQQARRGAD-LPF--DMEISLED-AFKGR-
K-T-EITIEVSQPCEPCEGSGAEP--gTG---KRGCSMCNGHGK--VRAQQ---------------------
-----------------GFFIVER--TCPTCHGRGEVIE-----KPCRACGGEGR-V-D-KPQTIEVDVPPG
VDNGT-----------------RIRLAGKGEAGP------FG--------AP------------PGDL--YI
FLHV-----------------------------KRHKV--------------FE-R---E------------
---------------------------------G---TTL-LT-RVPIT-FTTAAL---------G------
G----SI-E-------------I-P-GI-----DG------------E-mIALDIPA---------------
-----G--------IQSGKQLRKRGAGMP--VLQ-GrG-------------------------RGDLVIEIT
VET--PT--K--L--S----ARQKEILRELQETET-GDE---------------------------------
------------------------------------------------------------------------
------------------------------------------------------------------------
------------cpqskgffdrikdawsdltd----------------------------------------
------------------------------------------------------------------------
------------------------------------------------------------------------
------------------------------------------------------------------------
------------------------------------------------------------------------
-----------------------------
>alp_1_tr_A0A0S6WZY0_A0A0S6WZY0_9SPHN_Molecular_chaperone_DnaJ_OS_Novosphingobium_sp_MBES04_OX_1206458_GN_MBENS4_1644_PE_4_SV_1/1-322
------------------------------------------------------------------------
------------------------------------------------------------------------
------------------------------------------------------------------------
------------------------------------------------------------------------
------------------------------------------MATDPYTTLGIARG--ASE-KDIKS-----
-AYRKL--AKELHPDRNK----DN--PK----AAER-------------------------------FSDVT
RAYD----------------------------------LLSDK-E----KRAQ-FDR-GEIDAEGnpt----
----------mpfgAGG--F--GGGg----------------------------------------------
-----gHRSGMGGGA-G-G-FGG--FGGNDg-----------------------------------------
-----idLEDLFG---G-I-FGGGGQrggpggm---------------------------------------
------------------------------gggmgggfGGGRSRSAPRGAN-VNY--RLSVSLTD-AAELA-
N-Q-RITL----------------------------------------------------------------
----------------------------------------------------------S-DGKTIDLKLPKG
VEDGT-----------------QMRLSGKGEPGP----------------GG------------AGDA--II
TISI-----------------------------AHHPY--------------FE-R---D------------
---------------------------------G---DDL-RL-DLPIT-LDEALS---------G------
A----KV-R-------------A-P-TA-----S-G-----------A--VMLTVPA---------------
-----G--------SSSGKTLRLKGKGMT--RKD-G-T-------------------------RGDELIRLE
ITL--PE--G--D--E----DLAKR-LEGWKDAR--------------------------------------
------------------------------------------------------------------------
------------------------------------------------------------------------
------------nvrermgg----------------------------------------------------
------------------------------------------------------------------------
------------------------------------------------------------------------
------------------------------------------------------------------------
------------------------------------------------------------------------
-----------------------------
>alp_1_tr_A0A084UCT7_A0A084UCT7_9RHIZ_Molecular_chaperone_DnaJ_OS_Nitratireductor_basaltis_OX_472175_GN_EL18_01813_PE_4_SV_1/1-311
------------------------------------------------------------------------
------------------------------------------------------------------------
-------------------------m----------------------------------------------
------------------------------------------------------------------------
--------------------------------------------KNPYDVLGVSKG--ASE-KEIKS-----
-AFRKL--AKQYHPDQRP----DD--PK----AKER-------------------------------FAEIS
QAYD----------------------------------IIGNA-K----SRTA-YDN-GEIDETG-------
--------------KPR--F--H-------------------------------------------------
-------GFEGGAHG-D-P-FAG--FRRGGsrghsshfefha------------------------ggadga
gfggediFSEIFG---Q-A-FGGGSRa---------------------------------------------
------------------------------------raSRGKQQRPEGMGD-TNV--ALGVTIEE-IATAA-
K-V-TAQF----------------------------------------------------------------
----------------------------------------------------------P-DGRKLAVKLPRY
VEDGQ-----------------TIRLKGQGNETP-------F--------GQ------------RGDA--LV
KLRF-----------------------------KPHPR--------------YR-I---E------------
---------------------------------G---RDL-HV-DLPVS-LKDAVL---------G------
A----KV-P-------------V-E-TP-----T-G-----------K--LAVRVPE---------------
-----W--------SSSDKTLRLKGRGLP--LKT-G-G-------------------------EGDLYVHVR
IML--PE--G--G--D----PELEALFRR-------------------------------------------
------------------------------------------------------------------------
------------------------------------------------------------------------
------------qea---------------------------------------------------------
------------------------------------------------------------------------
------------------------------------------------------------------------
------------------------------------------------------------------------
------------------------------------------------------------------------
-----------------------------
>alp_1_tr_A0A084U669_A0A084U669_9RHIZ_Chaperone_protein_DnaJ_OS_Nitratireductor_basaltis_OX_472175_GN_dnaJ_PE_3_SV_1/1-374
------------------------------------------------------------------------
------------------------------------------------------------------------
------------------------------------------------------------------------
------------------------------------------------------------------------
------------------------------------------MKADFYETLSVSRN--ADE-KELKS-----
-AFRKL--AMKYHPDRNP----GD--DE----AERK-------------------------------FKEIN
EAYE----------------------------------TLRDP-Q----KRAA-YDR-FGHAAFE-------
--------------NGG-mG--GGG-----------------------------------------------
------QGFGGGGFA-D-I-FE--------------------------------------------------
---------DIFG---D-M-MGARQ-----------------------------------------------
----------------------------------------RRSASRDRGAD-LRY--NMEITLEE-AFTGK-
T-A-QIHVPTSIACDECSGSGAKP--gTS---PTQCGLCHGSGR--VRAAQ---------------------
-----------------GFFSIER--TCPQCHGRGQTIS-----DPCAKCAGQGR-V-T-EERQLSVNIPAG
IEDGT-----------------RIRLAGEGEAGL------RG--------GP------------SGDL--YI
FLSV-----------------------------KPHEF--------------FQ-R---D------------
---------------------------------G---ADL-YC-KVPIS-MTTAAL---------G------
G----AF-E-------------V-A-TL-----DG------------T-qTRVKVPE---------------
-----G--------TQNGRQFRLRGKGMP--ILR-QpQ-------------------------VGDLYIQVA
VET--PQ--N--L--N----KKQRDLLEEFERISS-KEN---------------------------------
------------------------------------------------------------------------
------------------------------------------------------------------------
------------spqstgffsrmkdffesfse----------------------------------------
------------------------------------------------------------------------
------------------------------------------------------------------------
------------------------------------------------------------------------
------------------------------------------------------------------------
-----------------------------
>alp_1_tr_A0A1B9YS87_A0A1B9YS87_9BRAD_Chaperone_protein_DnaJ_OS_Bradyrhizobium_sp_LMTR_3_OX_189873_GN_dnaJ_PE_3_SV_1/1-377
------------------------------------------------------------------------
------------------------------------------------------------------------
-------------------------m----------------------------------------------
------------------------------------------------------------------------
-----------------------------------------STKRCYYETLEVERN--ADE-SKLKS-----
-AFRKL--AMKWHPDRNP----GD--AT----SEMK-------------------------------FKEIN
EAYE----------------------------------VLKDG-D----KRAA-YDR-YGHAAFE-------
--------------QGM--G--G-------------------------------------------------
---------GGPGFG-A-G-FAS--SF---------------------------------------------
--------SDIFE---D-L-FGMAG-----------------------------------------------
--------------------------------------QRGRGGGRERGAD-LRY--NMEITLEE-AYLGK-
T-A-QIEIPVSVTCEPCSGTGAKA--gTK---PKTCAMCGGAGR--VRQAQ---------------------
-----------------GFFTLER--TCPGCQGRGQMIE-----DACPNCSGTGR-V-T-RDRTLSVNIPQG
VEDGT-----------------RIRLAGEGEAGV------RG--------GP------------PGDL--YI
FLSL-----------------------------ATHEF--------------FQ-R---D------------
---------------------------------G---ADL-HC-RVPIS-MVAAAL---------G------
G----EF-E-------------V-P-TI-----DKG-----------K--TKVKVPA---------------
-----G--------TQSGRRFRIASKGMP--VLR-SrQ-------------------------TGDMYVQVM
VET--PQ--N--L--T----KKQQELLAEFEKLSS-G-----------------------------------
------------------------------------------------------------------------
------------------------------------------------------------------------
------------atqpealgfftkvkdffgsrags-------------------------------------
------------------------------------------------------------------------
------------------------------------------------------------------------
------------------------------------------------------------------------
------------------------------------------------------------------------
-----------------------------
>alp_1_tr_A0A1B9YIE3_A0A1B9YIE3_9BRAD_Molecular_chaperone_DnaJ_OS_Bradyrhizobium_sp_LMTR_3_OX_189873_GN_LMTR3_26925_PE_4_SV_1/1-322
------------------------------------------------------------------------
------------------------------------------------------------------------
------------------------------------------------------------------------
------------------------------------------------------------------------
-------------------------------------------MRDPYEVLGVPRG--ASA-TAIKS-----
-AYRKL--AKKHHPDNNK----ND--PK----AAAR-------------------------------FSEIN
AANE----------------------------------IIGDE-D----KRKQ-FDR-GEIDADGkprf---
----------qgfpGGG--F-sGDP-----------------------------------------------
-----rGRAGGGGFE-SyT-FRS--GGG-Pggm---------------------------------------
---gsagFEDILN---S-M-FGGAARsgra------------------------------------------
---------------------------------gggrtFEFDTGGVGLDLD-LNV--TMTVSLEE-SVKGG-
E-K-RVRL----------------------------------------------------------------
----------------------------------------------------------P-TGKELNVKIPAG
VTAGQ-----------------QIRLKGQGETAP-------G--------HP------------PGDL--LI
TVSI-----------------------------APHPF--------------FK-V---D------------
---------------------------------G---SDL-RL-DLPVT-LYEAVL---------G------
G----KV-R-------------V-P-TL------GG-----------A--VELSIPK---------------
-----N--------TSSGRTFRLKGKGLP--KPG---E-------------------------TGDLLVTTR
IIL--PD--G--N--D----SELEALMQRWRDGHP-YNP---------------------------------
------------------------------------------------------------------------
------------------------------------------------------------------------
------------rsdfg-------------------------------------------------------
------------------------------------------------------------------------
------------------------------------------------------------------------
------------------------------------------------------------------------
------------------------------------------------------------------------
-----------------------------
>alp_1_tr_A0A1C2DJE8_A0A1C2DJE8_9RHIZ_Molecular_chaperone_DnaJ_OS_Mesorhizobium_hungaricum_OX_1566387_GN_QV13_21075_PE_4_SV_1/1-312
------------------------------------------------------------------------
------------------------------------------------------------------------
------------------------------------------------------------------------
------------------------------------------------------------------------
-------------------------------------------MRDPYEVLGVARN--ASS-KDIKS-----
-AFRKL--AKKHHPDQNP----DD--PK----AKDR-------------------------------FAAAN
QAYE----------------------------------ILGDE-K----ARAA-FDR-GEIDADGkp-----
------------rfQ--------GF-----------------------------------------------
------EGGAGGDPF-A-G-FRR--QQGAGgphfefrs--------------------------------sg
gtpfgegAGDIFS---Q-I-FGDAFSqqrpg-----------------------------------------
--------------------------------aagggqGGERRRQAPAGAD-INV--VLDVTIEE-AATAE-
K-V-TAMF----------------------------------------------------------------
----------------------------------------------------------P-GGRKVAVKLPSF
VEDGQ-----------------TIRLKGQGEQGY----------------GE------------PGDA--LV
KIRF-----------------------------RRHAR--------------YR-V---E------------
---------------------------------G---RDL-HA-DLPVA-LRDAVL---------G------
A----KL-A-------------V-E-TP-----T-G-----------R--IALNVPA---------------
-----W--------SSSDKVLRIKGRGLP--EKA-G-G-------------------------HGDLYAHVR
IML--PE--S--G--D----PELEALVKK-------------------------------------------
------------------------------------------------------------------------
------------------------------------------------------------------------
------------qn----------------------------------------------------------
------------------------------------------------------------------------
------------------------------------------------------------------------
------------------------------------------------------------------------
------------------------------------------------------------------------
-----------------------------
>alp_1_tr_A0A1C2DCL9_A0A1C2DCL9_9RHIZ_Chaperone_protein_DnaJ_OS_Mesorhizobium_hungaricum_OX_1566387_GN_dnaJ_PE_3_SV_1/1-376
------------------------------------------------------------------------
------------------------------------------------------------------------
------------------------------------------------------------------------
------------------------------------------------------------------------
------------------------------------------MKADFYETLGVQKS--ADE-KELKS-----
-AFRKL--AMQFHPDRNP----GD--AA----CEHK-------------------------------FKEIN
EAYE----------------------------------TLKDP-Q----KRAA-YDR-FGHAAFE-------
--------------NGG-mN--GAG-----------------------------------------------
------AGFGAGGFA-D-I-FE--------------------------------------------------
---------DIFG---E-M-MGGGR-----------------------------------------------
---------------------------------------RRSSGGRERGAD-LRY--NMEISLEE-AFAGK-
T-A-QIRVPTSLSCTDCSGTGAKP--gTQ---PVTCSMCHGHGK--VRASQ---------------------
-----------------GFFSIER--TCPQCQGRGQTIK-----DPCPKCAGQGR-V-T-EERSLSVNIPAG
IEDGT-----------------RIRLAGEGEAGL------RG--------GP------------TGDL--YI
FLAI-----------------------------KPHEF--------------FQ-R---D------------
---------------------------------G---ADL-YC-KVPIS-MTTAAL---------G------
G----SF-E-------------V-A-TL-----DGS-----------Q--TRVKVPE---------------
-----G--------TQNGRQFRLKGKGMP--VLR-QtQ-------------------------IGDLYIQTA
VET--PQ--S--L--T----RRQRELLEEFEQLSS-KENs--------------------------------
------------pqS---------------------------------------------------------
------------------------------------------------------------------------
------------sgfftrmkdffesfser-------------------------------------------
------------------------------------------------------------------------
------------------------------------------------------------------------
------------------------------------------------------------------------
------------------------------------------------------------------------
-----------------------------
>alp_1_tr_A0A1E2S0B6_A0A1E2S0B6_9RHIZ_Chaperone_protein_DnaJ_OS_Methyloligella_halotolerans_OX_1177755_GN_dnaJ_PE_3_SV_1/1-385
------------------------------------------------------------------------
------------------------------------------------------------------------
------------------------------------------------------------------------
------------------------------------------------------------------------
-----------------------------------------MSKRCYYETLGVTRS--AGD-REIKT-----
-AFRKL--AKECHPDSNR----ND--PE----SEQK-------------------------------FKEVN
EAYE----------------------------------ALKDP-Q----RRAA-YDR-FGHAAFE-------
--------------NNG-fG--GGG-----------------------------------------------
------AHGFGGDFS-A-S-MSA--MF---------------------------------------------
--------DDLFG---E-F-MGPRQ-----------------------------------------------
---------------------------------------RRPRSGRERGAD-LRY--NMEITLEE-AYEGK-
T-A-QIRVPTSVVCETCEGAGATP--gSS---PSVCDTCGGMGK--VRATQ---------------------
-----------------GFFTIER--VCPTCDGRGEVIK-----DPCGACNGQGR-V-T-RERTLSVTIPVG
VEDGT-----------------RIRLGGEGEAGM------RG--------GP------------PGDL--YI
FLSI-----------------------------KPHEF--------------FQ-R---D------------
---------------------------------G---ADL-FC-RVPIA-MTCAAL---------G------
G----EI-E-------------V-P-TI-----DGG-----------T--TRVKIPE---------------
-----G--------SQSGRQFRLKSQGMP--ILR-SrQ-------------------------TGDLYIQAE
VET--PK--N--L--T----KRQKELLKEFEEASN-DKTnp-------------------------------
------------esT---------------------------------------------------------
------------------------------------------------------------------------
------------gffarmkdffdsigegsked----------------------------------------
------------------------------------------------------------------------
------------------------------------------------------------------------
------------------------------------------------------------------------
------------------------------------------------------------------------
-----------------------------
>alp_1_tr_A0A1E2RW21_A0A1E2RW21_9RHIZ_Curved_DNA_binding_protein_OS_Methyloligella_halotolerans_OX_1177755_GN_A7A08_02579_PE_4_S/1-317
------------------------------------------------------------------------
------------------------------------------------------------------------
------------------------------------------------------------------------
------------------------------------------------------------------------
------------------------------------------MADDLYSVLGVSKT--ASA-DEISK-----
-AYRKL--AKKYHPDLNP----GD--DS----AEAK-------------------------------FKEAS
AAYA----------------------------------ILNDQ-E----KRGQ-YDR-GEIDASGqer----
-----------pqqR---------Yyreyagg---------------------------------------n
egtqyySSAGFEDMG-D-I-FSD--LFGQRr-----------------------------------------
------sAGGGFG---G-A-RGFGG-----------------------------------------------
--------------------------------------GAGGHGFAMRGQD-ANY--RLEIAFLE-AANGT-
K-K-RITL----------------------------------------------------------------
----------------------------------------------------------P-DGGTLDVTIPPG
VRDGQ-----------------VLRLKGKGMPGS------GG--------AE------------AGDA--LV
EITV-----------------------------GSHPV--------------FK-R---D------------
---------------------------------G---RDI-IV-DLPLT-FDEAVL---------G------
G----KV-E-------------V-P-TI-----H-G-----------V--VSMTIPA---------------
-----G--------ANTGQTLRMKGRGIK--AKA---G-------------------------TGDQLIKLQ
VML--PE--T--I--D----SDLKEFAEKWRETHS-YDP---------------------------------
--------------RK--------------------------------------------------------
------------------------------------------------------------------------
------------klreqa------------------------------------------------------
------------------------------------------------------------------------
------------------------------------------------------------------------
------------------------------------------------------------------------
------------------------------------------------------------------------
-----------------------------
>alp_1_tr_A0A1S1T6I5_A0A1S1T6I5_9RHIZ_Chaperone_protein_DnaJ_OS_Ensifer_sp_LCM_4579_OX_1848292_GN_dnaJ_PE_3_SV_1/1-375
------------------------------------------------------------------------
------------------------------------------------------------------------
------------------------------------------------------------------------
------------------------------------------------------------------------
------------------------------------------MKRDLYETLGVGKN--ADE-KELKS-----
-AFRKL--AMKYHPDRNP----GD--TE----AERT-------------------------------FKEIN
EAYE----------------------------------MLKDP-Q----KRAA-YDR-YGHAAFE-------
--------------QGG-mG--NGF-----------------------------------------------
------AGGGASGFS-D-I-FE--------------------------------------------------
---------DIFG---E-M-MGGRQ-----------------------------------------------
---------------------------------------RRSTGGRERGAD-LRY--NMEITLEE-AYTGK-
T-A-QIRVPTSVTCDVCTGTGAKP--gTS---PKTCSTCQGSGR--IRAAQ---------------------
-----------------GFFSIER--TCPSCGGRGQTIT-----DPCTKCHGQGR-V-M-EERTLSVNIPAG
IEDGT-----------------RIRLSGEGEAGL------RG--------GP------------PGDL--YI
FLSV-----------------------------RPHEF--------------YQ-R---D------------
---------------------------------G---ADL-YC-SVPIS-MTTGAL---------G------
G----KF-D-------------V-T-TL-----DGT-----------K--SRVTVPE---------------
-----G--------TQAGKQFRLKGKGMP--VLR-SsQ-------------------------MGDLYIQIQ
IET--PQ--K--L--T----KRQRELLQEFEQISS-KEN---------------------------------
------------------------------------------------------------------------
------------------------------------------------------------------------
------------npqsagffsrmkdffdtlse----------------------------------------
------------------------------------------------------------------------
------------------------------------------------------------------------
------------------------------------------------------------------------
------------------------------------------------------------------------
-----------------------------
>alp_1_tr_A0A1S1T4A3_A0A1S1T4A3_9RHIZ_Molecular_chaperone_DnaJ_OS_Ensifer_sp_LCM_4579_OX_1848292_GN_LCM4579_05095_PE_4_SV_1/1-305
------------------------------------------------------------------------
------------------------------------------------------------------------
------------------------------------------------------------------------
------------------------------------------------------------------------
------------------------------------------MSDDPYQVLGVSRT--ATQ-DEIRK-----
-AYRRR--AKQLHPDLHP----GD--KG----IEAQ-------------------------------FKALS
AAYQ----------------------------------LLNNP-E----QRAR-FDR-GEIDASG-------
--------------AER-pQ----Qhyyrhyad-------------------------------------ad
qarrytS---------------S--AGAGEf-----------------------------------------
-----edLSDIFS---D-L-FGRGR-----------------------------------------------
----------------------------------------GGGRFKARGQD-LYY--QLEIEFLE-AVNGA-
R-R-RITF----------------------------------------------------------------
----------------------------------------------------------P-DGNTLDVTIPAG
TRDTS-----------------TLRLKGKGTAGI------SG--------GE------------NGDA--LI
QVSV-----------------------------RSHPV--------------FR-R---E------------
---------------------------------G---NDI-EI-DLPIT-LYEAVL---------G------
A----KI-E-------------V-P-TI-----S-G-----------R--VSMTVPK---------------
-----G--------SNTGNVLRLRGKGVK--SQQ-G-P-------------------------AGDQRVVLN
VVL--PQ--K--V--D----PELERFMEGWRGTHA-YDP---------------------------------
------------------------------------------------------------------------
------------------------------------------------------------------------
------------raalrras----------------------------------------------------
------------------------------------------------------------------------
------------------------------------------------------------------------
------------------------------------------------------------------------
------------------------------------------------------------------------
-----------------------------
>alp_1_tr_A0A1V2EST0_A0A1V2EST0_9SPHN_Curved_DNA_binding_protein_OS_Sphingomonas_jeddahensis_OX_1915074_GN_cbpA_PE_4_SV_1/1-315
------------------------------------------------------------------------
------------------------------------------------------------------------
-------------------------m----------------------------------------------
------------------------------------------------------------------------
--------------------------------------------ADPYSTLGVARG--ASE-ADIKK-----
-AYRKL--AKELHPDRNT----DN--PK----AAEK-------------------------------FSQVT
SAYD----------------------------------LLSDK-D----KRAR-FDR-GEIDAEGnpa----
-----------spfGAG--F--GGG-----------------------------------------------
------GFNGGRSGG-G-G-FRS-qDFGGAeg----------------------------------------
-----vdMSDIFE---G-L-FGGRAAggpag-----------------------------------------
---------------------------------gfssgFGRRQQPPPKGAN-AAY--RLRVPFID-AAALA-
P-Q-RITL----------------------------------------------------------------
----------------------------------------------------------A-DGKTIDLKLPPG
VETGT-----------------QMRLTGKGEPGP----------------GG------------AGDA--IV
TIDI-----------------------------QPHRH--------------FT-R---D------------
---------------------------------G---DDV-RL-NLPIT-LAEAVK---------G------
G----PV-K-------------V-P-TV-----E-K-----------P--VMLTVPK---------------
-----G--------STSGRTLRLKGKGFH--RKD-G-T-------------------------RGDQLVTLM
IDV--PA--E-----D----AALA------------------------------------------------
------------------------------------------------------------------------
------------------------------------------------------------------------
------------afvegwsatgnpradmgv------------------------------------------
------------------------------------------------------------------------
------------------------------------------------------------------------
------------------------------------------------------------------------
------------------------------------------------------------------------
-----------------------------
>alp_1_tr_A0A1V2EWK9_A0A1V2EWK9_9SPHN_Chaperone_protein_DnaJ_OS_Sphingomonas_jeddahensis_OX_1915074_GN_dnaJ_1_PE_3_SV_1/1-372
------------------------------------------------------------------------
------------------------------------------------------------------------
------------------------------------------------------------------------
------------------------------------------------------------------------
-----------------------------------------MTEVDFYELLEVERT--ADA-GTIKS-----
-AYRKL--AMKYHPDKNA----GC--KD----SEAK-------------------------------FKAVS
EAYD----------------------------------CLKDP-Q----KRAA-YDR-FGHAAFR-------
--------------NGG--G--GGG-----------------------------------------------
------HSQDFSGFS-D-I-FE--------------------------------------------------
---------SVFG---E-F-MGGR------------------------------------------------
---------------------------------------AGGRQQVRRGAD-LRY--DMEISLEE-AFHGK-
S-A-EITVDVTAACESCDGSGARP--gSR---PHACNTCNGHGK--VRAQQ---------------------
-----------------GFFVVER--ACPVCNGSGQVID-----DPCPDCRGDGR-V-E-RTKTLKVDIPPG
VDEGT-----------------RVRMTGEGEAGA------RG--------AP------------AGDL--YI
FLHV-----------------------------KRHQL--------------FE-R---E------------
---------------------------------G---TTL-FA-RAPIS-FTTAAL---------G------
G----SL-T-------------I-P-GL-----DG------------R-nHELRIPA---------------
-----G--------IQSGKQLRQRGAGMP--VLQ-GrG-------------------------FGDLVVQID
VET--PR--R--L--S----TRQRALLEEFRETET-GDE---------------------------------
------------------------------------------------------------------------
------------------------------------------------------------------------
------------cpdsqgffsrlksafage------------------------------------------
------------------------------------------------------------------------
------------------------------------------------------------------------
------------------------------------------------------------------------
------------------------------------------------------------------------
-----------------------------
>alp_1_tr_A0A1V2H2S5_A0A1V2H2S5_9PROT_Chaperone_protein_DnaJ_OS_Roseomonas_deserti_OX_1817963_GN_dnaJ_PE_3_SV_1/1-383
------------------------------------------------------------------------
------------------------------------------------------------------------
------------------------------------------------------------------------
------------------------------------------------------------------------
-----------------------------------------MAKKDYYETLGVARG--ASD-DELKK-----
-AYRKL--AMKHHPDRNP----GD--KA----AEAS-------------------------------FKECS
EAYD----------------------------------VLKDP-E----KRAA-YDR-YGHAAFE-------
--------------GGG-----GPG-----------------------------------------------
------GGFGGGSP------F-----GAGG------------------------------------------
-------FEDIFA---E-M-FGQFGG----------------------------------------------
-------------------------------------gRRGGGAAAGRGAD-LRQ--QAEISLEE-AFAGT-
R-Q-TVRVQSSIQCEACDGTGAEGkaaSA---QSTCTTCGGAGK--VRAQQ---------------------
-----------------GFFLIER--ACPTCGGTGRVIK-----NPCKICQGAGR-V-Q-RERTLNVTIPPG
VEDGT-----------------RIRLSGEGEAGL------RG--------AP------------AGDL--YV
DIAV-----------------------------KPHQL--------------FQ-R---D------------
---------------------------------G---ANI-FV-RVPLR-MTQAAL---------G------
G----AV-E-------------V-P-TI-----DGG-----------R--SRVTIPA---------------
-----G--------TQTGDQFRLRSKGFS--VLR-StA-------------------------RGDMYVQVA
VET--PQ--N--M--T----SRQRELLEQFESEGG-QHG---------------------------------
------------------------------------------------------------------------
------------------------------------------------------------------------
------------hsspesegffakvkefwdglgr--------------------------------------
------------------------------------------------------------------------
------------------------------------------------------------------------
------------------------------------------------------------------------
------------------------------------------------------------------------
-----------------------------
>alp_1_tr_A0A1V2GVV3_A0A1V2GVV3_9PROT_Molecular_chaperone_DnaJ_OS_Roseomonas_deserti_OX_1817963_GN_BKE38_24010_PE_4_SV_1/1-299
------------------------------------------------------------------------
------------------------------------------------------------------------
------------------------------------------------------------------------
------------------------------------------------------------------------
------------------------------------------MSDDPYARLGVGRD--ASA-DDIKR-----
-AYRKL--ARKLHPDLNP----GD--KT----AEER-------------------------------FKQIS
AAHD----------------------------------LLSDA-E----KRAR-FDR-GEIDASG-------
--------------QER-------Ptqrrwrd---------------------------------------h
agsardSYASDSG-------FAD--FAD--------------------------------------------
-------DDDVLS---E-F-FSRGG-----------------------------------------------
----------------------------------------RRAGMRVKGHD-LAG--ELRIDFLE-AVNGT-
T-R-RLGLP---------------------------------------------------------------
-------------------------------------------------------------DGAVDVVVPPG
SADGQ-----------------VLRLRGKGAPGW------GG--------GP------------PGDL--LV
TLSV-----------------------------APHPR--------------FT-R---E------------
---------------------------------G---DDI-LL-DLPVS-IPEAVL---------G------
G----KV-E-------------V-P-TP-----A-G-----------A--VMLSVPP---------------
-----G--------SNAGSRLRVRGRGVP--RAD-G-S-------------------------RGDLYATLA
LVL--PE--Q--P--D----AALEDFLRGWA-----------------------------------------
------------------------------------------------------------------------
------------------------------------------------------------------------
------------grgydprkgrg-------------------------------------------------
------------------------------------------------------------------------
------------------------------------------------------------------------
------------------------------------------------------------------------
------------------------------------------------------------------------
-----------------------------
>alp_1_tr_A0A1W6MSL1_A0A1W6MSL1_9RHIZ_Molecular_chaperone_DnaJ_OS_Methylocystis_bryophila_OX_655015_GN_B1812_05110_PE_4_SV_1/1-314
------------------------------------------------------------------------
------------------------------------------------------------------------
------------------------------------------------------------------------
------------------------------------------------------------------------
-------------------------------------------MRDPYEVLGVTKS--ASH-AEIKK-----
-AYRHL--AKKYHPDHNK----ND--PK----AASR-------------------------------LAEIN
AAYE----------------------------------IVGDE-D----KKVK-FDR-GEIGADGkprfa--
---------gfegfGGG-pG--G-Fgg---------------------------------------------
---fakG----------------------Ggsgpggsr---------------------------------f
dfgqgfdAADILS---D-L-FGGAARr---------------------------------------------
-------------------------------------gAGPGGGAARRGGD-VVA--TARVALET-AVRGG-
S-A-RVVM----------------------------------------------------------------
----------------------------------------------------------P-SGRTLDVSIPAG
VEDGQ-----------------QIRLRGLGQAGP------VG--------AE------------PGDA--LV
TVRI-----------------------------APHPH--------------FR-V---E------------
---------------------------------G---RDL-RL-DLPVT-LYEATL---------G------
A----RV-P-------------V-P-TL-----T-G-----------T--VELAVPP---------------
-----G--------SNGGRVLRLRGKGLP--AAD-SkP-------------------------AGDLYVSLK
VML--PE--A--L--D----ADFEALMKKWRDGKP-YDP---------------------------------
------------------------------------------------------------------------
------------------------------------------------------------------------
------------rkgl--------------------------------------------------------
------------------------------------------------------------------------
------------------------------------------------------------------------
------------------------------------------------------------------------
------------------------------------------------------------------------
-----------------------------
>alp_1_tr_A0A1W6MUV2_A0A1W6MUV2_9RHIZ_Chaperone_protein_DnaJ_OS_Methylocystis_bryophila_OX_655015_GN_dnaJ_PE_3_SV_1/1-372
------------------------------------------------------------------------
------------------------------------------------------------------------
------------------------------------------------------------------------
------------------------------------------------------------------------
-----------------------------------------MAKRDYYETLGVTRT--ATE-VEMKI-----
-AFRKA--AMECHPDRNP----GD--KA----AEAR-------------------------------FKEIN
EAYQ----------------------------------ALSDP-Q----KRAA-YDR-FGHSAFE-------
--------------QGG-gM--GGF-----------------------------------------------
------SAEGFGSMA-D-I-FE--------------------------------------------------
---------DLFG---D-V-MGRRG-----------------------------------------------
----------------------------------------GRSGGRERGSD-LRY--NMEITLEE-AYTGK-
T-A-TLKLPTSTTCDACGGSGAKK--gSK---PKTCATCAGHGR--VRAQQ---------------------
-----------------GFFAIER--TCPACQGRGEIIE-----QPCPACAGSGR-K-T-LERTLSVNIPAG
VEDGT-----------------RIRLAGEGEAGL------RG--------GP------------SGDL--YI
FLSI-----------------------------KPHSF--------------FQ-R---D------------
---------------------------------G---ADL-YC-RVPIS-MVRAAI---------G------
G----EI-V-------------V-H-AI-----DGS-----------E--CKLKIPE---------------
-----G--------AQSGRQLKIKGKGMP--VLR-GrD-------------------------QGDLHVQLS
VET--PQ--S--L--T----KRQRELLMEFEKESS-HHT---------------------------------
------------------------------------------------------------------------
[truncated: 2,513,018 more chars]
