# Supplementary material for: Origin of class B J-domain proteins involved in amyloid transactions
Source: Proc Natl Acad Sci U S A. 2026 Jan 9;123(2):e2522403123. doi: 10.1073/pnas.2522403123 (PMC12799103; doi:10.1073/pnas.2522403123)
Supplement: Supplementary file 7 — Dataset S06 (TXT) [file pnas.2522403123.sd06.txt]

HMMER3/f [3.3.2 | Nov 2020]
NAME  sekwencje_J_bezprime_bez68
LENG  648
ALPH  amino
RF    yes
MM    no
CONS  yes
CS    no
MAP   yes
DATE  Sun Oct  1 17:31:34 2023
NSEQ  1403
EFFN  10.358835
CKSUM 318724258
STATS LOCAL MSV      -12.4044  0.69691
STATS LOCAL VITERBI  -13.0810  0.69691
STATS LOCAL FORWARD   -5.9866  0.69691
HMM          A        C        D        E        F        G        H        I        K        L        M        N        P        Q        R        S        T        V        W        Y   
            m->m     m->i     m->d     i->m     i->i     d->m     d->d
  COMPO   2.53788  4.02298  2.86018  2.59321  3.37646  2.60977  3.68165  3.01392  2.56192  2.64634  3.76597  3.12503  3.27649  2.99217  2.80675  2.67219  2.83403  2.76025  5.09730  3.56577
          2.68618  4.42225  2.77519  2.73123  3.46354  2.40513  3.72494  3.29354  2.67741  2.69355  4.24690  2.90347  2.73739  3.18146  2.89801  2.37887  2.77519  2.98518  4.58477  3.61503
          0.05036  3.40942  4.13177  0.61958  0.77255  0.00000        *
      1   2.47144  4.11976  3.14501  2.96655  3.14727  2.96601  3.83714  2.55611  2.83736  2.23192  3.31621  3.24302  3.60605  3.30747  3.03540  2.69318  2.87866  2.40692  4.66366  3.36270      1 l . - -
          2.68618  4.42225  2.77519  2.73123  3.46354  2.40513  3.72494  3.29354  2.67741  2.69355  4.24690  2.90347  2.73739  3.18146  2.89801  2.37887  2.77519  2.98518  4.58477  3.61503
          0.05036  3.40942  4.13177  0.61958  0.77255  0.48576  0.95510
      2   2.43599  3.93677  2.93025  2.82925  3.29978  2.65066  3.73655  2.84220  2.82311  2.48487  3.72852  3.13097  3.01165  3.25737  2.97545  2.64859  2.85944  2.63331  4.51096  3.47890      2 a . - -
          2.68618  4.42225  2.77519  2.73123  3.46354  2.40513  3.72494  3.29354  2.67741  2.69355  4.24690  2.90347  2.73739  3.18146  2.89801  2.37887  2.77519  2.98518  4.58477  3.61503
          0.05036  3.40942  4.13177  0.61958  0.77255  0.48576  0.95510
      3   2.47241  3.98916  2.94441  2.82491  3.25202  2.70976  3.71978  2.83417  2.75995  2.45721  3.70413  3.13473  3.35821  3.22795  2.72619  2.67844  2.88326  2.63858  4.51186  3.41638      3 l . - -
          2.68618  4.42225  2.77519  2.73123  3.46354  2.40513  3.72494  3.29354  2.67741  2.69355  4.24690  2.90347  2.73739  3.18146  2.89801  2.37887  2.77519  2.98518  4.58477  3.61503
          0.05036  3.40942  4.13177  0.61958  0.77255  0.48576  0.95510
      4   2.43368  3.89482  2.90643  2.81730  3.31197  2.42043  3.71134  2.89030  2.82526  2.56977  3.79438  3.11913  3.25316  3.25507  2.96373  2.64832  2.85943  2.65990  4.45885  3.46819      4 g . - -
          2.68618  4.42225  2.77519  2.73123  3.46354  2.40513  3.72494  3.29354  2.67741  2.69355  4.24690  2.90347  2.73739  3.18146  2.89801  2.37887  2.77519  2.98518  4.58477  3.61503
          0.05036  3.40942  4.13177  0.61958  0.77255  0.48576  0.95510
      5   2.43650  4.04693  3.06421  2.92893  3.19405  2.84242  3.81957  2.63167  2.86912  2.31838  3.59486  3.20427  3.49962  3.31401  3.05139  2.65616  2.85931  2.36672  4.62341  3.39655      5 l . - -
          2.68618  4.42225  2.77519  2.73123  3.46354  2.40513  3.72494  3.29354  2.67741  2.69355  4.24690  2.90347  2.73739  3.18146  2.89801  2.37887  2.77519  2.98518  4.58477  3.61503
          0.05036  3.40942  4.13177  0.61958  0.77255  0.48576  0.95510
      6   2.43599  3.93677  2.93025  2.82925  3.29978  2.65066  3.73655  2.84220  2.82311  2.48487  3.72852  3.13097  3.01165  3.25737  2.97545  2.64859  2.85944  2.63331  4.51096  3.47890      6 a . - -
          2.68618  4.42225  2.77519  2.73123  3.46354  2.40513  3.72494  3.29354  2.67741  2.69355  4.24690  2.90347  2.73739  3.18146  2.89801  2.37887  2.77519  2.98518  4.58477  3.61503
          0.05036  3.40942  4.13177  0.61958  0.77255  0.48576  0.95510
      7   2.31970  3.99802  2.98365  2.87226  3.26713  2.75044  3.79074  2.71470  2.85146  2.40084  3.66294  3.16229  3.41170  3.28918  3.02240  2.64447  2.85495  2.52548  4.59658  3.46419      7 a . - -
          2.68618  4.42225  2.77519  2.73123  3.46354  2.40513  3.72494  3.29354  2.67741  2.69355  4.24690  2.90347  2.73739  3.18146  2.89801  2.37887  2.77519  2.98518  4.58477  3.61503
          0.05036  3.40942  4.13177  0.61958  0.77255  0.48576  0.95510
      8   2.39502  4.02875  2.95664  2.83914  3.25486  2.77905  3.77367  2.77131  2.81394  2.48631  3.71416  3.12693  3.44715  3.25765  3.00327  2.48547  2.82492  2.55876  4.62446  3.40608      8 a . - -
          2.68618  4.42225  2.77519  2.73123  3.46354  2.40513  3.72494  3.29354  2.67741  2.69355  4.24690  2.90347  2.73739  3.18146  2.89801  2.37887  2.77519  2.98518  4.58477  3.61503
          0.05036  3.40942  4.13177  0.61958  0.77255  0.48576  0.95510
      9   2.31970  3.99802  2.98365  2.87226  3.26713  2.75044  3.79074  2.71470  2.85146  2.40084  3.66294  3.16229  3.41170  3.28918  3.02240  2.64447  2.85495  2.52548  4.59658  3.46419      9 a . - -
          2.68618  4.42225  2.77519  2.73123  3.46354  2.40513  3.72494  3.29354  2.67741  2.69355  4.24690  2.90347  2.73739  3.18146  2.89801  2.37887  2.77519  2.98518  4.58477  3.61503
          0.05036  3.40942  4.13177  0.61958  0.77255  0.48576  0.95510
     10   2.43368  3.89482  2.90643  2.81730  3.31197  2.42043  3.71134  2.89030  2.82526  2.56977  3.79438  3.11913  3.25316  3.25507  2.96373  2.64832  2.85943  2.65990  4.45885  3.46819     10 g . - -
          2.68618  4.42225  2.77519  2.73123  3.46354  2.40513  3.72494  3.29354  2.67741  2.69355  4.24690  2.90347  2.73739  3.18146  2.89801  2.37887  2.77519  2.98518  4.58477  3.61503
          0.05036  3.40942  4.13177  0.61958  0.77255  0.48576  0.95510
     11   2.43599  3.93677  2.93025  2.82925  3.29978  2.65066  3.73655  2.84220  2.82311  2.48487  3.72852  3.13097  3.01165  3.25737  2.97545  2.64859  2.85944  2.63331  4.51096  3.47890     11 a . - -
          2.68618  4.42225  2.77519  2.73123  3.46354  2.40513  3.72494  3.29354  2.67741  2.69355  4.24690  2.90347  2.73739  3.18146  2.89801  2.37887  2.77519  2.98518  4.58477  3.61503
          0.05036  3.40942  4.13177  0.61958  0.77255  0.48576  0.95510
     12   2.59162  4.06153  3.16811  2.96271  2.93188  2.86352  3.67037  2.74306  2.77049  2.25769  3.53475  3.25369  3.46805  3.25363  2.92978  2.80945  2.96056  2.60840  3.74732  3.07023     12 l . - -
          2.68618  4.42225  2.77519  2.73123  3.46354  2.40513  3.72494  3.29354  2.67741  2.69355  4.24690  2.90347  2.73739  3.18146  2.89801  2.37887  2.77519  2.98518  4.58477  3.61503
          0.05036  3.40942  4.13177  0.61958  0.77255  0.48576  0.95510
     13   2.48958  4.01132  2.87198  2.59891  3.31788  2.71938  3.72481  2.80469  2.75894  2.49132  3.72808  3.10319  3.36627  3.21082  2.93480  2.69095  2.89420  2.60540  4.55772  3.48645     13 a . - -
          2.68618  4.42225  2.77519  2.73123  3.46354  2.40513  3.72494  3.29354  2.67741  2.69355  4.24690  2.90347  2.73739  3.18146  2.89801  2.37887  2.77519  2.98518  4.58477  3.61503
          0.05036  3.40942  4.13177  0.61958  0.77255  0.48576  0.95510
     14   2.53017  4.21023  3.31438  3.05732  3.12787  3.16325  3.90321  2.42715  2.85298  2.09381  3.04954  3.33500  3.76738  3.33449  3.07050  2.76786  2.91196  2.30861  4.75363  3.40027     14 l . - -
          2.68618  4.42225  2.77519  2.73123  3.46354  2.40513  3.72494  3.29354  2.67741  2.69355  4.24690  2.90347  2.73739  3.18146  2.89801  2.37887  2.77519  2.98518  4.58477  3.61503
          0.04966  3.42320  4.14555  0.61958  0.77255  0.48576  0.95510
     15   2.56364  4.19650  3.28435  3.06476  2.74623  3.13253  3.83961  2.46351  2.96417  2.06732  3.41728  3.33943  3.73798  3.38011  3.17761  2.79845  2.94608  2.34657  4.54595  3.13019     15 l . - -
          2.68618  4.42225  2.77519  2.73123  3.46354  2.40513  3.72494  3.29354  2.67741  2.69355  4.24690  2.90347  2.73739  3.18146  2.89801  2.37887  2.77519  2.98518  4.58477  3.61503
          0.04966  3.42320  4.14555  0.61958  0.77255  0.48576  0.95510
     16   2.33640  4.08505  2.97577  2.82779  3.43848  2.86053  3.84581  2.76678  2.78956  2.50613  3.70126  3.11338  3.35245  3.23735  3.01421  2.53080  2.59252  2.54214  4.87327  3.63181     16 a . - -
          2.68618  4.42225  2.77519  2.73123  3.46354  2.40513  3.72494  3.29354  2.67741  2.69355  4.24690  2.90347  2.73739  3.18146  2.89801  2.37887  2.77519  2.98518  4.58477  3.61503
          0.04966  3.42320  4.14555  0.61958  0.77255  0.48576  0.95510
     17   2.35975  4.17129  2.87623  2.73018  3.35233  2.91449  3.76753  2.90001  2.69193  2.60798  3.76358  3.04518  3.58643  3.05244  2.93655  2.41375  2.78236  2.65593  4.83358  3.46002     17 a . - -
          2.68618  4.42225  2.77519  2.73123  3.46354  2.40513  3.72494  3.29354  2.67741  2.69355  4.24690  2.90347  2.73739  3.18146  2.89801  2.37887  2.77519  2.98518  4.58477  3.61503
          0.04966  3.42320  4.14555  0.61958  0.77255  0.48576  0.95510
     18   2.63796  4.27104  3.22574  2.91588  2.73434  3.15118  3.38808  2.89256  2.64001  2.35830  3.55212  3.22037  3.69995  3.14701  2.85366  2.80722  2.96183  2.74207  3.67126  2.78328     18 l . - -
          2.68618  4.42225  2.77519  2.73123  3.46354  2.40513  3.72494  3.29354  2.67741  2.69355  4.24690  2.90347  2.73739  3.18146  2.89801  2.37887  2.77519  2.98518  4.58477  3.61503
          0.04966  3.42320  4.14555  0.61958  0.77255  0.48576  0.95510
     19   2.35014  4.13228  2.92092  2.76463  3.37067  2.88290  3.76956  2.89670  2.68872  2.62787  3.77533  3.06519  3.55455  3.16643  2.82556  2.39635  2.77497  2.64540  4.81143  3.48037     19 a . - -
          2.68618  4.42225  2.77519  2.73123  3.46354  2.40513  3.72494  3.29354  2.67741  2.69355  4.24690  2.90347  2.73739  3.18146  2.89801  2.37887  2.77519  2.98518  4.58477  3.61503
          0.04966  3.42320  4.14555  0.61958  0.77255  0.48576  0.95510
     20   2.61727  4.21685  3.25508  2.94666  2.86528  3.09265  3.63452  2.80247  2.65516  2.29153  3.51209  3.24821  3.65389  3.17230  2.75075  2.80769  2.95085  2.66391  3.65215  2.96134     20 l . - -
          2.68618  4.42225  2.77519  2.73123  3.46354  2.40513  3.72494  3.29354  2.67741  2.69355  4.24690  2.90347  2.73739  3.18146  2.89801  2.37887  2.77519  2.98518  4.58477  3.61503
          0.04966  3.42320  4.14555  0.61958  0.77255  0.48576  0.95510
     21   2.48310  4.17910  2.85627  2.59222  3.42770  2.88844  3.71002  2.93001  2.57770  2.59988  3.76247  3.04867  3.52173  3.09283  2.58514  2.64722  2.86765  2.70780  4.75616  3.55014     21 a . - -
          2.68618  4.42225  2.77519  2.73123  3.46354  2.40513  3.72494  3.29354  2.67741  2.69355  4.24690  2.90347  2.73739  3.18146  2.89801  2.37887  2.77519  2.98518  4.58477  3.61503
          0.04966  3.42320  4.14555  0.61958  0.77255  0.48576  0.95510
     22   2.42565  4.10216  2.91813  2.75499  3.40370  2.82473  3.73203  2.95161  2.64287  2.58784  3.75831  3.07812  3.24749  3.14155  2.60513  2.60274  2.83102  2.71911  4.71783  3.53894     22 a . - -
          2.68618  4.42225  2.77519  2.73123  3.46354  2.40513  3.72494  3.29354  2.67741  2.69355  4.24690  2.90347  2.73739  3.18146  2.89801  2.37887  2.77519  2.98518  4.58477  3.61503
          0.04966  3.42320  4.14555  0.61958  0.77255  0.48576  0.95510
     23   2.33640  4.08505  2.97577  2.82779  3.43848  2.86053  3.84581  2.76678  2.78956  2.50613  3.70126  3.11338  3.35245  3.23735  3.01421  2.53080  2.59252  2.54214  4.87327  3.63181     23 a . - -
          2.68618  4.42225  2.77519  2.73123  3.46354  2.40513  3.72494  3.29354  2.67741  2.69355  4.24690  2.90347  2.73739  3.18146  2.89801  2.37887  2.77519  2.98518  4.58477  3.61503
          0.04966  3.42320  4.14555  0.61958  0.77255  0.48576  0.95510
     24   2.30577  4.08448  2.91276  2.77370  3.42129  2.83212  3.80011  2.89696  2.75728  2.65173  3.79397  3.06220  3.34201  3.20014  2.98966  2.35432  2.74460  2.63231  4.84164  3.54520     24 a . - -
          2.68618  4.42225  2.77519  2.73123  3.46354  2.40513  3.72494  3.29354  2.67741  2.69355  4.24690  2.90347  2.73739  3.18146  2.89801  2.37887  2.77519  2.98518  4.58477  3.61503
          0.04966  3.42320  4.14555  0.61958  0.77255  0.48576  0.95510
     25   2.40441  4.16209  2.56769  2.63293  3.47226  2.86172  3.76125  2.87765  2.74385  2.67259  3.81092  2.99893  3.52380  3.14246  3.00826  2.56750  2.71513  2.63073  4.84649  3.59072     25 a . - -
          2.68618  4.42225  2.77519  2.73123  3.46354  2.40513  3.72494  3.29354  2.67741  2.69355  4.24690  2.90347  2.73739  3.18146  2.89801  2.37887  2.77519  2.98518  4.58477  3.61503
          0.04966  3.42320  4.14555  0.61958  0.77255  0.48576  0.95510
     26   2.48905  4.23242  3.12776  2.91312  3.16646  3.10904  3.83380  2.47239  2.76345  2.23789  3.50103  3.21630  3.73111  3.14636  2.99638  2.69258  2.87846  2.43249  4.76539  3.37167     26 l . - -
          2.68618  4.42225  2.77519  2.73123  3.46354  2.40513  3.72494  3.29354  2.67741  2.69355  4.24690  2.90347  2.73739  3.18146  2.89801  2.37887  2.77519  2.98518  4.58477  3.61503
          0.04966  3.42320  4.14555  0.61958  0.77255  0.48576  0.95510
     27   2.30770  4.12338  2.87530  2.73758  3.38048  2.86407  3.77216  2.92857  2.72093  2.73551  3.84365  2.93864  3.55140  3.17168  2.96435  2.36610  2.74399  2.64736  4.83547  3.45868     27 a . - -
          2.68618  4.42225  2.77519  2.73123  3.46354  2.40513  3.72494  3.29354  2.67741  2.69355  4.24690  2.90347  2.73739  3.18146  2.89801  2.37887  2.77519  2.98518  4.58477  3.61503
          0.04966  3.42320  4.14555  0.61958  0.77255  0.48576  0.95510
     28   2.27752  3.38534  3.30027  3.06726  3.36562  2.81084  3.89386  2.66371  2.90885  2.44937  3.63382  3.25121  3.27570  3.34594  3.09382  2.50847  2.71953  2.43532  4.76432  3.58808     28 a . - -
          2.68618  4.42225  2.77519  2.73123  3.46354  2.40513  3.72494  3.29354  2.67741  2.69355  4.24690  2.90347  2.73739  3.18146  2.89801  2.37887  2.77519  2.98518  4.58477  3.61503
          0.04966  3.42320  4.14555  0.61958  0.77255  0.48576  0.95510
     29   2.22016  4.10117  2.97748  2.83488  3.39734  2.88866  3.85446  2.73795  2.80774  2.52760  3.71594  3.11202  3.57485  3.25040  3.04028  2.45331  2.75976  2.50775  4.88752  3.56606     29 a . - -
          2.68618  4.42225  2.77519  2.73123  3.46354  2.40513  3.72494  3.29354  2.67741  2.69355  4.24690  2.90347  2.73739  3.18146  2.89801  2.37887  2.77519  2.98518  4.58477  3.61503
          0.04966  3.42320  4.14555  0.61958  0.77255  0.48576  0.95510
     30   2.42018  4.16639  3.06138  2.87630  3.29873  2.99957  3.84194  2.62738  2.68879  2.38088  3.60713  3.17122  3.64912  3.24147  2.99148  2.62165  2.82964  2.33386  4.82797  3.49085     30 v . - -
          2.68618  4.42225  2.77519  2.73123  3.46354  2.40513  3.72494  3.29354  2.67741  2.69355  4.24690  2.90347  2.73739  3.18146  2.89801  2.37887  2.77519  2.98518  4.58477  3.61503
          0.04966  3.42320  4.14555  0.61958  0.77255  0.48576  0.95510
     31   2.40337  4.17195  3.16808  2.95520  3.29397  3.06003  3.90362  2.53263  2.80963  2.27917  3.40521  3.22557  3.71014  3.28649  3.04209  2.61798  2.69244  2.36382  4.89932  3.53700     31 l . - -
          2.68618  4.42225  2.77519  2.73123  3.46354  2.40513  3.72494  3.29354  2.67741  2.69355  4.24690  2.90347  2.73739  3.18146  2.89801  2.37887  2.77519  2.98518  4.58477  3.61503
          0.04966  3.42320  4.14555  0.61958  0.77255  0.48576  0.95510
     32   2.50327  4.25446  3.17456  2.92795  3.16566  3.15346  3.83375  2.57035  2.73075  2.19467  3.24171  3.23225  3.76091  3.14059  2.96498  2.70730  2.88279  2.43555  4.78150  3.38743     32 l . - -
          2.68618  4.42225  2.77519  2.73123  3.46354  2.40513  3.72494  3.29354  2.67741  2.69355  4.24690  2.90347  2.73739  3.18146  2.89801  2.37887  2.77519  2.98518  4.58477  3.61503
          0.04966  3.42320  4.14555  0.61958  0.77255  0.48576  0.95510
     33   2.38890  4.17226  2.94255  2.78624  3.37390  2.94814  3.81801  2.76661  2.72455  2.45249  3.66237  3.09818  3.61148  3.08356  2.96255  2.57106  2.65532  2.56383  4.87719  3.55370     33 a . - -
          2.68618  4.42225  2.77519  2.73123  3.46354  2.40513  3.72494  3.29354  2.67741  2.69355  4.24690  2.90347  2.73739  3.18146  2.89801  2.37887  2.77519  2.98518  4.58477  3.61503
          0.04966  3.42320  4.14555  0.61958  0.77255  0.48576  0.95510
     34   2.42656  4.11199  2.90811  2.75871  3.27540  2.62318  3.73063  2.88081  2.73046  2.59961  3.76080  3.08260  3.50497  3.17878  2.95232  2.60601  2.83302  2.64717  4.65663  3.18499     34 a . - -
          2.68618  4.42225  2.77519  2.73123  3.46354  2.40513  3.72494  3.29354  2.67741  2.69355  4.24690  2.90347  2.73739  3.18146  2.89801  2.37887  2.77519  2.98518  4.58477  3.61503
          0.04966  3.42320  4.14555  0.61958  0.77255  0.48576  0.95510
     35   2.40520  4.04947  2.80456  2.56121  3.50807  2.47660  3.73440  2.98865  2.71362  2.73890  3.87010  3.03101  3.39762  3.15648  2.92482  2.58183  2.82157  2.71968  4.71807  3.62648     35 a . - -
          2.68618  4.42225  2.77519  2.73123  3.46354  2.40513  3.72494  3.29354  2.67741  2.69355  4.24690  2.90347  2.73739  3.18146  2.89801  2.37887  2.77519  2.98518  4.58477  3.61503
          0.04966  3.42320  4.14555  0.61958  0.77255  0.48576  0.95510
     36   2.27196  4.05445  2.93577  2.79992  3.44151  2.80021  3.81276  2.85165  2.78743  2.55615  3.74164  3.09474  3.08148  3.22494  3.00298  2.53632  2.77852  2.61510  4.80049  3.61767     36 a . - -
          2.68618  4.42225  2.77519  2.73123  3.46354  2.40513  3.72494  3.29354  2.67741  2.69355  4.24690  2.90347  2.73739  3.18146  2.89801  2.37887  2.77519  2.98518  4.58477  3.61503
          0.04966  3.42320  4.14555  0.61958  0.77255  0.48576  0.95510
     37   2.32507  4.06024  2.95575  2.81698  3.45369  2.71905  3.83105  2.79959  2.78994  2.58748  3.75812  3.10052  3.50483  3.23504  3.00943  2.51887  2.57088  2.55537  4.84454  3.61958     37 a . - -
          2.68618  4.42225  2.77519  2.73123  3.46354  2.40513  3.72494  3.29354  2.67741  2.69355  4.24690  2.90347  2.73739  3.18146  2.89801  2.37887  2.77519  2.98518  4.58477  3.61503
          0.04966  3.42320  4.14555  0.61958  0.77255  0.48576  0.95510
     38   2.53888  4.12944  3.15872  2.98556  3.11835  2.97135  3.83136  2.55534  2.86248  2.03167  3.52033  3.27472  3.59943  3.32960  3.05029  2.76696  2.93450  2.41669  4.60733  3.32998     38 l . - -
          2.68618  4.42225  2.77519  2.73123  3.46354  2.40513  3.72494  3.29354  2.67741  2.69355  4.24690  2.90347  2.73739  3.18146  2.89801  2.37887  2.77519  2.98518  4.58477  3.61503
          0.04966  3.42320  4.14555  0.61958  0.77255  0.48576  0.95510
     39   2.55962  4.28320  3.36298  3.03885  2.88200  3.30322  3.84331  2.45679  2.83715  2.08752  3.22835  3.33266  3.86548  3.29265  3.02077  2.78473  2.91386  2.34288  4.67005  3.21355     39 l . - -
          2.68618  4.42225  2.77519  2.73123  3.46354  2.40513  3.72494  3.29354  2.67741  2.69355  4.24690  2.90347  2.73739  3.18146  2.89801  2.37887  2.77519  2.98518  4.58477  3.61503
          0.04911  3.43402  4.15636  0.61958  0.77255  0.48576  0.95510
     40   2.56688  4.33379  3.33233  2.99381  3.04303  3.37236  3.83357  2.45015  2.77055  2.09266  3.14368  3.31739  3.90658  3.24816  3.02519  2.82187  2.93351  2.33877  4.71684  3.13647     40 l . - -
          2.68618  4.42225  2.77519  2.73123  3.46354  2.40513  3.72494  3.29354  2.67741  2.69355  4.24690  2.90347  2.73739  3.18146  2.89801  2.37887  2.77519  2.98518  4.58477  3.61503
          0.04860  3.44423  4.16658  0.61958  0.77255  0.48576  0.95510
     41   2.43436  4.32962  2.75880  2.59472  3.42474  3.08584  3.58518  2.98850  2.55469  2.62810  3.65046  2.98308  3.48941  3.00521  2.85522  2.56973  2.79203  2.73341  4.90696  3.49294     41 a . - -
          2.68618  4.42225  2.77519  2.73123  3.46354  2.40513  3.72494  3.29354  2.67741  2.69355  4.24690  2.90347  2.73739  3.18146  2.89801  2.37887  2.77519  2.98518  4.58477  3.61503
          0.04836  3.44907  4.17142  0.61958  0.77255  0.48576  0.95510
     42   2.41616  4.22684  3.23895  2.89890  3.35863  3.13378  3.84130  2.54623  2.69527  2.32062  3.40081  3.20480  3.48852  3.17264  2.96210  2.61894  2.78600  2.40727  4.94140  3.57128     42 l . - -
          2.68618  4.42225  2.77519  2.73123  3.46354  2.40513  3.72494  3.29354  2.67741  2.69355  4.24690  2.90347  2.73739  3.18146  2.89801  2.37887  2.77519  2.98518  4.58477  3.61503
          0.04788  3.45868  4.18102  0.61958  0.77255  0.48576  0.95510
     43   2.36316  4.24691  3.04665  2.70138  3.58500  3.00684  3.73659  2.93720  2.55246  2.67049  3.29697  3.05463  3.53186  2.94827  2.84846  2.45964  2.71866  2.66606  5.02703  3.70767     43 a . - -
          2.68618  4.42225  2.77519  2.73123  3.46354  2.40513  3.72494  3.29354  2.67741  2.69355  4.24690  2.90347  2.73739  3.18146  2.89801  2.37887  2.77519  2.98518  4.58477  3.61503
          0.04627  3.49213  4.21448  0.61958  0.77255  0.48576  0.95510
     44   2.35601  3.95891  3.24432  2.76086  3.47393  3.10428  3.69174  2.73011  2.62586  2.47246  3.56063  3.15080  3.73601  3.08081  2.91520  2.56429  2.71800  2.41341  4.95747  3.63381     44 a . - -
          2.68618  4.42225  2.77519  2.73123  3.46354  2.40513  3.72494  3.29354  2.67741  2.69355  4.24690  2.90347  2.73739  3.18146  2.89801  2.37887  2.77519  2.98518  4.58477  3.61503
          0.04627  3.49213  4.21448  0.61958  0.77255  0.48576  0.95510
     45   2.39159  4.24535  3.04949  2.77535  3.56934  3.16339  3.86413  2.58472  2.70809  2.41288  3.60606  3.14688  3.76360  3.15154  3.00206  2.60591  2.60261  2.31349  5.10903  3.78494     45 v . - -
          2.68618  4.42225  2.77519  2.73123  3.46354  2.40513  3.72494  3.29354  2.67741  2.69355  4.24690  2.90347  2.73739  3.18146  2.89801  2.37887  2.77519  2.98518  4.58477  3.61503
          0.04627  3.49213  4.21448  0.61958  0.77255  0.48576  0.95510
     46   2.39654  4.31569  2.92158  2.57906  3.45142  3.13368  3.71627  2.94335  2.56202  2.61082  3.67156  3.01156  3.33881  2.95515  2.87929  2.51648  2.75695  2.68499  5.01822  3.66598     46 a . - -
          2.68618  4.42225  2.77519  2.73123  3.46354  2.40513  3.72494  3.29354  2.67741  2.69355  4.24690  2.90347  2.73739  3.18146  2.89801  2.37887  2.77519  2.98518  4.58477  3.61503
          0.04627  3.49213  4.21448  0.61958  0.77255  0.48576  0.95510
     47   2.32446  4.28552  2.85609  2.58541  3.74736  3.04029  3.75447  3.02861  2.55341  2.69634  3.75958  2.98312  3.26465  2.93541  2.85586  2.50396  2.63554  2.74455  5.16993  3.86717     47 a . - -
          2.68618  4.42225  2.77519  2.73123  3.46354  2.40513  3.72494  3.29354  2.67741  2.69355  4.24690  2.90347  2.73739  3.18146  2.89801  2.37887  2.77519  2.98518  4.58477  3.61503
          0.04627  3.49213  4.21448  0.61958  0.77255  0.48576  0.95510
     48   2.38465  4.31468  2.80164  2.48625  3.74147  2.97487  3.71813  3.07602  2.52835  2.71019  3.80332  2.95300  3.34335  2.97835  2.83873  2.45923  2.74911  2.77416  5.13247  3.81204     48 a . - -
          2.68618  4.42225  2.77519  2.73123  3.46354  2.40513  3.72494  3.29354  2.67741  2.69355  4.24690  2.90347  2.73739  3.18146  2.89801  2.37887  2.77519  2.98518  4.58477  3.61503
          0.04627  3.49213  4.21448  0.61958  0.77255  0.48576  0.95510
     49   2.43555  4.30077  3.07794  2.68446  3.30607  3.23651  3.66608  2.83592  2.54088  2.60081  3.56411  3.07062  3.51984  2.97167  2.81337  2.51836  2.74109  2.64904  4.69755  3.47698     49 a . - -
          2.68618  4.42225  2.77519  2.73123  3.46354  2.40513  3.72494  3.29354  2.67741  2.69355  4.24690  2.90347  2.73739  3.18146  2.89801  2.37887  2.77519  2.98518  4.58477  3.61503
          0.04627  3.49213  4.21448  0.61958  0.77255  0.48576  0.95510
     50   2.32499  4.25732  3.07074  2.68587  3.57215  3.03787  3.69580  3.03145  2.49698  2.70711  3.65703  3.04408  3.31527  2.97337  2.74093  2.52179  2.66112  2.74448  4.61123  3.66838     50 a . - -
          2.68618  4.42225  2.77519  2.73123  3.46354  2.40513  3.72494  3.29354  2.67741  2.69355  4.24690  2.90347  2.73739  3.18146  2.89801  2.37887  2.77519  2.98518  4.58477  3.61503
          0.04627  3.49213  4.21448  0.61958  0.77255  0.48576  0.95510
     51   2.46122  4.43896  2.75174  2.48203  3.86243  3.03365  3.55394  3.30024  2.25319  2.95193  3.85904  2.90352  3.42681  2.86062  2.56036  2.56045  2.72356  2.97500  5.16452  3.86642     51 k . - -
          2.68618  4.42225  2.77519  2.73123  3.46354  2.40513  3.72494  3.29354  2.67741  2.69355  4.24690  2.90347  2.73739  3.18146  2.89801  2.37887  2.77519  2.98518  4.58477  3.61503
          0.04627  3.49213  4.21448  0.61958  0.77255  0.48576  0.95510
     52   2.44040  4.37121  2.95652  2.55115  3.67968  3.19009  3.67335  2.99089  2.41955  2.64917  3.58418  2.92935  3.49683  2.91941  2.67994  2.59141  2.74186  2.72342  5.06809  3.76295     52 k . - -
          2.68618  4.42225  2.77519  2.73123  3.46354  2.40513  3.72494  3.29354  2.67741  2.69355  4.24690  2.90347  2.73739  3.18146  2.89801  2.37887  2.77519  2.98518  4.58477  3.61503
          0.04584  3.50133  4.22368  0.61958  0.77255  0.48576  0.95510
     53   2.41024  4.06300  3.23132  2.72002  3.41650  3.25535  3.55472  2.95171  2.47123  2.61727  3.53705  3.09201  3.54556  2.94151  2.69243  2.54548  2.71737  2.67029  4.55818  3.51146     53 a . - -
          2.68618  4.42225  2.77519  2.73123  3.46354  2.40513  3.72494  3.29354  2.67741  2.69355  4.24690  2.90347  2.73739  3.18146  2.89801  2.37887  2.77519  2.98518  4.58477  3.61503
          0.04584  3.50133  4.22368  0.61958  0.77255  0.48576  0.95510
     54   2.28447  3.83228  3.15073  2.72528  3.62728  3.05104  3.55799  3.06173  2.50440  2.75326  3.66510  3.05947  3.41372  2.98097  2.66848  2.47744  2.66978  2.74890  5.01380  3.72493     54 a . - -
          2.68618  4.42225  2.77519  2.73123  3.46354  2.40513  3.72494  3.29354  2.67741  2.69355  4.24690  2.90347  2.73739  3.18146  2.89801  2.37887  2.77519  2.98518  4.58477  3.61503
          0.04584  3.50133  4.22368  0.61958  0.77255  0.48576  0.95510
     55   2.39728  4.33925  2.80023  2.47277  3.76368  3.03289  3.69992  3.12485  2.48986  2.74839  3.80815  2.94462  3.45073  2.95193  2.77342  2.39370  2.75298  2.81631  5.13917  3.82094     55 s . - -
          2.68618  4.42225  2.77519  2.73123  3.46354  2.40513  3.72494  3.29354  2.67741  2.69355  4.24690  2.90347  2.73739  3.18146  2.89801  2.37887  2.77519  2.98518  4.58477  3.61503
          0.04584  3.50133  4.22368  0.61958  0.77255  0.48576  0.95510
     56   2.40669  4.30094  3.13696  2.75477  3.26720  3.23103  3.72327  2.79339  2.57078  2.40918  3.57472  3.04999  3.65022  3.03997  2.77574  2.62786  2.78343  2.56969  4.88217  3.49914     56 a . - -
          2.68618  4.42225  2.77519  2.73123  3.46354  2.40513  3.72494  3.29354  2.67741  2.69355  4.24690  2.90347  2.73739  3.18146  2.89801  2.37887  2.77519  2.98518  4.58477  3.61503
          0.04584  3.50133  4.22368  0.61958  0.77255  0.48576  0.95510
     57   2.25960  4.28557  2.84173  2.58830  3.84278  3.01246  3.72615  3.17105  2.39845  2.91751  3.84965  2.95775  3.55610  2.97226  2.72218  2.34007  2.72148  2.80879  5.19830  3.90207     57 a . - -
          2.68618  4.42225  2.77519  2.73123  3.46354  2.40513  3.72494  3.29354  2.67741  2.69355  4.24690  2.90347  2.73739  3.18146  2.89801  2.37887  2.77519  2.98518  4.58477  3.61503
          0.04584  3.50133  4.22368  0.61958  0.77255  0.48576  0.95510
     58   2.43839  4.31922  3.09470  2.67690  3.51508  3.05619  3.56235  2.97334  2.45055  2.61241  3.41064  3.05715  3.62808  2.94472  2.68961  2.58859  2.75041  2.67323  4.94183  3.60922     58 a . - -
          2.68618  4.42225  2.77519  2.73123  3.46354  2.40513  3.72494  3.29354  2.67741  2.69355  4.24690  2.90347  2.73739  3.18146  2.89801  2.37887  2.77519  2.98518  4.58477  3.61503
          0.04584  3.50133  4.22368  0.61958  0.77255  0.48576  0.95510
     59   2.40739  4.24213  2.90637  2.55920  3.61856  2.95058  3.50040  3.18508  2.44479  2.84498  3.73654  2.90365  3.45685  2.90370  2.71969  2.53058  2.73328  2.86857  4.99922  3.54334     59 a . - -
          2.68618  4.42225  2.77519  2.73123  3.46354  2.40513  3.72494  3.29354  2.67741  2.69355  4.24690  2.90347  2.73739  3.18146  2.89801  2.37887  2.77519  2.98518  4.58477  3.61503
          0.04584  3.50133  4.22368  0.61958  0.77255  0.48576  0.95510
     60   2.37631  4.02506  3.34696  2.83510  3.53350  3.07258  3.81293  2.63420  2.66626  2.45878  3.29234  3.19394  3.76163  3.09989  2.94077  2.58390  2.62470  2.37017  5.01405  3.74753     60 v . - -
          2.68618  4.42225  2.77519  2.73123  3.46354  2.40513  3.72494  3.29354  2.67741  2.69355  4.24690  2.90347  2.73739  3.18146  2.89801  2.37887  2.77519  2.98518  4.58477  3.61503
          0.04515  3.51601  4.23836  0.61958  0.77255  0.48576  0.95510
     61   2.46012  4.35008  3.23594  2.72202  3.43958  3.26666  3.64924  2.89271  2.41676  2.45559  3.46509  3.11167  3.65962  2.92906  2.59171  2.66462  2.77750  2.66383  4.60752  3.55508     61 k . - -
          2.68618  4.42225  2.77519  2.73123  3.46354  2.40513  3.72494  3.29354  2.67741  2.69355  4.24690  2.90347  2.73739  3.18146  2.89801  2.37887  2.77519  2.98518  4.58477  3.61503
          0.04486  3.52242  4.24477  0.61958  0.77255  0.48576  0.95510
     62   2.29700  3.95097  3.27699  2.81415  3.51588  3.02833  3.76296  2.77605  2.64208  2.58873  3.56649  3.13633  3.70722  3.06243  2.89714  2.41279  2.67177  2.52538  4.96215  3.55280     62 a . - -
          2.68618  4.42225  2.77519  2.73123  3.46354  2.40513  3.72494  3.29354  2.67741  2.69355  4.24690  2.90347  2.73739  3.18146  2.89801  2.37887  2.77519  2.98518  4.58477  3.61503
          0.04486  3.52242  4.24477  0.61958  0.77255  0.48576  0.95510
     63   2.36631  4.30181  3.15686  2.69789  3.51679  3.28534  3.60356  2.77480  2.54339  2.56846  3.24516  3.10149  3.77936  2.96412  2.81745  2.59840  2.73711  2.51705  4.94338  3.66378     63 a . - -
          2.68618  4.42225  2.77519  2.73123  3.46354  2.40513  3.72494  3.29354  2.67741  2.69355  4.24690  2.90347  2.73739  3.18146  2.89801  2.37887  2.77519  2.98518  4.58477  3.61503
          0.04320  3.55920  4.28154  0.61958  0.77255  0.48576  0.95510
     64   2.41869  4.34714  2.99841  2.48982  3.67924  3.27380  3.62344  3.03543  2.44624  2.71714  3.31489  2.99576  3.51362  2.79356  2.75537  2.60030  2.73605  2.73463  5.03304  3.76064     64 a . - -
          2.68618  4.42225  2.77519  2.73123  3.46354  2.40513  3.72494  3.29354  2.67741  2.69355  4.24690  2.90347  2.73739  3.18146  2.89801  2.37887  2.77519  2.98518  4.58477  3.61503
          0.04140  3.60082  4.32317  0.61958  0.77255  0.48576  0.95510
     65   2.34413  4.30000  3.17959  2.67805  3.40171  3.32796  3.67279  2.78497  2.59614  2.46578  3.36686  3.10417  3.53919  2.92989  2.96155  2.62029  2.72288  2.58390  4.62395  3.60892     65 a . - -
          2.68618  4.42225  2.77519  2.73123  3.46354  2.40513  3.72494  3.29354  2.67741  2.69355  4.24690  2.90347  2.73739  3.18146  2.89801  2.37887  2.77519  2.98518  4.58477  3.61503
          0.04093  3.61204  4.33438  0.61958  0.77255  0.48576  0.95510
     66   2.19783  4.20413  3.17808  2.69553  3.56802  3.21186  3.71480  2.97569  2.54376  2.62456  3.61788  2.97686  3.72983  2.96724  2.71640  2.48569  2.65975  2.68988  5.04267  3.77159     66 a . - -
          2.68618  4.42225  2.77519  2.73123  3.46354  2.40513  3.72494  3.29354  2.67741  2.69355  4.24690  2.90347  2.73739  3.18146  2.89801  2.37887  2.77519  2.98518  4.58477  3.61503
          0.04093  3.61204  4.33438  0.61958  0.77255  0.48576  0.95510
     67   2.42995  3.97400  3.24153  2.68417  3.53538  3.29344  3.66381  2.85722  2.51419  2.52589  3.48607  3.02718  3.73972  2.90517  2.68541  2.56954  2.68295  2.64464  4.78896  3.66999     67 a . - -
          2.68618  4.42225  2.77519  2.73123  3.46354  2.40513  3.72494  3.29354  2.67741  2.69355  4.24690  2.90347  2.73739  3.18146  2.89801  2.37887  2.77519  2.98518  4.58477  3.61503
          0.04093  3.61204  4.33438  0.61958  0.77255  0.48576  0.95510
     68   2.42514  3.76657  3.06143  2.61139  3.58039  3.25018  3.57778  2.96719  2.52982  2.64923  3.46902  3.00762  3.68647  2.89825  2.79907  2.48469  2.70741  2.69849  4.83238  3.69632     68 a . - -
          2.68618  4.42225  2.77519  2.73123  3.46354  2.40513  3.72494  3.29354  2.67741  2.69355  4.24690  2.90347  2.73739  3.18146  2.89801  2.37887  2.77519  2.98518  4.58477  3.61503
          0.04063  3.61922  4.34157  0.61958  0.77255  0.48576  0.95510
     69   2.46980  4.20191  3.14330  2.60289  3.47507  3.33766  3.64838  2.89689  2.54729  2.55877  3.26559  3.04850  3.79272  2.90427  2.80577  2.49856  2.68051  2.64689  4.82406  3.61914     69 a . - -
          2.68618  4.42225  2.77519  2.73123  3.46354  2.40513  3.72494  3.29354  2.67741  2.69355  4.24690  2.90347  2.73739  3.18146  2.89801  2.37887  2.77519  2.98518  4.58477  3.61503
          0.03914  3.65601  4.37835  0.61958  0.77255  0.48576  0.95510
     70   2.45703  4.21418  3.22667  2.65259  3.47817  3.17340  3.66318  2.85941  2.57802  2.54188  3.43540  3.10089  3.63305  2.93755  2.84640  2.65215  2.62590  2.56535  4.52704  3.38842     70 a . - -
          2.68618  4.42225  2.77519  2.73123  3.46354  2.40513  3.72494  3.29354  2.67741  2.69355  4.24690  2.90347  2.73739  3.18146  2.89801  2.37887  2.77519  2.98518  4.58477  3.61503
          0.03914  3.65601  4.37835  0.61958  0.77255  0.48576  0.95510
     71   2.45714  4.30717  3.06169  2.55139  3.63871  3.37473  3.49505  3.03067  2.45133  2.68119  3.53066  3.01503  3.39239  2.83793  2.65919  2.58437  2.68228  2.74986  4.63189  3.72020     71 k . - -
          2.68618  4.42225  2.77519  2.73123  3.46354  2.40513  3.72494  3.29354  2.67741  2.69355  4.24690  2.90347  2.73739  3.18146  2.89801  2.37887  2.77519  2.98518  4.58477  3.61503
          0.03897  3.66021  4.38256  0.61958  0.77255  0.48576  0.95510
     72   2.46320  4.31743  3.19661  2.67182  3.45523  3.39593  3.66005  2.84558  2.58026  2.48139  3.31627  3.10795  3.54096  2.87233  2.86762  2.62336  2.73168  2.56166  4.12606  3.54680     72 a . - -
          2.68618  4.42225  2.77519  2.73123  3.46354  2.40513  3.72494  3.29354  2.67741  2.69355  4.24690  2.90347  2.73739  3.18146  2.89801  2.37887  2.77519  2.98518  4.58477  3.61503
          0.03864  3.66858  4.39092  0.61958  0.77255  0.48576  0.95510
     73   2.50433  4.48206  2.92931  2.52929  3.65807  3.38370  3.54819  3.05974  2.42752  2.53700  3.58465  3.00082  3.67118  2.80695  2.64633  2.61943  2.69753  2.75286  4.73628  3.72560     73 k . - -
          2.68618  4.42225  2.77519  2.73123  3.46354  2.40513  3.72494  3.29354  2.67741  2.69355  4.24690  2.90347  2.73739  3.18146  2.89801  2.37887  2.77519  2.98518  4.58477  3.61503
          0.03864  3.66858  4.39092  0.61958  0.77255  0.48576  0.95510
     74   2.48486  4.40202  3.15722  2.60614  3.49176  3.28368  3.55225  2.97721  2.48085  2.51604  3.52674  3.05422  3.34269  2.87875  2.68571  2.61997  2.74644  2.67384  4.79726  3.66578     74 k . - -
          2.68618  4.42225  2.77519  2.73123  3.46354  2.40513  3.72494  3.29354  2.67741  2.69355  4.24690  2.90347  2.73739  3.18146  2.89801  2.37887  2.77519  2.98518  4.58477  3.61503
          0.03864  3.66858  4.39092  0.61958  0.77255  0.48576  0.95510
     75   2.33729  4.33799  3.19528  2.64945  3.60161  3.34013  3.70095  2.89763  2.56051  2.56437  3.41054  3.09784  3.79078  2.88816  2.85760  2.43051  2.72580  2.47525  4.99862  3.74249     75 a . - -
          2.68618  4.42225  2.77519  2.73123  3.46354  2.40513  3.72494  3.29354  2.67741  2.69355  4.24690  2.90347  2.73739  3.18146  2.89801  2.37887  2.77519  2.98518  4.58477  3.61503
          0.03803  3.68417  4.40652  0.61958  0.77255  0.48576  0.95510
     76   2.12625  4.37754  3.02165  2.58085  3.71471  3.23110  3.68774  3.12354  2.52059  2.81024  3.56556  2.87998  3.51359  2.91083  2.89160  2.44495  2.68390  2.75625  5.11191  3.83893     76 a . - -
          2.68618  4.42225  2.77519  2.73123  3.46354  2.40513  3.72494  3.29354  2.67741  2.69355  4.24690  2.90347  2.73739  3.18146  2.89801  2.37887  2.77519  2.98518  4.58477  3.61503
          0.03762  3.69485  4.41720  0.61958  0.77255  0.48576  0.95510
     77   2.39586  4.38120  3.15825  2.59598  3.47474  3.20651  3.65573  2.92202  2.51255  2.62497  3.46609  3.05906  3.63356  2.88403  2.75014  2.56780  2.73396  2.56040  4.97623  3.71220     77 a . - -
          2.68618  4.42225  2.77519  2.73123  3.46354  2.40513  3.72494  3.29354  2.67741  2.69355  4.24690  2.90347  2.73739  3.18146  2.89801  2.37887  2.77519  2.98518  4.58477  3.61503
          0.03732  3.70264  4.42499  0.61958  0.77255  0.48576  0.95510
     78   2.42284  4.38530  3.16539  2.61493  3.50792  3.06772  3.53949  2.95142  2.54514  2.51671  3.31531  3.06666  3.73461  2.86667  2.84719  2.58742  2.68288  2.66611  4.96287  3.69845     78 a . - -
          2.68618  4.42225  2.77519  2.73123  3.46354  2.40513  3.72494  3.29354  2.67741  2.69355  4.24690  2.90347  2.73739  3.18146  2.89801  2.37887  2.77519  2.98518  4.58477  3.61503
          0.03616  3.73373  4.45608  0.61958  0.77255  0.48576  0.95510
     79   2.42413  4.29783  3.18470  2.58046  3.50607  3.28899  3.65851  2.83420  2.53263  2.53743  3.43261  3.07721  3.43486  2.91232  2.93876  2.61386  2.62376  2.66145  4.77647  3.56134     79 a . - -
          2.68618  4.42225  2.77519  2.73123  3.46354  2.40513  3.72494  3.29354  2.67741  2.69355  4.24690  2.90347  2.73739  3.18146  2.89801  2.37887  2.77519  2.98518  4.58477  3.61503
          0.03592  3.74020  4.46254  0.61958  0.77255  0.48576  0.95510
     80   2.42634  4.36506  3.21258  2.64927  3.53454  3.38212  3.66839  2.82784  2.56858  2.46302  3.32140  3.09591  3.29904  2.83391  2.87124  2.61060  2.74507  2.61242  4.79833  3.67520     80 a . - -
          2.68618  4.42225  2.77519  2.73123  3.46354  2.40513  3.72494  3.29354  2.67741  2.69355  4.24690  2.90347  2.73739  3.18146  2.89801  2.37887  2.77519  2.98518  4.58477  3.61503
          0.03559  3.74922  4.47156  0.61958  0.77255  0.48576  0.95510
     81   2.39930  4.42298  3.13749  2.60148  3.62311  3.25205  3.66137  3.04730  2.50114  2.50474  3.54166  3.02506  3.69205  2.86066  2.68069  2.39701  2.72899  2.75959  5.03572  3.76723     81 s . - -
          2.68618  4.42225  2.77519  2.73123  3.46354  2.40513  3.72494  3.29354  2.67741  2.69355  4.24690  2.90347  2.73739  3.18146  2.89801  2.37887  2.77519  2.98518  4.58477  3.61503
          0.03537  3.75526  4.47761  0.61958  0.77255  0.48576  0.95510
     82   2.45042  4.18058  3.36505  2.79755  3.28347  3.40154  3.72610  2.73974  2.72752  2.23908  3.16486  3.20475  3.55448  3.04995  2.94627  2.58349  2.73718  2.51402  4.50548  3.57675     82 l . - -
          2.68618  4.42225  2.77519  2.73123  3.46354  2.40513  3.72494  3.29354  2.67741  2.69355  4.24690  2.90347  2.73739  3.18146  2.89801  2.37887  2.77519  2.98518  4.58477  3.61503
          0.03485  3.76990  4.49225  0.61958  0.77255  0.48576  0.95510
     83   2.40435  4.26465  3.09309  2.60678  3.50981  3.29053  3.62954  2.96771  2.56622  2.52817  3.27622  3.00219  3.45839  2.90775  2.94858  2.47998  2.74472  2.66664  4.97922  3.71108     83 a . - -
          2.68618  4.42225  2.77519  2.73123  3.46354  2.40513  3.72494  3.29354  2.67741  2.69355  4.24690  2.90347  2.73739  3.18146  2.89801  2.37887  2.77519  2.98518  4.58477  3.61503
          0.03346  3.80978  4.53212  0.61958  0.77255  0.48576  0.95510
     84   2.37856  4.43865  3.11177  2.54319  3.45504  3.41953  3.62817  2.97557  2.53872  2.64068  3.29417  3.05192  3.51136  2.81024  2.90046  2.46101  2.75280  2.64824  4.99635  3.72381     84 a . - -
          2.68618  4.42225  2.77519  2.73123  3.46354  2.40513  3.72494  3.29354  2.67741  2.69355  4.24690  2.90347  2.73739  3.18146  2.89801  2.37887  2.77519  2.98518  4.58477  3.61503
          0.03318  3.81814  4.54049  0.61958  0.77255  0.48576  0.95510
     85   2.35215  4.34216  3.12000  2.55291  3.47235  3.24350  3.66088  2.86474  2.43969  2.63658  3.46375  3.05977  3.81179  2.86576  2.96923  2.50962  2.67853  2.67693  4.99529  3.72415     85 a . - -
          2.68618  4.42225  2.77519  2.73123  3.46354  2.40513  3.72494  3.29354  2.67741  2.69355  4.24690  2.90347  2.73739  3.18146  2.89801  2.37887  2.77519  2.98518  4.58477  3.61503
          0.03284  3.82844  4.55079  0.61958  0.77255  0.48576  0.95510
     86   2.35793  4.53266  3.06380  2.50486  3.66071  3.26391  3.51778  3.04271  2.44291  2.69326  3.63269  2.94133  3.65909  2.78781  2.78128  2.47290  2.66296  2.83051  5.08042  3.79199     86 a . - -
          2.68618  4.42225  2.77519  2.73123  3.46354  2.40513  3.72494  3.29354  2.67741  2.69355  4.24690  2.90347  2.73739  3.18146  2.89801  2.37887  2.77519  2.98518  4.58477  3.61503
          0.03284  3.82844  4.55079  0.61958  0.77255  0.48576  0.95510
     87   2.41546  4.46657  3.12762  2.55528  3.55035  3.12907  3.47905  2.96995  2.48902  2.64057  3.43957  3.04027  3.67059  2.87010  2.75248  2.62817  2.59542  2.72063  5.01932  3.74329     87 a . - -
          2.68618  4.42225  2.77519  2.73123  3.46354  2.40513  3.72494  3.29354  2.67741  2.69355  4.24690  2.90347  2.73739  3.18146  2.89801  2.37887  2.77519  2.98518  4.58477  3.61503
          0.03284  3.82844  4.55079  0.61958  0.77255  0.48576  0.95510
     88   2.46595  4.23016  3.08291  2.54104  3.57913  3.22195  3.59646  3.04511  2.42528  2.64312  3.57097  2.96923  3.59049  2.82937  2.78417  2.60376  2.67879  2.64248  4.79932  3.74723     88 k . - -
          2.68618  4.42225  2.77519  2.73123  3.46354  2.40513  3.72494  3.29354  2.67741  2.69355  4.24690  2.90347  2.73739  3.18146  2.89801  2.37887  2.77519  2.98518  4.58477  3.61503
          0.03284  3.82844  4.55079  0.61958  0.77255  0.48576  0.95510
     89   2.40325  4.21527  3.34057  2.75872  3.18210  3.20572  3.72892  2.78251  2.72658  2.35386  3.25820  3.16559  3.57931  3.02447  2.95670  2.59294  2.74826  2.51266  4.45870  3.60973     89 l . - -
          2.68618  4.42225  2.77519  2.73123  3.46354  2.40513  3.72494  3.29354  2.67741  2.69355  4.24690  2.90347  2.73739  3.18146  2.89801  2.37887  2.77519  2.98518  4.58477  3.61503
          0.03216  3.84879  4.57113  0.61958  0.77255  0.48576  0.95510
     90   2.38728  4.06705  3.29392  2.77869  3.04966  3.32288  3.73340  2.75863  2.73040  2.33799  3.38258  3.16518  3.79371  2.97975  2.93480  2.62574  2.71381  2.48431  4.85725  3.61613     90 l . - -
          2.68618  4.42225  2.77519  2.73123  3.46354  2.40513  3.72494  3.29354  2.67741  2.69355  4.24690  2.90347  2.73739  3.18146  2.89801  2.37887  2.77519  2.98518  4.58477  3.61503
          0.03216  3.84879  4.57113  0.61958  0.77255  0.48576  0.95510
     91   2.41587  3.96208  3.21333  2.67168  3.50480  3.43171  3.58949  2.82688  2.61738  2.46787  3.35550  3.12828  3.43939  2.92599  2.85863  2.62258  2.70613  2.56988  4.70600  3.55257     91 a . - -
          2.68618  4.42225  2.77519  2.73123  3.46354  2.40513  3.72494  3.29354  2.67741  2.69355  4.24690  2.90347  2.73739  3.18146  2.89801  2.37887  2.77519  2.98518  4.58477  3.61503
          0.03216  3.84879  4.57113  0.61958  0.77255  0.48576  0.95510
     92   2.45366  4.30123  3.20037  2.63974  3.36248  3.36499  3.68258  2.94816  2.59764  2.51049  3.41897  3.09420  3.12760  2.85164  2.86587  2.53681  2.69352  2.64441  4.97064  3.70706     92 a . - -
          2.68618  4.42225  2.77519  2.73123  3.46354  2.40513  3.72494  3.29354  2.67741  2.69355  4.24690  2.90347  2.73739  3.18146  2.89801  2.37887  2.77519  2.98518  4.58477  3.61503
          0.03203  3.85302  4.57537  0.61958  0.77255  0.48576  0.95510
     93   2.34817  4.53082  3.03123  2.50563  3.73133  3.35740  3.64045  3.11711  2.46168  2.57304  3.40573  2.91715  3.43895  2.84608  2.82102  2.51082  2.77018  2.76003  5.07969  3.79214     93 a . - -
          2.68618  4.42225  2.77519  2.73123  3.46354  2.40513  3.72494  3.29354  2.67741  2.69355  4.24690  2.90347  2.73739  3.18146  2.89801  2.37887  2.77519  2.98518  4.58477  3.61503
          0.03125  3.87724  4.59958  0.61958  0.77255  0.48576  0.95510
     94   2.47219  4.12068  3.08429  2.49302  3.68316  3.29078  3.60784  3.05072  2.44260  2.74584  3.36824  2.81604  3.35672  2.76517  2.83288  2.59516  2.68194  2.83000  5.07720  3.74031     94 k . - -
          2.68618  4.42225  2.77519  2.73123  3.46354  2.40513  3.72494  3.29354  2.67741  2.69355  4.24690  2.90347  2.73739  3.18146  2.89801  2.37887  2.77519  2.98518  4.58477  3.61503
          0.03087  3.88925  4.61160  0.61958  0.77255  0.48576  0.95510
     95   2.41685  4.49774  3.06329  2.40678  3.65546  3.25852  3.62977  3.03546  2.46660  2.76356  3.56812  2.94097  3.42575  2.80152  2.73605  2.48615  2.68313  2.87887  4.96441  3.80925     95 e . - -
          2.68618  4.42225  2.77519  2.73123  3.46354  2.40513  3.72494  3.29354  2.67741  2.69355  4.24690  2.90347  2.73739  3.18146  2.89801  2.37887  2.77519  2.98518  4.58477  3.61503
          0.03051  3.90061  4.62295  0.61958  0.77255  0.48576  0.95510
     96   2.40661  4.13696  3.19193  2.66459  3.39452  3.22769  3.70256  2.86884  2.56750  2.58307  3.21575  3.03539  3.74009  2.95891  2.91045  2.38172  2.74693  2.65829  4.97062  3.70882     96 s . - -
          2.68618  4.42225  2.77519  2.73123  3.46354  2.40513  3.72494  3.29354  2.67741  2.69355  4.24690  2.90347  2.73739  3.18146  2.89801  2.37887  2.77519  2.98518  4.58477  3.61503
          0.02913  3.94631  4.66865  0.61958  0.77255  0.48576  0.95510
     97   2.49934  4.08274  3.18375  2.71742  3.36229  3.45842  3.73104  2.81810  2.65618  2.38809  3.30242  3.13833  3.39906  3.01574  2.99044  2.55588  2.64550  2.43657  4.91955  3.66923     97 l . - -
          2.68618  4.42225  2.77519  2.73123  3.46354  2.40513  3.72494  3.29354  2.67741  2.69355  4.24690  2.90347  2.73739  3.18146  2.89801  2.37887  2.77519  2.98518  4.58477  3.61503
          0.02870  3.96113  4.68347  0.61958  0.77255  0.48576  0.95510
     98   2.42301  4.66805  3.01430  2.42758  3.88627  3.22553  3.46260  3.28848  2.33142  2.80842  3.74922  2.90945  3.42889  2.79107  2.77626  2.47510  2.65528  2.82506  5.18859  3.69524     98 k . - -
          2.68618  4.42225  2.77519  2.73123  3.46354  2.40513  3.72494  3.29354  2.67741  2.69355  4.24690  2.90347  2.73739  3.18146  2.89801  2.37887  2.77519  2.98518  4.58477  3.61503
          0.02870  3.96113  4.68347  0.61958  0.77255  0.48576  0.95510
     99   2.36698  4.59014  3.08167  2.52148  3.79010  3.20713  3.59065  3.11049  2.42766  2.62974  3.59205  2.98589  3.55461  2.81135  2.63767  2.44452  2.79146  2.86981  5.12385  3.67878     99 a . - -
          2.68618  4.42225  2.77519  2.73123  3.46354  2.40513  3.72494  3.29354  2.67741  2.69355  4.24690  2.90347  2.73739  3.18146  2.89801  2.37887  2.77519  2.98518  4.58477  3.61503
          0.02841  3.97117  4.69351  0.61958  0.77255  0.48576  0.95510
    100   2.43043  4.35952  3.13149  2.59602  3.49692  3.34866  3.67710  3.04652  2.51502  2.59228  3.57981  3.04335  3.69474  2.68555  2.82596  2.40629  2.72251  2.68837  4.41377  3.76208    100 s . - -
          2.68618  4.42225  2.77519  2.73123  3.46354  2.40513  3.72494  3.29354  2.67741  2.69355  4.24690  2.90347  2.73739  3.18146  2.89801  2.37887  2.77519  2.98518  4.58477  3.61503
          0.02841  3.97117  4.69351  0.61958  0.77255  0.48576  0.95510
    101   2.30844  4.05758  3.46307  2.89423  3.04247  3.49029  3.72974  2.65343  2.78462  2.36278  3.33897  3.28683  3.60106  3.13957  2.96973  2.55439  2.69970  2.48686  4.16883  3.51574    101 a . - -
          2.68618  4.42225  2.77519  2.73123  3.46354  2.40513  3.72494  3.29354  2.67741  2.69355  4.24690  2.90347  2.73739  3.18146  2.89801  2.37887  2.77519  2.98518  4.58477  3.61503
          0.02841  3.97117  4.69351  0.61958  0.77255  0.48576  0.95510
    102   2.39731  4.56497  3.09572  2.53884  3.76592  3.31567  3.65451  3.08827  2.50567  2.56776  3.65931  2.77337  3.60144  2.79009  2.71351  2.49925  2.74699  2.71872  5.10897  3.74163    102 a . - -
          2.68618  4.42225  2.77519  2.73123  3.46354  2.40513  3.72494  3.29354  2.67741  2.69355  4.24690  2.90347  2.73739  3.18146  2.89801  2.37887  2.77519  2.98518  4.58477  3.61503
          0.02841  3.97117  4.69351  0.61958  0.77255  0.48576  0.95510
    103   2.42653  4.43504  3.15082  2.55249  3.40232  3.10735  3.58579  3.02949  2.54330  2.66276  3.53358  2.94815  3.63783  2.84926  2.85303  2.50772  2.72309  2.60178  5.04995  3.66961    103 a . - -
          2.68618  4.42225  2.77519  2.73123  3.46354  2.40513  3.72494  3.29354  2.67741  2.69355  4.24690  2.90347  2.73739  3.18146  2.89801  2.37887  2.77519  2.98518  4.58477  3.61503
          0.02796  3.98685  4.70919  0.61958  0.77255  0.48576  0.95510
    104   2.39430  4.48893  3.03421  2.54370  3.55625  3.21358  3.65836  3.01168  2.44473  2.63989  3.61883  2.95402  3.64512  2.86232  2.68208  2.57431  2.63047  2.81401  5.09862  3.72787    104 a . - -
          2.68618  4.42225  2.77519  2.73123  3.46354  2.40513  3.72494  3.29354  2.67741  2.69355  4.24690  2.90347  2.73739  3.18146  2.89801  2.37887  2.77519  2.98518  4.58477  3.61503
          0.02787  3.99001  4.71236  0.61958  0.77255  0.48576  0.95510
    105   2.42304  4.26245  3.27348  2.68611  3.29455  3.40630  3.59934  2.79199  2.62603  2.36780  3.40654  3.10740  3.76725  2.87804  2.95697  2.64656  2.69362  2.51793  4.76656  3.52596    105 l . - -
          2.68618  4.42225  2.77519  2.73123  3.46354  2.40513  3.72494  3.29354  2.67741  2.69355  4.24690  2.90347  2.73739  3.18146  2.89801  2.37887  2.77519  2.98518  4.58477  3.61503
          0.02765  3.99779  4.72013  0.61958  0.77255  0.48576  0.95510
    106   2.39142  4.23081  3.31193  2.77092  3.25705  3.50489  3.74867  2.79705  2.65672  2.33781  3.30551  3.20151  3.71011  2.99992  2.77784  2.51690  2.68733  2.58347  4.57091  3.62495    106 l . - -
          2.68618  4.42225  2.77519  2.73123  3.46354  2.40513  3.72494  3.29354  2.67741  2.69355  4.24690  2.90347  2.73739  3.18146  2.89801  2.37887  2.77519  2.98518  4.58477  3.61503
          0.02765  3.99779  4.72013  0.61958  0.77255  0.48576  0.95510
    107   2.38344  4.44620  3.16096  2.53308  3.47511  3.31546  3.39077  2.98630  2.54435  2.57910  3.34149  3.04479  3.63390  2.78719  2.90339  2.49331  2.74009  2.76943  5.06032  3.63551    107 a . - -
          2.68618  4.42225  2.77519  2.73123  3.46354  2.40513  3.72494  3.29354  2.67741  2.69355  4.24690  2.90347  2.73739  3.18146  2.89801  2.37887  2.77519  2.98518  4.58477  3.61503
          0.02668  4.03304  4.75538  0.61958  0.77255  0.48576  0.95510
    108   2.38173  4.26474  3.33842  2.77304  3.23789  3.43131  3.75590  2.70464  2.61325  2.42917  3.36192  3.12910  3.57839  2.98796  2.84988  2.66933  2.71816  2.41003  4.92239  3.67532    108 a . - -
          2.68618  4.42225  2.77519  2.73123  3.46354  2.40513  3.72494  3.29354  2.67741  2.69355  4.24690  2.90347  2.73739  3.18146  2.89801  2.37887  2.77519  2.98518  4.58477  3.61503
          0.02654  4.03827  4.76061  0.61958  0.77255  0.48576  0.95510
    109   2.43474  4.55923  3.12863  2.56817  3.33969  3.38179  3.56990  3.07173  2.47958  2.73078  3.54739  2.96546  3.25381  2.85412  2.78234  2.44270  2.62411  2.77205  5.10150  3.81398    109 a . - -
          2.68618  4.42225  2.77519  2.73123  3.46354  2.40513  3.72494  3.29354  2.67741  2.69355  4.24690  2.90347  2.73739  3.18146  2.89801  2.37887  2.77519  2.98518  4.58477  3.61503
          0.02623  4.04995  4.77229  0.61958  0.77255  0.48576  0.95510
    110   2.34052  4.22426  3.20296  2.64068  3.49981  3.31910  3.39209  2.92159  2.57776  2.65558  3.52602  3.10936  3.59216  2.84977  2.73500  2.55595  2.67112  2.72382  4.83689  3.43064    110 a . - -
          2.68618  4.42225  2.77519  2.73123  3.46354  2.40513  3.72494  3.29354  2.67741  2.69355  4.24690  2.90347  2.73739  3.18146  2.89801  2.37887  2.77519  2.98518  4.58477  3.61503
          0.02608  4.05527  4.77762  0.61958  0.77255  0.48576  0.95510
    111   2.43423  3.58829  3.35409  2.85849  3.01976  3.35201  3.68759  2.67472  2.61028  2.49072  3.13281  3.23718  3.66750  3.11983  2.95054  2.58475  2.78912  2.52327  4.88899  3.54942    111 a . - -
          2.68618  4.42225  2.77519  2.73123  3.46354  2.40513  3.72494  3.29354  2.67741  2.69355  4.24690  2.90347  2.73739  3.18146  2.89801  2.37887  2.77519  2.98518  4.58477  3.61503
          0.02500  4.09726  4.81961  0.61958  0.77255  0.48576  0.95510
    112   2.40384  3.85116  3.22307  2.79820  3.21114  3.36673  3.78162  2.79027  2.77471  2.44356  3.34046  3.21330  3.58742  3.04792  2.76924  2.49901  2.72765  2.57791  4.06436  3.67799    112 a . - -
          2.68618  4.42225  2.77519  2.73123  3.46354  2.40513  3.72494  3.29354  2.67741  2.69355  4.24690  2.90347  2.73739  3.18146  2.89801  2.37887  2.77519  2.98518  4.58477  3.61503
          0.02477  4.10637  4.82871  0.61958  0.77255  0.48576  0.95510
    113   2.49357  4.38616  3.00314  2.50437  3.86539  3.00704  3.52908  3.03087  2.40350  2.67338  3.61537  3.02039  3.59109  2.81146  2.71289  2.41520  2.72061  2.94906  5.18751  3.76004    113 k . - -
          2.68618  4.42225  2.77519  2.73123  3.46354  2.40513  3.72494  3.29354  2.67741  2.69355  4.24690  2.90347  2.73739  3.18146  2.89801  2.37887  2.77519  2.98518  4.58477  3.61503
          0.02444  4.11953  4.84187  0.61958  0.77255  0.48576  0.95510
    114   2.36041  4.42490  3.13960  2.51297  3.58967  3.37827  3.60810  3.07914  2.52802  2.57800  3.53968  3.01737  3.36880  2.78138  2.78334  2.41419  2.75389  2.79189  5.12716  3.80624    114 a . - -
          2.68618  4.42225  2.77519  2.73123  3.46354  2.40513  3.72494  3.29354  2.67741  2.69355  4.24690  2.90347  2.73739  3.18146  2.89801  2.37887  2.77519  2.98518  4.58477  3.61503
          0.02419  4.12987  4.85222  0.61958  0.77255  0.48576  0.95510
    115   2.45733  4.50165  2.92094  2.53075  3.75169  3.06630  3.47752  3.13345  2.44120  2.63864  3.49433  2.87295  3.65983  2.83443  2.75125  2.52370  2.76545  2.87622  5.01878  3.67230    115 k . - -
          2.68618  4.42225  2.77519  2.73123  3.46354  2.40513  3.72494  3.29354  2.67741  2.69355  4.24690  2.90347  2.73739  3.18146  2.89801  2.37887  2.77519  2.98518  4.58477  3.61503
          0.02360  4.15422  4.87657  0.61958  0.77255  0.48576  0.95510
    116   2.32177  4.14955  3.49056  3.00545  2.90080  3.40181  3.54090  2.59440  2.82418  2.29235  3.25521  3.37812  3.75868  3.13268  3.14085  2.76753  2.73129  2.28940  4.43143  3.51489    116 v . - -
          2.68618  4.42225  2.77519  2.73123  3.46354  2.40513  3.72494  3.29354  2.67741  2.69355  4.24690  2.90347  2.73739  3.18146  2.89801  2.37887  2.77519  2.98518  4.58477  3.61503
          0.02360  4.15422  4.87657  0.61958  0.77255  0.48576  0.95510
    117   2.39678  4.34472  3.21631  2.67769  3.41166  3.34530  3.35425  2.92241  2.66611  2.35348  3.57042  3.07215  3.62993  2.94823  2.89387  2.41055  2.79205  2.57388  5.03506  3.76924    117 l . - -
          2.68618  4.42225  2.77519  2.73123  3.46354  2.40513  3.72494  3.29354  2.67741  2.69355  4.24690  2.90347  2.73739  3.18146  2.89801  2.37887  2.77519  2.98518  4.58477  3.61503
          0.02352  4.15740  4.87975  0.61958  0.77255  0.48576  0.95510
    118   2.40982  4.13276  3.20457  2.69778  3.22313  3.27880  3.37883  2.88312  2.55637  2.54803  3.42600  3.00987  3.75918  2.92839  2.67556  2.67761  2.73188  2.68751  4.68662  3.71866    118 a . - -
          2.68618  4.42225  2.77519  2.73123  3.46354  2.40513  3.72494  3.29354  2.67741  2.69355  4.24690  2.90347  2.73739  3.18146  2.89801  2.37887  2.77519  2.98518  4.58477  3.61503
          0.02312  4.17447  4.89682  0.61958  0.77255  0.48576  0.95510
    119   2.45437  3.72465  3.54625  2.92691  3.12244  3.17365  3.79335  2.63106  2.91115  2.25753  3.23455  3.20852  3.52167  3.09804  3.02808  2.62501  2.67234  2.51647  4.35941  3.50085    119 l . - -
          2.68618  4.42225  2.77519  2.73123  3.46354  2.40513  3.72494  3.29354  2.67741  2.69355  4.24690  2.90347  2.73739  3.18146  2.89801  2.37887  2.77519  2.98518  4.58477  3.61503
          0.02268  4.19363  4.91598  0.61958  0.77255  0.48576  0.95510
    120   2.37586  4.58707  3.18274  2.55031  3.32404  3.07136  3.40979  3.05248  2.50455  2.64754  3.37989  3.03851  3.43403  2.93721  2.79672  2.59392  2.62480  2.86211  4.79981  3.84605    120 a . - -
          2.68618  4.42225  2.77519  2.73123  3.46354  2.40513  3.72494  3.29354  2.67741  2.69355  4.24690  2.90347  2.73739  3.18146  2.89801  2.37887  2.77519  2.98518  4.58477  3.61503
          0.02205  4.22137  4.94372  0.61958  0.77255  0.48576  0.95510
    121   2.32681  4.21225  3.10712  2.49811  3.75997  3.20685  3.52484  3.04560  2.51488  2.81226  3.52258  3.01191  3.41673  2.84556  2.64441  2.53082  2.66716  2.86427  5.18445  3.62996    121 a . - -
          2.68618  4.42225  2.77519  2.73123  3.46354  2.40513  3.72494  3.29354  2.67741  2.69355  4.24690  2.90347  2.73739  3.18146  2.89801  2.37887  2.77519  2.98518  4.58477  3.61503
          0.02199  4.22375  4.94610  0.61958  0.77255  0.48576  0.95510
    122   2.45651  4.12300  3.18652  2.62558  3.30106  3.06735  3.57065  3.15368  2.51898  2.69652  3.64037  2.96263  3.27667  2.85007  2.75455  2.48087  2.77392  2.74825  4.99594  3.57177    122 a . - -
          2.68618  4.42225  2.77519  2.73123  3.46354  2.40513  3.72494  3.29354  2.67741  2.69355  4.24690  2.90347  2.73739  3.18146  2.89801  2.37887  2.77519  2.98518  4.58477  3.61503
          0.02192  4.22697  4.94932  0.61958  0.77255  0.48576  0.95510
    123   2.42761  4.41891  3.07359  2.53481  3.52168  3.10704  3.68106  3.22537  2.49748  2.57066  3.36144  2.95686  3.36802  2.88431  2.72740  2.38033  2.82367  2.88135  5.19698  3.89861    123 s . - -
          2.68618  4.42225  2.77519  2.73123  3.46354  2.40513  3.72494  3.29354  2.67741  2.69355  4.24690  2.90347  2.73739  3.18146  2.89801  2.37887  2.77519  2.98518  4.58477  3.61503
          0.02102  4.26838  4.99072  0.61958  0.77255  0.48576  0.95510
    124   2.44145  4.03496  3.36787  2.79379  3.56653  3.11760  3.75964  2.72957  2.61757  2.32820  3.26875  3.09588  3.64505  2.95527  2.82561  2.59394  2.70254  2.65648  4.65677  3.65272    124 l . - -
          2.68618  4.42225  2.77519  2.73123  3.46354  2.40513  3.72494  3.29354  2.67741  2.69355  4.24690  2.90347  2.73739  3.18146  2.89801  2.37887  2.77519  2.98518  4.58477  3.61503
          0.02035  4.30054  5.02289  0.61958  0.77255  0.48576  0.95510
    125   2.48335  4.10900  3.03288  2.68478  3.51336  3.07983  3.67112  2.93636  2.65183  2.66600  3.31552  3.10902  3.76470  2.66682  2.73040  2.47948  2.67157  2.73830  4.52602  3.81027    125 s . - -
          2.68618  4.42225  2.77519  2.73123  3.46354  2.40513  3.72494  3.29354  2.67741  2.69355  4.24690  2.90347  2.73739  3.18146  2.89801  2.37887  2.77519  2.98518  4.58477  3.61503
          0.01958  4.33873  5.06107  0.61958  0.77255  0.48576  0.95510
    126   2.48156  4.33056  3.33206  2.80440  3.40103  3.32889  3.59373  2.89351  2.75322  2.21530  3.21584  3.15608  3.45510  2.97163  2.80804  2.43089  2.74426  2.74329  5.05092  3.40471    126 l . - -
          2.68618  4.42225  2.77519  2.73123  3.46354  2.40513  3.72494  3.29354  2.67741  2.69355  4.24690  2.90347  2.73739  3.18146  2.89801  2.37887  2.77519  2.98518  4.58477  3.61503
          0.01909  4.36415  5.08650  0.61958  0.77255  0.48576  0.95510
    127   2.45707  4.45388  3.05941  2.43387  3.55837  3.07971  3.50809  3.19135  2.36878  2.81459  3.36083  2.87746  3.32993  2.82796  2.60923  2.55300  2.85560  3.08508  5.04960  3.81654    127 k . - -
          2.68618  4.42225  2.77519  2.73123  3.46354  2.40513  3.72494  3.29354  2.67741  2.69355  4.24690  2.90347  2.73739  3.18146  2.89801  2.37887  2.77519  2.98518  4.58477  3.61503
          0.01823  4.40944  5.13179  0.61958  0.77255  0.48576  0.95510
    128   2.57719  4.52520  2.91618  2.44855  3.92189  3.29526  3.49093  3.10702  2.26359  2.89204  3.47374  2.91164  3.12344  2.75661  2.68730  2.58178  2.67458  3.02735  4.89428  3.93014    128 k . - -
          2.68618  4.42225  2.77519  2.73123  3.46354  2.40513  3.72494  3.29354  2.67741  2.69355  4.24690  2.90347  2.73739  3.18146  2.89801  2.37887  2.77519  2.98518  4.58477  3.61503
          0.01759  4.44523  5.16758  0.61958  0.77255  0.48576  0.95510
    129   2.40705  4.37539  3.39200  2.89577  3.27256  3.02969  3.49884  2.90112  2.80871  2.30176  3.27658  3.28232  3.63190  2.96605  2.84961  2.52644  2.79170  2.51624  4.45435  3.44668    129 l . - -
          2.68618  4.42225  2.77519  2.73123  3.46354  2.40513  3.72494  3.29354  2.67741  2.69355  4.24690  2.90347  2.73739  3.18146  2.89801  2.37887  2.77519  2.98518  4.58477  3.61503
          0.01712  4.47188  5.19423  0.61958  0.77255  0.48576  0.95510
    130   2.39957  4.06820  3.34418  2.70987  3.37522  3.14997  3.58821  2.98731  2.43004  2.54027  3.37047  2.95804  3.72579  2.95918  2.97689  2.48059  2.78514  2.63053  4.43989  3.65607    130 a . - -
          2.68618  4.42225  2.77519  2.73123  3.46354  2.40513  3.72494  3.29354  2.67741  2.69355  4.24690  2.90347  2.73739  3.18146  2.89801  2.37887  2.77519  2.98518  4.58477  3.61503
          0.01672  4.49519  5.21753  0.61958  0.77255  0.48576  0.95510
    131   2.43825  3.91781  3.58392  2.86848  3.15901  3.34514  3.74109  2.56796  2.74448  2.20693  3.19763  3.32507  3.65830  3.09978  2.96818  2.55509  2.76265  2.57850  4.91448  3.42070    131 l . - -
          2.68618  4.42225  2.77519  2.73123  3.46354  2.40513  3.72494  3.29354  2.67741  2.69355  4.24690  2.90347  2.73739  3.18146  2.89801  2.37887  2.77519  2.98518  4.58477  3.61503
          0.01618  4.52803  5.25037  0.61958  0.77255  0.48576  0.95510
    132   2.32936  4.38811  3.42152  2.72342  3.14262  2.80343  3.62491  2.90705  2.81719  2.33530  3.55434  3.20424  3.81506  2.96922  2.96610  2.42572  2.72299  2.69553  4.71365  3.66338    132 a . - -
          2.68618  4.42225  2.77519  2.73123  3.46354  2.40513  3.72494  3.29354  2.67741  2.69355  4.24690  2.90347  2.73739  3.18146  2.89801  2.37887  2.77519  2.98518  4.58477  3.61503
          0.01603  4.53699  5.25933  0.61958  0.77255  0.48576  0.95510
    133   2.39331  4.10599  3.58704  3.07781  2.92862  3.28862  3.89609  2.73634  2.81283  2.23236  3.24023  3.35781  3.52150  3.28483  2.79699  2.55326  2.63988  2.41353  4.51163  3.74623    133 l . - -
          2.68618  4.42225  2.77519  2.73123  3.46354  2.40513  3.72494  3.29354  2.67741  2.69355  4.24690  2.90347  2.73739  3.18146  2.89801  2.37887  2.77519  2.98518  4.58477  3.61503
          0.01600  4.53897  5.26131  0.61958  0.77255  0.48576  0.95510
    134   2.49058  4.16189  3.46309  2.92253  2.86274  3.12791  3.67392  2.62149  2.79758  2.35042  3.34815  3.28265  3.54608  3.10246  2.76877  2.63858  2.73489  2.63571  4.28336  3.50226    134 l . - -
          2.68618  4.42225  2.77519  2.73123  3.46354  2.40513  3.72494  3.29354  2.67741  2.69355  4.24690  2.90347  2.73739  3.18146  2.89801  2.37887  2.77519  2.98518  4.58477  3.61503
          0.01575  4.55470  5.27704  0.61958  0.77255  0.48576  0.95510
    135   2.43955  4.00751  3.57542  2.94351  2.93627  3.17957  3.75706  2.79765  2.76652  2.29306  3.43682  3.39578  3.57504  3.07857  2.67727  2.71978  2.72338  2.44903  4.92464  3.28418    135 l . - -
          2.68618  4.42225  2.77519  2.73123  3.46354  2.40513  3.72494  3.29354  2.67741  2.69355  4.24690  2.90347  2.73739  3.18146  2.89801  2.37887  2.77519  2.98518  4.58477  3.61503
          0.01563  4.56191  5.28426  0.61958  0.77255  0.48576  0.95510
    136   2.48276  3.70448  3.27395  2.76409  3.38510  3.32101  3.60608  2.92950  2.44763  2.38374  3.60881  3.10466  3.52015  2.97257  2.76533  2.39077  2.70860  2.79707  4.96328  3.91727    136 l . - -
          2.68618  4.42225  2.77519  2.73123  3.46354  2.40513  3.72494  3.29354  2.67741  2.69355  4.24690  2.90347  2.73739  3.18146  2.89801  2.37887  2.77519  2.98518  4.58477  3.61503
          0.01549  4.57097  5.29331  0.61958  0.77255  0.48576  0.95510
    137   2.39035  3.88520  3.42896  2.87623  3.18515  3.33900  3.58692  2.81972  2.80512  2.24515  3.29445  3.06771  3.47822  2.98062  2.89407  2.48028  2.76262  2.66690  4.91549  3.71749    137 l . - -
          2.68618  4.42225  2.77519  2.73123  3.46354  2.40513  3.72494  3.29354  2.67741  2.69355  4.24690  2.90347  2.73739  3.18146  2.89801  2.37887  2.77519  2.98518  4.58477  3.61503
          0.01515  4.59345  5.31580  0.61958  0.77255  0.48576  0.95510
    138   2.32474  4.07145  3.66493  3.07383  3.16789  2.99428  3.76112  2.70698  3.04374  2.07091  3.08296  3.26841  3.66244  3.19195  2.91196  2.67676  2.84994  2.58222  4.86461  3.16000    138 l . - -
          2.68618  4.42225  2.77519  2.73123  3.46354  2.40513  3.72494  3.29354  2.67741  2.69355  4.24690  2.90347  2.73739  3.18146  2.89801  2.37887  2.77519  2.98518  4.58477  3.61503
          0.01464  4.62684  5.34918  0.61958  0.77255  0.48576  0.95510
    139   2.41514  4.48789  3.24778  2.60717  3.11276  3.05445  3.31522  3.12061  2.57832  2.47042  3.37889  2.92962  3.41351  2.90492  2.98741  2.56623  2.79040  2.77836  5.10944  3.80484    139 a . - -
          2.68618  4.42225  2.77519  2.73123  3.46354  2.40513  3.72494  3.29354  2.67741  2.69355  4.24690  2.90347  2.73739  3.18146  2.89801  2.37887  2.77519  2.98518  4.58477  3.61503
          0.01412  4.66321  5.38555  0.61958  0.77255  0.48576  0.95510
    140   2.47235  4.57271  3.19988  2.85426  2.97182  2.94895  3.71506  2.83399  2.69869  2.49913  3.25534  2.98880  3.32149  2.93505  2.99714  2.62097  2.74674  2.68503  4.65716  3.57278    140 a . - -
          2.68618  4.42225  2.77519  2.73123  3.46354  2.40513  3.72494  3.29354  2.67741  2.69355  4.24690  2.90347  2.73739  3.18146  2.89801  2.37887  2.77519  2.98518  4.58477  3.61503
          0.01356  4.70310  5.42545  0.61958  0.77255  0.48576  0.95510
    141   2.48298  4.09249  3.32578  2.90654  2.87460  3.05644  3.87621  2.83543  2.78234  2.27872  3.02847  3.27540  3.24477  3.01973  3.02240  2.50212  2.91517  2.67012  4.71780  3.68799    141 l . - -
          2.68618  4.42225  2.77519  2.73123  3.46354  2.40513  3.72494  3.29354  2.67741  2.69355  4.24690  2.90347  2.73739  3.18146  2.89801  2.37887  2.77519  2.98518  4.58477  3.61503
          0.01294  4.74942  5.47176  0.61958  0.77255  0.48576  0.95510
    142   2.61961  3.82660  3.53882  3.03416  2.99045  3.08239  3.80474  2.79972  2.88883  2.25181  2.74403  3.47920  3.10082  3.30300  2.84945  2.62300  2.87769  2.41370  4.43469  3.76485    142 l . - -
          2.68618  4.42225  2.77519  2.73123  3.46354  2.40513  3.72494  3.29354  2.67741  2.69355  4.24690  2.90347  2.73739  3.18146  2.89801  2.37887  2.77519  2.98518  4.58477  3.61503
          0.01180  4.84119  5.56354  0.61958  0.77255  0.48576  0.95510
    143   2.44404  4.96557  3.06434  2.38591  3.47306  3.08669  3.65720  3.38980  2.61874  2.80844  2.44707  2.96317  3.55426  2.95426  2.78538  2.53915  2.66062  3.03522  5.41105  4.12633    143 e . - -
          2.68618  4.42225  2.77519  2.73123  3.46354  2.40513  3.72494  3.29354  2.67741  2.69355  4.24690  2.90347  2.73739  3.18146  2.89801  2.37887  2.77519  2.98518  4.58477  3.61503
          0.00999  5.00719  5.72954  0.61958  0.77255  0.48576  0.95510
    144   2.32716  4.04788  3.46946  3.08399  3.37465  3.18435  4.04462  3.10050  3.08301  2.30133  2.06372  3.32359  3.66637  3.41146  3.19334  2.45517  2.83951  2.48493  4.43665  3.82304    144 m . - -
          2.68581  4.41986  2.77656  2.73216  3.46225  2.40632  3.72240  3.29311  2.67796  2.69431  4.24769  2.90405  2.73795  3.18071  2.89629  2.37777  2.77444  2.98571  4.58395  3.61523
          1.39565  0.91301  1.04693  2.26245  0.10992  0.48576  0.95510
    145   2.37267  4.29440  2.40506  2.41297  4.25196  3.27732  3.62809  3.63321  2.54822  3.24702  2.18025  2.95123  3.49751  3.01932  2.95776  2.60110  3.00699  2.99163  5.67982  4.03656    285 m x - -
          2.68618  4.42225  2.77519  2.73123  3.46354  2.40513  3.72494  3.29354  2.67741  2.69355  4.24690  2.90347  2.73739  3.18146  2.89801  2.37887  2.77519  2.98518  4.58477  3.61503
          0.00968  5.03856  5.76091  0.61958  0.77255  0.90873  0.51590
    146   2.46700  4.61056  4.24340  3.96645  3.20747  4.13517  4.54628  2.81568  4.07029  2.41511  1.46847  4.29589  4.69815  3.71323  3.67927  2.84550  3.10247  1.86105  3.02493  3.54774    286 m x - -
          2.68618  4.42225  2.77519  2.73123  3.46354  2.40513  3.72494  3.29354  2.67741  2.69355  4.24690  2.90347  2.73739  3.18146  2.89801  2.37887  2.77519  2.98518  4.58477  3.61503
          0.00600  5.51552  6.23787  0.61958  0.77255  0.79444  0.60118
    147   1.95532  5.59721  2.91337  2.23437  4.41057  3.87325  4.29562  3.55333  2.37689  3.56775  1.73022  3.11886  3.71605  2.97618  3.21386  2.64043  3.01189  3.61763  6.24127  4.52168    287 m x - -
          2.68618  4.42225  2.77519  2.73123  3.46354  2.40513  3.72494  3.29354  2.67741  2.69355  4.24690  2.90347  2.73739  3.18146  2.89801  2.37887  2.77519  2.98518  4.58477  3.61503
          0.00423  5.86256  6.58491  0.61958  0.77255  0.85095  0.55689
    148   2.23109  5.87003  2.93490  2.00188  3.51570  2.33474  3.79053  4.63968  1.86002  3.92370  3.36169  3.02557  4.10554  3.13483  3.42510  2.38800  3.24134  4.15436  6.30297  3.14394    288 k x - -
          2.68618  4.42225  2.77519  2.73123  3.46354  2.40513  3.72494  3.29354  2.67741  2.69355  4.24690  2.90347  2.73739  3.18146  2.89801  2.37887  2.77519  2.98518  4.58477  3.61503
          0.00400  5.91851  6.64085  0.61958  0.77255  0.53166  0.88584
    149   2.90725  5.89194  3.25639  2.56381  4.14542  3.94633  4.29638  3.94212  1.40859  3.48852  4.43348  3.31478  4.39770  2.81918  1.72017  3.03014  2.31096  3.59581  6.02731  4.91750    289 k x - -
          2.68618  4.42225  2.77519  2.73123  3.46354  2.40513  3.72494  3.29354  2.67741  2.69355  4.24690  2.90347  2.73739  3.18146  2.89801  2.37887  2.77519  2.98518  4.58477  3.61503
          0.00383  5.96205  6.68439  0.61958  0.77255  0.56650  0.83819
    150   3.32792  4.58191  0.71788  3.00291  4.98814  3.88622  4.13525  4.66848  2.61538  4.20795  4.94650  3.04469  4.57096  3.35432  3.32628  2.56383  3.26475  4.29292  6.33961  4.69361    290 d x - -
          2.68618  4.42225  2.77519  2.73123  3.46354  2.40513  3.72494  3.29354  2.67741  2.69355  4.24690  2.90347  2.73739  3.18146  2.89801  2.37887  2.77519  2.98518  4.58477  3.61503
          0.00378  5.97606  6.69841  0.61958  0.77255  0.52858  0.89023
    151   5.73496  6.71831  6.72671  6.62827  1.84761  6.31561  3.93186  5.35326  6.39357  2.09102  5.89462  5.89669  2.70692  6.06121  6.18993  5.71087  5.93182  5.27798  5.10594  0.52714    291 Y x - -
          2.68618  4.42225  2.77519  2.73123  3.46354  2.40513  3.72494  3.29354  2.67741  2.69355  4.24690  2.90347  2.73739  3.18146  2.89801  2.37887  2.77519  2.98518  4.58477  3.61503
          0.00374  5.98545  6.70779  0.61958  0.77255  0.57460  0.82767
    152   6.12805  4.91624  6.84162  6.88420  3.30174  6.46676  4.43827  5.73715  6.61692  4.79625  6.22230  5.98331  6.73242  6.19366  6.35455  5.90148  6.33320  5.69960  5.10239  0.10317    292 Y x - -
          2.68618  4.42225  2.77519  2.73123  3.46354  2.40513  3.72494  3.29354  2.67741  2.69355  4.24690  2.90347  2.73739  3.18146  2.89801  2.37887  2.77519  2.98518  4.58477  3.61503
          0.00374  5.98545  6.70779  0.61958  0.77255  0.52339  0.89774
    153   2.31494  5.61419  1.98392  1.44490  5.26695  3.52077  4.30324  4.75384  1.80560  4.17998  4.96095  3.42242  4.57358  2.52971  3.34889  2.74769  3.37641  4.18989  6.35251  4.85017    293 e x - -
          2.68618  4.42225  2.77519  2.73123  3.46354  2.40513  3.72494  3.29354  2.67741  2.69355  4.24690  2.90347  2.73739  3.18146  2.89801  2.37887  2.77519  2.98518  4.58477  3.61503
          0.00373  5.98972  6.71206  0.61958  0.77255  0.54457  0.86772
    154   3.20198  4.80770  4.47428  3.81318  4.00709  4.67282  4.99982  1.28128  4.46638  2.46826  3.73736  4.79244  5.03769  4.49192  4.15963  3.76154  2.10458  1.26536  5.53312  4.35400    294 v x - -
          2.68618  4.42225  2.77519  2.73123  3.46354  2.40513  3.72494  3.29354  2.67741  2.69355  4.24690  2.90347  2.73739  3.18146  2.89801  2.37887  2.77519  2.98518  4.58477  3.61503
          0.00373  5.98972  6.71206  0.61958  0.77255  0.51718  0.90683
    155   5.61800  6.67707  7.59179  7.02065  4.39716  7.18782  7.33106  3.61553  6.90325  0.10421  3.76411  7.43952  6.81081  6.41195  6.66446  6.73663  5.77812  4.16554  6.85101  6.03827    295 L x - -
          2.68618  4.42225  2.77519  2.73123  3.46354  2.40513  3.72494  3.29354  2.67741  2.69355  4.24690  2.90347  2.73739  3.18146  2.89801  2.37887  2.77519  2.98518  4.58477  3.61503
          0.00372  5.99197  6.71431  0.61958  0.77255  0.52833  0.89059
    156   3.76464  6.12922  3.32979  2.21677  5.82408  0.50661  4.45158  5.33248  3.34428  4.79852  5.57486  3.17922  4.95926  3.31782  4.15408  3.44117  4.18341  4.88559  6.93268  5.46991    296 G x - -
          2.68618  4.42225  2.77519  2.73123  3.46354  2.40513  3.72494  3.29354  2.67741  2.69355  4.24690  2.90347  2.73739  3.18146  2.89801  2.37887  2.77519  2.98518  4.58477  3.61503
          0.00372  5.99197  6.71431  0.61958  0.77255  0.52833  0.89059
    157   4.54008  5.51109  6.89963  6.49399  5.37488  6.51604  7.57829  1.81731  6.52100  2.53838  5.02788  6.69232  6.66525  6.85015  6.75757  6.01968  4.83171  0.34317  7.73199  6.46009    297 V x - -
          2.68618  4.42225  2.77519  2.73123  3.46354  2.40513  3.72494  3.29354  2.67741  2.69355  4.24690  2.90347  2.73739  3.18146  2.89801  2.37887  2.77519  2.98518  4.58477  3.61503
          0.00372  5.99197  6.71431  0.61958  0.77255  0.52165  0.90027
    158   2.21910  5.92213  2.52139  2.36756  5.26848  3.49951  4.14792  4.75537  2.47633  4.13914  4.96246  2.92530  2.28660  3.01807  3.21442  1.53303  2.74010  4.25802  6.35404  4.94229    298 s x - -
          2.68618  4.42225  2.77519  2.73123  3.46354  2.40513  3.72494  3.29354  2.67741  2.69355  4.24690  2.90347  2.73739  3.18146  2.89801  2.37887  2.77519  2.98518  4.58477  3.61503
          0.00372  5.99251  6.71486  0.61958  0.77255  0.52437  0.89631
    159   3.31540  5.76197  3.62545  2.80572  5.03964  4.20139  4.29545  4.70701  1.36071  4.23751  4.97533  3.60309  2.63434  3.04719  1.23709  2.86647  3.39655  4.15908  6.36270  4.95715    299 r x - -
          2.68618  4.42225  2.77519  2.73123  3.46354  2.40513  3.72494  3.29354  2.67741  2.69355  4.24690  2.90347  2.73739  3.18146  2.89801  2.37887  2.77519  2.98518  4.58477  3.61503
          0.00372  5.99251  6.71486  0.61958  0.77255  0.52437  0.89631
    160   3.22397  5.93723  1.62873  2.81227  5.28215  2.37084  4.18450  4.67882  2.82574  4.20652  4.97838  1.89044  4.58759  3.34027  3.61430  1.97007  2.20773  4.32788  6.36956  4.66529    300 d x - -
          2.68618  4.42225  2.77519  2.73123  3.46354  2.40513  3.72494  3.29354  2.67741  2.69355  4.24690  2.90347  2.73739  3.18146  2.89801  2.37887  2.77519  2.98518  4.58477  3.61503
          0.00372  5.99251  6.71486  0.61958  0.77255  0.52437  0.89631
    161   0.23234  4.08980  4.42028  4.98230  5.67172  4.36362  5.99073  4.86491  5.18001  4.78950  5.63047  4.96639  5.25067  5.38528  5.37475  2.84879  3.80962  3.78078  7.08808  5.94003    301 A x - -
          2.68618  4.42225  2.77519  2.73123  3.46354  2.40513  3.72494  3.29354  2.67741  2.69355  4.24690  2.90347  2.73739  3.18146  2.89801  2.37887  2.77519  2.98518  4.58477  3.61503
          0.00372  5.99251  6.71486  0.61958  0.77255  0.52437  0.89631
    162   3.32543  5.95852  2.17754  2.94832  5.29970  3.36574  4.41006  4.51528  3.07667  4.26290  5.00298  2.96299  4.29061  3.44865  3.52847  1.09372  1.69696  4.34764  6.39421  4.98192    302 s x - -
          2.68618  4.42225  2.77519  2.73123  3.46354  2.40513  3.72494  3.29354  2.67741  2.69355  4.24690  2.90347  2.73739  3.18146  2.89801  2.37887  2.77519  2.98518  4.58477  3.61503
          0.00372  5.99251  6.71486  0.61958  0.77255  0.52437  0.89631
    163   2.11090  5.92119  2.02834  1.81323  4.77212  3.40355  3.97581  4.20505  2.53293  3.41881  4.80805  3.30948  2.97622  2.13139  3.37864  2.71479  3.00324  3.87514  6.35328  4.94171    303 e x - -
          2.68618  4.42225  2.77519  2.73122  3.46354  2.40513  3.72494  3.29354  2.67741  2.69355  4.24690  2.90347  2.73739  3.18146  2.89801  2.37887  2.77519  2.98518  4.58477  3.61503
          0.00446  5.73360  6.71486  0.59608  0.80066  0.52437  0.89631
    164   2.19865  5.92183  1.47417  1.76822  4.98353  3.60034  4.17182  4.46830  2.17368  4.22765  4.96217  3.10874  4.29465  2.79838  3.28571  2.67463  3.35084  3.88779  6.35377  4.88969    305 d x - -
          2.68618  4.42225  2.77519  2.73123  3.46354  2.40513  3.72494  3.29354  2.67741  2.69355  4.24690  2.90347  2.73739  3.18146  2.89801  2.37887  2.77519  2.98518  4.58477  3.61503
          0.00372  5.99251  6.71486  0.61958  0.77255  0.51781  0.90590
    165   2.99239  6.02002  1.81875  0.82943  5.36110  4.14017  4.45177  4.55998  3.17672  4.32392  5.06516  3.67211  4.64853  2.69639  3.60561  3.32690  2.86853  4.23565  6.45306  5.03499    306 e x - -
          2.68618  4.42225  2.77519  2.73123  3.46354  2.40513  3.72494  3.29354  2.67741  2.69355  4.24690  2.90347  2.73739  3.18146  2.89801  2.37887  2.77519  2.98518  4.58477  3.61503
          0.00372  5.99304  6.71539  0.61958  0.77255  0.52047  0.90200
    166   4.92979  6.05667  7.09426  6.64378  4.90337  6.70786  7.47262  0.34661  6.63910  1.79502  4.45995  6.89469  6.70826  6.65780  6.71711  6.21481  5.17355  2.54958  7.31592  6.29748    307 I x - -
          2.68618  4.42225  2.77519  2.73123  3.46354  2.40513  3.72494  3.29354  2.67741  2.69355  4.24690  2.90347  2.73739  3.18146  2.89801  2.37887  2.77519  2.98518  4.58477  3.61503
          0.00372  5.99304  6.71539  0.61958  0.77255  0.52047  0.90200
    167   4.29603  6.87103  5.62785  4.56046  6.59075  5.14759  5.01655  5.77444  0.27774  5.04256  5.72038  4.63767  5.63498  3.25929  2.27492  4.22465  4.58226  5.47706  6.94611  5.93014    308 K x - -
          2.68618  4.42225  2.77519  2.73123  3.46354  2.40513  3.72494  3.29354  2.67741  2.69355  4.24690  2.90347  2.73739  3.18146  2.89801  2.37887  2.77519  2.98518  4.58477  3.61503
          0.00372  5.99304  6.71539  0.61958  0.77255  0.52047  0.90200
    168   2.82701  5.98110  3.71213  3.18036  5.33579  4.26636  4.21202  4.73164  0.73123  4.11953  5.02448  3.65121  4.65543  3.14415  2.26988  2.49527  3.27108  4.20018  6.39666  5.01016    309 k x - -
          2.68618  4.42226  2.77520  2.73124  3.46350  2.40512  3.72495  3.29353  2.67742  2.69352  4.24691  2.90347  2.73740  3.18147  2.89802  2.37888  2.77520  2.98519  4.58464  3.61499
          0.00687  5.42755  6.00931  0.78040  0.61290  0.52047  0.90200
    169   0.34783  5.59846  4.45682  3.95582  5.15576  4.23979  4.69587  4.48850  3.84120  4.21761  5.06877  4.21252  5.02052  4.16833  4.30285  2.66197  3.63031  3.77823  6.51160  5.25772    316 A x - -
          2.68618  4.42225  2.77519  2.73123  3.46354  2.40513  3.72494  3.29354  2.67741  2.69355  4.24690  2.90347  2.73739  3.18146  2.89801  2.37887  2.77519  2.98518  4.58477  3.61503
          0.00372  5.99223  6.71457  0.61958  0.77255  0.52232  0.89930
    170   5.60839  7.02286  6.89554  6.96587  1.86721  6.55809  4.83708  5.78454  6.71860  4.81723  6.25890  6.00777  6.78618  6.22325  6.41869  5.98309  6.44779  5.76164  4.34574  0.23841    317 Y x - -
          2.68618  4.42225  2.77519  2.73123  3.46354  2.40513  3.72494  3.29354  2.67741  2.69355  4.24690  2.90347  2.73739  3.18146  2.89801  2.37887  2.77519  2.98518  4.58477  3.61503
          0.00372  5.99282  6.71516  0.61958  0.77255  0.52528  0.89500
    171   4.81895  6.76702  5.63083  4.57067  5.14977  5.34389  3.74214  5.59666  2.39526  4.32837  5.84285  4.72326  5.62932  4.16409  0.30839  4.79603  4.89118  5.32220  6.69053  3.05646    318 R x - -
          2.68618  4.42225  2.77519  2.73123  3.46354  2.40513  3.72494  3.29354  2.67741  2.69355  4.24690  2.90347  2.73739  3.18146  2.89801  2.37887  2.77519  2.98518  4.58477  3.61503
          0.00372  5.99282  6.71516  0.61958  0.77255  0.48424  0.95755
    172   3.25349  5.93517  3.52618  2.92021  5.28275  3.83576  4.31279  4.37121  0.83265  4.20604  4.97604  3.34724  4.59195  2.76763  1.94809  2.97395  3.20058  4.21917  6.36430  4.95691    319 k x - -
          2.68618  4.42225  2.77519  2.73123  3.46354  2.40513  3.72494  3.29354  2.67741  2.69355  4.24690  2.90347  2.73739  3.18146  2.89801  2.37887  2.77519  2.98518  4.58477  3.61503
          0.00370  5.99620  6.71854  0.61958  0.77255  0.49201  0.94520
    173   2.91236  4.61413  5.16916  4.52730  4.04622  4.46385  4.85710  3.17239  3.20161  0.56417  2.80648  4.58544  5.01457  3.42403  4.34598  3.85717  3.71484  3.08844  5.56388  4.31687    320 L x - -
          2.68618  4.42225  2.77520  2.73123  3.46354  2.40512  3.72495  3.29354  2.67739  2.69355  4.24690  2.90347  2.73740  3.18146  2.89801  2.37887  2.77520  2.98518  4.58477  3.61503
          0.00449  5.72369  6.71921  0.62365  0.76784  0.47991  0.96453
    174   0.14922  5.66342  6.29189  6.27565  6.49451  4.48218  6.70499  5.87040  6.12161  5.24915  6.43325  5.43013  5.36525  6.17698  6.05532  3.07877  3.89133  3.72314  7.86639  6.86469    323 A x - -
          2.68618  4.42225  2.77519  2.73123  3.46354  2.40513  3.72494  3.29354  2.67741  2.69355  4.24690  2.90347  2.73739  3.18146  2.89801  2.37887  2.77519  2.98518  4.58477  3.61503
          0.00370  5.99810  6.72045  0.61958  0.77255  0.48576  0.95510
    175   3.24208  5.11032  4.60759  4.02927  3.82834  4.53662  4.63946  3.17966  1.82718  1.62416  2.17334  4.36632  4.91090  3.98423  1.48669  3.68530  3.61469  3.21041  5.70496  4.49301    324 r x - -
          2.68618  4.42225  2.77519  2.73123  3.46354  2.40513  3.72494  3.29354  2.67741  2.69355  4.24690  2.90347  2.73739  3.18146  2.89801  2.37887  2.77519  2.98518  4.58477  3.61503
          0.00370  5.99810  6.72045  0.61958  0.77255  0.48576  0.95510
    176   3.16432  5.92734  3.40563  2.08703  5.27343  4.19015  4.15930  4.33666  0.88939  3.95011  4.77891  3.62928  4.58343  2.12778  2.93460  3.31502  3.22684  4.10622  6.35877  4.94881    325 k x - -
          2.68618  4.42225  2.77519  2.73123  3.46354  2.40513  3.72494  3.29354  2.67741  2.69355  4.24690  2.90347  2.73739  3.18146  2.89801  2.37887  2.77519  2.98518  4.58477  3.61503
          0.00370  5.99810  6.72045  0.61958  0.77255  0.48576  0.95510
    177   3.53971  4.17539  5.17740  4.75954  2.75733  4.69912  2.87729  3.28100  4.61858  2.13819  3.89846  3.34218  5.06315  4.76190  4.65225  3.80984  3.61252  3.10376  3.20920  0.83755    326 y x - -
          2.68618  4.42225  2.77519  2.73123  3.46354  2.40513  3.72494  3.29354  2.67741  2.69355  4.24690  2.90347  2.73739  3.18146  2.89801  2.37887  2.77519  2.98518  4.58477  3.61503
          0.00370  5.99810  6.72045  0.61958  0.77255  0.48576  0.95510
    178   6.80765  7.67743  6.82695  6.87555  6.66579  6.26211  0.01687  7.87024  6.93570  6.97070  8.29252  7.16921  6.90365  7.34345  6.88272  7.03449  7.21894  7.52873  7.74182  6.65508    327 H x - -
          2.68618  4.42225  2.77519  2.73123  3.46354  2.40513  3.72494  3.29354  2.67741  2.69355  4.24690  2.90347  2.73739  3.18146  2.89801  2.37887  2.77519  2.98518  4.58477  3.61503
          0.00370  5.99810  6.72045  0.61958  0.77255  0.48576  0.95510
    179   6.57060  7.59526  7.07792  7.16044  7.75360  6.20297  7.78958  8.06492  7.36779  7.23193  8.49585  7.36880  0.01326  7.66090  7.19165  6.85804  7.06617  7.54668  8.18712  7.96573    328 P x - -
          2.68618  4.42225  2.77519  2.73123  3.46354  2.40513  3.72494  3.29354  2.67741  2.69355  4.24690  2.90347  2.73739  3.18146  2.89801  2.37887  2.77519  2.98518  4.58477  3.61503
          0.00370  5.99810  6.72045  0.61958  0.77255  0.48576  0.95510
    180   4.92987  7.51857  0.11512  3.72921  6.79843  4.88122  5.66862  6.62648  4.97128  4.64701  7.08400  4.38956  5.62519  4.89670  5.32544  4.74984  5.30241  6.12403  8.01585  6.43078    329 D x - -
          2.68618  4.42225  2.77519  2.73123  3.46354  2.40513  3.72494  3.29354  2.67741  2.69355  4.24690  2.90347  2.73739  3.18146  2.89801  2.37887  2.77519  2.98518  4.58477  3.61503
          0.00370  5.99810  6.72045  0.61958  0.77255  0.48576  0.95510
    181   2.98073  5.07932  4.03965  3.45439  4.59133  4.34832  3.57809  3.01699  1.43694  2.92927  3.99283  3.92921  4.73375  3.45119  1.86476  3.13915  2.86528  1.85761  5.95823  4.57394    330 k x - -
          2.68618  4.42225  2.77519  2.73123  3.46354  2.40513  3.72494  3.29354  2.67741  2.69355  4.24690  2.90347  2.73739  3.18146  2.89801  2.37887  2.77519  2.98518  4.58477  3.61503
          0.00370  5.99810  6.72045  0.61958  0.77255  0.48576  0.95510
    182   3.14630  4.99743  3.69838  3.19509  4.61150  3.66150  3.61115  4.30626  3.19251  4.00322  4.79283  0.66546  4.31242  3.55527  3.54808  2.47080  3.32646  3.71901  6.21245  4.68147    331 N x - -
          2.68618  4.42225  2.77519  2.73123  3.46354  2.40513  3.72494  3.29354  2.67741  2.69355  4.24690  2.90347  2.73739  3.18146  2.89801  2.37887  2.77519  2.98518  4.58477  3.61503
          0.00370  5.99810  6.72045  0.61958  0.77255  0.48576  0.95510
    183   2.96604  5.92358  3.22552  2.99024  5.26894  3.41018  4.01705  4.45525  1.49467  3.99725  4.96418  3.26113  1.26443  2.75508  3.21922  3.10716  3.11937  4.12135  6.35605  4.94500    332 p x - -
          2.68620  4.42233  2.77513  2.73108  3.46362  2.40514  3.72488  3.29349  2.67745  2.69363  4.24698  2.90352  2.73725  3.18149  2.89806  2.37884  2.77518  2.98524  4.58485  3.61511
          0.04585  3.24606  5.13487  0.69522  0.69108  0.48576  0.95510
    184   3.14594  5.99395  1.57790  1.87951  5.33751  1.54258  3.93328  4.82669  3.10615  4.20067  5.03687  2.55630  4.62607  3.39880  3.50297  2.54026  3.42956  4.38413  6.42556  5.00849    338 g x - -
          2.68618  4.42225  2.77519  2.73123  3.46354  2.40513  3.72494  3.29354  2.67741  2.69355  4.24690  2.90347  2.73739  3.18146  2.89801  2.37887  2.77519  2.98518  4.58477  3.61503
          0.43475  5.99341  1.04959  0.61958  0.77255  0.52096  0.90129
    185   3.14844  5.13662  1.12727  2.39802  5.05465  3.61451  4.07119  4.54232  2.70571  3.99150  4.75500  1.87433  4.15891  3.22321  3.08685  2.75598  3.32861  4.10166  6.14446  4.72929    339 d x - -
          2.68618  4.42225  2.77520  2.73123  3.46354  2.40513  3.72495  3.29354  2.67741  2.69355  4.24690  2.90347  2.73740  3.18147  2.89798  2.37885  2.77520  2.98516  4.58477  3.61503
          0.12007  5.15582  2.23139  0.66930  0.71758  0.19298  1.74012
    186   2.14010  5.85082  3.30517  2.39781  5.19479  4.06971  4.11410  4.51212  1.55599  4.09909  4.89180  3.48633  1.46649  3.14309  3.38160  3.08340  2.95401  3.91904  6.28410  4.74423    343 p x - -
          2.68618  4.42225  2.77519  2.73123  3.46354  2.40513  3.72494  3.29354  2.67741  2.69355  4.24690  2.90347  2.73739  3.18146  2.89801  2.37887  2.77519  2.98518  4.58477  3.61503
          0.01786  5.88963  4.20414  0.61958  0.77255  0.71107  0.67554
    187   2.27501  5.87087  2.00759  1.59080  5.12517  2.47925  4.26058  4.58330  2.15922  3.89851  4.80205  2.88969  4.46653  2.77874  3.27279  2.86123  3.09650  4.00322  6.30282  4.74099    344 e x - -
          2.68614  4.42232  2.77519  2.73098  3.46361  2.40520  3.72502  3.29355  2.67736  2.69362  4.24697  2.90354  2.73744  3.18147  2.89803  2.37891  2.77518  2.98503  4.58484  3.61503
          0.06217  2.84424  6.16659  0.35378  1.21075  0.72892  0.65861
    188   0.50931  4.84966  3.78186  3.47541  4.64970  4.04317  4.57086  3.92196  3.39114  3.54521  4.52663  3.82837  4.74100  3.84117  3.93048  2.74278  3.34818  3.75692  6.01418  4.60468    348 A x - -
          2.68618  4.42225  2.77519  2.73123  3.46354  2.40513  3.72494  3.29354  2.67741  2.69355  4.24690  2.90347  2.73739  3.18146  2.89801  2.37887  2.77519  2.98518  4.58477  3.61503
          0.00393  5.93637  6.65872  0.61958  0.77255  0.39733  1.11507
    189   2.57973  5.91624  3.50290  0.84485  5.26194  2.94365  3.71161  4.51483  2.63133  3.97560  4.95674  3.27276  4.09303  2.78362  3.46706  2.92226  3.17130  3.99252  6.34854  4.93719    349 e x - -
          2.68618  4.42225  2.77519  2.73123  3.46354  2.40513  3.72494  3.29354  2.67741  2.69355  4.24690  2.90347  2.73739  3.18146  2.89801  2.37887  2.77519  2.98518  4.58477  3.61503
          0.00374  5.98583  6.70818  0.61958  0.77255  0.43378  1.04428
    190   2.14619  5.92479  2.37899  0.99454  5.27080  3.87581  4.00306  4.17587  2.66071  4.14212  4.85688  3.25533  4.38344  2.92610  3.13626  3.10064  3.21483  3.82110  6.35691  4.84340    350 e x - -
          2.68618  4.42225  2.77519  2.73123  3.46354  2.40513  3.72494  3.29354  2.67741  2.69355  4.24690  2.90347  2.73739  3.18146  2.89801  2.37887  2.77519  2.98518  4.58477  3.61503
          0.00370  5.99810  6.72045  0.61958  0.77255  0.48576  0.95510
    191   3.27396  5.97533  3.79023  3.10790  5.32385  4.28296  3.91357  4.30306  0.87173  4.12218  3.74202  3.62719  4.67091  3.01940  1.58670  3.33219  3.44280  4.09786  6.39272  5.01331    351 k x - -
          2.68622  4.42185  2.77518  2.73130  3.46337  2.40515  3.72494  3.29351  2.67742  2.69352  4.24670  2.90354  2.73743  3.18154  2.89806  2.37887  2.77526  2.98508  4.58484  3.61480
          0.00594  5.35581  6.72045  1.74173  0.19264  0.48576  0.95510
    192   5.79082  6.80752  6.79470  6.74261  0.11769  6.34996  5.13059  5.18114  6.47486  4.18510  4.54119  5.99517  6.63590  6.15122  6.26878  5.19988  5.51680  5.23888  5.20030  3.33318    383 F x - -
          2.68618  4.42225  2.77519  2.73123  3.46354  2.40513  3.72494  3.29354  2.67741  2.69355  4.24690  2.90347  2.73739  3.18146  2.89801  2.37887  2.77519  2.98518  4.58477  3.61503
          0.00370  5.99810  6.72045  0.61958  0.77255  0.48576  0.95510
    193   2.84692  5.91900  3.71484  3.13855  5.25558  4.10991  3.78571  4.03505  0.64743  4.02767  4.74962  3.56463  4.61520  2.61311  3.13299  3.03692  3.51546  4.01022  6.35245  4.95789    384 K x - -
          2.68618  4.42225  2.77519  2.73123  3.46354  2.40513  3.72494  3.29354  2.67741  2.69355  4.24690  2.90347  2.73739  3.18146  2.89801  2.37887  2.77519  2.98518  4.58477  3.61503
          0.00370  5.99810  6.72045  0.61958  0.77255  0.48576  0.95510
    194   2.54008  5.92780  2.65050  0.87981  5.27345  4.07836  4.37553  4.67844  2.58536  3.34872  4.90284  3.47429  4.58187  2.29067  3.26282  3.26917  3.52261  4.26483  6.35996  4.94856    385 e x - -
          2.68618  4.42225  2.77519  2.73123  3.46354  2.40513  3.72494  3.29354  2.67741  2.69355  4.24690  2.90347  2.73739  3.18146  2.89801  2.37887  2.77519  2.98518  4.58477  3.61503
          0.00370  5.99810  6.72045  0.61958  0.77255  0.48576  0.95510
    195   2.49892  4.04974  5.84794  5.25860  4.30275  4.98297  5.47898  0.83809  5.06662  2.23502  4.26847  5.26023  5.34529  4.99574  5.09129  4.42217  4.07714  1.41500  5.95237  4.55201    386 i x - -
          2.68618  4.42225  2.77519  2.73123  3.46354  2.40513  3.72494  3.29354  2.67741  2.69355  4.24690  2.90347  2.73739  3.18146  2.89801  2.37887  2.77519  2.98518  4.58477  3.61503
          0.00370  5.99810  6.72045  0.61958  0.77255  0.48576  0.95510
    196   2.12942  5.28827  3.67214  3.11664  5.24974  2.81314  4.38113  4.73096  2.66479  4.21387  4.95395  1.60733  4.58546  2.73810  3.39482  1.49409  2.67816  4.05319  6.34808  4.94162    387 s x - -
          2.68618  4.42225  2.77519  2.73123  3.46354  2.40513  3.72494  3.29354  2.67741  2.69355  4.24690  2.90347  2.73739  3.18146  2.89801  2.37887  2.77519  2.98518  4.58477  3.61503
          0.00370  5.99810  6.72045  0.61958  0.77255  0.48576  0.95510
    197   2.25947  5.92302  3.41175  0.89344  4.18968  3.92411  3.49832  4.70304  2.77341  3.95963  4.73144  3.17431  4.57919  2.56641  3.00707  3.07314  3.38634  3.99782  6.35561  4.88030    388 e x - -
          2.68618  4.42225  2.77519  2.73123  3.46354  2.40513  3.72494  3.29354  2.67741  2.69355  4.24690  2.90347  2.73739  3.18146  2.89801  2.37887  2.77519  2.98518  4.58477  3.61503
          0.00370  5.99810  6.72045  0.61958  0.77255  0.48576  0.95510
    198   0.09003  5.71297  6.13616  6.18959  6.60282  4.50593  6.74329  6.11645  6.15141  5.84929  6.59709  5.43651  5.39480  6.21018  6.09149  3.78732  4.40141  4.96012  7.95384  6.93342    389 A x - -
          2.68618  4.42225  2.77519  2.73123  3.46354  2.40513  3.72494  3.29354  2.67741  2.69355  4.24690  2.90347  2.73739  3.18146  2.89801  2.37887  2.77519  2.98518  4.58477  3.61503
          0.00447  5.99810  6.22711  0.61958  0.77255  0.48576  0.95510
    199   5.16563  5.70779  6.19900  5.84245  2.90306  5.64301  3.84364  5.00081  3.87237  4.40360  5.57930  3.45177  6.23954  5.13118  5.65631  5.28241  5.37752  4.86470  4.28832  0.23764    390 Y x - -
          2.68618  4.42225  2.77519  2.73123  3.46354  2.40513  3.72494  3.29354  2.67741  2.69355  4.24690  2.90347  2.73739  3.18146  2.89801  2.37887  2.77519  2.98518  4.58477  3.61503
          0.00370  5.99733  6.71968  0.61958  0.77255  0.49163  0.94579
    200   2.58950  6.00272  2.05242  0.82633  5.34577  3.65067  4.18414  4.83492  3.15444  4.30724  4.97602  3.56148  4.63378  2.68887  3.61513  2.94273  3.43529  4.32120  6.43458  5.01722    391 e x - -
          2.68607  4.42159  2.77533  2.73132  3.46355  2.40527  3.72491  3.29339  2.67753  2.69334  4.24655  2.90358  2.73740  3.18156  2.89794  2.37883  2.77529  2.98506  4.58471  3.61508
          0.00793  5.00711  6.71968  2.46214  0.08911  0.49163  0.94579
    201   3.22340  4.25525  5.98375  5.40825  4.21175  5.25578  5.53988  1.81719  5.23012  2.81395  3.97225  5.42216  5.58636  5.38836  5.26630  4.59324  3.08662  0.53539  6.13442  4.94595    478 V x - -
          2.68618  4.42225  2.77519  2.73123  3.46354  2.40513  3.72494  3.29354  2.67741  2.69355  4.24690  2.90347  2.73739  3.18146  2.89801  2.37887  2.77519  2.98518  4.58477  3.61503
          0.00468  5.99733  6.12744  0.61958  0.77255  0.49163  0.94579
    202   5.04267  6.27221  6.95935  6.41550  4.12752  6.32923  5.79564  3.50441  6.21556  0.14362  4.16294  6.53636  6.39686  6.06186  6.12645  4.73223  5.26067  3.62209  6.52216  5.41411    479 L x - -
          2.68618  4.42225  2.77519  2.73123  3.46354  2.40513  3.72494  3.29354  2.67741  2.69355  4.24690  2.90347  2.73739  3.18146  2.89801  2.37887  2.77519  2.98518  4.58477  3.61503
          0.00370  5.99635  6.71870  0.61958  0.77255  0.49902  0.93427
    203   3.12416  4.81231  3.64948  3.14537  5.14995  2.78945  4.27214  4.11588  2.28074  3.78798  4.72172  3.37300  4.59717  3.42057  3.03237  0.81785  2.90466  4.19035  6.29376  4.69137    480 s x - -
          2.68618  4.42225  2.77519  2.73123  3.46354  2.40513  3.72494  3.29354  2.67741  2.69355  4.24690  2.90347  2.73739  3.18146  2.89801  2.37887  2.77519  2.98518  4.58477  3.61503
          0.00370  5.99635  6.71870  0.61958  0.77255  0.49902  0.93427
    204   4.66342  7.73587  0.21504  3.40374  6.94400  4.40169  4.54640  6.59965  4.78223  5.99338  6.98137  2.69919  5.46786  4.48858  5.62304  4.25003  4.75901  6.07823  8.14629  6.41717    481 D x - -
          2.68618  4.42225  2.77519  2.73123  3.46354  2.40513  3.72494  3.29354  2.67741  2.69355  4.24690  2.90347  2.73739  3.18146  2.89801  2.37887  2.77519  2.98518  4.58477  3.61503
          0.00370  5.99635  6.71870  0.61958  0.77255  0.49902  0.93427
    205   2.26928  5.92346  2.61670  1.89264  5.26923  3.80174  4.37156  4.52627  2.52406  4.14228  4.96394  3.33916  1.30044  2.98966  3.44442  2.77430  3.38867  4.07445  6.35571  4.48370    482 p x - -
          2.68618  4.42225  2.77520  2.73123  3.46354  2.40513  3.72495  3.29354  2.67741  2.69355  4.24690  2.90347  2.73740  3.18137  2.89801  2.37887  2.77520  2.98519  4.58477  3.61503
          0.01065  5.11481  5.38540  0.52151  0.90047  0.49902  0.93427
    206   3.02136  5.92235  2.37899  1.27563  5.26871  3.67263  4.24388  4.75559  2.01265  4.16123  4.80560  3.04472  4.57543  1.93269  3.13966  3.05352  3.37121  3.58689  6.35425  4.72927    484 e x - -
          2.68618  4.42225  2.77519  2.73123  3.46354  2.40513  3.72494  3.29354  2.67741  2.69355  4.24690  2.90347  2.73739  3.18146  2.89801  2.37887  2.77519  2.98518  4.58477  3.61503
          0.00372  5.99297  6.71532  0.61958  0.77255  0.52413  0.89666
    207   3.43230  6.04322  3.79310  3.15545  5.41006  4.15610  4.47703  4.86964  0.53885  3.89128  5.08781  3.61981  4.72454  2.82776  2.76657  3.27775  3.37545  4.44765  5.67965  5.07454    485 K x - -
          2.68618  4.42225  2.77519  2.73123  3.46354  2.40513  3.72494  3.29354  2.67741  2.69355  4.24690  2.90347  2.73739  3.18146  2.89801  2.37887  2.77519  2.98518  4.58477  3.61503
          0.00372  5.99297  6.71532  0.61958  0.77255  0.52413  0.89666
    208   5.08169  6.96407  6.10197  4.78847  6.76491  4.59517  5.07686  5.88949  2.14202  4.19791  6.05663  4.58762  5.75583  4.20140  0.24925  5.03905  5.09619  5.61925  6.99717  6.03629    486 R x - -
          2.68618  4.42225  2.77519  2.73123  3.46354  2.40513  3.72494  3.29354  2.67741  2.69355  4.24690  2.90347  2.73739  3.18146  2.89801  2.37887  2.77519  2.98518  4.58477  3.61503
          0.00372  5.99297  6.71532  0.61958  0.77255  0.52413  0.89666
    209   1.55078  5.92206  3.15211  2.11112  5.26837  3.36815  4.20241  4.75521  1.77206  4.06170  4.59928  3.39642  4.48967  2.35827  2.50931  2.53100  3.35724  4.07304  6.35400  4.94231    487 a x - -
          2.68618  4.42225  2.77519  2.73123  3.46354  2.40513  3.72494  3.29354  2.67741  2.69355  4.24690  2.90347  2.73739  3.18146  2.89801  2.37887  2.77519  2.98518  4.58477  3.61503
          0.00372  5.99297  6.71532  0.61958  0.77255  0.52413  0.89666
    210   2.00935  5.71642  3.66627  2.39930  4.98219  4.23391  4.10018  2.02253  2.60466  2.45915  3.55646  3.54278  4.62497  2.12343  2.51294  3.19352  3.16996  2.88736  6.19972  4.84244    488 a x - -
          2.68618  4.42225  2.77519  2.73123  3.46354  2.40513  3.72494  3.29354  2.67741  2.69355  4.24690  2.90347  2.73739  3.18146  2.89801  2.37887  2.77519  2.98518  4.58477  3.61503
          0.00372  5.99297  6.71532  0.61958  0.77255  0.52413  0.89666
    211   4.82274  6.55566  5.65013  6.38721  2.41448  4.79238  5.06292  5.19548  6.21545  4.53402  5.79138  5.81082  6.41792  5.97912  6.07570  5.47456  5.65318  3.78970  5.16060  0.20521    489 Y x - -
          2.68618  4.42225  2.77519  2.73123  3.46354  2.40513  3.72494  3.29354  2.67741  2.69355  4.24690  2.90347  2.73739  3.18146  2.89801  2.37887  2.77519  2.98518  4.58477  3.61503
          0.00372  5.99297  6.71532  0.61958  0.77255  0.50268  0.92863
    212   4.47157  7.75476  0.16504  3.24488  6.97869  4.29264  5.48204  6.64202  4.38040  6.03220  7.03291  3.77426  5.47738  4.68674  5.67552  4.13863  5.17940  6.11243  8.18593  6.44500    490 D x - -
          2.68618  4.42225  2.77519  2.73123  3.46354  2.40513  3.72494  3.29354  2.67741  2.69355  4.24690  2.90347  2.73739  3.18146  2.89801  2.37887  2.77519  2.98518  4.58477  3.61503
          0.00371  5.99472  6.71707  0.61958  0.77255  0.51121  0.91571
    213   2.61631  5.91582  3.56769  2.43044  5.25884  4.13105  4.11842  4.53551  2.40321  3.26540  3.80199  3.22646  4.24243  1.52440  1.65297  3.13200  2.65810  4.07839  5.33456  4.60047    491 q x - -
          2.68618  4.42225  2.77520  2.73123  3.46354  2.40513  3.72495  3.29354  2.67738  2.69355  4.24690  2.90347  2.73740  3.18146  2.89801  2.37887  2.77520  2.98518  4.58477  3.61503
          0.00530  5.50228  6.71707  0.57115  0.83212  0.47017  0.98055
    214   2.92972  4.29925  5.38322  4.50272  1.73356  2.29622  3.30549  3.07668  4.34599  2.17891  3.18265  4.48331  5.04433  4.33385  3.91068  3.91981  3.37050  3.00463  5.18200  1.47240    493 y x - -
          2.68618  4.42225  2.77519  2.73123  3.46354  2.40513  3.72494  3.29354  2.67741  2.69355  4.24690  2.90347  2.73739  3.18146  2.89801  2.37887  2.77519  2.98518  4.58477  3.61503
          0.00370  5.99810  6.72045  0.61958  0.77255  0.48576  0.95510
    215   3.15078  5.44607  3.66981  2.68960  5.10959  0.68079  4.36073  4.56198  3.12655  3.82319  4.86651  3.48326  4.41236  3.37250  2.60130  3.29621  3.49593  3.95249  5.25054  4.89608    494 G x - -
          2.68618  4.42225  2.77519  2.73123  3.46354  2.40513  3.72494  3.29354  2.67741  2.69355  4.24690  2.90347  2.73739  3.18146  2.89801  2.37887  2.77519  2.98518  4.58477  3.61503
          0.00370  5.99810  6.72045  0.61958  0.77255  0.48576  0.95510
    216   2.52160  4.98372  2.33830  1.63785  4.46252  3.92359  2.08171  3.28424  2.47017  3.48091  4.38586  3.49832  3.48446  3.13242  3.04824  2.51525  3.23069  4.10270  6.35335  4.60278    495 e x - -
          2.68618  4.42225  2.77519  2.73123  3.46354  2.40513  3.72494  3.29354  2.67741  2.69355  4.24690  2.90347  2.73739  3.18146  2.89801  2.37887  2.77519  2.98518  4.58477  3.61503
          0.00469  5.99810  6.12357  0.61958  0.77255  0.48576  0.95510
    217   1.80773  5.92336  2.15529  1.73336  5.26905  3.58960  3.81719  4.55589  2.97758  3.33740  3.69957  2.83281  3.26194  2.66360  3.17682  2.68125  3.03401  3.97469  6.35567  3.98406    496 e x - -
          2.68618  4.42225  2.77519  2.73123  3.46354  2.40513  3.72494  3.29354  2.67741  2.69355  4.24690  2.90347  2.73739  3.18146  2.89801  2.37887  2.77519  2.98518  4.58477  3.61503
          0.00370  5.99711  6.71946  0.61958  0.77255  0.48110  0.96261
    218   1.89986  5.03487  3.30996  3.27899  3.09905  1.24860  4.56591  3.87514  3.35127  3.17582  3.19424  3.42555  4.03861  3.52398  3.13570  3.22580  3.42973  3.53535  3.25536  3.65613    497 g x - -
          2.68618  4.42225  2.77519  2.73123  3.46354  2.40513  3.72494  3.29354  2.67741  2.69355  4.24690  2.90347  2.73739  3.18146  2.89801  2.37887  2.77519  2.98518  4.58477  3.61503
          0.00370  5.99810  6.72045  0.61958  0.77255  0.48576  0.95510
    219   2.65291  5.51752  3.14737  2.78594  2.12426  2.99042  4.33703  3.22706  3.01146  1.60497  4.11228  3.53512  3.85965  2.88418  3.20949  2.91626  3.49670  2.55611  6.04403  3.86520    498 l x - -
          2.68618  4.42225  2.77519  2.73123  3.46354  2.40513  3.72494  3.29354  2.67741  2.69355  4.24690  2.90347  2.73739  3.18146  2.89801  2.37887  2.77519  2.98518  4.58477  3.61503
          0.00370  5.99810  6.72045  0.61958  0.77255  0.48576  0.95510
    220   2.79726  5.57599  2.58429  2.16618  4.90523  2.04629  3.44232  4.75892  1.79746  3.88066  4.68524  2.76319  3.85153  2.55748  2.73104  2.57997  3.23505  4.00056  6.35748  4.58183    499 k x - -
          2.68496  4.42370  2.77601  2.73147  3.46103  2.40430  3.72580  3.29440  2.67819  2.69485  4.24534  2.90364  2.73607  3.18073  2.89735  2.37951  2.77578  2.98573  4.58436  3.61518
          0.44769  1.05203  4.45096  1.29959  0.31834  0.48576  0.95510
    221   2.65015  5.91873  3.21812  2.37793  5.13870  1.19441  4.01154  4.75162  2.93912  4.22446  4.89477  2.86454  2.99849  2.30047  2.76888  2.84499  3.45698  4.30994  6.35075  4.74228    511 g x - -
          2.68618  4.42225  2.77519  2.73123  3.46354  2.40513  3.72494  3.29354  2.67741  2.69355  4.24690  2.90347  2.73739  3.18146  2.89801  2.37887  2.77519  2.98518  4.58477  3.61503
          0.49236  5.98758  0.95112  0.61958  0.77255  0.52720  0.89222
    222   2.62209  5.62316  3.01925  2.60340  4.89840  1.30602  3.80359  4.45044  2.77954  3.92749  4.24361  2.81715  4.21346  2.30074  2.71640  2.58100  3.14748  3.95986  6.05714  4.46476    512 g x - -
          2.68618  4.42225  2.77519  2.73123  3.46354  2.40513  3.72494  3.29354  2.67741  2.69355  4.24690  2.90347  2.73739  3.18146  2.89801  2.37887  2.77519  2.98518  4.58477  3.61503
          0.06242  5.50608  2.87439  0.61958  0.77255  0.91744  0.51006
    223   2.39198  5.61328  3.34961  2.63985  3.95753  1.36713  3.80653  3.79485  2.83978  3.90183  3.19794  3.00332  4.32892  2.39694  3.14100  2.67970  3.26301  3.68479  6.06997  3.54139    513 g x - -
          2.68579  4.42264  2.77517  2.73150  3.46329  2.40474  3.72525  3.29387  2.67779  2.69391  4.24584  2.90328  2.73699  3.18168  2.89807  2.37870  2.77535  2.98543  4.58516  3.61519
          0.88740  0.72876  2.24651  0.06202  2.81115  1.26129  0.33308
    224   2.78285  5.49689  3.20108  2.90431  1.78289  1.62662  4.13436  4.20918  2.89881  3.77118  3.76527  3.24315  3.34954  2.39382  3.26967  2.83288  3.30171  3.84858  5.97482  3.97987    516 g x - -
          2.68603  4.42242  2.77527  2.73138  3.46358  2.40506  3.72497  3.29371  2.67753  2.69357  4.24694  2.90355  2.73728  3.18152  2.89759  2.37878  2.77517  2.98531  4.58494  3.61519
          0.26510  1.52402  4.19729  0.12098  2.17204  0.19620  1.72510
    225   2.80487  5.90393  3.40424  2.47118  5.15556  1.01187  3.12996  4.73498  2.98781  4.20910  4.94490  3.34061  2.80419  2.95616  3.22334  2.45825  3.54803  4.29450  6.33654  4.92506    519 g x - -
          2.68618  4.42225  2.77519  2.73123  3.46354  2.40513  3.72494  3.29354  2.67741  2.69355  4.24690  2.90347  2.73739  3.18146  2.89801  2.37887  2.77519  2.98518  4.58477  3.61503
          0.34236  5.95692  1.24717  0.61958  0.77255  0.75473  0.63514
    226   2.32324  4.79466  2.29622  2.64658  3.16414  2.01287  3.83292  4.44336  2.73033  3.94517  3.99572  3.10194  2.65354  2.82497  2.72973  2.55670  3.03207  3.96150  4.60452  4.17904    520 g . - -
          2.68618  4.42225  2.77519  2.73123  3.46354  2.40513  3.72494  3.29354  2.67741  2.69355  4.24690  2.90347  2.73739  3.18146  2.89801  2.37887  2.77519  2.98518  4.58477  3.61503
          0.15403  5.61997  1.97234  0.61958  0.77255  1.71212  0.19904
    227   2.52703  5.56359  2.91777  2.58063  2.61120  1.88715  3.69155  3.87529  2.71375  3.76235  4.60940  3.07136  2.55457  2.82354  2.96744  2.47219  2.97888  3.84204  5.54079  3.87051    521 g . - -
          2.68357  4.42510  2.77725  2.73336  3.46012  2.39746  3.72623  3.29681  2.68073  2.69701  4.24717  2.90474  2.73743  3.18098  2.89687  2.37877  2.77581  2.98805  4.57905  3.61336
          1.59605  0.34259  2.43756  2.07065  0.13479  1.90376  0.16135
    228   2.56268  5.51600  2.90710  2.63123  3.05259  1.85024  3.17567  4.31344  2.69146  3.81279  4.10949  3.09810  3.27531  2.76980  2.58374  2.45832  2.80618  3.76670  4.57691  3.65558    571 g . - -
          2.68618  4.42225  2.77519  2.73123  3.46354  2.40513  3.72494  3.29354  2.67741  2.69355  4.24690  2.90347  2.73739  3.18146  2.89801  2.37887  2.77519  2.98518  4.58477  3.61503
          0.00685  5.38300  6.10535  0.61958  0.77255  1.15774  0.37716
    229   2.43686  5.44628  3.06669  2.86941  3.00666  1.77157  3.41107  3.19325  2.94479  3.68533  4.16483  3.22662  3.49563  2.78830  2.61006  2.72731  2.99013  3.67730  4.49735  2.79751    572 g . - -
          2.68618  4.42225  2.77519  2.73123  3.46354  2.40513  3.72494  3.29354  2.67741  2.69355  4.24690  2.90347  2.73739  3.18146  2.89801  2.37887  2.77519  2.98518  4.58477  3.61503
          0.00573  5.56050  6.28285  0.61958  0.77255  0.98426  0.46795
    230   2.30735  5.24109  3.25099  2.73909  2.29988  1.94637  3.75618  4.15112  2.90824  3.89030  3.97289  3.24780  3.13678  2.80999  2.97135  2.50294  2.66307  3.22779  5.51162  3.61859    573 g . - -
          2.68618  4.42225  2.77519  2.73123  3.46354  2.40513  3.72494  3.29354  2.67741  2.69355  4.24690  2.90347  2.73739  3.18146  2.89801  2.37887  2.77519  2.98518  4.58477  3.61503
          0.00495  5.70570  6.42804  0.61958  0.77255  0.23645  1.55792
    231   2.77217  5.89632  3.00012  2.83196  2.89413  1.28672  3.55720  4.72282  2.97718  4.20047  4.18392  2.91559  3.36926  2.83807  2.98188  2.31293  3.13223  4.19699  6.33060  3.97840    574 g x - -
          2.68618  4.42225  2.77519  2.73123  3.46354  2.40513  3.72494  3.29354  2.67741  2.69355  4.24690  2.90347  2.73739  3.18146  2.89801  2.37887  2.77519  2.98518  4.58477  3.61503
          0.12540  5.96700  2.16027  0.61958  0.77255  0.55013  0.86008
    232   2.59219  5.81976  3.06206  2.76176  2.39374  1.64011  2.79965  4.59361  2.96832  4.09294  3.84900  2.68561  3.14961  2.71693  3.22253  2.73109  3.00824  4.11997  6.25631  4.07684    575 g x - -
          2.68618  4.42225  2.77519  2.73123  3.46354  2.40513  3.72494  3.29354  2.67741  2.69355  4.24690  2.90347  2.73739  3.18146  2.89801  2.37887  2.77519  2.98518  4.58477  3.61503
          0.00886  5.86053  5.12102  0.61958  0.77255  1.01396  0.45064
    233   2.53573  5.50250  3.22030  2.60834  2.36652  1.66854  3.41133  3.64962  3.07117  3.89133  3.50518  3.36435  3.64752  3.19233  2.86507  2.40653  3.15291  2.83004  6.15918  4.39891    576 g x - -
          2.68618  4.42225  2.77519  2.73123  3.46354  2.40513  3.72494  3.29354  2.67741  2.69355  4.24690  2.90347  2.73739  3.18146  2.89801  2.37887  2.77519  2.98518  4.58477  3.61503
          0.00944  5.87152  5.02452  0.61958  0.77255  0.98940  0.46489
    234   3.16803  5.84634  1.36121  2.92439  4.50770  1.90905  4.04381  4.67557  2.99696  4.15115  4.54850  2.14560  3.69567  3.21143  3.17142  2.31404  3.37237  4.17373  6.27965  4.81596    577 d x - -
          2.68618  4.42225  2.77519  2.73123  3.46354  2.40513  3.72494  3.29354  2.67741  2.69355  4.24690  2.90347  2.73739  3.18146  2.89801  2.37887  2.77519  2.98518  4.58477  3.61503
          0.01180  5.88033  4.71747  0.61958  0.77255  0.92594  0.50444
    235   2.17137  4.83841  5.10768  4.67619  1.51959  3.14315  3.82527  2.80411  4.48781  2.17106  3.16457  4.33620  1.87233  4.36900  4.26628  3.62012  3.45798  2.66555  4.67861  3.90393    578 f x - -
          2.68618  4.42225  2.77519  2.73123  3.46354  2.40513  3.72494  3.29354  2.67741  2.69355  4.24690  2.90347  2.73739  3.18146  2.89801  2.37887  2.77519  2.98518  4.58477  3.61503
          0.05096  5.89001  3.05937  0.61958  0.77255  0.92359  0.50599
    236   2.79166  5.83009  2.17161  1.89992  3.02039  2.06994  3.18517  4.65938  2.99739  3.96220  3.30648  2.71802  4.16961  2.94795  3.18998  2.37172  3.17744  4.22017  6.04724  4.29705    579 e x - -
          2.68618  4.42225  2.77519  2.73123  3.46354  2.40513  3.72494  3.29354  2.67741  2.69355  4.24690  2.90347  2.73739  3.18146  2.89801  2.37887  2.77519  2.98518  4.58477  3.61503
          0.03386  5.85747  3.49227  0.61958  0.77255  1.02861  0.44239
    237   2.65127  5.83014  0.97682  2.19191  4.73695  2.94537  4.18557  4.66188  2.83903  4.10183  4.87089  2.89669  4.29788  3.17281  3.22810  2.86826  3.33646  4.16052  6.26254  4.66664    580 d x - -
          2.68618  4.42225  2.77519  2.73123  3.46354  2.40513  3.72494  3.29354  2.67741  2.69355  4.24690  2.90347  2.73739  3.18146  2.89801  2.37887  2.77519  2.98518  4.58477  3.61503
          0.02704  5.84354  3.73915  0.61958  0.77255  1.09111  0.40924
    238   2.74614  4.80674  4.10359  4.34301  3.02215  2.70571  4.49163  1.24436  4.41397  1.86831  3.24544  4.26083  3.12728  4.34428  4.39019  3.44574  2.93008  2.43528  5.30856  4.09073    581 i x - -
          2.68618  4.42225  2.77519  2.73123  3.46354  2.40513  3.72494  3.29354  2.67741  2.69355  4.24690  2.90347  2.73739  3.18146  2.89801  2.37887  2.77519  2.98518  4.58477  3.61503
          0.03085  5.83464  3.59510  0.61958  0.77255  0.96850  0.47747
    239   3.24975  4.79777  5.11572  4.61854  0.63255  3.66878  4.89851  3.05215  4.48227  2.24390  3.57222  4.44168  4.60396  4.51201  4.31056  3.67717  3.54097  2.94349  5.13193  3.85662    582 F x - -
          2.68618  4.42225  2.77519  2.73123  3.46354  2.40513  3.72494  3.29354  2.67741  2.69355  4.24690  2.90347  2.73739  3.18146  2.89801  2.37887  2.77519  2.98518  4.58477  3.61503
          0.04472  5.83975  3.19846  0.61958  0.77255  1.09048  0.40956
    240   2.23269  5.80852  2.68383  2.35781  4.71806  1.83053  3.78304  4.64127  2.75305  4.11423  4.84893  2.95362  4.35584  3.05221  2.32392  1.82725  3.24805  4.04628  6.24061  4.82904    583 s x - -
          2.68618  4.42225  2.77519  2.73123  3.46354  2.40513  3.72494  3.29354  2.67741  2.69355  4.24690  2.90347  2.73739  3.18146  2.89801  2.37887  2.77519  2.98518  4.58477  3.61503
          0.12562  5.81494  2.16220  0.61958  0.77255  1.20327  0.35698
    241   2.65136  5.74285  2.37685  2.25071  4.63099  2.25006  3.24775  4.57552  2.77144  4.00511  3.51810  2.68031  4.08542  2.15427  2.87464  2.11462  3.10721  4.09302  5.74257  4.58150    584 s x - -
          2.68617  4.42227  2.77518  2.73125  3.46351  2.40505  3.72496  3.29356  2.67743  2.69355  4.24692  2.90345  2.73740  3.18146  2.89800  2.37888  2.77522  2.98520  4.58479  3.61505
          0.05234  4.33955  3.27153  0.75756  0.63264  1.32194  0.31009
    242   2.74077  4.71261  3.98539  4.33424  1.07556  3.50557  4.34698  2.30408  4.29493  2.38675  2.51777  4.28767  4.71719  4.01225  4.05133  3.41577  3.47191  2.60547  4.57971  3.99212    589 f x - -
          2.68618  4.42225  2.77519  2.73123  3.46354  2.40513  3.72494  3.29354  2.67741  2.69355  4.24690  2.90347  2.73739  3.18146  2.89801  2.37887  2.77519  2.98518  4.58477  3.61503
          0.07923  5.69944  2.61968  0.61958  0.77255  1.48850  0.25581
    243   2.84306  5.03235  3.77182  3.25842  1.04837  2.01224  4.28082  3.37286  3.35769  3.19814  3.79798  3.62329  4.56154  3.29771  3.62104  3.09131  3.32662  3.24520  5.60318  3.98918    590 f x - -
          2.68618  4.42225  2.77519  2.73123  3.46354  2.40513  3.72494  3.29354  2.67741  2.69355  4.24690  2.90347  2.73739  3.18146  2.89801  2.37887  2.77519  2.98518  4.58477  3.61503
          0.11390  5.63621  2.26256  0.61958  0.77255  1.44766  0.26803
    244   2.75176  5.19764  3.33655  2.90084  3.24316  0.98015  4.05683  4.02515  2.90750  3.36890  4.42849  3.10609  3.81126  3.05121  3.16680  2.92124  3.25180  3.74785  5.00646  4.55472    591 g x - -
          2.68618  4.42225  2.77519  2.73123  3.46354  2.40513  3.72494  3.29354  2.67741  2.69355  4.24690  2.90347  2.73739  3.18146  2.89801  2.37887  2.77519  2.98518  4.58477  3.61503
          0.05723  5.56237  2.96070  0.61958  0.77255  1.68331  0.20550
    245   2.57707  5.59960  2.72376  2.72378  3.61886  1.19569  3.97992  4.40217  2.79846  3.77624  4.25489  3.05509  4.05116  2.76426  3.03374  2.54638  3.17091  3.78212  6.04247  4.64186    592 g x - -
          2.68618  4.42225  2.77519  2.73123  3.46354  2.40513  3.72494  3.29354  2.67741  2.69355  4.24690  2.90347  2.73739  3.18146  2.89801  2.37887  2.77519  2.98518  4.58477  3.61503
          0.08810  5.52646  2.52131  0.61958  0.77255  0.87316  0.54065
    246   2.66999  5.69423  2.71896  2.62478  3.41778  1.32878  3.89556  4.35610  2.87959  3.90773  4.12219  2.90412  3.68067  2.83635  2.96906  2.28389  3.12627  3.96539  6.13054  4.72325    593 g x - -
          2.68531  4.42562  2.77411  2.73314  3.45538  2.39688  3.72766  3.29601  2.68066  2.69701  4.24101  2.90441  2.73759  3.18316  2.89794  2.37888  2.77667  2.98772  4.58802  3.61693
          1.56062  0.49084  1.72664  2.09786  0.13093  1.66358  0.21005
    247   2.71916  4.80162  3.27870  3.45005  1.70397  2.33573  3.98019  2.73035  3.31846  2.14088  3.34750  3.65096  3.19646  3.57126  3.43632  2.95086  3.28130  2.92452  5.04210  3.58558    643 f . - -
          2.68618  4.42225  2.77519  2.73123  3.46354  2.40513  3.72494  3.29354  2.67741  2.69355  4.24690  2.90347  2.73739  3.18146  2.89801  2.37887  2.77519  2.98518  4.58477  3.61503
          0.00636  5.45653  6.17887  0.61958  0.77255  0.81942  0.58105
    248   2.86928  5.73329  2.46018  2.12403  4.04691  1.53004  4.12938  4.16932  2.79659  3.97298  4.52779  3.01231  4.13161  3.07124  3.21543  1.81765  3.35407  4.05984  6.16717  4.56371    644 g x - -
          2.68618  4.42225  2.77519  2.73123  3.46354  2.40513  3.72494  3.29354  2.67741  2.69355  4.24690  2.90347  2.73739  3.18146  2.89801  2.37887  2.77519  2.98518  4.58477  3.61503
          0.20878  5.70144  1.68695  0.61958  0.77255  0.56368  0.84191
    249   3.21524  5.91312  0.76187  2.62005  4.98296  3.20575  4.20233  4.74009  2.93979  4.21497  4.96241  2.73303  4.46172  3.41957  3.55021  2.56130  3.49781  4.05611  6.34673  4.92174    645 d x - -
          2.68618  4.42225  2.77519  2.73123  3.46354  2.40513  3.72494  3.29354  2.67741  2.69355  4.24690  2.90347  2.73739  3.18146  2.89801  2.37887  2.77519  2.98518  4.58477  3.61503
          0.01722  5.70641  4.28709  0.61958  0.77255  1.47970  0.25839
    250   3.21618  4.69510  5.27093  4.56925  2.09624  3.53737  4.81976  1.20966  4.38589  1.85795  3.16032  4.28636  2.84708  4.57715  4.39418  3.67065  3.40147  2.40287  5.31685  4.04748    646 i x - -
          2.68618  4.42225  2.77519  2.73123  3.46354  2.40513  3.72494  3.29354  2.67741  2.69355  4.24690  2.90347  2.73739  3.18146  2.89801  2.37887  2.77519  2.98518  4.58477  3.61503
          0.00641  5.70358  5.78976  0.61958  0.77255  0.93026  0.50162
    251   3.45631  4.86411  5.22286  4.75359  0.52021  4.40514  4.91345  3.19081  4.54990  2.48352  3.18774  4.76402  4.46578  4.69017  4.48024  3.83422  3.71433  3.07492  5.38917  3.96052    647 F x - -
          2.68618  4.42225  2.77518  2.73123  3.46354  2.40513  3.72494  3.29354  2.67741  2.69355  4.24690  2.90347  2.73739  3.18146  2.89801  2.37887  2.77519  2.98518  4.58477  3.61503
          0.00871  5.55915  5.33525  0.59842  0.79780  1.16820  0.37241
    252   2.72985  5.82723  2.34310  1.69537  5.17262  1.60961  4.04008  4.66005  2.90983  4.13266  4.86837  2.94735  4.16969  3.21713  3.02717  2.04678  3.46579  4.21815  6.25915  4.84597    649 g x - -
          2.68618  4.42225  2.77520  2.73123  3.46354  2.40513  3.72495  3.29354  2.67741  2.69355  4.24690  2.90344  2.73737  3.18146  2.89801  2.37887  2.77520  2.98518  4.58477  3.61503
          0.01619  5.37969  4.47009  0.62631  0.76477  1.01363  0.45083
    253   2.52369  5.81966  2.03969  2.35168  3.73113  2.19651  3.95385  4.38576  2.74268  3.94427  3.57169  2.88937  4.08948  2.52034  3.27380  2.07001  2.67148  4.14506  6.25224  4.69183    652 d x - -
          2.68617  4.42225  2.77517  2.73123  3.46354  2.40513  3.72495  3.29354  2.67741  2.69355  4.24690  2.90347  2.73740  3.18146  2.89801  2.37887  2.77520  2.98518  4.58477  3.61503
          0.03975  5.10341  3.41447  0.54165  0.87177  1.07118  0.41947
    254   2.77718  4.77722  5.34222  4.61007  1.49938  3.40761  4.35769  1.91518  4.51775  1.71573  2.35434  4.18593  4.12655  4.65287  4.12068  3.52341  3.51433  2.61224  5.39867  4.00945    654 f x - -
          2.68618  4.42225  2.77519  2.73123  3.46354  2.40513  3.72494  3.29354  2.67741  2.69355  4.24690  2.90347  2.73739  3.18146  2.89801  2.37887  2.77519  2.98518  4.58477  3.61503
          0.01542  5.82307  4.39471  0.61958  0.77255  0.86778  0.54453
    255   3.23121  4.88182  4.51759  4.23572  0.57307  3.33160  4.83003  3.31375  4.20213  2.84933  3.45993  4.25605  4.68879  4.31448  3.99118  3.58907  3.53384  3.06795  5.49432  4.09341    655 F x - -
          2.68618  4.42225  2.77519  2.73123  3.46354  2.40513  3.72494  3.29354  2.67741  2.69355  4.24690  2.90347  2.73739  3.18146  2.89801  2.37887  2.77519  2.98518  4.58477  3.61503
          0.00787  5.86132  5.29981  0.61958  0.77255  0.97425  0.47397
    256   3.15661  5.98623  3.16648  3.01023  5.20523  0.65142  4.14413  4.80346  3.20289  4.28869  5.04047  2.86743  4.41078  3.25830  3.23147  2.88348  3.57499  4.37269  6.42783  5.01136    656 G x - -
          2.68618  4.42225  2.77519  2.73123  3.46354  2.40513  3.72494  3.29354  2.67741  2.69355  4.24690  2.90347  2.73739  3.18146  2.89801  2.37887  2.77519  2.98518  4.58477  3.61503
          0.02050  5.87728  4.04636  0.61958  0.77255  0.98971  0.46471
    257   2.76184  5.82611  3.06124  2.68008  3.10159  1.15702  3.84186  4.59877  2.99421  4.05722  4.01928  3.23551  4.33867  2.63931  2.42863  2.73521  3.33449  3.93249  6.26306  4.79653    657 g x - -
          2.68618  4.42225  2.77519  2.73123  3.46354  2.40513  3.72494  3.29354  2.67741  2.69355  4.24690  2.90347  2.73739  3.18146  2.89801  2.37887  2.77519  2.98518  4.58477  3.61503
          0.03266  5.87295  3.52956  0.61958  0.77255  0.91805  0.50965
    258   2.27098  5.72643  3.49256  2.84654  2.89881  1.27479  3.80807  4.05173  3.03418  3.81217  3.39235  3.19366  4.18605  2.93295  2.58624  2.69250  3.19022  3.81725  6.18772  4.67018    658 g x - -
          2.68618  4.42225  2.77519  2.73123  3.46354  2.40513  3.72494  3.29354  2.67741  2.69355  4.24690  2.90347  2.73739  3.18146  2.89801  2.37887  2.77519  2.98518  4.58477  3.61503
          0.02140  5.86622  3.99886  0.61958  0.77255  0.42866  1.05377
    259   2.49401  5.84286  3.32270  3.06487  2.75330  1.26059  4.15198  4.56634  2.91217  4.07629  3.53252  3.03419  3.73480  3.08519  2.43046  2.45660  3.20748  4.09687  6.28721  4.88813    659 g x - -
          2.68618  4.42225  2.77519  2.73123  3.46354  2.40513  3.72494  3.29354  2.67741  2.69355  4.24690  2.90347  2.73739  3.18146  2.89801  2.37887  2.77519  2.98518  4.58477  3.61503
          0.42395  5.94342  1.07026  0.61958  0.77255  0.82729  0.57489
    260   2.61701  5.55160  3.13514  2.81906  3.02107  1.63219  3.82548  4.22767  2.76859  3.65732  3.66628  3.09289  3.12482  2.97306  2.36013  2.36803  2.90406  3.86334  5.71919  4.04221    660 g . - -
          2.68543  4.42637  2.77722  2.73364  3.45618  2.39632  3.72509  3.29664  2.68114  2.69682  4.24010  2.90456  2.73687  3.18234  2.89490  2.37891  2.77673  2.98813  4.58753  3.61804
          1.26253  0.33529  6.24776  2.19296  0.11832  0.96995  0.47659
    261   2.52321  5.38435  3.09809  2.82830  3.45343  1.74302  3.43253  4.19935  2.81114  3.36228  4.23036  3.19972  3.55007  2.67599  2.28343  2.21556  2.84632  3.75091  5.42339  4.39356    745 g . - -
          2.68618  4.42225  2.77519  2.73123  3.46354  2.40513  3.72494  3.29354  2.67741  2.69355  4.24690  2.90347  2.73739  3.18146  2.89801  2.37887  2.77519  2.98518  4.58477  3.61503
          0.00503  5.69057  6.41291  0.61958  0.77255  0.54523  0.86681
    262   2.70025  5.67558  3.25195  2.74313  3.30366  1.80216  3.59281  4.67018  2.81772  4.14578  4.35731  3.05547  3.38180  2.61949  1.82111  2.41601  2.89288  4.03929  6.27427  3.94309    746 g x - -
          2.68618  4.42225  2.77519  2.73123  3.46354  2.40513  3.72494  3.29354  2.67741  2.69355  4.24690  2.90347  2.73739  3.18146  2.89801  2.37887  2.77519  2.98518  4.58477  3.61503
          0.08999  5.87490  2.48591  0.61958  0.77255  0.72888  0.65865
    263   2.72919  5.65309  3.30920  2.84935  3.13659  1.70106  3.57280  4.55504  2.80641  4.08756  4.79541  3.20163  3.21174  2.54084  1.97377  2.27719  3.06011  3.83604  6.24655  4.19115    747 g x - -
          2.68618  4.42225  2.77519  2.73123  3.46354  2.40513  3.72494  3.29354  2.67741  2.69355  4.24690  2.90347  2.73739  3.18146  2.89801  2.37887  2.77519  2.98518  4.58477  3.61503
          0.00435  5.83589  6.55823  0.61958  0.77255  0.49184  0.94546
    264   2.63954  5.71523  3.40457  2.72972  3.44979  1.85425  3.34861  4.53251  2.74226  4.03525  4.46681  3.23221  2.74932  2.66141  1.92816  2.35646  3.02669  4.05121  5.08064  4.30517    748 g x - -
          2.68618  4.42225  2.77519  2.73123  3.46354  2.40513  3.72494  3.29354  2.67741  2.69355  4.24690  2.90347  2.73739  3.18146  2.89801  2.37887  2.77519  2.98518  4.58477  3.61503
          0.00393  5.93765  6.65999  0.61958  0.77255  0.53123  0.88645
    265   2.62587  5.11433  2.89338  2.58574  3.91539  2.26631  3.62372  4.23823  2.82027  4.20888  3.71346  3.20684  2.96041  2.44829  1.69539  2.47268  3.06414  3.96324  6.33651  4.32608    749 r x - -
          2.68618  4.42225  2.77519  2.73123  3.46354  2.40513  3.72494  3.29354  2.67741  2.69355  4.24690  2.90347  2.73739  3.18146  2.89801  2.37887  2.77519  2.98518  4.58477  3.61503
          0.00380  5.96996  6.69230  0.61958  0.77255  0.55411  0.85468
    266   2.53885  4.84089  3.19229  2.81410  3.80404  2.35675  3.79136  4.51842  2.76537  3.83241  4.33643  2.63181  2.75153  2.43114  2.03862  2.11157  2.95079  3.86884  5.76404  4.37051    750 r x - -
          2.68618  4.42225  2.77519  2.73123  3.46354  2.40513  3.72494  3.29354  2.67741  2.69355  4.24690  2.90347  2.73739  3.18146  2.89801  2.37887  2.77519  2.98518  4.58477  3.61503
          0.00376  5.98083  6.70318  0.61958  0.77255  0.53611  0.87952
    267   2.65918  5.90876  3.34684  2.72823  3.42420  2.06615  3.51779  4.20286  2.71154  4.11129  4.25651  3.11726  3.21486  2.39625  1.57172  2.96547  3.12097  3.53910  5.61507  4.24240    751 r x - -
          2.68618  4.42225  2.77519  2.73123  3.46354  2.40513  3.72494  3.29354  2.67741  2.69355  4.24690  2.90347  2.73739  3.18146  2.89801  2.37887  2.77519  2.98518  4.58477  3.61503
          0.00374  5.98699  6.70933  0.61958  0.77255  0.51223  0.91418
    268   2.30214  5.90682  3.13209  2.42919  4.09540  3.37556  3.94839  3.46306  2.56781  3.70725  4.34769  3.24477  1.87009  2.72839  2.53601  2.60732  2.91298  2.70646  6.34259  4.15561    752 p x - -
          2.68618  4.42225  2.77519  2.73123  3.46354  2.40513  3.72494  3.29354  2.67741  2.69355  4.24690  2.90347  2.73739  3.18146  2.89801  2.37887  2.77519  2.98518  4.58477  3.61503
          0.00372  5.99155  6.71389  0.61958  0.77255  0.51292  0.91316
    269   2.56023  4.97629  3.36689  2.51796  4.31100  3.35436  4.08501  3.93763  2.27656  3.57317  3.60858  3.17024  3.00626  2.28506  1.67944  2.90396  2.94468  3.03368  6.34292  3.85407    753 r x - -
          2.68618  4.42225  2.77519  2.73123  3.46354  2.40513  3.72494  3.29354  2.67741  2.69355  4.24690  2.90347  2.73739  3.18146  2.89801  2.37887  2.77519  2.98518  4.58477  3.61503
          0.00371  5.99331  6.71566  0.61958  0.77255  0.50431  0.92614
    270   2.80485  5.90970  3.54854  2.82489  3.55107  3.86608  4.03703  4.25333  1.81743  4.06156  4.80437  3.56600  2.80596  2.37790  1.30558  3.12250  3.37676  3.77285  6.34525  3.73364    754 r x - -
          2.68618  4.42225  2.77519  2.73123  3.46354  2.40513  3.72494  3.29354  2.67741  2.69355  4.24690  2.90347  2.73739  3.18146  2.89801  2.37887  2.77519  2.98518  4.58477  3.61503
          0.00371  5.99472  6.71707  0.61958  0.77255  0.47017  0.98055
    271   2.72251  5.91027  2.44669  2.89381  5.08065  0.87792  4.24416  4.67944  3.05329  4.01430  4.79417  3.01644  3.30829  3.35165  3.42144  2.91400  3.40092  3.90653  6.34659  4.84195    755 g x - -
          2.68619  4.42226  2.77520  2.73124  3.46355  2.40508  3.72495  3.29355  2.67742  2.69356  4.24691  2.90347  2.73740  3.18147  2.89802  2.37888  2.77520  2.98510  4.58478  3.61504
          0.01087  4.99297  5.51401  0.63751  0.75206  0.48576  0.95510
    272   1.98324  5.92313  2.81266  2.14699  4.80900  3.43036  3.77342  4.70661  2.62104  2.77935  4.61430  3.17701  2.29494  2.24470  2.66569  2.42420  3.37469  4.17493  6.35518  4.86835    758 a x - -
          2.68618  4.42225  2.77519  2.73123  3.46354  2.40513  3.72494  3.29354  2.67741  2.69355  4.24690  2.90347  2.73739  3.18146  2.89801  2.37887  2.77519  2.98518  4.58477  3.61503
          0.00371  5.99527  6.71762  0.61958  0.77255  0.47263  0.97648
    273   2.94838  5.91271  0.77347  2.96399  5.13169  4.11863  4.29477  4.43713  3.08883  4.13946  4.82492  2.67482  2.70295  3.40573  3.52662  2.88776  3.38817  4.09394  6.35017  4.79297    759 d x - -
          2.68618  4.42225  2.77519  2.73123  3.46354  2.40513  3.72494  3.29354  2.67741  2.69355  4.24690  2.90347  2.73739  3.18146  2.89801  2.37887  2.77519  2.98518  4.58477  3.61503
          0.00370  5.99810  6.72045  0.61958  0.77255  0.48576  0.95510
    274   2.59094  4.91630  5.02662  4.10690  3.56188  4.63688  4.15243  1.74777  4.32553  1.42085  3.25294  4.51915  4.88227  3.26824  3.88226  3.30059  3.19716  1.68553  5.53603  3.53489    760 l x - -
          2.68618  4.42225  2.77519  2.73123  3.46354  2.40513  3.72494  3.29354  2.67741  2.69355  4.24690  2.90347  2.73740  3.18146  2.89801  2.37887  2.77519  2.98516  4.58477  3.61503
          0.00463  5.68022  6.72045  0.59013  0.80801  0.48576  0.95510
    275   2.94430  5.90177  3.44157  1.54945  4.76118  3.89880  3.10524  3.39424  2.67079  2.83502  4.11741  3.11641  4.40098  2.85620  2.05912  2.81542  2.79019  2.68293  6.34002  4.14811    762 e x - -
          2.68618  4.42225  2.77519  2.73123  3.46354  2.40513  3.72494  3.29354  2.67741  2.69355  4.24690  2.90347  2.73739  3.18146  2.89801  2.37887  2.77519  2.98518  4.58477  3.61503
          0.00370  5.99810  6.72045  0.61958  0.77255  0.48576  0.95510
    276   2.05642  4.95426  4.50316  4.04129  3.59035  4.11282  2.47011  2.48965  3.58875  2.71288  3.27212  4.11718  4.93428  3.45301  3.09266  3.14979  2.70082  2.11281  5.64955  1.84471    763 y x - -
          2.68618  4.42225  2.77519  2.73123  3.46354  2.40513  3.72494  3.29354  2.67741  2.69354  4.24690  2.90347  2.73740  3.18145  2.89801  2.37887  2.77519  2.98518  4.58477  3.61503
          0.00519  5.78909  6.15668  0.62263  0.76901  0.48576  0.95510
    277   2.91415  5.92481  2.09693  1.87359  4.92808  3.82411  3.84185  4.00195  2.53662  3.94579  4.87221  2.50182  2.91634  2.58978  2.28566  2.60075  2.77548  3.49181  6.35675  4.58484    766 e x - -
          2.68618  4.42225  2.77519  2.73123  3.46354  2.40513  3.72494  3.29354  2.67741  2.69355  4.24690  2.90347  2.73739  3.18146  2.89801  2.37887  2.77519  2.98518  4.58477  3.61503
          0.00524  5.99719  5.89976  0.61958  0.77255  0.49273  0.94407
    278   3.17821  4.23749  5.49882  4.57857  3.55206  4.69363  4.53500  2.13808  4.43247  0.96927  2.51584  4.86002  5.05720  4.68705  4.63063  4.00543  3.02065  1.80323  5.51803  3.80648    767 l x - -
          2.68618  4.42225  2.77519  2.73123  3.46354  2.40513  3.72494  3.29354  2.67741  2.69355  4.24690  2.90347  2.73739  3.18146  2.89801  2.37887  2.77519  2.98518  4.58477  3.61503
          0.00553  5.99565  5.79976  0.61958  0.77255  0.50430  0.92617
    279   2.87181  5.92179  2.57864  1.66076  4.62787  3.71873  4.00083  4.28529  2.41226  3.66304  4.60578  2.96729  2.98898  2.87114  2.61087  2.42258  2.17435  3.71390  5.72107  3.83680    768 e x - -
          2.68618  4.42225  2.77519  2.73123  3.46354  2.40513  3.72494  3.29354  2.67741  2.69355  4.24690  2.90347  2.73739  3.18146  2.89801  2.37887  2.77519  2.98518  4.58477  3.61503
          0.00371  5.99383  6.71618  0.61958  0.77255  0.49552  0.93970
    280   3.54257  3.34612  5.82206  5.22841  4.29664  5.05875  5.43497  1.34657  5.03214  1.31372  3.77412  5.22616  5.40104  4.98897  4.88929  4.22660  4.01894  1.28602  5.90502  4.72598    769 v x - -
          2.68618  4.42225  2.77519  2.73123  3.46354  2.40513  3.72494  3.29354  2.67741  2.69355  4.24690  2.90347  2.73739  3.18146  2.89801  2.37887  2.77519  2.98518  4.58477  3.61503
          0.00371  5.99565  6.71800  0.61958  0.77255  0.50430  0.92617
    281   3.16755  5.92295  2.34023  2.77246  4.50347  3.55952  4.28930  4.75059  3.01044  4.22734  4.96442  3.15825  2.82490  3.37285  3.50802  1.39319  1.48395  4.28685  6.35687  4.94667    770 s x - -
          2.68618  4.42225  2.77519  2.73123  3.46354  2.40513  3.72494  3.29354  2.67741  2.69355  4.24690  2.90347  2.73739  3.18146  2.89801  2.37887  2.77519  2.98518  4.58477  3.61503
          0.00518  5.99565  5.92244  0.61958  0.77255  0.50430  0.92617
    282   4.77274  6.02069  6.74669  6.13973  1.31827  6.07725  6.34733  3.21436  5.96886  0.54740  3.56258  6.25500  5.55106  5.84548  5.03404  5.44048  4.70713  3.50389  6.43199  5.44468    771 L x - -
          2.68618  4.42225  2.77519  2.73123  3.46354  2.40513  3.72494  3.29354  2.67741  2.69355  4.24690  2.90347  2.73739  3.18146  2.89801  2.37887  2.77519  2.98518  4.58477  3.61503
          0.00371  5.99418  6.71653  0.61958  0.77255  0.51525  0.90970
    283   2.66790  5.92010  2.83442  0.96356  5.26520  3.95279  3.97641  4.27393  2.48699  3.54336  3.56100  3.12508  4.29962  3.13267  2.82117  2.88630  3.24687  3.78759  5.77386  4.70877    772 e x - -
          2.68618  4.42225  2.77519  2.73123  3.46354  2.40513  3.72494  3.29354  2.67741  2.69355  4.24690  2.90347  2.73739  3.18146  2.89801  2.37887  2.77519  2.98518  4.58477  3.61503
          0.00371  5.99418  6.71653  0.61958  0.77255  0.51525  0.90970
    284   3.33325  5.92510  1.59873  0.98243  4.69202  4.08241  4.35291  4.55705  3.04009  3.97890  4.96654  3.44710  4.58396  2.56849  3.55344  3.18692  3.17822  3.76869  6.35879  4.94829    773 e x - -
          2.68618  4.42225  2.77519  2.73123  3.46354  2.40513  3.72494  3.29354  2.67741  2.69355  4.24690  2.90347  2.73739  3.18146  2.89801  2.37887  2.77518  2.98518  4.58477  3.61503
          0.00431  5.78037  6.71653  0.60048  0.79529  0.50395  0.92669
    285   0.91754  4.13672  5.48421  4.80706  3.50578  4.69448  5.02821  2.62216  4.65550  1.72040  3.58838  4.85539  5.05808  4.78770  4.59696  2.96033  3.35290  2.29906  5.52323  4.26868    775 a x - -
          2.68618  4.42225  2.77519  2.73123  3.46354  2.40513  3.72494  3.29354  2.67741  2.69355  4.24690  2.90347  2.73739  3.18146  2.89801  2.37887  2.77519  2.98518  4.58477  3.61503
          0.00563  5.99510  5.76800  0.61958  0.77255  0.48957  0.94904
    286   1.86007  4.06513  5.32389  4.88045  2.48718  4.69247  4.78728  2.40055  4.66282  2.45280  3.61111  4.74465  4.89413  4.72894  4.60145  3.85554  3.43897  1.73663  5.32177  1.46289    776 y x - -
          2.68618  4.42225  2.77519  2.73123  3.46354  2.40513  3.72494  3.29354  2.67741  2.69355  4.24690  2.90347  2.73739  3.18146  2.89801  2.37887  2.77519  2.98518  4.58477  3.61503
          0.00371  5.99472  6.71706  0.61958  0.77255  0.51127  0.91563
    287   2.92432  5.59305  3.33221  2.70583  2.22415  3.94938  2.79658  4.43010  2.11552  2.94117  3.86515  2.22214  4.58057  2.87455  2.48846  2.56947  2.62253  3.73932  6.34095  4.38030    777 k x - -
          2.68618  4.42225  2.77519  2.73123  3.46354  2.40513  3.72494  3.29354  2.67741  2.69355  4.24690  2.90347  2.73739  3.18146  2.89801  2.37887  2.77519  2.98518  4.58477  3.61503
          0.00371  5.99472  6.71706  0.61958  0.77255  0.51127  0.91563
    288   3.91977  5.87251  3.76932  3.68366  6.40273  0.18002  5.69086  5.89678  4.73384  4.65080  6.33827  4.54379  5.37693  4.92363  4.60578  4.12103  4.62244  5.27461  7.65154  6.30984    778 G x - -
          2.68618  4.42225  2.77519  2.73123  3.46354  2.40513  3.72494  3.29354  2.67741  2.69355  4.24690  2.90347  2.73739  3.18146  2.89801  2.37887  2.77519  2.98518  4.58477  3.61503
          0.00500  5.99472  5.99369  0.61958  0.77255  0.49320  0.94332
    289   2.09273  2.43897  3.53247  3.04895  4.31089  2.46283  4.04241  3.65061  2.21904  3.59258  4.68025  3.23078  4.63441  3.43570  3.31694  2.84085  1.98324  2.30093  6.17829  4.69382    779 t x - -
          2.68618  4.42225  2.77519  2.73123  3.46354  2.40513  3.72494  3.29354  2.67741  2.69355  4.24690  2.90347  2.73739  3.18146  2.89801  2.37887  2.77519  2.98518  4.58477  3.61503
          0.00371  5.99490  6.71725  0.61958  0.77255  0.49409  0.94193
    290   3.19941  5.92025  3.12478  1.90212  3.80893  4.10435  3.95957  3.96074  2.06747  4.01193  4.55141  2.96626  4.05470  2.87542  2.96546  2.39790  1.52577  3.31327  5.90714  4.94258    780 t x - -
          2.68618  4.42225  2.77519  2.73123  3.46354  2.40513  3.72494  3.29354  2.67741  2.69355  4.24690  2.90347  2.73739  3.18146  2.89801  2.37887  2.77519  2.98518  4.58477  3.61503
          0.00370  5.99619  6.71853  0.61958  0.77255  0.50028  0.93233
    291   2.86131  5.66364  3.77173  3.04433  4.06871  4.25248  3.72806  3.25737  1.22851  3.20263  4.18014  3.71581  4.46024  3.08808  1.93744  3.27517  2.92875  2.37467  6.15936  4.25672    781 k x - -
          2.68619  4.42226  2.77520  2.73124  3.46354  2.40513  3.72495  3.29355  2.67736  2.69355  4.24690  2.90347  2.73740  3.18147  2.89801  2.37887  2.77520  2.98512  4.58477  3.61504
          0.01031  4.70485  6.71853  0.45912  0.99923  0.50028  0.93233
    292   3.17398  5.92425  2.82333  1.72861  5.19498  4.02557  3.76431  4.19922  1.71718  4.09176  4.55546  3.22532  3.23338  2.65565  2.46850  2.60986  2.18115  4.03567  6.35616  4.58815    783 k x - -
          2.68618  4.42225  2.77519  2.73123  3.46354  2.40513  3.72494  3.29354  2.67741  2.69355  4.24690  2.90347  2.73739  3.18146  2.89801  2.37887  2.77519  2.98518  4.58477  3.61503
          0.00370  5.99619  6.71853  0.61958  0.77255  0.50028  0.93233
    293   3.54372  5.06900  5.69631  5.08501  2.85739  4.90464  5.24430  1.23138  4.87360  1.40297  2.58710  5.07255  5.24911  4.91589  4.78466  4.22185  3.64479  1.72296  5.70448  4.22395    784 i x - -
          2.68618  4.42225  2.77519  2.73123  3.46354  2.40513  3.72494  3.29354  2.67741  2.69355  4.24690  2.90347  2.73739  3.18146  2.89801  2.37887  2.77519  2.98518  4.58477  3.61503
          0.00370  5.99619  6.71853  0.61958  0.77255  0.50028  0.93233
    294   2.57596  5.92369  3.08770  2.22230  5.17881  3.70706  4.02453  4.12889  1.95292  4.06767  4.33277  2.65775  4.23387  2.49441  2.36649  2.24814  2.10546  3.54862  4.99338  4.94417    785 k x - -
          2.68618  4.42225  2.77519  2.73123  3.46354  2.40513  3.72494  3.29354  2.67741  2.69355  4.24690  2.90347  2.73739  3.18146  2.89801  2.37887  2.77519  2.98518  4.58477  3.61503
          0.00951  5.99619  4.96540  0.61958  0.77255  0.50028  0.93233
    295   3.33942  4.89246  5.49039  4.65411  2.76109  4.42235  4.61827  1.64559  4.57705  1.41550  3.30700  4.62481  4.99352  4.70322  3.37243  3.60098  3.34218  1.72235  5.13253  2.68070    786 l x - -
          2.68618  4.42225  2.77519  2.73123  3.46354  2.40513  3.72494  3.29354  2.67741  2.69355  4.24690  2.90347  2.73739  3.18146  2.89801  2.37887  2.77519  2.98518  4.58477  3.61503
          0.15057  5.99040  1.98576  0.61958  0.77255  0.54276  0.87022
    296   3.14089  5.82635  2.65880  2.42243  4.60578  3.85683  3.79992  4.45077  2.61945  4.00374  4.31662  2.50871  2.29613  2.27860  2.78063  1.98920  2.24473  3.92330  6.25843  4.22916    787 s x - -
          2.68618  4.42225  2.77519  2.73123  3.46354  2.40513  3.72494  3.29354  2.67741  2.69355  4.24690  2.90347  2.73739  3.18146  2.89801  2.37887  2.77519  2.98518  4.58477  3.61503
          0.04482  5.84415  3.19572  0.61958  0.77255  1.20110  0.35791
    297   2.72722  5.48284  3.56067  2.83662  4.53087  3.58099  3.15061  3.57453  1.95964  3.47410  4.15380  3.52950  4.15277  3.29740  1.64140  2.47759  2.23340  3.14337  6.14893  3.37516    788 r x - -
          2.68618  4.42225  2.77519  2.73123  3.46354  2.40513  3.72494  3.29354  2.67741  2.69355  4.24690  2.90347  2.73739  3.18146  2.89801  2.37887  2.77519  2.98518  4.58477  3.61503
          0.06625  5.80605  2.79533  0.61958  0.77255  1.33455  0.30554
    298   2.38187  5.75361  2.77032  2.65690  4.58418  3.92812  3.55642  4.08520  2.11594  2.92065  3.77412  2.33586  2.49243  2.56773  3.03880  2.61383  2.81345  3.47735  4.05968  4.29909    789 k x - -
          2.68618  4.42225  2.77519  2.73123  3.46354  2.40513  3.72494  3.29354  2.67741  2.69355  4.24690  2.90347  2.73739  3.18146  2.89801  2.37887  2.77519  2.98518  4.58477  3.61503
          0.03780  5.74456  3.38445  0.61958  0.77255  1.48393  0.25715
    299   2.40085  5.14740  2.51235  2.00282  4.99240  3.48230  4.07861  3.05684  2.65176  3.57262  4.36002  3.18312  4.41437  3.08471  2.94968  2.82941  2.83688  1.64532  6.12624  4.58705    790 v x - -
          2.68618  4.42225  2.77519  2.73123  3.46354  2.40513  3.72494  3.29354  2.67741  2.69355  4.24690  2.90347  2.73739  3.18146  2.89801  2.37887  2.77519  2.98518  4.58477  3.61503
          0.15457  5.71168  1.96679  0.61958  0.77255  1.55231  0.23795
    300   2.46509  5.07528  3.18449  2.67452  3.97550  3.50590  4.08052  2.43175  2.67147  2.35883  4.01288  3.08007  2.91119  3.11554  3.08154  2.68695  2.15380  2.70461  5.45912  4.06387    791 t x - -
          2.68618  4.42225  2.77519  2.73123  3.46354  2.40513  3.72494  3.29354  2.67741  2.69355  4.24690  2.90347  2.73739  3.18146  2.89801  2.37887  2.77519  2.98518  4.58477  3.61503
          0.02915  5.56284  3.69329  0.61958  0.77255  1.79406  0.18186
    301   3.76160  0.37361  4.87512  4.28542  5.14293  4.47471  4.89925  4.52782  2.78481  4.15283  5.05512  4.19258  5.02688  4.13834  3.09430  3.82933  3.99578  4.20852  6.32761  4.81815    792 C x - -
          2.68618  4.42225  2.77519  2.73123  3.46354  2.40513  3.72494  3.29354  2.67741  2.69355  4.24690  2.90347  2.73739  3.18146  2.89801  2.37887  2.77519  2.98518  4.58477  3.61503
          0.00585  5.53954  6.26189  0.61958  0.77255  1.81284  0.17816
    302   2.89575  5.64843  2.11187  1.93942  4.86616  2.97207  3.89573  4.18846  2.28859  3.71347  4.68886  3.05261  2.53296  2.60543  3.20068  2.23766  2.76000  3.86555  5.21650  4.66914    793 e x - -
          2.68618  4.42225  2.77519  2.73123  3.46354  2.40513  3.72494  3.29354  2.67741  2.69355  4.24690  2.90347  2.73739  3.18146  2.89801  2.37887  2.77519  2.98518  4.58477  3.61503
          0.00893  5.54102  5.30471  0.61958  0.77255  1.82253  0.17628
    303   2.24304  5.64083  2.80006  2.52727  4.86810  3.58689  3.43729  4.15064  2.22398  3.61880  4.58942  3.06408  3.64437  2.96534  2.64731  2.40085  1.78462  2.92114  6.07456  4.48227    794 t x - -
          2.68618  4.42225  2.77519  2.73123  3.46354  2.40513  3.72494  3.29354  2.67741  2.69355  4.24690  2.90347  2.73739  3.18146  2.89801  2.37887  2.77519  2.98518  4.58477  3.61503
          0.01012  5.53795  5.09306  0.61958  0.77255  1.82642  0.17553
    304   3.32470  0.32966  5.28549  4.96340  4.93256  3.98663  5.51377  3.99954  4.57024  4.07559  4.96395  4.74181  3.31509  5.01551  4.84603  3.38447  3.70096  3.91945  6.39983  4.53852    795 C x - -
          2.68618  4.42225  2.77519  2.73123  3.46354  2.40513  3.72494  3.29354  2.67741  2.69355  4.24690  2.90347  2.73739  3.18146  2.89801  2.37887  2.77519  2.98518  4.58477  3.61503
          0.00589  5.53372  6.25606  0.61958  0.77255  1.83174  0.17451
    305   2.94622  5.64554  2.26217  2.25248  4.66814  2.44927  2.41028  4.47862  2.18214  3.86894  4.68590  2.35492  4.29883  2.81735  2.97560  2.30429  3.10563  3.94876  6.07751  4.66581    796 k x - -
          2.68618  4.42225  2.77519  2.73123  3.46354  2.40513  3.72494  3.29354  2.67741  2.69355  4.24690  2.90347  2.73739  3.18146  2.89801  2.37887  2.77519  2.98518  4.58477  3.61503
          0.05189  5.53372  3.06584  0.61958  0.77255  1.75278  0.19030
    306   3.50223  6.16838  3.09772  3.17214  5.82959  0.31735  5.01848  5.37383  4.15285  4.93578  5.82269  3.63338  4.92312  4.23376  4.73044  3.87609  4.29517  4.88964  7.11130  4.35446    797 G x - -
          2.68618  4.42225  2.77519  2.73123  3.46354  2.40513  3.72494  3.29354  2.67741  2.69355  4.24690  2.90347  2.73739  3.18146  2.89801  2.37887  2.77519  2.98518  4.58477  3.61503
          0.01895  5.49894  4.22102  0.61958  0.77255  1.87364  0.16672
    307   2.79532  4.94044  3.19964  2.55347  4.92999  3.84059  3.80512  4.00841  2.34973  3.66239  4.47670  2.99442  4.27760  2.91450  2.64962  1.46170  1.91607  3.73807  6.03302  4.04396    798 s x - -
          2.68618  4.42225  2.77519  2.73123  3.46354  2.40513  3.72494  3.29354  2.67741  2.69355  4.24690  2.90347  2.73739  3.18146  2.89801  2.37887  2.77519  2.98518  4.58477  3.61503
          0.01264  5.48616  4.77772  0.61958  0.77255  1.86733  0.16787
    308   3.26493  3.84866  3.97431  3.64655  4.92642  0.48489  4.70587  4.32012  3.00211  3.95874  4.65009  4.01976  4.67173  3.81545  3.39731  3.36250  3.63812  3.95261  6.21171  4.96699    799 G x - -
          2.68618  4.42225  2.77519  2.73123  3.46354  2.40513  3.72494  3.29354  2.67741  2.69355  4.24690  2.90347  2.73739  3.18146  2.89801  2.37887  2.77519  2.98518  4.58477  3.61503
          0.00973  5.48258  5.19814  0.61958  0.77255  1.89226  0.16338
    309   1.41879  3.34506  3.52625  3.20938  3.71187  2.38851  3.36843  3.50490  3.20373  2.96328  3.79778  3.33059  4.43423  3.33495  3.48736  2.15057  2.97265  2.92131  4.95098  4.18592    800 a x - -
          2.68618  4.42225  2.77519  2.73123  3.46354  2.40513  3.72494  3.29354  2.67741  2.69355  4.24690  2.90347  2.73739  3.18146  2.89801  2.37887  2.77519  2.98518  4.58477  3.61503
          0.00730  5.47907  5.77658  0.61958  0.77255  1.88127  0.16534
    310   2.40804  5.61231  3.30544  1.99994  4.65716  3.82733  3.74381  4.44213  1.26770  3.46327  4.57732  3.13274  3.16194  2.79061  2.66129  2.97092  3.15840  3.83794  6.04528  4.63493    801 k x - -
          2.68618  4.42225  2.77519  2.73123  3.46354  2.40513  3.72494  3.29354  2.67741  2.69355  4.24690  2.90347  2.73739  3.18146  2.89801  2.37887  2.77519  2.98518  4.58477  3.61503
          0.05398  5.48003  3.02871  0.61958  0.77255  1.89512  0.16287
    311   2.58092  4.81592  2.44975  2.42402  4.92756  3.23588  4.01174  4.36485  2.16607  3.78979  4.38579  3.00384  1.53762  3.04538  3.17517  2.48461  3.10082  3.93115  6.01820  4.60837    802 p . - -
          2.68647  4.42267  2.77527  2.73161  3.46380  2.40235  3.72501  3.29389  2.67756  2.69397  4.24732  2.90353  2.73771  3.18186  2.89830  2.37901  2.77561  2.98555  4.58519  3.61538
          0.90823  0.51980  6.15491  0.14021  2.03389  1.83687  0.17354
    312   2.30667  5.54258  3.09362  2.70687  4.86449  1.90571  3.74909  4.33444  2.65684  3.64824  4.58947  3.15817  4.08454  3.09737  3.21746  2.26421  1.64926  3.57569  5.98943  4.28327    809 t . - -
          2.68618  4.42225  2.77519  2.73123  3.46354  2.40513  3.72494  3.29354  2.67741  2.69355  4.24690  2.90347  2.73739  3.18146  2.89801  2.37887  2.77519  2.98518  4.58477  3.61503
          0.00641  5.44867  6.17101  0.61958  0.77255  1.70242  0.20119
    313   2.29064  4.88579  2.79165  2.49716  4.96293  3.30985  3.43369  4.44943  1.59679  3.92270  4.65756  3.05996  4.14467  2.66151  2.96323  1.97605  2.62353  3.86871  6.04932  4.63792    810 k x - -
          2.68614  4.42229  2.77523  2.73127  3.46355  2.40516  3.72493  3.29358  2.67744  2.69358  4.24686  2.90350  2.73733  3.18150  2.89795  2.37890  2.77523  2.98489  4.58481  3.61505
          0.06462  2.80419  6.20581  0.22312  1.60955  1.79371  0.18193
    314   2.47519  4.94922  3.81079  3.05384  3.78023  4.00517  4.18073  2.75220  2.65084  2.57730  3.49811  3.67667  1.64765  3.55588  3.20506  2.84300  2.74738  2.17782  5.32651  4.19301    812 p x - -
          2.68618  4.42225  2.77519  2.73123  3.46354  2.40513  3.72494  3.29354  2.67741  2.69355  4.24690  2.90347  2.73739  3.18146  2.89801  2.37887  2.77519  2.98518  4.58477  3.61503
          0.00611  5.49716  6.21951  0.61958  0.77255  1.87569  0.16635
    315   2.82977  5.21086  3.24151  1.96636  4.95705  3.69581  3.55367  3.80603  2.06616  3.79479  4.35902  3.09882  4.13509  2.36274  2.34471  2.51191  2.49947  2.56743  6.04986  4.00044    813 e x - -
          2.68618  4.42225  2.77519  2.73123  3.46354  2.40513  3.72494  3.29354  2.67741  2.69355  4.24690  2.90347  2.73739  3.18146  2.89801  2.37887  2.77519  2.98518  4.58477  3.61503
          0.00611  5.49716  6.21951  0.61958  0.77255  1.85478  0.17018
    316   2.93129  4.77958  3.26675  2.65414  4.87727  3.65784  3.63698  3.55621  2.25450  3.77926  4.49461  3.12572  3.53428  2.81214  2.70953  2.72742  1.36816  2.73922  6.00875  4.14821    814 t x - -
          2.68618  4.42225  2.77519  2.73123  3.46354  2.40513  3.72494  3.29354  2.67741  2.69355  4.24690  2.90347  2.73739  3.18146  2.89801  2.37887  2.77519  2.98518  4.58477  3.61503
          0.00609  5.49996  6.22231  0.61958  0.77255  1.57157  0.23284
    317   3.48714  0.42144  4.98749  4.39974  4.64455  4.33337  4.97791  3.95070  3.04461  3.69621  4.47637  4.51556  4.90646  4.33755  3.63489  3.74598  3.21856  3.57832  6.04440  4.62315    815 C x - -
          2.68618  4.42225  2.77519  2.73123  3.46354  2.40513  3.72494  3.29354  2.67741  2.69355  4.24690  2.90347  2.73739  3.18146  2.89801  2.37887  2.77519  2.98518  4.58477  3.61503
          0.00582  5.54537  6.26772  0.61958  0.77255  1.81696  0.17736
    318   2.75819  5.64991  2.61100  2.50953  4.85563  3.02280  3.45400  4.48171  2.46697  3.63073  4.58463  3.17146  1.81894  2.95255  2.41182  2.26346  2.60635  3.85701  6.08233  4.58799    816 p x - -
          2.68618  4.42225  2.77519  2.73123  3.46354  2.40513  3.72494  3.29354  2.67741  2.69355  4.24690  2.90347  2.73739  3.18146  2.89801  2.37887  2.77519  2.98518  4.58477  3.61503
          0.00582  5.54537  6.26772  0.61958  0.77255  1.78889  0.18290
    319   2.53609  5.63005  2.96376  2.53510  4.74933  3.33889  3.50598  3.80672  2.36651  3.62190  3.91492  3.03185  4.31147  2.73308  2.67450  2.55739  1.64374  3.06146  6.06818  3.38116    817 t x - -
          2.68618  4.42225  2.77519  2.73123  3.46354  2.40513  3.72494  3.29354  2.67741  2.69355  4.24690  2.90347  2.73739  3.18146  2.89801  2.37887  2.77519  2.98518  4.58477  3.61503
          0.00580  5.54896  6.27131  0.61958  0.77255  1.76253  0.18827
    320   3.72776  0.24044  6.04474  5.83352  4.51817  4.53703  6.02824  3.79458  5.50296  3.50789  3.96851  5.31579  5.30005  5.69197  5.49962  4.03860  4.23851  3.56670  6.51960  5.15274    818 C x - -
          2.68618  4.42225  2.77519  2.73123  3.46354  2.40513  3.72494  3.29354  2.67741  2.69355  4.24690  2.90347  2.73739  3.18146  2.89801  2.37887  2.77519  2.98518  4.58477  3.61503
          0.00576  5.55538  6.27772  0.61958  0.77255  1.79605  0.18147
    321   2.91186  5.65800  2.87102  2.65005  5.00406  1.98811  2.61182  4.49069  2.37968  3.84482  4.69843  2.00233  4.31180  2.35712  2.46643  2.74779  3.32065  3.74132  6.09003  4.67851    819 g x - -
          2.68618  4.42225  2.77519  2.73123  3.46354  2.40513  3.72494  3.29354  2.67741  2.69355  4.24690  2.90347  2.73739  3.18146  2.89801  2.37887  2.77519  2.98518  4.58477  3.61503
          0.00842  5.55637  5.39944  0.61958  0.77255  1.77501  0.18570
    322   3.35489  2.90365  5.66234  5.58923  5.85787  0.24611  6.13075  4.22426  5.45037  5.07230  5.86904  4.56891  4.94692  5.59535  5.45667  3.51664  3.93785  4.53766  7.25342  6.16160    820 G x - -
          2.68618  4.42225  2.77519  2.73123  3.46354  2.40513  3.72494  3.29354  2.67741  2.69355  4.24690  2.90347  2.73739  3.18146  2.89801  2.37887  2.77519  2.98518  4.58477  3.61503
          0.00847  5.55723  5.38777  0.61958  0.77255  1.78978  0.18272
    323   2.41134  5.33160  3.31935  2.74124  4.97827  3.92096  3.33099  4.24136  2.46819  3.64524  4.14113  3.22632  3.99183  2.28986  1.83698  1.97948  2.26612  3.66091  6.07637  4.37544    821 r x - -
          2.68618  4.42225  2.77519  2.73123  3.46354  2.40513  3.72494  3.29354  2.67741  2.69355  4.24690  2.90347  2.73739  3.18146  2.89801  2.37887  2.77519  2.98518  4.58477  3.61503
          0.01615  5.55601  4.40979  0.61958  0.77255  1.77285  0.18615
    324   3.87594  6.05164  3.59050  3.50922  5.76606  0.33511  4.49700  5.26273  3.68541  4.78507  5.26157  3.47910  4.76824  3.28110  3.92552  3.88673  4.14659  4.79992  6.90007  5.56080    822 G x - -
          2.68618  4.42225  2.77519  2.73123  3.46354  2.40513  3.72494  3.29354  2.67741  2.69355  4.24690  2.90347  2.73739  3.18146  2.89801  2.37887  2.77519  2.98518  4.58477  3.61503
          0.01000  5.54955  5.10593  0.61958  0.77255  1.81156  0.17841
    325   2.88687  5.48218  3.43619  2.05443  3.54100  3.94903  3.63869  3.53774  2.46700  3.41507  2.85524  3.37872  4.34062  1.69681  2.59581  2.92585  2.97645  2.79877  5.95622  3.58208    823 q x - -
          2.68618  4.42225  2.77519  2.73123  3.46354  2.40513  3.72494  3.29354  2.67741  2.69355  4.24690  2.90347  2.73739  3.18146  2.89801  2.37887  2.77519  2.98518  4.58477  3.61503
          0.01422  5.54537  4.58364  0.61958  0.77255  1.81696  0.17736
    326   3.02535  4.83908  4.17553  2.90235  3.68607  4.19164  4.33677  2.34305  2.65837  2.76036  2.96864  3.97743  4.56879  2.85477  3.14403  3.24279  2.88602  1.22380  5.42941  4.12628    824 v x - -
          2.68618  4.42225  2.77519  2.73123  3.46354  2.40513  3.72494  3.29354  2.67741  2.69355  4.24690  2.90347  2.73739  3.18146  2.89801  2.37887  2.77519  2.98518  4.58477  3.61503
          0.00587  5.53701  6.25936  0.61958  0.77255  1.82760  0.17531
    327   2.96571  5.16444  3.70049  2.93533  3.40727  3.82511  3.73697  2.82908  2.93236  3.13923  3.30701  3.33657  4.42522  2.38465  1.91209  2.62347  2.18230  2.43493  5.70305  3.50037    825 r x - -
          2.68618  4.42225  2.77519  2.73123  3.46354  2.40513  3.72494  3.29354  2.67741  2.69355  4.24690  2.90347  2.73739  3.18146  2.89801  2.37887  2.77519  2.98518  4.58477  3.61503
          0.00587  5.53701  6.25936  0.61958  0.77255  1.74863  0.19117
    328   2.60119  5.31913  3.54921  2.84064  3.91164  3.96633  3.08002  2.68616  2.68582  3.35739  2.64409  3.44478  4.38423  2.21346  2.07077  2.70449  2.49487  2.86042  5.82905  4.05833    826 r x - -
          2.68618  4.42225  2.77519  2.73123  3.46354  2.40513  3.72494  3.29354  2.67741  2.69355  4.24690  2.90347  2.73739  3.18146  2.89801  2.37887  2.77519  2.98518  4.58477  3.61503
          0.01540  5.54744  4.47520  0.61958  0.77255  1.81430  0.17787
    329   2.76792  5.41065  3.44085  2.85404  4.32521  3.50027  3.80359  2.80298  2.80719  3.23391  3.72547  2.81193  4.05697  2.23605  2.39406  2.41921  2.32207  2.16686  5.89996  4.34243    827 v x - -
          2.68618  4.42225  2.77519  2.73123  3.46354  2.40513  3.72494  3.29354  2.67741  2.69355  4.24690  2.90347  2.73739  3.18146  2.89801  2.37887  2.77519  2.98518  4.58477  3.61503
          0.00586  5.53790  6.26024  0.61958  0.77255  1.82649  0.17552
    330   2.89600  5.59702  3.38570  2.71506  4.74796  3.58633  3.39765  4.01650  2.63417  3.47714  4.08374  3.18701  4.18803  1.27057  2.25319  2.86904  2.48856  3.34232  6.04207  4.27467    828 q x - -
          2.68683  4.42357  2.77659  2.73265  3.46128  2.40353  3.72602  3.29306  2.67884  2.69241  4.24472  2.90447  2.73597  3.17941  2.89720  2.37931  2.77549  2.98606  4.58616  3.61595
          0.75509  0.64195  5.58259  1.36788  0.29390  1.80842  0.17902
    331   3.09209  4.71329  4.52862  3.94681  3.25082  0.94478  4.32236  3.06983  3.58225  2.64809  2.22804  4.20501  4.30240  4.08702  3.77826  3.31839  3.35025  2.87319  5.32023  3.85575    867 g x - -
          2.68618  4.42225  2.77519  2.73123  3.46354  2.40513  3.72494  3.29354  2.67741  2.69355  4.24690  2.90347  2.73739  3.18146  2.89801  2.37887  2.77519  2.98518  4.58477  3.61503
          0.01580  5.53837  4.44462  0.61958  0.77255  1.82589  0.17563
    332   2.77512  4.93556  3.78140  3.33137  1.82090  3.17642  4.37728  2.50757  3.27992  2.76137  3.51276  3.20799  3.17460  2.51119  2.66674  3.09178  3.10006  2.33041  5.51125  3.96414    868 f x - -
          2.68618  4.42225  2.77519  2.73123  3.46354  2.40513  3.72494  3.29354  2.67741  2.69355  4.24690  2.90347  2.73739  3.18146  2.89801  2.37887  2.77519  2.98518  4.58477  3.61503
          0.00592  5.52849  6.25083  0.61958  0.77255  1.71000  0.19951
    333   2.94880  4.61463  5.01512  4.41035  1.28087  4.36404  4.47650  2.72850  4.22960  2.65279  2.43734  4.47158  4.50426  2.27145  4.11122  3.48709  3.03652  2.06357  5.23372  3.63746    869 f x - -
          2.68618  4.42225  2.77519  2.73123  3.46354  2.40513  3.72494  3.29354  2.67741  2.69355  4.24690  2.90347  2.73739  3.18146  2.89801  2.37887  2.77519  2.98518  4.58477  3.61503
          0.00832  5.54594  5.43089  0.61958  0.77255  1.78684  0.18331
    334   2.61363  5.49989  3.46245  2.82665  4.62239  3.44813  3.61938  3.78624  2.80087  3.62931  3.03530  3.26644  3.75711  1.69772  2.70367  2.20793  2.42371  2.50022  5.97002  4.51718    870 q x - -
          2.68618  4.42225  2.77519  2.73123  3.46354  2.40513  3.72494  3.29354  2.67741  2.69355  4.24690  2.90347  2.73739  3.18146  2.89801  2.37887  2.77519  2.98518  4.58477  3.61503
          0.00779  5.54722  5.55719  0.61958  0.77255  1.79451  0.18177
    335   3.15534  4.61904  4.69045  4.39145  2.28615  4.14567  4.28135  2.10021  4.21496  2.50343  1.96790  3.71033  4.72765  2.67763  3.98763  3.04164  2.24761  2.04896  4.61492  3.76742    871 m x - -
          2.68618  4.42225  2.77519  2.73123  3.46354  2.40513  3.72494  3.29354  2.67741  2.69355  4.24690  2.90347  2.73739  3.18146  2.89801  2.37887  2.77519  2.98518  4.58477  3.61503
          0.00580  5.54781  6.27016  0.61958  0.77255  1.79712  0.18125
    336   2.47598  5.56242  3.35165  2.39369  4.57291  3.74113  3.98107  3.73476  2.77977  3.73026  4.13761  3.31391  4.07531  1.74489  2.71733  2.08730  2.34945  2.59529  5.01704  4.39058    872 q x - -
          2.68618  4.42225  2.77519  2.73123  3.46354  2.40513  3.72494  3.29354  2.67741  2.69355  4.24690  2.90347  2.73739  3.18146  2.89801  2.37887  2.77519  2.98518  4.58477  3.61503
          0.00579  5.54994  6.27228  0.61958  0.77255  1.80538  0.17962
    337   2.84811  5.04685  3.22404  2.39121  4.95626  3.50989  3.74135  4.01867  2.82246  3.92349  3.49310  3.28762  4.24950  1.85929  2.29617  1.91936  2.27436  3.06547  6.06353  4.66009    873 q x - -
          2.68618  4.42225  2.77519  2.73123  3.46354  2.40513  3.72494  3.29354  2.67741  2.69355  4.24690  2.90347  2.73739  3.18146  2.89801  2.37887  2.77519  2.98518  4.58477  3.61503
          0.00921  5.55065  5.24268  0.61958  0.77255  1.69202  0.20352
    338   2.62189  5.41645  3.36596  2.60001  4.60374  3.91805  4.00648  3.66439  2.93044  3.65252  3.98855  3.49530  2.09561  2.90380  3.20447  2.88784  1.41049  2.52684  5.90760  4.46768    874 t x - -
          2.68618  4.42225  2.77520  2.73123  3.46354  2.40513  3.72495  3.29351  2.67741  2.69355  4.24690  2.90347  2.73740  3.18146  2.89801  2.37887  2.77520  2.98516  4.58477  3.61503
          0.06286  5.23455  2.88957  0.62454  0.76680  1.79391  0.18189
    339   4.75522  0.07054  4.16767  6.04714  6.54338  5.10092  6.80270  6.26786  6.25304  5.95963  7.01216  5.98518  5.87171  6.46472  6.22157  4.98744  5.31078  5.70883  7.47702  6.73447    877 C x - -
          2.68618  4.42225  2.77519  2.73123  3.46354  2.40513  3.72494  3.29354  2.67741  2.69355  4.24690  2.90347  2.73739  3.18146  2.89801  2.37887  2.77519  2.98518  4.58477  3.61503
          0.00604  5.50772  6.23006  0.61958  0.77255  1.86336  0.16860
    340   2.84601  5.62034  2.58435  2.64323  4.96188  3.11731  3.76421  4.24181  2.77770  3.69460  4.20906  2.90799  1.57030  2.92144  2.51493  2.30992  2.80931  3.43485  6.05513  4.64631    878 p x - -
          2.68618  4.42225  2.77519  2.73123  3.46354  2.40513  3.72494  3.29354  2.67741  2.69355  4.24690  2.90347  2.73739  3.18146  2.89801  2.37887  2.77519  2.98518  4.58477  3.61503
          0.00604  5.50772  6.23006  0.61958  0.77255  1.86336  0.16860
    341   2.49275  5.62863  2.54049  2.21563  4.52721  3.75786  3.20383  4.33467  2.37188  3.70793  4.46343  2.87892  4.24646  2.63649  2.35668  2.49969  2.02814  3.27123  6.06124  4.03079    879 t x - -
          2.68618  4.42225  2.77519  2.73123  3.46354  2.40513  3.72494  3.29354  2.67741  2.69355  4.24690  2.90347  2.73739  3.18146  2.89801  2.37887  2.77519  2.98518  4.58477  3.61503
          0.00604  5.50772  6.23006  0.61958  0.77255  1.86336  0.16860
    342   4.51549  0.10056  6.34481  6.32444  4.09052  5.02048  6.36053  5.17378  6.20190  4.80500  6.09121  5.92093  5.77866  6.35843  6.10184  4.77705  5.05331  4.91744  6.71738  5.31812    880 C x - -
          2.68618  4.42225  2.77519  2.73123  3.46354  2.40513  3.72494  3.29354  2.67741  2.69355  4.24690  2.90347  2.73739  3.18146  2.89801  2.37887  2.77519  2.98518  4.58477  3.61503
          0.00604  5.50772  6.23006  0.61958  0.77255  1.86336  0.16860
    343   2.97344  5.63041  3.15877  2.56083  4.97626  2.17531  2.48285  4.01285  2.24531  3.85742  4.54288  2.41500  4.28511  2.22700  2.08645  2.74991  3.34933  3.99340  6.06255  4.51694    881 r x - -
          2.68618  4.42225  2.77519  2.73123  3.46354  2.40513  3.72494  3.29354  2.67741  2.69355  4.24690  2.90347  2.73739  3.18146  2.89801  2.37887  2.77519  2.98518  4.58477  3.61503
          0.00604  5.50772  6.23006  0.61958  0.77255  1.86336  0.16860
    344   3.48003  5.58399  3.72528  4.04661  6.12315  0.21290  5.19027  5.71689  4.82098  5.33121  6.14431  4.34732  4.95027  4.88171  5.20739  3.65300  3.90255  4.88269  7.42512  6.13960    882 G x - -
          2.68618  4.42225  2.77519  2.73123  3.46354  2.40513  3.72494  3.29354  2.67741  2.69355  4.24690  2.90347  2.73739  3.18146  2.89801  2.37887  2.77519  2.98518  4.58477  3.61503
          0.00604  5.50772  6.23006  0.61958  0.77255  1.84245  0.17248
    345   2.53864  5.61080  3.25422  2.04169  3.67113  3.81677  3.41601  3.74305  2.35755  3.62487  4.27254  3.23040  4.29009  2.69858  2.19971  2.19088  2.13976  3.77115  6.04847  3.75268    883 e x - -
          2.68618  4.42225  2.77519  2.73123  3.46354  2.40513  3.72494  3.29354  2.67741  2.69355  4.24690  2.90347  2.73739  3.18146  2.89801  2.37887  2.77519  2.98518  4.58477  3.61503
          0.00603  5.51049  6.23283  0.61958  0.77255  1.84565  0.17188
    346   3.92056  6.00854  3.69693  3.74606  6.06500  0.25405  5.17131  5.58913  3.64802  5.08604  5.97151  4.18704  5.05129  4.15719  3.58251  3.97063  4.35127  5.01302  7.12564  5.85153    884 G x - -
          2.68618  4.42225  2.77519  2.73123  3.46354  2.40513  3.72494  3.29354  2.67741  2.69355  4.24690  2.90347  2.73739  3.18146  2.89801  2.37887  2.77519  2.98518  4.58477  3.61503
          0.00601  5.51239  6.23473  0.61958  0.77255  1.82974  0.17490
    347   3.01764  5.62571  3.27515  1.75049  4.28749  3.83596  3.71420  4.33483  1.79630  3.49855  4.00858  3.29815  4.29088  2.34599  2.63623  2.40405  2.40565  3.42102  6.06028  4.18188    885 e x - -
          2.68618  4.42225  2.77519  2.73123  3.46354  2.40513  3.72494  3.29354  2.67741  2.69355  4.24690  2.90347  2.73739  3.18146  2.89801  2.37887  2.77519  2.98518  4.58477  3.61503
          0.00786  5.51610  5.56969  0.61958  0.77255  1.85336  0.17044
    348   2.88784  4.48605  4.80650  3.92787  3.36377  3.83939  4.21252  1.66088  3.25480  2.45240  3.15544  4.26812  4.58424  3.66256  3.35167  3.13902  2.25657  1.57919  5.24339  3.42287    886 v x - -
          2.68618  4.42225  2.77519  2.73123  3.46354  2.40513  3.72494  3.29354  2.67741  2.69355  4.24690  2.90347  2.73739  3.18146  2.89801  2.37887  2.77519  2.98518  4.58477  3.61503
          0.01500  5.51424  4.52256  0.61958  0.77255  1.82746  0.17533
    349   2.87468  4.39069  5.11762  4.50491  3.14399  4.16459  4.38911  0.97090  3.90904  2.60900  3.38176  3.92147  3.77034  4.43668  4.14896  3.48109  3.25221  1.96157  4.27125  3.16681    887 i x - -
          2.68618  4.42225  2.77519  2.73123  3.46354  2.40513  3.72494  3.29354  2.67741  2.69355  4.24690  2.90347  2.73739  3.18146  2.89801  2.37887  2.77519  2.98518  4.58477  3.61503
          0.00603  5.50905  6.23139  0.61958  0.77255  1.80108  0.18047
    350   2.71579  5.63410  2.66411  2.29286  4.54165  3.70336  3.99431  4.17342  1.85303  3.63768  4.62099  2.69519  2.62539  3.02730  2.76473  2.14432  2.46524  3.54141  6.06663  4.35879    888 k x - -
          2.68615  4.42254  2.77499  2.73110  3.46382  2.40525  3.72519  3.29382  2.67640  2.69378  4.24718  2.90364  2.73710  3.18164  2.89799  2.37888  2.77540  2.98547  4.58505  3.61516
          0.22552  1.62345  5.36386  0.74875  0.64047  1.43732  0.27124
    351   3.06862  5.41285  1.52143  2.02215  4.79465  3.86270  3.16114  4.03981  2.43302  3.87621  4.64841  2.48770  4.10426  2.96283  2.88310  2.62871  2.68160  3.60413  6.10140  4.29535    895 d x - -
          2.68618  4.42225  2.77519  2.73123  3.46354  2.40513  3.72494  3.29354  2.67741  2.69355  4.24690  2.90347  2.73739  3.18146  2.89801  2.37887  2.77519  2.98518  4.58477  3.61503
          0.00562  5.57936  6.30171  0.61958  0.77255  1.38801  0.28711
    352   3.06847  4.80697  3.32091  2.69275  4.05886  3.93115  3.91771  4.02977  2.12316  3.61937  4.65665  3.20121  1.40205  3.14451  2.16337  3.05782  3.09951  3.01253  6.06220  3.78858    896 p x - -
          2.68618  4.42225  2.77519  2.73123  3.46354  2.40513  3.72494  3.29354  2.67741  2.69355  4.24690  2.90347  2.73739  3.18146  2.89801  2.37887  2.77519  2.98518  4.58477  3.61503
          0.00532  5.63493  6.35727  0.61958  0.77255  1.54161  0.24084
    353   3.58310  0.43468  5.59274  5.05456  4.45597  4.67613  5.44802  2.93778  4.66061  3.21729  4.39553  5.01969  5.20640  5.01439  3.46529  4.07779  3.90134  2.55410  6.08838  4.90855    897 C x - -
          2.68618  4.42225  2.77519  2.73123  3.46354  2.40513  3.72494  3.29354  2.67741  2.69355  4.24690  2.90347  2.73739  3.18146  2.89801  2.37887  2.77519  2.98518  4.58477  3.61503
          0.00619  5.65308  5.92766  0.61958  0.77255  1.17259  0.37043
    354   2.75893  5.74141  2.70597  2.60357  4.56788  3.17301  3.69253  3.98955  1.96584  2.76338  3.88385  3.06063  2.39436  2.89180  2.71018  2.49603  2.72562  3.10295  6.17616  4.00348    898 k x - -
          2.68618  4.42225  2.77519  2.73123  3.46354  2.40513  3.72494  3.29354  2.67741  2.69355  4.24690  2.90347  2.73739  3.18146  2.89801  2.37887  2.77519  2.98518  4.58477  3.61503
          0.01405  5.72090  4.54014  0.61958  0.77255  1.36269  0.29568
    355   2.58224  5.75786  2.38055  2.03933  5.10397  3.43275  3.62038  4.25508  2.14874  3.88439  4.66354  2.49509  4.05835  2.59976  3.21653  2.38815  2.27299  3.02270  6.18992  4.34375    899 e x - -
          2.68618  4.42225  2.77519  2.73123  3.46354  2.40513  3.72494  3.29354  2.67741  2.69355  4.24690  2.90347  2.73739  3.18146  2.89801  2.37887  2.77519  2.98518  4.58477  3.61503
          0.00854  5.73156  5.24747  0.61958  0.77255  1.30100  0.31781
    356   2.77764  0.76248  3.71430  2.99266  4.05084  4.04174  4.34700  3.60964  3.33606  3.40875  4.23046  3.77858  3.22278  3.65472  3.67533  3.26600  3.25585  3.39862  5.74341  4.47827    900 c x - -
          2.68618  4.42225  2.77519  2.73123  3.46354  2.40513  3.72494  3.29354  2.67741  2.69355  4.24690  2.90347  2.73739  3.18146  2.89801  2.37887  2.77519  2.98518  4.58477  3.61503
          0.00473  5.75230  6.47464  0.61958  0.77255  1.30460  0.31647
    357   2.79740  5.78116  2.38786  2.76159  4.52500  2.71771  2.43682  4.29118  2.11358  3.89342  4.23281  2.68569  3.19426  2.66415  2.29149  2.34286  3.34955  4.08110  6.21320  4.05940    901 k x - -
          2.68618  4.42225  2.77519  2.73123  3.46354  2.40513  3.72494  3.29354  2.67741  2.69355  4.24690  2.90347  2.73739  3.18146  2.89801  2.37887  2.77519  2.98518  4.58477  3.61503
          0.00812  5.77024  5.30529  0.61958  0.77255  1.33848  0.30414
    358   3.28197  5.76726  3.66896  3.48687  5.35617  0.46203  4.79945  4.79782  3.57002  4.29046  4.84826  2.64889  4.81474  3.88557  3.82414  3.39180  3.63435  4.23983  6.58697  5.24630    902 G x - -
          2.68618  4.42225  2.77519  2.73123  3.46354  2.40513  3.72494  3.29354  2.67741  2.69355  4.24690  2.90347  2.73739  3.18146  2.89801  2.37887  2.77519  2.98518  4.58477  3.61503
          0.04834  5.77594  3.12160  0.61958  0.77255  1.30589  0.31599
    359   2.61484  5.57766  2.62179  2.24056  5.01907  3.05234  3.23521  4.27100  2.22238  3.54913  4.29657  2.99282  4.23065  2.41615  2.39781  2.16172  2.81444  3.01608  6.19704  4.19246    903 s x - -
          2.68618  4.42225  2.77519  2.73123  3.46354  2.40513  3.72494  3.29354  2.67741  2.69355  4.24690  2.90347  2.73739  3.18146  2.89801  2.37887  2.77519  2.98518  4.58477  3.61503
          0.01881  5.74406  4.17136  0.61958  0.77255  1.15900  0.37659
    360   3.17844  4.78868  3.50834  2.97555  5.02659  1.05646  3.94892  4.36540  1.95476  3.71642  4.19794  3.51322  3.73592  3.09265  2.95954  2.69059  2.96061  3.87407  6.16085  4.76842    904 g x - -
          2.68618  4.42225  2.77519  2.73123  3.46354  2.40513  3.72494  3.29354  2.67741  2.69355  4.24690  2.90347  2.73739  3.18146  2.89801  2.37887  2.77519  2.98518  4.58477  3.61503
          0.00852  5.76981  5.22727  0.61958  0.77255  1.22962  0.34588
    361   3.13296  4.72854  4.31432  3.47249  3.11629  3.76137  4.03955  2.54457  2.94983  2.49636  3.57188  3.97054  4.08822  3.02593  1.75451  3.00621  2.63190  1.94969  5.59482  2.95571    905 r x - -
          2.68618  4.42225  2.77519  2.73123  3.46354  2.40513  3.72494  3.29354  2.67741  2.69355  4.24690  2.90347  2.73739  3.18146  2.89801  2.37887  2.77519  2.98518  4.58477  3.61503
          0.00863  5.78776  5.19838  0.61958  0.77255  1.16811  0.37245
    362   2.74441  5.03032  3.63355  2.55612  4.34779  3.75355  3.98034  2.61726  2.71869  3.17269  3.90993  3.40225  4.47731  3.12100  2.92575  2.82605  2.42287  1.36078  5.62021  3.97354    906 v x - -
          2.68618  4.42225  2.77519  2.73123  3.46354  2.40513  3.72494  3.29354  2.67741  2.69355  4.24690  2.90347  2.73739  3.18146  2.89801  2.37887  2.77519  2.98518  4.58477  3.61503
          0.02389  5.80724  3.88226  0.61958  0.77255  0.51719  0.90682
    363   3.02232  5.86391  3.24566  2.19682  5.00253  3.02634  3.90460  3.69638  2.18125  3.76232  4.36806  2.77298  2.78080  2.65417  1.82976  2.73369  2.53779  3.32591  5.91121  4.46992    907 r x - -
          2.68618  4.42226  2.77520  2.73124  3.46354  2.40511  3.72495  3.29354  2.67741  2.69355  4.24690  2.90343  2.73740  3.18147  2.89801  2.37887  2.77516  2.98519  4.58477  3.61504
          0.01939  4.71365  4.58261  0.47511  0.97238  0.34624  1.22875
    364   2.80378  5.91073  2.72280  1.57767  5.25700  2.92903  3.94241  3.74777  2.08456  4.04820  4.80559  2.78486  4.56412  2.56501  2.50097  2.56055  3.07724  3.02745  6.34270  4.79084    909 e x - -
          2.68618  4.42225  2.77519  2.73123  3.46354  2.40513  3.72494  3.29354  2.67741  2.69355  4.24690  2.90347  2.73739  3.18146  2.89801  2.37887  2.77519  2.98518  4.58477  3.61503
          0.00378  5.97589  6.69823  0.61958  0.77255  0.48764  0.95211
    365   3.06109  5.91974  2.67911  1.94435  5.17445  2.40879  3.99620  4.39958  2.22440  4.09649  4.24528  2.75019  3.50693  3.00148  2.31785  2.50724  2.19830  3.53869  6.35167  4.82291    910 e x - -
          2.68618  4.42225  2.77519  2.73123  3.46354  2.40513  3.72494  3.29354  2.67741  2.69355  4.24690  2.90347  2.73739  3.18146  2.89801  2.37887  2.77519  2.98518  4.58477  3.61503
          0.00605  5.98943  5.64764  0.61958  0.77255  0.52763  0.89160
    366   2.88199  5.91859  3.17210  2.10202  5.26452  3.64446  3.89992  4.15275  1.28262  4.14161  4.76029  3.44214  4.51862  3.00995  1.63908  3.11894  3.32273  3.44210  6.35074  4.85752    911 k x - -
          2.68618  4.42225  2.77519  2.73123  3.46354  2.40513  3.72494  3.29354  2.67741  2.69355  4.24690  2.90347  2.73739  3.18146  2.89801  2.37887  2.77519  2.98518  4.58477  3.61503
          0.00373  5.98893  6.71128  0.61958  0.77255  0.50414  0.92641
    367   3.27369  5.89296  3.23285  2.58264  4.22411  4.09344  3.83357  2.28485  2.36884  3.89310  4.56368  3.08160  4.01112  2.99771  2.61734  2.24360  1.56401  2.94955  6.33265  4.73186    912 t x - -
          2.68618  4.42225  2.77519  2.73123  3.46354  2.40513  3.72494  3.29354  2.67741  2.69355  4.24690  2.90347  2.73739  3.18146  2.89801  2.37887  2.77519  2.98518  4.58477  3.61503
          0.00372  5.99301  6.71536  0.61958  0.77255  0.51597  0.90862
    368   3.33473  4.75589  5.49492  4.87889  2.76027  4.69212  4.86006  1.82449  4.09871  0.97054  3.45105  4.85764  5.05568  4.25970  4.12311  4.00381  3.48027  1.86535  5.51709  3.77152    913 l x - -
          2.68618  4.42225  2.77519  2.73123  3.46354  2.40513  3.72494  3.29354  2.67741  2.69355  4.24690  2.90347  2.73739  3.18146  2.89801  2.37887  2.77519  2.98518  4.58477  3.61503
          0.00371  5.99365  6.71600  0.61958  0.77255  0.51916  0.90391
    369   3.05033  5.92224  2.47538  1.69860  5.26846  4.07595  3.75056  4.35312  2.34117  4.02892  4.31543  2.80965  4.16872  2.60105  3.21065  2.24439  1.80299  3.67925  6.00274  4.79108    914 e x - -
          2.68618  4.42225  2.77519  2.73123  3.46354  2.40513  3.72494  3.29354  2.67741  2.69355  4.24690  2.90347  2.73739  3.18146  2.89801  2.37887  2.77519  2.98518  4.58477  3.61503
          0.00475  5.99365  6.09821  0.61958  0.77255  0.51916  0.90391
    370   3.17691  5.03201  5.66713  5.06131  3.35787  4.77014  5.23441  1.73759  4.85350  2.31236  3.96103  5.04871  5.23477  4.98657  4.76004  4.20055  3.75278  0.67763  4.90233  4.53735    915 V x - -
          2.68618  4.42225  2.77519  2.73123  3.46354  2.40513  3.72494  3.29354  2.67741  2.69355  4.24690  2.90347  2.73739  3.18146  2.89801  2.37887  2.77519  2.98518  4.58477  3.61503
          0.00372  5.99261  6.71496  0.61958  0.77255  0.52676  0.89285
    371   3.13121  5.92182  2.38589  2.27981  4.78064  4.04986  2.97105  4.70096  1.54211  4.05081  4.88423  2.36824  3.43938  3.12050  2.26042  3.01985  2.77888  3.47006  6.35375  4.11369    916 k x - -
          2.68618  4.42225  2.77519  2.73123  3.46354  2.40513  3.72494  3.29354  2.67741  2.69355  4.24690  2.90347  2.73739  3.18146  2.89801  2.37887  2.77519  2.98518  4.58477  3.61503
          0.00372  5.99261  6.71496  0.61958  0.77255  0.52676  0.89285
    372   4.32163  5.65644  6.57645  6.08856  4.30616  5.36536  6.67620  0.60627  6.00735  2.86218  4.25749  6.19087  6.26416  6.23739  6.12777  5.06255  4.62869  1.16170  7.03470  5.81465    917 I x - -
          2.68618  4.42225  2.77519  2.73123  3.46354  2.40513  3.72494  3.29354  2.67741  2.69355  4.24690  2.90347  2.73739  3.18146  2.89801  2.37887  2.77519  2.98518  4.58477  3.61503
          0.00372  5.99261  6.71496  0.61958  0.77255  0.52676  0.89285
    373   3.32517  5.92993  2.96103  2.34118  5.27019  4.04805  4.33543  4.58898  2.22125  3.94800  4.50626  3.57937  0.79530  3.44582  3.43030  3.33794  3.60848  4.28493  6.36423  4.95696    918 p x - -
          2.68618  4.42225  2.77519  2.73123  3.46354  2.40513  3.72494  3.29354  2.67741  2.69355  4.24690  2.90347  2.73739  3.18146  2.89801  2.37887  2.77519  2.98518  4.58477  3.61503
          0.00372  5.99261  6.71496  0.61958  0.77255  0.52676  0.89285
    374   1.22704  5.91305  3.66955  2.68152  5.25400  3.74761  4.19611  4.65318  1.90645  4.06153  4.95524  3.60975  1.84191  3.23992  2.81111  3.17696  3.55973  3.91242  6.34752  4.94110    919 a x - -
          2.68618  4.42225  2.77519  2.73123  3.46354  2.40513  3.72494  3.29354  2.67741  2.69355  4.24690  2.90347  2.73739  3.18146  2.89801  2.37887  2.77519  2.98518  4.58477  3.61503
          0.00496  5.99261  6.00977  0.61958  0.77255  0.52676  0.89285
    375   4.00507  5.97559  4.57978  4.77103  5.71250  0.12350  6.10911  6.14950  5.32811  5.74500  6.58060  4.80803  5.43310  5.48546  5.28503  4.04382  4.56547  5.31002  7.52560  5.42176    920 G x - -
          2.68618  4.42225  2.77519  2.73123  3.46354  2.40513  3.72494  3.29354  2.67741  2.69355  4.24690  2.90347  2.73739  3.18146  2.89801  2.37887  2.77519  2.98518  4.58477  3.61503
          0.00372  5.99137  6.71372  0.61958  0.77255  0.53579  0.87997
    376   2.76394  4.60269  5.49043  4.87464  3.94393  4.69027  4.41781  1.81313  4.65803  2.77515  2.24018  4.85484  5.05387  4.64623  4.66388  3.30138  3.19642  1.09783  2.58267  4.34025    921 v x - -
          2.68618  4.42225  2.77520  2.73123  3.46354  2.40513  3.72495  3.29354  2.67741  2.69355  4.24690  2.90347  2.73740  3.18141  2.89801  2.37887  2.77520  2.98519  4.58477  3.61499
          0.00485  5.62144  6.71372  0.66422  0.72294  0.53579  0.87997
    377   2.90929  5.29485  1.81693  1.96796  5.17633  3.81767  3.91780  4.06190  1.78000  3.74968  4.45292  3.10631  3.74683  2.92664  2.32147  2.75668  3.03970  3.57961  6.35271  4.75345    925 k x - -
          2.68618  4.42225  2.77519  2.73123  3.46354  2.40513  3.72494  3.29354  2.67741  2.69355  4.24690  2.90347  2.73739  3.18146  2.89801  2.37887  2.77519  2.98518  4.58477  3.61503
          0.00372  5.99137  6.71372  0.61958  0.77255  0.53579  0.87997
    378   2.80986  5.92130  1.38818  2.14897  5.02034  4.00920  3.28111  4.75452  2.58048  4.19171  4.96163  2.34669  3.91209  3.07045  3.36860  2.54979  2.29366  4.31262  6.35322  4.46463    926 d x - -
          2.68618  4.42225  2.77519  2.73123  3.46354  2.40513  3.72494  3.29354  2.67741  2.69355  4.24690  2.90347  2.73739  3.18146  2.89801  2.37887  2.77519  2.98518  4.58477  3.61503
          0.00372  5.99137  6.71372  0.61958  0.77255  0.53579  0.87997
    379   3.83724  6.53863  3.08113  3.00014  5.84961  0.41802  4.56903  5.35405  3.54724  4.83125  5.19792  2.94072  4.99627  3.73914  4.17597  3.36907  4.12158  4.78690  6.97588  5.51221    927 G x - -
          2.68618  4.42225  2.77519  2.73123  3.46354  2.40513  3.72494  3.29354  2.67741  2.69355  4.24690  2.90347  2.73739  3.18146  2.89801  2.37887  2.77519  2.98518  4.58477  3.61503
          0.00372  5.99137  6.71372  0.61958  0.77255  0.53579  0.87997
    380   2.94135  5.70410  2.56717  2.60799  5.25917  3.96288  3.36518  4.28506  2.76701  3.64992  2.91182  2.90821  4.57542  1.52522  3.57630  2.39882  1.91533  4.09125  6.34882  4.54042    928 q x - -
          2.68619  4.42220  2.77519  2.73123  3.46347  2.40514  3.72496  3.29353  2.67742  2.69355  4.24691  2.90348  2.73741  3.18146  2.89802  2.37885  2.77519  2.98516  4.58478  3.61498
          0.00582  5.74104  5.95376  0.95271  0.48726  0.53579  0.87997
    381   3.33971  5.90462  3.66243  2.71657  5.04658  4.00339  4.00610  4.15840  1.51505  3.87658  4.50224  3.47366  4.41058  2.64194  1.37448  3.03644  2.35891  3.24697  6.34069  4.66689    946 r x - -
          2.68618  4.42225  2.77519  2.73123  3.46354  2.40513  3.72494  3.29354  2.67741  2.69355  4.24690  2.90347  2.73739  3.18146  2.89801  2.37887  2.77519  2.98518  4.58477  3.61503
          0.00448  5.98999  6.23205  0.61958  0.77255  0.53766  0.87734
    382   3.52147  4.89514  5.25603  4.62828  3.80359  4.69180  4.71029  0.87294  4.65915  1.59433  3.28020  4.85623  5.05519  4.47283  4.41201  3.93295  3.69612  2.06277  5.51738  3.63346    947 i x - -
          2.68618  4.42225  2.77519  2.73123  3.46354  2.40513  3.72494  3.29354  2.67741  2.69355  4.24690  2.90347  2.73739  3.18146  2.89801  2.37887  2.77519  2.98518  4.58477  3.61503
          0.00373  5.98990  6.71224  0.61958  0.77255  0.53719  0.87800
    383   3.33134  5.30565  3.78404  3.15419  4.87276  4.16179  4.17574  3.86276  2.77133  3.60739  4.48041  3.56388  3.75576  3.06692  0.89510  3.36256  2.09559  2.85639  6.18324  4.68573    948 r x - -
          2.68618  4.42225  2.77519  2.73123  3.46354  2.40513  3.72494  3.29354  2.67741  2.69355  4.24690  2.90347  2.73739  3.18146  2.89801  2.37887  2.77519  2.98518  4.58477  3.61503
          0.00422  5.99064  6.37046  0.61958  0.77255  0.54103  0.87263
    384   3.18466  4.89341  5.49567  4.87951  1.73132  4.69102  4.88760  2.40788  4.52635  1.13059  2.70520  4.85724  5.05444  4.44203  4.45967  3.60067  3.75256  1.94292  5.51523  3.93474    949 l x - -
          2.68618  4.42225  2.77519  2.73123  3.46354  2.40513  3.72494  3.29354  2.67741  2.69355  4.24690  2.90347  2.73739  3.18146  2.89801  2.37887  2.77519  2.98518  4.58477  3.61503
          0.00726  5.99015  5.35436  0.61958  0.77255  0.54459  0.86769
    385   1.83395  5.91476  3.49955  2.45002  4.42784  3.67021  3.41307  4.04009  2.24114  4.07786  4.85067  3.36413  2.23430  2.95079  2.21749  2.28239  2.85804  3.74508  6.34754  4.24621    950 a x - -
          2.68618  4.42225  2.77519  2.73123  3.46354  2.40513  3.72494  3.29354  2.67741  2.69355  4.24690  2.90347  2.73739  3.18146  2.89801  2.37887  2.77519  2.98518  4.58477  3.61503
          0.00374  5.98663  6.70898  0.61958  0.77255  0.56941  0.83439
    386   3.12777  5.91123  3.40138  2.60710  5.25361  0.81196  4.23747  4.61290  2.54322  4.00034  4.87611  2.90994  4.49906  3.20804  3.04179  3.03661  3.57618  3.52097  6.34538  4.93621    951 g x - -
          2.68618  4.42225  2.77519  2.73123  3.46354  2.40513  3.72494  3.29354  2.67741  2.69355  4.24690  2.90347  2.73739  3.18146  2.89801  2.37887  2.77519  2.98518  4.58477  3.61503
          0.03652  5.98663  3.40066  0.61958  0.77255  0.56941  0.83439
    387   2.89948  5.89391  3.52176  1.22214  5.14162  3.77601  4.00563  4.43917  1.72934  3.93595  3.65836  3.35240  4.55055  1.94658  2.99420  3.23833  3.61446  4.04744  6.05499  4.40730    952 e x - -
          2.68618  4.42225  2.77519  2.73123  3.46354  2.40513  3.72494  3.29354  2.67741  2.69355  4.24690  2.90347  2.73739  3.18146  2.89801  2.37887  2.77519  2.98518  4.58477  3.61503
          0.00466  5.95397  6.18783  0.61958  0.77255  0.52116  0.90098
    388   2.47872  5.67045  6.03740  6.08807  6.63694  0.18756  6.70411  6.16613  6.12484  5.47343  6.57250  5.19685  5.34876  6.15335  6.07594  3.56114  4.16939  4.99124  7.97009  6.98686    953 G x - -
          2.68618  4.42225  2.77519  2.73123  3.46354  2.40513  3.72494  3.29354  2.67741  2.69355  4.24690  2.90347  2.73739  3.18146  2.89801  2.37887  2.77519  2.98518  4.58477  3.61503
          0.02954  5.97678  3.62788  0.61958  0.77255  0.63535  0.75450
    389   2.63896  5.71669  1.73147  1.52146  5.07987  2.94149  3.62890  4.55895  2.71531  3.78662  4.51779  2.25952  4.26128  2.82858  3.23082  3.00503  3.38964  3.98838  6.32652  4.31570    954 e x - -
          2.68618  4.42225  2.77519  2.73123  3.46354  2.40513  3.72494  3.29354  2.67741  2.69355  4.24690  2.90347  2.73739  3.18146  2.89801  2.37887  2.77519  2.98518  4.58477  3.61503
          0.00675  5.95112  5.49124  0.61958  0.77255  0.75142  0.63809
    390   1.94678  5.46712  3.52270  2.07834  5.20807  3.66242  4.09494  4.00862  2.70535  3.83227  4.43197  3.51231  1.86854  2.10406  3.15191  2.70152  3.24973  2.81209  6.10275  4.20510    955 p x - -
          2.68618  4.42225  2.77519  2.73123  3.46354  2.40513  3.72494  3.29354  2.67741  2.69355  4.24690  2.90347  2.73739  3.18146  2.89801  2.37887  2.77519  2.98518  4.58477  3.61503
          0.01611  5.95128  4.31385  0.61958  0.77255  0.77760  0.61528
    391   2.65385  5.85632  3.14807  2.54369  4.69211  1.12611  3.38851  4.10706  2.77697  3.18795  4.36022  3.42794  3.87036  3.11564  3.31875  2.51448  3.08454  3.69570  6.08153  4.03471    956 g x - -
          2.68618  4.42225  2.77519  2.73123  3.46354  2.40513  3.72494  3.29354  2.67741  2.69355  4.24690  2.90347  2.73739  3.18146  2.89801  2.37887  2.77519  2.98518  4.58477  3.61503
          0.03696  5.93979  3.39157  0.61958  0.77255  0.73627  0.65181
    392   2.98372  5.76933  3.26317  2.40596  4.20526  3.58459  3.84900  2.91503  2.68787  3.01935  3.74628  3.35119  1.45412  3.02320  2.78766  2.66600  3.08225  3.12223  5.60917  4.06115    957 p x - -
          2.68615  4.42228  2.77523  2.73127  3.46356  2.40506  3.72498  3.29357  2.67738  2.69358  4.24688  2.90350  2.73743  3.18148  2.89801  2.37885  2.77512  2.98516  4.58480  3.61506
          0.57852  3.83302  0.87316  0.58842  0.81014  0.95314  0.48700
    393   2.60475  5.55294  2.88034  2.63138  4.13698  2.11573  3.26784  4.30231  2.51922  3.49498  4.04138  2.17724  3.32220  2.79090  2.10818  2.82094  3.19258  3.82093  5.70443  3.94180    962 r . - -
          2.68618  4.42225  2.77519  2.73123  3.46354  2.40513  3.72494  3.29354  2.67741  2.69355  4.24690  2.90347  2.73739  3.18146  2.89801  2.37887  2.77519  2.98518  4.58477  3.61503
          0.00688  5.37862  6.10096  0.61958  0.77255  0.27406  1.42831
    394   3.21423  5.46757  2.40671  2.82923  5.04813  0.93038  4.17235  4.59892  2.89183  4.08781  4.67323  2.37166  4.38832  3.22116  3.20379  2.99280  3.28791  4.17731  6.29044  4.88103    963 g x - -
          2.68613  4.42228  2.77518  2.73122  3.46349  2.40514  3.72497  3.29357  2.67741  2.69357  4.24692  2.90346  2.73739  3.18142  2.89802  2.37888  2.77518  2.98518  4.58479  3.61506
          0.01366  4.75192  5.31128  0.95420  0.48633  0.64601  0.74261
    395   2.42887  4.42757  4.06484  3.44333  4.24115  0.97457  3.99678  3.15327  3.17021  2.93317  3.46276  3.18403  4.68817  3.45221  3.56442  3.27313  3.05071  2.90665  5.05070  4.23297    972 g x - -
          2.68616  4.42225  2.77520  2.73123  3.46354  2.40512  3.72495  3.29354  2.67741  2.69355  4.24690  2.90347  2.73739  3.18147  2.89801  2.37887  2.77520  2.98517  4.58477  3.61503
          0.02340  5.51761  3.95724  0.65549  0.73227  0.75239  0.63722
    396   2.72211  5.85821  3.30235  2.02763  5.19464  3.41394  4.06374  2.79077  2.58476  3.35757  4.29009  3.43784  1.49367  2.77142  3.08941  2.90977  2.89130  3.31319  6.29610  4.71135    976 p x - -
          2.68618  4.42234  2.77523  2.73123  3.46363  2.40519  3.72485  3.29347  2.67736  2.69351  4.24681  2.90351  2.73739  3.18148  2.89795  2.37887  2.77522  2.98512  4.58486  3.61502
          0.02225  4.19789  4.96562  1.46903  0.26156  0.53056  0.88741
    397   1.79847  5.39037  3.53289  3.04417  4.73304  4.13836  3.92577  4.58570  2.73699  4.17918  4.92088  2.61096  1.43567  3.30315  2.28000  2.57714  2.93779  3.92853  6.31600  4.59855    989 p x - -
          2.68618  4.42225  2.77519  2.73123  3.46354  2.40513  3.72494  3.29354  2.67741  2.69355  4.24690  2.90347  2.73739  3.18146  2.89801  2.37887  2.77519  2.98518  4.58477  3.61503
          0.00415  5.96113  6.45738  0.61958  0.77255  0.50494  0.92519
    398   2.52193  5.30266  3.83273  3.16351  4.67766  0.58890  4.52388  4.50745  3.06648  4.07939  4.87542  3.71744  4.51694  3.17075  3.55141  3.29102  3.66279  4.14867  6.28954  4.94039    990 G x - -
          2.68618  4.42225  2.77519  2.73123  3.46354  2.40513  3.72494  3.29354  2.67741  2.69355  4.24690  2.90347  2.73739  3.18146  2.89801  2.37887  2.77519  2.98518  4.58477  3.61503
          0.00376  5.98174  6.70409  0.61958  0.77255  0.56841  0.83569
    399   4.37034  7.47915  0.24204  2.97260  6.71010  4.67989  4.90371  6.31895  4.26990  5.73620  6.65389  2.95932  4.97162  4.20423  5.29358  4.28727  4.40461  5.54084  7.88431  5.69348    991 D x - -
          2.68618  4.42225  2.77519  2.73123  3.46354  2.40513  3.72494  3.29354  2.67741  2.69355  4.24690  2.90347  2.73739  3.18146  2.89801  2.37887  2.77519  2.98518  4.58477  3.61503
          0.00375  5.98460  6.70694  0.61958  0.77255  0.57640  0.82535
    400   2.88949  5.56298  6.31971  5.75151  4.28980  5.24833  6.04811  1.84496  5.59070  0.55789  4.05534  5.80380  5.89209  5.68138  5.60885  4.98758  4.52118  2.07693  6.38547  5.26076    992 L x - -
          2.68618  4.42225  2.77520  2.73123  3.46354  2.40513  3.72495  3.29354  2.67741  2.69355  4.24690  2.90347  2.73740  3.18142  2.89801  2.37887  2.77520  2.98519  4.58477  3.61497
          0.00536  5.49128  6.70752  0.62740  0.76353  0.57949  0.82140
    401   3.45633  4.78719  5.47010  4.50775  2.49307  4.68303  4.40767  2.00865  3.83661  2.20818  3.84748  4.79396  5.04682  4.27655  3.79012  3.90084  3.39453  1.88771  4.85958  1.23898    995 y x - -
          2.68618  4.42225  2.77519  2.73123  3.46354  2.40513  3.72494  3.29354  2.67741  2.69355  4.24690  2.90347  2.73739  3.18146  2.89801  2.37887  2.77519  2.98518  4.58477  3.61503
          0.00374  5.98517  6.70752  0.61958  0.77255  0.57949  0.82140
    402   3.83566  5.53992  6.28688  5.71182  1.88676  5.58506  5.98159  1.50960  5.54361  1.47038  4.05892  5.75587  5.84750  5.62732  5.55382  4.93473  4.48971  1.21145  6.32149  4.83300    996 v x - -
          2.68618  4.42225  2.77519  2.73123  3.46354  2.40513  3.72494  3.29354  2.67741  2.69355  4.24690  2.90347  2.73739  3.18146  2.89801  2.37887  2.77519  2.98518  4.58477  3.61503
          0.00488  5.98517  6.05425  0.61958  0.77255  0.57949  0.82140
    403   3.17901  4.69666  3.30825  1.90569  3.26606  4.11322  3.55673  2.79296  2.40052  3.56611  4.71586  3.43967  4.53015  2.83448  2.60582  3.22925  2.16300  1.91510  5.32888  4.64752    997 e x - -
          2.68618  4.42225  2.77519  2.73123  3.46354  2.40513  3.72494  3.29354  2.67741  2.69355  4.24690  2.90347  2.73739  3.18146  2.89801  2.37887  2.77519  2.98518  4.58477  3.61503
          0.00375  5.98405  6.70639  0.61958  0.77255  0.58720  0.81166
    404   3.44853  4.84849  5.59178  4.82107  2.98166  4.79797  5.14345  1.16602  4.76986  1.72538  3.82565  4.96467  4.98485  4.90205  4.77783  3.86252  3.56600  1.31610  5.62841  4.33760    998 i x - -
          2.68618  4.42225  2.77519  2.73123  3.46354  2.40513  3.72494  3.29354  2.67741  2.69355  4.24690  2.90347  2.73739  3.18146  2.89801  2.37887  2.77519  2.98518  4.58477  3.61503
          0.00375  5.98405  6.70639  0.61958  0.77255  0.58720  0.81166
    405   2.95716  5.06752  2.54043  2.24949  4.68617  3.95379  2.39198  4.13406  2.04100  3.92033  4.83819  2.88949  4.56953  2.67591  2.00153  2.31491  2.93499  3.58217  6.34773  4.38089    999 r x - -
          2.68618  4.42225  2.77519  2.73123  3.46354  2.40513  3.72494  3.29354  2.67741  2.69355  4.24690  2.90347  2.73739  3.18146  2.89801  2.37887  2.77519  2.98518  4.58477  3.61503
          0.00375  5.98405  6.70639  0.61958  0.77255  0.58720  0.81166
    406   3.35256  4.70048  3.25695  2.23013  3.28365  4.51844  4.90169  2.08875  4.24756  2.52078  3.84255  4.57707  4.96922  2.98255  4.31330  3.82885  3.18410  1.05965  5.58884  3.94590   1000 v x - -
          2.68622  4.42233  2.77518  2.73124  3.46340  2.40520  3.72492  3.29342  2.67740  2.69355  4.24697  2.90350  2.73747  3.18142  2.89800  2.37885  2.77516  2.98521  4.58461  3.61493
          0.01700  4.69135  4.86827  1.55225  0.23797  0.58720  0.81166
    407   2.10011  5.90987  3.18600  2.24100  5.25525  3.78499  4.17870  4.23422  1.43332  2.85031  4.32037  3.30657  4.34613  2.57050  2.18914  3.03493  3.21288  3.71426  6.34236  4.93122   1030 k x - -
          2.68618  4.42225  2.77519  2.73123  3.46354  2.40513  3.72494  3.29354  2.67741  2.69355  4.24690  2.90347  2.73739  3.18146  2.89801  2.37887  2.77519  2.98518  4.58477  3.61503
          0.01057  5.97756  4.83135  0.61958  0.77255  0.63032  0.76019
    408   2.85304  5.90744  2.65689  2.01011  5.25364  3.90960  4.05022  4.49184  2.21644  3.84477  4.88033  3.33688  1.27175  2.95051  2.92190  2.72440  3.43693  4.21280  6.33943  4.92781   1031 p x - -
          2.68618  4.42225  2.77519  2.73123  3.46354  2.40513  3.72494  3.29354  2.67741  2.69355  4.24690  2.90347  2.73739  3.18146  2.89801  2.37887  2.77519  2.98518  4.58477  3.61503
          0.00380  5.97079  6.69314  0.61958  0.77255  0.67313  0.71357
    409   3.66855  6.23087  1.85052  3.09283  5.55845  3.98421  0.75838  5.05313  3.28027  4.52930  5.14009  3.29504  4.22052  3.68669  3.94026  2.52340  3.72410  4.55580  6.66523  5.10062   1032 h x - -
          2.68618  4.42225  2.77520  2.73123  3.46354  2.40513  3.72495  3.29354  2.67737  2.69355  4.24690  2.90347  2.73740  3.18146  2.89801  2.37887  2.77520  2.98518  4.58477  3.61503
          0.00632  5.28549  6.69314  0.54780  0.86327  0.67313  0.71357
    410   2.58185  5.90737  2.49854  2.06950  5.25358  3.70549  4.05130  4.74036  2.28505  4.13951  4.53895  3.25299  1.35202  3.10624  3.03789  2.51318  3.41156  4.22994  5.81559  4.92772   1034 p x - -
          2.68618  4.42225  2.77519  2.73123  3.46354  2.40513  3.72494  3.29354  2.67741  2.69355  4.24690  2.90347  2.73739  3.18146  2.89801  2.37887  2.77519  2.98518  4.58477  3.61503
          0.00380  5.97079  6.69314  0.61958  0.77255  0.67313  0.71357
    411   3.23002  5.29837  3.41045  2.86482  3.01592  3.50477  2.97505  2.39609  2.84875  2.35824  4.01650  3.41526  4.37135  3.30799  2.32548  3.32910  2.74408  1.85056  5.50977  3.42423   1035 v x - -
          2.68625  4.42232  2.77517  2.73119  3.46353  2.40502  3.72497  3.29358  2.67744  2.69360  4.24667  2.90347  2.73743  3.18144  2.89803  2.37890  2.77517  2.98523  4.58453  3.61496
          0.01967  4.02516  6.42545  1.18443  0.36517  0.67313  0.71357
    412   5.38916  6.47667  6.62837  5.59801  0.33323  6.13554  5.02925  3.99046  6.20310  3.26628  5.56587  5.81702  6.40776  5.63882  6.03234  5.51397  5.59578  4.33753  4.19753  1.86665   1049 F x - -
          2.68618  4.42225  2.77519  2.73123  3.46354  2.40513  3.72494  3.29354  2.67741  2.69355  4.24690  2.90347  2.73739  3.18146  2.89801  2.37887  2.77519  2.98518  4.58477  3.61503
          0.00380  5.96921  6.69156  0.61958  0.77255  0.67548  0.71113
    413   3.24248  5.90426  3.32071  1.80124  5.24957  3.29785  3.74618  3.65574  2.03926  3.80216  4.77098  3.52806  4.56024  2.38999  1.86412  2.86801  2.27626  3.02382  6.33680  4.82180   1050 e x - -
          2.68618  4.42225  2.77519  2.73123  3.46354  2.40513  3.72494  3.29354  2.67741  2.69355  4.24690  2.90347  2.73739  3.18146  2.89801  2.37887  2.77519  2.98518  4.58477  3.61503
          0.00380  5.96921  6.69156  0.61958  0.77255  0.67548  0.71113
    414   3.35684  4.80495  4.85657  4.26111  4.14488  4.59096  4.73344  3.06491  3.94393  2.83211  3.92055  4.51445  4.60073  4.24958  0.55832  3.81010  3.63335  2.48722  5.63737  4.35516   1051 R x - -
          2.68620  4.42227  2.77522  2.73124  3.46356  2.40514  3.72496  3.29340  2.67743  2.69357  4.24692  2.90349  2.73732  3.18148  2.89802  2.37882  2.77522  2.98519  4.58479  3.61505
          0.01114  4.62153  6.69156  0.76240  0.62838  0.67548  0.71113
    415   3.19582  5.90622  1.42917  1.68258  5.25239  4.06559  3.56427  4.14915  2.21054  3.76086  4.72521  3.11208  4.55985  2.76234  2.48641  2.95631  3.55407  3.50977  6.33823  4.70270   1055 d x - -
          2.68620  4.42206  2.77519  2.73129  3.46332  2.40510  3.72498  3.29349  2.67743  2.69351  4.24683  2.90343  2.73742  3.18151  2.89803  2.37890  2.77524  2.98520  4.58474  3.61501
          0.00942  4.81188  6.69156  1.60762  0.22360  0.67548  0.71113
    416   3.52262  6.14864  2.79814  2.74202  5.37208  0.59895  4.09425  4.97333  3.09051  4.44819  5.20002  2.91484  4.73437  3.54034  3.66686  3.16271  3.85992  4.45658  6.58099  4.74096   1101 G x - -
          2.68616  4.42227  2.77510  2.73123  3.46356  2.40515  3.72496  3.29356  2.67739  2.69357  4.24692  2.90344  2.73739  3.18148  2.89802  2.37889  2.77521  2.98519  4.58479  3.61496
          0.02268  3.85439  6.69156  0.33401  1.25893  0.67548  0.71113
    417   2.56866  5.36299  1.44097  2.75478  4.62396  3.93771  3.46442  4.04052  2.83744  3.37639  4.70815  1.95429  4.25087  3.01452  2.74907  2.52979  3.00210  3.96558  5.78307  4.01567   1105 d x - -
          2.68618  4.42225  2.77519  2.73123  3.46354  2.40513  3.72494  3.29354  2.67741  2.69355  4.24690  2.90347  2.73739  3.18146  2.89801  2.37887  2.77519  2.98518  4.58477  3.61503
          0.00427  5.96921  6.37452  0.61958  0.77255  0.67548  0.71113
    418   4.15077  6.77982  0.55255  3.21449  6.07797  4.43026  3.54302  5.34459  3.84956  4.84280  5.87327  1.68173  5.09681  4.02176  4.52111  3.83906  3.39054  4.91876  7.20705  5.70068   1106 D x - -
          2.68618  4.42225  2.77519  2.73123  3.46354  2.40513  3.72494  3.29354  2.67741  2.69355  4.24690  2.90347  2.73739  3.18146  2.89801  2.37887  2.77519  2.98518  4.58477  3.61503
          0.00381  5.96875  6.69109  0.61958  0.77255  0.67274  0.71398
    419   5.05081  6.18240  7.15054  6.63912  4.51977  6.70389  7.19592  1.69807  6.58374  0.44050  4.31299  6.89830  6.13153  6.41873  6.54057  6.17918  5.27028  2.13420  6.99201  6.06977   1107 L x - -
          2.68618  4.42225  2.77519  2.73123  3.46354  2.40513  3.72494  3.29354  2.67741  2.69355  4.24690  2.90347  2.73739  3.18146  2.89801  2.37887  2.77519  2.98518  4.58477  3.61503
          0.00380  5.96921  6.69156  0.61958  0.77255  0.67548  0.71113
    420   3.46042  4.80301  5.27255  3.75515  2.67698  4.44841  1.99482  2.14081  3.84905  2.28260  3.77354  4.62665  5.01141  4.30724  2.91139  3.62110  2.75391  2.31511  4.74892  1.77591   1108 y x - -
          2.68618  4.42225  2.77519  2.73123  3.46354  2.40513  3.72494  3.29354  2.67741  2.69355  4.24690  2.90347  2.73739  3.18146  2.89801  2.37887  2.77519  2.98518  4.58477  3.61503
          0.00380  5.96921  6.69156  0.61958  0.77255  0.67548  0.71113
    421   2.80479  2.20040  5.43807  4.58306  3.34068  4.62505  3.89352  2.47615  3.36090  2.04898  2.59267  4.82198  5.03280  4.05123  3.90501  3.11605  2.32496  2.06656  4.86073  2.32784   1109 l x - -
          2.68618  4.42226  2.77520  2.73124  3.46354  2.40511  3.72495  3.29354  2.67738  2.69355  4.24690  2.90347  2.73740  3.18147  2.89796  2.37887  2.77520  2.98519  4.58477  3.61504
          0.00988  4.75662  6.69156  0.47181  0.97783  0.67548  0.71113
    422   3.23595  5.14916  1.99350  1.90697  4.83005  4.12293  3.95248  4.21575  2.36788  4.05390  4.73483  2.72654  3.76432  2.97476  2.62452  2.77843  1.78932  3.24959  5.81775  4.70839   1111 t x - -
          2.68618  4.42225  2.77519  2.73123  3.46354  2.40513  3.72494  3.29354  2.67741  2.69355  4.24690  2.90344  2.73740  3.18146  2.89801  2.37887  2.77519  2.98518  4.58477  3.61503
          0.00496  5.59637  6.69156  0.58437  0.81522  0.67548  0.71113
    423   2.34178  3.90818  5.15887  3.55369  3.32480  4.64649  3.42296  2.46816  3.49443  1.61651  3.06242  4.33868  4.76024  3.46946  4.09990  3.71627  3.49445  1.33313  5.52281  3.95924   1113 v x - -
          2.68618  4.42225  2.77519  2.73123  3.46354  2.40513  3.72494  3.29354  2.67741  2.69355  4.24690  2.90347  2.73739  3.18146  2.89801  2.37887  2.77519  2.98518  4.58477  3.61503
          0.00380  5.96921  6.69156  0.61958  0.77255  0.67548  0.71113
    424   2.96091  5.90415  2.61315  2.24622  4.40971  4.05072  3.67634  4.45294  2.28427  3.83135  4.75710  3.11102  1.40342  3.24393  2.84857  2.84060  2.44026  3.77786  5.99230  4.64551   1114 p x - -
          2.68618  4.42225  2.77519  2.73123  3.46354  2.40513  3.72494  3.29354  2.67741  2.69355  4.24690  2.90347  2.73739  3.18146  2.89801  2.37887  2.77519  2.98518  4.58477  3.61503
          0.00380  5.96921  6.69156  0.61958  0.77255  0.67548  0.71113
    425   4.46857  5.81856  6.87010  6.45183  5.27264  6.47213  7.44920  0.79163  6.46493  1.93897  4.76600  6.64543  6.61595  6.75203  6.67335  5.96444  4.57899  1.05404  7.59614  6.36221   1115 i x - -
          2.68618  4.42225  2.77519  2.73123  3.46354  2.40513  3.72494  3.29354  2.67741  2.69355  4.24690  2.90347  2.73739  3.18146  2.89801  2.37887  2.77519  2.98518  4.58477  3.61503
          0.00380  5.96921  6.69156  0.61958  0.77255  0.67548  0.71113
    426   2.67503  5.89451  2.81323  2.97312  3.44012  3.60355  4.29127  4.64965  2.93080  4.01779  4.87413  2.95801  2.11781  3.18646  3.24235  1.35624  2.09924  4.28291  6.32970  4.92127   1116 s x - -
          2.68618  4.42225  2.77519  2.73123  3.46354  2.40513  3.72490  3.29354  2.67741  2.69355  4.24690  2.90347  2.73740  3.18146  2.89801  2.37887  2.77519  2.98518  4.58477  3.61503
          0.00478  5.64698  6.69156  0.58968  0.80857  0.67548  0.71113
    427   3.38374  4.84421  5.52199  4.90598  1.66514  4.71911  5.05212  2.61070  4.68893  1.12068  2.39451  4.88561  2.71176  4.81308  4.69135  4.03168  3.73216  2.69348  5.27479  3.30641   1118 l x - -
          2.68618  4.42225  2.77519  2.73123  3.46354  2.40513  3.72494  3.29354  2.67741  2.69355  4.24690  2.90347  2.73739  3.18146  2.89801  2.37887  2.77519  2.98518  4.58477  3.61503
          0.00380  5.96921  6.69156  0.61958  0.77255  0.66608  0.72097
    428   2.16047  5.56341  3.40346  2.97038  4.38774  3.51104  4.13016  3.63584  2.36750  3.35590  4.59770  3.58331  3.13861  3.39499  2.96165  2.58358  1.83783  2.24813  2.97329  3.68295   1119 t x - -
          2.68618  4.42225  2.77519  2.73123  3.46354  2.40513  3.72494  3.29354  2.67741  2.69355  4.24690  2.90347  2.73739  3.18146  2.89801  2.37887  2.77519  2.98518  4.58477  3.61503
          0.00380  5.96999  6.69234  0.61958  0.77255  0.65693  0.73072
    429   2.81276  5.77989  2.28149  1.29396  5.25038  3.80101  4.23711  4.27574  2.71156  3.93560  4.43486  3.51445  4.56154  1.93704  3.43721  3.03409  2.19119  3.93384  6.01694  4.78110   1120 e x - -
          2.68618  4.42225  2.77519  2.73123  3.46354  2.40513  3.72494  3.29354  2.67741  2.69355  4.24690  2.90347  2.73739  3.18146  2.89801  2.37887  2.77519  2.98518  4.58477  3.61503
          0.00433  5.97114  6.33795  0.61958  0.77255  0.66357  0.72363
    430   0.40759  5.02422  5.42762  4.87292  4.34536  4.57899  5.27323  3.17608  4.71730  2.86781  3.90757  4.91674  5.16268  4.90233  4.82472  3.06138  3.92502  2.93191  5.88759  4.70775   1121 A x - -
          2.68617  4.42218  2.77520  2.73123  3.46354  2.40512  3.72495  3.29354  2.67741  2.69355  4.24687  2.90347  2.73740  3.18147  2.89801  2.37887  2.77520  2.98517  4.58477  3.61503
          0.00419  5.82920  6.69295  0.71659  0.67024  0.66686  0.72015
    431   1.38351  4.14807  5.47388  4.70402  3.97053  4.67455  4.92701  2.37448  4.64172  1.28338  3.25931  4.83880  4.62736  4.77186  4.64790  3.65136  3.15314  1.97572  4.79147  4.18531   1131 l x - -
          2.68618  4.42225  2.77519  2.73123  3.46354  2.40513  3.72494  3.29354  2.67741  2.69355  4.24690  2.90347  2.73739  3.18146  2.89801  2.37887  2.77519  2.98518  4.58477  3.61503
          0.00380  5.97061  6.69295  0.61958  0.77255  0.66686  0.72015
    432   3.19366  2.54582  5.30198  4.49871  2.82344  4.12685  4.78569  3.18348  4.22550  0.76392  3.54279  4.50641  5.03296  4.58823  4.30751  3.81740  2.46243  2.78564  5.50484  4.16131   1132 l x - -
          2.68618  4.42226  2.77520  2.73124  3.46354  2.40512  3.72495  3.29354  2.67740  2.69355  4.24690  2.90347  2.73734  3.18147  2.89801  2.37887  2.77519  2.98519  4.58477  3.61504
          0.00717  5.68626  5.58597  0.76286  0.62798  0.66686  0.72015
    433   3.75498  4.60784  5.70223  5.46371  6.59124  0.11900  6.55811  6.12278  4.97214  5.80969  6.55190  5.30280  5.36554  5.96310  5.81960  3.90425  4.39029  5.15935  7.90119  6.86903   1140 G x - -
          2.68616  4.42226  2.77520  2.73124  3.46354  2.40511  3.72495  3.29355  2.67741  2.69355  4.24690  2.90347  2.73737  3.18147  2.89801  2.37885  2.77520  2.98519  4.58477  3.61504
          0.00549  5.46576  6.69044  0.73354  0.65432  0.68233  0.70408
    434   1.94394  3.14936  2.93865  3.20786  2.32367  1.53610  4.16513  3.76711  3.42613  3.42444  4.01767  3.81611  4.74550  3.71782  3.85332  3.21536  2.22829  3.48385  4.51132  3.91093   1145 g x - -
          2.68618  4.42226  2.77520  2.73124  3.46354  2.40513  3.72495  3.29350  2.67741  2.69355  4.24690  2.90344  2.73740  3.18147  2.89801  2.37884  2.77520  2.98519  4.58477  3.61504
          0.00532  5.50477  6.69044  0.72406  0.66316  0.68233  0.70408
    435   3.14661  5.55024  2.90449  1.72036  4.94938  4.07000  3.91132  4.35848  1.97398  4.13369  4.82021  3.31685  4.19589  2.67805  3.09720  2.29631  1.70645  3.41941  4.46421  4.85525   1150 t x - -
          2.68618  4.42225  2.77519  2.73123  3.46354  2.40513  3.72494  3.29354  2.67741  2.69355  4.24690  2.90347  2.73739  3.18146  2.89801  2.37887  2.77519  2.98518  4.58477  3.61503
          0.00451  5.96809  6.24554  0.61958  0.77255  0.66001  0.72742
    436   2.73037  4.70156  5.41292  4.38117  2.94820  4.66557  4.76795  1.45888  3.02744  2.22036  3.22630  4.45498  4.96334  4.49172  3.49598  3.83323  3.25000  1.30707  5.50595  4.27006   1151 v x - -
          2.68624  4.42231  2.77525  2.73129  3.46352  2.40518  3.72500  3.29333  2.67734  2.69355  4.24695  2.90349  2.73745  3.18152  2.89777  2.37892  2.77521  2.98498  4.58483  3.61509
          0.05364  2.97628  6.69161  0.24940  1.51082  0.66737  0.71961
    437   2.95520  5.45202  2.72460  1.67580  5.04122  4.04499  3.82495  3.77295  2.19675  3.49798  4.04051  2.83939  3.22803  2.80618  2.57542  2.58074  2.30335  3.22268  6.33769  4.49075   1154 e x - -
          2.68619  4.42221  2.77520  2.73123  3.46349  2.40513  3.72493  3.29355  2.67741  2.69355  4.24690  2.90346  2.73739  3.18146  2.89801  2.37887  2.77519  2.98515  4.58477  3.61504
          0.00434  5.77946  6.69226  0.81623  0.58357  0.67116  0.71563
    438   2.99445  4.78981  5.69861  5.09750  3.15538  4.92201  4.93143  1.45419  4.89409  2.27688  3.99607  5.08851  5.27236  5.03200  4.90881  4.24312  3.54638  0.84116  5.76278  4.58381   1168 v x - -
          2.68618  4.42225  2.77519  2.73121  3.46354  2.40513  3.72494  3.29354  2.67741  2.69355  4.24690  2.90347  2.73740  3.18146  2.89801  2.37887  2.77519  2.98518  4.58477  3.61503
          0.00496  5.59707  6.69226  0.58437  0.81522  0.67116  0.71563
    439   3.09884  5.90498  2.92528  2.30322  5.25039  4.13903  4.11972  4.43623  2.33912  4.02908  4.87765  3.35855  1.10014  2.79376  3.00268  3.02892  2.63202  4.08174  5.37985  4.92632   1170 p x - -
          2.68618  4.42225  2.77519  2.73123  3.46354  2.40513  3.72494  3.29354  2.67741  2.69355  4.24690  2.90347  2.73739  3.18146  2.89801  2.37887  2.77519  2.98518  4.58477  3.61503
          0.00380  5.96991  6.69226  0.61958  0.77255  0.67116  0.71563
    440   3.07438  4.95053  4.10304  3.64263  3.97133  3.02520  2.48116  3.53531  3.56358  3.08937  4.25591  3.88140  4.77759  3.72582  3.91577  2.95578  0.77562  3.35218  5.82234  4.40015   1171 t x - -
          2.68618  4.42225  2.77519  2.73123  3.46354  2.40513  3.72494  3.29354  2.67741  2.69355  4.24690  2.90347  2.73739  3.18146  2.89801  2.37887  2.77519  2.98518  4.58477  3.61503
          0.00435  5.96991  6.32791  0.61958  0.77255  0.67116  0.71563
    441   3.45144  4.91228  5.50926  4.89373  3.07120  4.71210  4.35724  2.22848  4.67805  0.69817  3.57642  4.87636  2.59800  4.80424  4.68309  4.02428  3.71879  2.58185  5.33458  4.09314   1172 l x - -
          2.68617  4.42213  2.77519  2.73123  3.46355  2.40512  3.72495  3.29355  2.67741  2.69356  4.24686  2.90346  2.73740  3.18147  2.89801  2.37886  2.77520  2.98517  4.58478  3.61504
          0.10708  5.52683  2.32723  0.78016  0.61310  0.67453  0.71212
    442   2.94027  5.51178  1.02944  2.29704  5.07175  3.84072  3.50604  4.45502  2.67640  3.79372  4.78456  3.03125  4.29138  3.15288  3.03728  2.60340  2.82198  4.13546  5.81575  4.49512   1179 d x - -
          2.68618  4.42225  2.77519  2.73123  3.46354  2.40513  3.72494  3.29354  2.67741  2.69355  4.24690  2.90347  2.73739  3.18146  2.89801  2.37887  2.77519  2.98518  4.58477  3.61503
          0.53259  5.86808  0.89138  0.61958  0.77255  0.36817  1.17766
    443   2.99642  5.62233  2.67126  2.74627  4.93876  0.95356  4.05726  4.40801  2.66634  3.91530  4.67276  3.03784  4.21499  3.19802  3.37356  2.89959  3.38461  3.99793  5.63138  3.13271   1180 g x - -
          2.68618  4.42225  2.77519  2.73123  3.46354  2.40513  3.72494  3.29354  2.67741  2.69355  4.24690  2.90347  2.73739  3.18146  2.89801  2.37887  2.77519  2.98518  4.58477  3.61503
          0.67221  5.50837  0.72285  0.61958  0.77255  0.16540  1.88094
    444   3.09711  5.71718  2.91340  2.23651  5.06110  1.12729  3.36112  4.54839  2.24530  3.99025  4.75923  2.88375  4.36165  3.02840  3.39517  2.79749  3.18386  4.01699  6.14941  4.73558   1181 g x - -
          2.68620  4.42219  2.77508  2.73109  3.46357  2.40513  3.72500  3.29359  2.67745  2.69356  4.24691  2.90352  2.73737  3.18144  2.89802  2.37888  2.77524  2.98518  4.58482  3.61508
          0.04046  4.41583  3.59103  1.33506  0.30536  0.18641  1.77158
    445   2.68249  5.71635  2.73878  2.12137  5.24113  4.12639  3.55536  4.54540  1.96876  3.98415  4.42667  3.11382  2.84964  3.06202  1.62584  2.73794  2.58943  4.07491  5.92831  4.86324   1194 r x - -
          2.68641  4.42253  2.77522  2.73125  3.46379  2.40532  3.72510  3.29353  2.67738  2.69343  4.24683  2.90351  2.73726  3.18137  2.89802  2.37898  2.77459  2.98503  4.58439  3.61534
          0.37342  1.17176  6.31701  0.05542  2.92044  0.60900  0.78503
    446   2.62583  4.73045  5.09555  3.36721  3.60339  4.36519  4.40484  1.97549  3.54571  1.72076  3.69242  4.57637  5.00439  3.72883  4.23254  3.55966  2.97983  1.20694  5.52618  4.08859   1199 v x - -
          2.68618  4.42225  2.77519  2.73123  3.46354  2.40513  3.72494  3.29354  2.67741  2.69355  4.24690  2.90347  2.73739  3.18146  2.89801  2.37887  2.77519  2.98518  4.58477  3.61503
          0.00382  5.96628  6.68862  0.61958  0.77255  0.67874  0.70777
    447   2.97357  5.44961  2.87411  1.87714  4.97942  3.88687  3.61259  4.22926  2.13121  3.14129  3.65833  2.75382  3.21690  3.06702  2.51221  2.46213  2.18443  3.32522  5.46465  4.70462   1200 e x - -
          2.68618  4.42225  2.77519  2.73123  3.46354  2.40513  3.72494  3.29354  2.67741  2.69355  4.24690  2.90347  2.73739  3.18146  2.89801  2.37887  2.77519  2.98518  4.58477  3.61503
          0.00381  5.96750  6.68984  0.61958  0.77255  0.68596  0.70039
    448   3.46165  4.28250  5.63791  5.02754  3.45872  4.84513  5.18816  1.69727  4.69628  1.06618  2.87406  5.01278  5.19536  4.93929  4.74185  4.16192  3.85913  1.49290  5.65907  4.28816   1201 l x - -
          2.68618  4.42225  2.77519  2.73123  3.46354  2.40513  3.72494  3.29354  2.67741  2.69355  4.24690  2.90347  2.73739  3.18146  2.89801  2.37887  2.77519  2.98518  4.58477  3.61503
          0.00381  5.96750  6.68984  0.61958  0.77255  0.68596  0.70039
    449   3.09585  5.90534  2.68582  2.49810  4.95075  3.70712  3.73636  4.56378  1.46964  3.98622  4.77281  2.76483  3.11338  3.05975  2.46574  2.50644  2.12869  3.64174  6.33729  4.51913   1202 k x - -
          2.68618  4.42225  2.77519  2.73123  3.46354  2.40513  3.72494  3.29354  2.67741  2.69355  4.24690  2.90347  2.73739  3.18146  2.89801  2.37887  2.77519  2.98518  4.58477  3.61503
          0.00676  5.96750  5.47823  0.61958  0.77255  0.68596  0.70039
    450   3.43126  4.04822  5.44076  4.82695  3.48070  4.66626  4.60263  1.11715  4.37806  2.30050  3.77449  4.44063  4.91616  4.21909  3.08637  3.11926  3.23661  1.42714  5.49900  4.03695   1203 i x - -
          2.68618  4.42225  2.77519  2.73123  3.46354  2.40513  3.72494  3.29354  2.67741  2.69355  4.24690  2.90347  2.73739  3.18146  2.89801  2.37887  2.77519  2.98518  4.58477  3.61503
          0.00382  5.96456  6.68690  0.61958  0.77255  0.70362  0.68279
    451   2.82718  5.89997  3.01782  2.70735  5.00800  3.84326  3.93746  4.43247  2.51833  3.85861  4.82180  2.80996  0.98484  3.09307  2.99670  2.94205  3.18470  4.05178  6.33285  4.52014   1204 p x - -
          2.68618  4.42225  2.77519  2.73123  3.46354  2.40513  3.72494  3.29354  2.67741  2.69355  4.24690  2.90347  2.73739  3.18146  2.89801  2.37887  2.77519  2.98518  4.58477  3.61503
          0.02584  5.96456  3.77496  0.61958  0.77255  0.70362  0.68279
    452   1.64888  5.70159  2.68335  2.36917  5.23195  3.81383  4.24902  4.08187  2.28193  4.01801  4.92740  3.39728  1.63879  2.80317  3.32875  2.72685  3.42961  3.67003  6.31939  4.90837   1205 p x - -
          2.68620  4.42241  2.77526  2.73107  3.46370  2.40509  3.72451  3.29324  2.67749  2.69367  4.24706  2.90321  2.73741  3.18118  2.89817  2.37900  2.77534  2.98512  4.58493  3.61509
          0.01967  4.04840  6.20324  1.80812  0.17908  0.60971  0.78419
    453   3.30558  5.36086  3.63587  2.66403  4.72278  0.84981  4.17371  2.99775  3.21629  3.75779  4.48320  2.66132  4.25126  3.38522  3.53912  3.31808  3.56025  2.89452  4.65992  4.63313   1226 g x - -
          2.68633  4.42244  2.77543  2.73068  3.46381  2.40534  3.72493  3.29289  2.67745  2.69379  4.24721  2.90365  2.73755  3.18151  2.89826  2.37916  2.77523  2.98334  4.58508  3.61519
          0.17653  1.82896  6.68446  0.61897  0.77327  0.71806  0.66884
    454   2.85824  4.73803  5.37454  4.76594  3.95108  4.66187  4.99234  1.87787  4.57114  2.89843  3.77791  4.79426  5.02670  4.64567  4.51659  2.28079  0.97881  2.19386  5.09820  4.33593   1235 t x - -
          2.68618  4.42225  2.77519  2.73123  3.46354  2.40513  3.72494  3.29354  2.67741  2.69355  4.24690  2.90347  2.73739  3.18146  2.89801  2.37887  2.77519  2.98518  4.58477  3.61503
          0.00383  5.96211  6.68446  0.61958  0.77255  0.71806  0.66884
    455   3.00736  4.70668  3.35884  2.90971  5.04626  3.45083  3.49714  4.73249  1.85396  4.20597  4.94094  3.05589  3.26350  1.23059  2.70501  2.57333  3.29884  4.00479  4.56201  4.58899   1236 q x - -
          2.68618  4.42225  2.77519  2.73123  3.46354  2.40513  3.72494  3.29354  2.67741  2.69355  4.24690  2.90347  2.73739  3.18146  2.89801  2.37887  2.77519  2.98518  4.58477  3.61503
          0.00383  5.96211  6.68446  0.61958  0.77255  0.71806  0.66884
    456   2.91112  5.22960  2.77678  3.04626  5.06094  3.69560  3.01870  4.59909  3.07604  4.18573  4.92598  2.42586  1.56111  3.26878  3.58293  1.62080  2.54919  4.10298  6.32039  4.31335   1237 p x - -
          2.68618  4.42225  2.77519  2.73123  3.46354  2.40513  3.72494  3.29354  2.67741  2.69355  4.24690  2.90347  2.73739  3.18146  2.89801  2.37887  2.77519  2.98518  4.58477  3.61503
          0.00383  5.96211  6.68446  0.61958  0.77255  0.71806  0.66884
    457   3.14213  5.61279  2.74754  2.91060  5.24246  0.81616  3.59711  4.72701  2.53367  4.06996  4.76217  2.71803  4.56060  3.31144  3.48824  3.08477  3.42377  4.25179  6.33338  4.81013   1238 g x - -
          2.68618  4.42225  2.77519  2.73123  3.46354  2.40513  3.72494  3.29354  2.67741  2.69355  4.24690  2.90347  2.73739  3.18146  2.89801  2.37887  2.77519  2.98518  4.58477  3.61503
          0.00383  5.96211  6.68446  0.61958  0.77255  0.67579  0.71081
    458   2.70730  4.72857  2.50561  2.24266  4.58294  3.91514  3.53858  4.54425  2.12632  4.09319  3.81697  3.47348  4.55780  2.03914  2.07693  2.61859  2.49476  3.97374  6.33497  3.32717   1239 q x - -
          2.68618  4.42225  2.77519  2.73123  3.46354  2.40513  3.72494  3.29354  2.67741  2.69355  4.24690  2.90347  2.73739  3.18146  2.89801  2.37887  2.77519  2.98518  4.58477  3.61503
          0.00460  5.96570  6.20131  0.61958  0.77255  0.69678  0.68953
    459   3.21936  5.13579  3.77376  2.60599  4.00934  4.16037  4.14337  2.82546  1.91399  2.95272  4.05609  3.67835  4.23281  2.37342  2.43953  3.07686  2.19232  1.99059  5.73247  4.29153   1240 k x - -
          2.68618  4.42225  2.77519  2.73123  3.46354  2.40513  3.72494  3.29354  2.67741  2.69355  4.24690  2.90347  2.73739  3.18146  2.89801  2.37887  2.77519  2.98518  4.58477  3.61503
          0.00382  5.96492  6.68727  0.61958  0.77255  0.70145  0.68491
    460   3.43209  4.92815  4.79313  3.36838  1.64504  4.61785  4.80145  2.12728  2.42245  1.47365  3.01229  4.58430  4.98528  4.38886  2.96517  3.64029  3.63853  2.70227  5.54358  4.13741   1241 l x - -
          2.68618  4.42225  2.77519  2.73123  3.46354  2.40513  3.72494  3.29354  2.67741  2.69355  4.24690  2.90347  2.73739  3.18146  2.89801  2.37887  2.77519  2.98518  4.58477  3.61503
          0.00382  5.96492  6.68727  0.61958  0.77255  0.70145  0.68491
    461   3.04339  3.84640  4.19503  3.57121  4.40587  4.21164  4.37459  3.19532  2.50406  3.33410  3.94293  3.91235  4.29559  3.70628  0.97846  3.33887  2.70486  2.17400  4.61262  4.57275   1242 r x - -
          2.68618  4.42225  2.77519  2.73123  3.46354  2.40513  3.72494  3.29354  2.67741  2.69355  4.24690  2.90347  2.73739  3.18146  2.89801  2.37887  2.77519  2.98518  4.58477  3.61503
          0.00382  5.96492  6.68727  0.61958  0.77255  0.70145  0.68491
    462   3.24700  4.88437  5.48575  4.86996  2.86671  4.68340  5.01771  1.79322  3.56470  1.06058  3.22852  4.75887  5.04596  4.63852  4.55062  3.99539  3.74400  1.67736  5.50698  3.90468   1243 l x - -
          2.68618  4.42225  2.77519  2.73123  3.46354  2.40513  3.72494  3.29354  2.67741  2.69355  4.24690  2.90347  2.73739  3.18146  2.89801  2.37887  2.77519  2.98518  4.58477  3.61503
          0.00382  5.96492  6.68727  0.61958  0.77255  0.70145  0.68491
    463   2.66274  5.90254  3.39121  2.67423  5.24833  3.81282  3.75304  4.28725  1.44878  3.74946  4.85682  3.29787  2.59256  3.09098  1.59566  2.74189  3.23790  3.91829  6.33479  4.73054   1244 k x - -
          2.68618  4.42225  2.77519  2.73123  3.46354  2.40513  3.72494  3.29354  2.67741  2.69355  4.24690  2.90347  2.73739  3.18146  2.89801  2.37887  2.77519  2.98518  4.58477  3.61503
          0.00382  5.96492  6.68727  0.61958  0.77255  0.70145  0.68491
    464   3.48740  6.33835  2.88020  2.70180  5.66660  0.61124  4.40454  5.16974  3.02771  4.63579  5.39782  2.43199  4.84592  3.59233  3.65488  3.34084  4.00249  4.72264  6.76601  5.31740   1245 G x - -
          2.68618  4.42225  2.77519  2.73123  3.46354  2.40513  3.72494  3.29354  2.67741  2.69355  4.24690  2.90347  2.73739  3.18146  2.89801  2.37887  2.77519  2.98518  4.58477  3.61503
          0.00489  5.96492  6.06829  0.61958  0.77255  0.70145  0.68491
    465   3.17368  5.50367  3.64759  1.54883  4.45011  3.98221  3.57090  4.66188  1.39411  2.93468  3.77899  3.61501  4.56131  2.69973  2.18699  3.25095  3.62263  4.27036  6.32082  3.66864   1246 k x - -
          2.68618  4.42225  2.77519  2.73123  3.46354  2.40513  3.72494  3.29354  2.67741  2.69355  4.24690  2.90347  2.73739  3.18146  2.89801  2.37887  2.77519  2.98518  4.58477  3.61503
          0.00383  5.96385  6.68620  0.61958  0.77255  0.70781  0.67870
    466   5.40111  7.00219  6.31822  6.38993  6.92154  0.03271  7.23597  7.32386  6.71187  6.70813  7.76978  6.45921  6.41845  6.92608  6.71594  5.61062  5.95566  6.60433  7.89540  5.36347   1247 G x - -
          2.68618  4.42225  2.77519  2.73123  3.46354  2.40513  3.72494  3.29354  2.67741  2.69355  4.24690  2.90347  2.73739  3.18146  2.89801  2.37887  2.77519  2.98518  4.58477  3.61503
          0.00383  5.96385  6.68620  0.61958  0.77255  0.70781  0.67870
    467   2.92816  4.92040  5.53085  4.91572  3.22630  4.66875  5.06313  1.98193  4.69909  1.81779  1.31195  4.89497  5.08639  4.82415  4.70172  3.98889  3.76397  1.62322  4.54956  4.29811   1248 m x - -
          2.68618  4.42225  2.77519  2.73123  3.46354  2.40513  3.72494  3.29354  2.67741  2.69355  4.24690  2.90347  2.73739  3.18146  2.89801  2.37887  2.77519  2.98518  4.58477  3.61503
          0.00383  5.96385  6.68620  0.61958  0.77255  0.70781  0.67870
    468   3.07044  5.42984  3.49955  2.97981  5.05815  3.55503  4.01826  4.58739  2.21774  3.82134  4.47674  3.54651  0.90226  3.01434  3.17427  3.08875  2.95731  3.57736  6.30255  4.57558   1249 p x - -
          2.68636  4.42241  2.77541  2.73147  3.46329  2.40536  3.72497  3.29168  2.67757  2.69306  4.24674  2.90340  2.73765  3.18145  2.89822  2.37898  2.77537  2.98479  4.58503  3.61525
          0.28198  1.40868  6.68620  0.04690  3.08303  0.70781  0.67870
    469   2.66436  5.89163  2.99097  2.98403  3.76304  2.93839  2.79315  4.12859  2.39387  3.76233  4.64461  2.50277  2.87451  3.20647  2.17196  2.26089  3.05965  3.19098  6.09915  2.78291   1251 r x - -
          2.68618  4.42225  2.77519  2.73123  3.46354  2.40513  3.72494  3.29354  2.67741  2.69355  4.24690  2.90347  2.73739  3.18146  2.89801  2.37887  2.77519  2.98518  4.58477  3.61503
          0.00717  5.96385  5.38690  0.61958  0.77255  0.70781  0.67870
    470   2.95379  5.81329  3.05912  2.85241  4.79937  2.96337  4.06811  3.45010  1.89046  1.80020  3.78285  3.40327  3.59592  3.01584  2.28260  2.93165  3.36883  2.56121  5.92883  4.33184   1252 l x - -
          2.68618  4.42225  2.77519  2.73123  3.46354  2.40513  3.72494  3.29354  2.67741  2.69355  4.24690  2.90347  2.73739  3.18146  2.89801  2.37887  2.77519  2.98518  4.58477  3.61503
          0.03189  5.96052  3.54704  0.61958  0.77255  0.71074  0.67586
    471   2.97811  5.69650  2.48934  2.73733  5.23024  2.77524  3.18418  4.61077  2.13650  4.08811  4.71494  2.05392  4.22887  2.86925  1.69052  2.61424  3.02057  4.04005  6.31576  4.62157   1253 r x - -
          2.68615  4.42248  2.77531  2.73141  3.46373  2.40532  3.72478  3.29356  2.67748  2.69372  4.24693  2.90338  2.73647  3.18157  2.89802  2.37893  2.77498  2.98531  4.58478  3.61512
          0.39239  1.39028  2.58293  0.08504  2.50683  0.86830  0.54415
    472   3.16061  5.83280  3.12644  2.93344  4.92477  1.51983  3.58852  4.59942  2.54897  4.13816  4.87342  2.74187  2.66191  3.19823  3.02088  1.72742  2.74480  4.22355  6.26535  4.63528   1256 g x - -
          2.68635  4.42274  2.77517  2.73139  3.46279  2.40488  3.72470  3.29395  2.67761  2.69386  4.24723  2.90301  2.73783  3.18147  2.89769  2.37880  2.77518  2.98552  4.58515  3.61391
          0.71323  0.67619  6.57919  0.02591  3.66593  0.39459  1.12072
    473   2.60827  5.90074  3.14033  2.34062  5.24677  1.66409  3.71066  4.02617  2.16007  4.13698  4.26778  2.95543  3.26010  2.55114  2.74322  2.80344  2.70908  3.79663  5.84242  4.10519   1258 g x - -
          2.68625  4.42261  2.77503  2.73130  3.46327  2.40536  3.72485  3.29298  2.67752  2.69358  4.24643  2.90362  2.73770  3.18140  2.89797  2.37874  2.77515  2.98495  4.58479  3.61522
          0.11426  2.23754  6.68372  1.10281  0.40337  0.72238  0.66474
    474   2.73046  4.79833  3.61688  3.04881  3.22585  4.18294  3.27196  4.04107  1.80268  3.84776  4.25776  3.23105  3.06549  2.99838  1.42380  3.09263  2.98928  3.43791  6.26441  3.35499   1282 r x - -
          2.68618  4.42225  2.77519  2.73123  3.46354  2.40513  3.72494  3.29354  2.67741  2.69355  4.24690  2.90347  2.73739  3.18146  2.89801  2.37887  2.77519  2.98518  4.58477  3.61503
          0.00383  5.96137  6.68372  0.61958  0.77255  0.69937  0.68696
    475   3.91065  6.07704  4.22997  4.19772  6.62039  0.13196  6.01305  6.19437  5.15946  5.80254  5.89382  4.77673  5.41148  5.29084  5.31201  4.19049  4.60540  5.36906  7.88262  6.60770   1283 G x - -
          2.68618  4.42225  2.77519  2.73123  3.46354  2.40513  3.72494  3.29354  2.67741  2.69355  4.24690  2.90347  2.73739  3.18146  2.89801  2.37887  2.77519  2.98518  4.58477  3.61503
          0.00410  5.96331  6.48801  0.61958  0.77255  0.71101  0.67560
    476   3.32241  5.91617  0.72170  3.06901  5.25636  4.18168  3.86610  4.47374  2.92600  4.08534  4.75101  2.33068  4.57964  3.43835  3.02128  2.94959  3.42256  4.21828  6.35061  4.94219   1284 d x - -
          2.68618  4.42225  2.77519  2.73123  3.46354  2.40513  3.72494  3.29354  2.67741  2.69355  4.24690  2.90347  2.73739  3.18146  2.89801  2.37887  2.77519  2.98518  4.58477  3.61503
          0.00383  5.96304  6.68538  0.61958  0.77255  0.71262  0.67405
    477   3.52962  5.01057  5.30362  4.12474  3.51089  4.74006  3.34218  3.13288  4.53347  0.59387  2.75980  4.81278  5.09526  2.53162  4.62846  4.04158  3.82784  3.20017  5.61332  4.43954   1285 L x - -
          2.68618  4.42225  2.77519  2.73123  3.46354  2.40513  3.72494  3.29354  2.67741  2.69355  4.24690  2.90347  2.73739  3.18146  2.89801  2.37887  2.77519  2.98518  4.58477  3.61503
          0.00383  5.96304  6.68538  0.61958  0.77255  0.71262  0.67405
    478   3.49833  4.73001  5.17785  4.45591  2.59238  4.48139  3.46437  1.80117  3.72054  1.81374  3.53778  4.67064  5.02938  4.64770  3.39037  3.94979  3.71204  2.52193  4.57613  1.38110   1286 y x - -
          2.68618  4.42225  2.77519  2.73123  3.46354  2.40513  3.72494  3.29354  2.67741  2.69355  4.24690  2.90347  2.73739  3.18146  2.89801  2.37887  2.77519  2.98518  4.58477  3.61503
          0.00383  5.96304  6.68538  0.61958  0.77255  0.71262  0.67405
    479   2.18843  3.31979  5.86962  5.28468  4.04551  4.95311  5.51663  1.46192  5.09684  2.37039  4.08014  5.28935  5.46048  5.24728  5.12445  4.45387  4.04875  0.90174  5.98655  4.70422   1287 v x - -
          2.68618  4.42225  2.77519  2.73123  3.46354  2.40513  3.72494  3.29354  2.67741  2.69355  4.24690  2.90347  2.73739  3.18146  2.89801  2.37887  2.77519  2.98518  4.58477  3.61503
          0.00383  5.96304  6.68538  0.61958  0.77255  0.71262  0.67405
    480   3.27242  5.89468  3.46421  1.95359  4.43741  3.93794  2.41587  3.67148  2.03473  3.88233  4.71559  3.36405  4.55739  2.34907  2.22025  3.20594  2.12566  2.81468  6.32871  4.68355   1288 e x - -
          2.68618  4.42225  2.77519  2.73123  3.46354  2.40513  3.72494  3.29354  2.67741  2.69355  4.24690  2.90347  2.73739  3.18146  2.89801  2.37887  2.77519  2.98518  4.58477  3.61503
          0.00383  5.96304  6.68538  0.61958  0.77255  0.71262  0.67405
    481   2.85092  4.77069  5.47830  4.57238  1.67875  4.67210  5.00648  1.90015  4.64398  1.83381  3.90315  4.83892  4.86038  4.77261  4.64740  3.95743  3.32973  1.39435  4.83723  3.41496   1289 v x - -
          2.68618  4.42225  2.77519  2.73123  3.46354  2.40513  3.72494  3.29354  2.67741  2.69355  4.24690  2.90347  2.73739  3.18146  2.89801  2.37887  2.77519  2.98518  4.58477  3.61503
          0.00383  5.96304  6.68538  0.61958  0.77255  0.71262  0.67405
    482   2.88440  5.70429  2.20163  2.11903  4.64750  3.86502  3.40373  3.83446  1.95354  3.53108  4.11337  2.25814  4.55594  2.31771  2.68672  2.80787  3.18667  3.12867  6.33367  4.78485   1290 k x - -
          2.68618  4.42225  2.77519  2.73123  3.46354  2.40513  3.72494  3.29354  2.67741  2.69355  4.24690  2.90347  2.73739  3.18146  2.89801  2.37887  2.77519  2.98518  4.58477  3.61503
          0.00383  5.96304  6.68538  0.61958  0.77255  0.71262  0.67405
    483   3.99131  5.74167  6.75779  6.32355  5.28182  6.31067  7.20168  1.19210  6.30937  3.00570  4.55893  6.48292  5.91750  6.61340  6.50516  5.77513  4.23573  0.55316  7.47454  6.21022   1291 V x - -
          2.68618  4.42225  2.77519  2.73123  3.46354  2.40513  3.72494  3.29354  2.67741  2.69355  4.24690  2.90347  2.73739  3.18146  2.89801  2.37887  2.77519  2.98518  4.58477  3.61503
          0.00383  5.96304  6.68538  0.61958  0.77255  0.71262  0.67405
    484   2.58094  5.66352  3.04137  1.73716  4.96387  4.10716  3.72928  3.10477  2.17605  3.52815  3.82642  3.23522  4.56036  2.68236  2.82938  2.90805  2.82100  1.98896  6.31850  4.59663   1292 e x - -
          2.68618  4.42225  2.77519  2.73123  3.46354  2.40513  3.72494  3.29354  2.67741  2.69355  4.24690  2.90347  2.73739  3.18146  2.89801  2.37887  2.77519  2.98518  4.58477  3.61503
          0.00383  5.96304  6.68538  0.61958  0.77255  0.71262  0.67405
    485   3.31567  4.87226  5.47601  4.85974  1.65130  4.67005  5.00425  2.40672  4.64164  1.90014  3.26324  4.61776  4.82219  4.77035  4.64518  3.77357  1.88059  1.70241  4.51267  3.12453   1293 f x - -
          2.68618  4.42225  2.77518  2.73123  3.46351  2.40513  3.72495  3.29354  2.67741  2.69355  4.24690  2.90347  2.73740  3.18146  2.89801  2.37887  2.77520  2.98518  4.58477  3.61503
          0.00474  5.66095  6.68538  0.62411  0.76730  0.71262  0.67405
    486   4.14903  6.02763  4.61770  4.23036  5.38476  4.46377  4.80807  4.65164  3.37864  4.33120  5.36789  4.47060  0.25672  4.12531  3.80750  4.16468  4.35813  4.46294  5.58573  5.36894   1296 P x - -
          2.68618  4.42225  2.77519  2.73123  3.46354  2.40513  3.72494  3.29354  2.67741  2.69355  4.24690  2.90347  2.73739  3.18146  2.89801  2.37887  2.77519  2.98518  4.58477  3.61503
          0.00383  5.96304  6.68538  0.61958  0.77255  0.71262  0.67405
    487   2.77703  5.90167  2.46167  2.13674  5.24783  3.79311  4.11450  4.41538  1.73645  4.15525  4.24596  3.22624  3.11084  2.84607  2.81597  2.69148  1.98321  2.94316  6.33371  4.92210   1297 k x - -
          2.68620  4.42227  2.77520  2.73109  3.46355  2.40509  3.72496  3.29356  2.67742  2.69357  4.24691  2.90348  2.73740  3.18148  2.89802  2.37888  2.77519  2.98520  4.58479  3.61505
          0.08262  3.99356  2.79911  0.35759  1.20185  0.71262  0.67405
    488   2.70892  5.62562  2.87869  2.53200  5.02459  3.41052  3.20357  3.98418  1.73001  4.10393  4.84222  2.27493  3.74931  2.73909  2.22998  2.37962  2.73639  3.76991  6.29450  4.35928   1300 k x - -
          2.68618  4.42225  2.77518  2.73123  3.46354  2.40513  3.72494  3.29354  2.67741  2.69355  4.24690  2.90347  2.73740  3.18146  2.89801  2.37887  2.77519  2.98518  4.58477  3.61503
          0.01051  5.57575  5.01047  0.58938  0.80895  0.71740  0.66947
    489   3.24006  5.12780  3.33066  3.29608  3.97203  3.89237  3.89220  2.62882  3.49447  0.81577  3.82204  3.49468  3.41499  3.62612  3.94700  3.45818  3.40974  2.71375  5.40933  4.48256   1302 l x - -
          2.68618  4.42225  2.77519  2.73123  3.46354  2.40513  3.72494  3.29354  2.67741  2.69355  4.24690  2.90347  2.73739  3.18146  2.89801  2.37887  2.77519  2.98518  4.58477  3.61503
          0.00606  5.92575  5.69351  0.61958  0.77255  0.57329  0.82935
    490   3.21469  5.40541  2.07067  2.76168  4.28379  3.75543  4.22773  4.46356  2.92095  4.10014  4.76457  2.30541  3.86617  3.28777  3.50096  1.76055  1.50788  4.23089  3.89256  4.91099   1303 t x - -
          2.68630  4.42237  2.77518  2.73128  3.46307  2.40511  3.72507  3.29346  2.67750  2.69336  4.24670  2.90350  2.73750  3.18159  2.89813  2.37879  2.77521  2.98529  4.58411  3.61503
          0.07911  2.80635  4.15786  0.68506  0.70130  0.70259  0.68379
    491   2.15523  5.89022  2.09103  2.01456  4.60992  3.29572  3.97948  4.13489  2.35262  3.42828  4.54832  3.20967  2.23600  3.00527  3.21558  2.36009  3.13437  3.92426  5.95001  4.91115   1308 e x - -
          2.68618  4.42225  2.77519  2.73123  3.46354  2.40513  3.72494  3.29354  2.67741  2.69355  4.24690  2.90347  2.73739  3.18146  2.89801  2.37887  2.77519  2.98518  4.58477  3.61503
          0.01384  5.94612  4.49801  0.61958  0.77255  0.73391  0.65398
    492   2.42754  5.88899  2.69044  1.47411  4.77010  3.71941  3.77503  4.53292  2.15213  3.28834  4.65348  3.30416  3.83339  2.69178  2.14367  2.72580  3.06324  4.10706  6.32095  4.73120   1309 e x - -
          2.68618  4.42225  2.77519  2.73123  3.46354  2.40513  3.72494  3.29354  2.67741  2.69355  4.24690  2.90347  2.73739  3.18146  2.89801  2.37887  2.77519  2.98518  4.58477  3.61503
          0.01391  5.94233  4.49331  0.61958  0.77255  0.77219  0.61990
    493   2.37703  5.22470  3.01591  2.12268  4.59876  4.06181  4.19891  4.44394  2.74706  2.86280  4.86741  3.40634  4.06274  1.10184  3.43375  2.88793  3.11317  3.65737  6.30689  4.89908   1310 q x - -
          2.68618  4.42225  2.77519  2.73123  3.46354  2.40513  3.72494  3.29354  2.67741  2.69355  4.24690  2.90347  2.73739  3.18146  2.89801  2.37887  2.77519  2.98518  4.58477  3.61503
          0.00816  5.93683  5.20620  0.61958  0.77255  0.76650  0.62481
    494   2.91023  4.92262  3.40366  2.20725  5.22874  4.09128  4.11517  3.76251  1.41272  3.72155  4.78039  3.37315  3.69964  2.83679  1.50900  3.09215  3.15543  3.84818  6.31697  4.90627   1311 k x - -
          2.68618  4.42225  2.77519  2.73123  3.46354  2.40513  3.72494  3.29354  2.67741  2.69355  4.24690  2.90347  2.73739  3.18146  2.89801  2.37887  2.77519  2.98518  4.58477  3.61503
          0.01381  5.94015  4.50200  0.61958  0.77255  0.76343  0.62748
    495   2.17614  5.43856  2.35739  1.32341  5.08179  3.99098  4.03256  4.46572  2.17490  4.13591  4.34658  3.11129  4.41613  2.54966  2.95794  2.71283  3.11751  4.03855  6.31724  4.81496   1312 e x - -
          2.68618  4.42225  2.77520  2.73123  3.46354  2.40511  3.72495  3.29354  2.67741  2.69355  4.24690  2.90347  2.73740  3.18143  2.89801  2.37887  2.77520  2.98518  4.58477  3.61503
          0.05757  5.18105  2.98939  0.53869  0.87590  0.76975  0.62199
    496   1.98839  4.84286  5.04906  4.27550  3.12972  3.48878  4.72504  2.61099  3.87593  0.84941  3.35026  4.51173  4.63605  4.37045  4.32495  3.64051  3.45250  2.66440  5.46245  4.10703   1314 l x - -
          2.68618  4.42225  2.77519  2.73123  3.46354  2.40513  3.72494  3.29354  2.67741  2.69355  4.24690  2.90347  2.73739  3.18146  2.89801  2.37887  2.77519  2.98518  4.58477  3.61503
          0.03828  5.89399  3.35805  0.61958  0.77255  0.87221  0.54133
    497   3.00221  4.66134  5.41308  4.79687  2.65583  4.54586  4.94220  2.20176  4.21760  0.95616  3.08446  4.61458  4.51621  4.46677  4.38979  3.72389  3.53557  2.22149  3.58797  2.98394   1315 l x - -
          2.68618  4.42225  2.77520  2.73124  3.46354  2.40511  3.72495  3.29354  2.67741  2.69355  4.24690  2.90347  2.73740  3.18147  2.89797  2.37887  2.77520  2.98519  4.58477  3.61503
          0.02842  4.92632  3.87443  0.51170  0.91499  0.93710  0.49719
    498   2.86618  5.84475  3.24363  1.33307  5.19065  4.01500  4.18954  4.38176  1.98583  3.25757  4.30282  3.30817  4.23384  2.46271  1.98371  2.92114  3.14574  4.09724  6.27692  4.86549   1317 e x - -
          2.68618  4.42225  2.77519  2.73123  3.46354  2.40513  3.72494  3.29354  2.67741  2.69355  4.24690  2.90347  2.73739  3.18146  2.89801  2.37887  2.77519  2.98518  4.58477  3.61503
          0.11337  5.87413  2.25985  0.61958  0.77255  0.98540  0.46727
    499   2.14235  5.78582  3.11323  1.59532  5.13155  3.62745  4.06302  4.11147  1.97377  3.55675  4.28701  3.38221  4.37641  2.03854  2.84327  2.70630  2.95228  3.89894  6.21811  4.74320   1318 e x - -
          2.68618  4.42225  2.77519  2.73123  3.46354  2.40513  3.72494  3.29354  2.67741  2.69355  4.24690  2.90347  2.73739  3.18146  2.89801  2.37887  2.77519  2.98518  4.58477  3.61503
          0.05135  5.77948  3.05848  0.61958  0.77255  0.82506  0.57662
    500   3.48538  4.81797  5.50718  4.89400  1.75987  4.71146  5.02428  2.70342  4.67871  0.87276  2.98496  4.87478  5.05934  4.55832  4.58931  4.02604  3.76632  3.02772  3.39961  2.81235   1319 l x - -
          2.68618  4.42225  2.77519  2.73123  3.46354  2.40513  3.72494  3.29354  2.67741  2.69355  4.24690  2.90347  2.73739  3.18146  2.89801  2.37887  2.77519  2.98518  4.58477  3.61503
          0.01699  5.81082  4.27967  0.61958  0.77255  1.27792  0.32658
    501   1.36988  5.66497  2.88321  1.98599  5.14629  3.67100  3.73126  4.42926  2.39197  3.61653  4.73933  3.20250  4.34842  2.44684  2.40736  2.77051  3.42303  3.93765  6.23238  4.82087   1320 a x - -
          2.68618  4.42225  2.77519  2.73123  3.46354  2.40513  3.72494  3.29354  2.67741  2.69355  4.24690  2.90347  2.73739  3.18146  2.89801  2.37887  2.77519  2.98518  4.58477  3.61503
          0.01954  5.80210  4.11471  0.61958  0.77255  1.28409  0.32421
    502   2.20456  5.79540  2.52956  1.57151  5.14180  3.60698  3.98531  4.57643  1.96230  4.00396  4.59728  2.96935  4.26061  2.51584  2.47387  2.68063  3.21972  3.97176  6.22729  4.74286   1321 e x - -
          2.68618  4.42225  2.77519  2.73123  3.46354  2.40513  3.72494  3.29354  2.67741  2.69355  4.24690  2.90347  2.73739  3.18146  2.89801  2.37887  2.77519  2.98518  4.58477  3.61503
          0.05031  5.79273  3.07873  0.61958  0.77255  1.36386  0.29527
    503   2.06041  4.78553  3.41188  2.35505  3.84968  3.85064  4.06838  2.62084  2.83781  1.88862  3.69519  3.70690  4.57081  3.21692  3.61483  2.23269  2.49076  2.80506  5.52221  4.35719   1322 l x - -
          2.68618  4.42225  2.77519  2.73123  3.46354  2.40513  3.72494  3.29354  2.67741  2.69355  4.24690  2.90347  2.73739  3.18146  2.89801  2.37887  2.77519  2.98518  4.58477  3.61503
          0.04853  5.74718  3.11941  0.61958  0.77255  1.47299  0.26038
    504   2.92317  4.46837  3.50818  2.19736  2.44096  3.22273  3.83546  3.66031  2.99654  1.78741  3.55309  3.46965  4.43794  3.24221  2.49732  2.33686  2.81654  3.48920  5.59463  3.99112   1323 l x - -
          2.68618  4.42225  2.77519  2.73123  3.46354  2.40513  3.72494  3.29354  2.67741  2.69355  4.24690  2.90347  2.73739  3.18146  2.89801  2.37887  2.77519  2.98518  4.58477  3.61503
          0.03060  5.70361  3.61925  0.61958  0.77255  1.56334  0.23501
    505   2.57721  5.19776  2.76095  2.45111  5.07094  1.87671  3.90202  4.28864  2.34522  3.88514  4.46399  2.84901  2.13607  2.95143  2.99320  2.55112  2.80109  3.91583  6.15765  4.74636   1324 g x - -
          2.68619  4.42234  2.77507  2.73129  3.46361  2.40498  3.72496  3.29357  2.67747  2.69353  4.24699  2.90351  2.73743  3.18143  2.89810  2.37883  2.77526  2.98508  4.58486  3.61512
          0.16742  2.31283  2.89720  0.25245  1.50011  1.61105  0.22274
    506   2.71392  5.68549  2.44498  1.84749  2.76087  2.78039  3.72526  3.74910  2.35917  3.80611  4.66318  3.02585  2.99461  2.74813  3.12285  2.65158  3.12601  3.54637  5.05174  3.48706   1329 e x - -
          2.68618  4.42225  2.77519  2.73123  3.46354  2.40513  3.72494  3.29354  2.67741  2.69355  4.24690  2.90347  2.73739  3.18146  2.89801  2.37887  2.77519  2.98518  4.58477  3.61503
          0.06701  5.62310  2.79358  0.61958  0.77255  1.70316  0.20102
    507   2.90778  5.66044  2.06384  1.77438  4.77031  3.05840  3.54272  4.49364  2.25481  3.91744  4.60047  2.36847  3.67322  2.84071  2.61805  2.63696  2.93951  3.55332  6.09237  4.68065   1330 e x - -
          2.68618  4.42225  2.77518  2.73123  3.46350  2.40513  3.72495  3.29354  2.67741  2.69355  4.24690  2.90347  2.73740  3.18146  2.89799  2.37887  2.77520  2.98518  4.58477  3.61503
          0.08359  4.83607  2.62753  0.54269  0.87032  1.73176  0.19477
    508   2.61878  5.11630  3.05257  2.47566  4.70575  2.91003  3.69137  3.82201  2.46512  3.66885  4.44267  2.88047  1.85169  2.80548  2.85882  2.31795  2.77334  2.98954  6.03496  4.37158   1332 p x - -
          2.68809  4.42625  2.77395  2.72808  3.44965  2.40751  3.72426  3.29463  2.67168  2.69600  4.24674  2.90588  2.74005  3.18169  2.89595  2.37928  2.77733  2.98609  4.58065  3.62101
          1.87060  0.16967  6.20040  2.70183  0.06944  0.10112  2.34160
    509   2.30135  4.84216  2.59352  2.43393  3.97616  2.38230  3.63624  3.51522  2.30930  2.92271  4.10682  2.99078  3.41861  2.84368  2.67311  2.62260  2.97688  3.17138  5.75510  4.28016   1476 a . - -
          2.68618  4.42225  2.77519  2.73123  3.46354  2.40513  3.72494  3.29354  2.67741  2.69355  4.24690  2.90347  2.73739  3.18146  2.89801  2.37887  2.77519  2.98518  4.58477  3.61503
          0.00432  5.84220  6.56454  0.61958  0.77255  0.48576  0.95510
    510   2.55302  4.70598  2.73902  2.43092  3.95167  2.76728  3.40701  3.40659  2.49722  2.43427  3.65175  2.97548  3.31968  2.81900  2.75495  2.64076  2.71794  3.03776  4.82234  4.38370   1477 e . - -
          2.68618  4.42225  2.77519  2.73123  3.46354  2.40513  3.72494  3.29354  2.67741  2.69355  4.24690  2.90347  2.73739  3.18146  2.89801  2.37887  2.77519  2.98518  4.58477  3.61503
          0.00499  5.69876  6.42111  0.61958  0.77255  0.48576  0.95510
    511   2.66207  4.80615  2.86634  2.42088  3.52651  2.67573  3.87756  3.54100  2.44226  2.16740  4.16683  2.95719  3.24517  2.86044  2.70197  2.60163  2.88533  3.30410  4.45997  4.02577   1478 l . - -
          2.68618  4.42225  2.77519  2.73123  3.46354  2.40513  3.72494  3.29354  2.67741  2.69355  4.24690  2.90347  2.73739  3.18146  2.89801  2.37887  2.77519  2.98518  4.58477  3.61503
          0.00593  5.52672  6.24906  0.61958  0.77255  0.48576  0.95510
    512   2.59212  4.69570  2.94365  2.43209  3.41254  2.58083  3.75697  3.63543  2.37944  2.75353  3.96405  2.91863  3.12333  2.73021  2.69207  2.54227  2.80217  3.00492  5.06541  4.15994   1479 k . - -
          2.68618  4.42225  2.77519  2.73123  3.46354  2.40513  3.72494  3.29354  2.67741  2.69355  4.24690  2.90347  2.73739  3.18146  2.89801  2.37887  2.77519  2.98518  4.58477  3.61503
          0.00685  5.38342  6.10576  0.61958  0.77255  0.48576  0.95510
    513   2.31497  4.52810  2.51661  2.26430  4.11782  2.81673  3.86522  3.70783  2.36671  3.21504  4.18639  2.71975  3.35860  2.79241  2.78563  2.57234  2.73120  3.23199  4.88540  3.77621   1480 e . - -
          2.68618  4.42225  2.77519  2.73123  3.46354  2.40513  3.72494  3.29354  2.67741  2.69355  4.24690  2.90347  2.73739  3.18146  2.89801  2.37887  2.77519  2.98518  4.58477  3.61503
          0.00777  5.25756  5.97991  0.61958  0.77255  0.48576  0.95510
    514   2.26997  5.33687  2.71714  2.32132  4.06571  3.12876  3.69212  3.66191  2.29946  2.79816  3.90798  2.89498  3.32555  2.80096  2.68598  2.56134  2.82892  3.05052  4.68673  3.82412   1481 a . - -
          2.68618  4.42225  2.77519  2.73123  3.46354  2.40513  3.72494  3.29354  2.67741  2.69355  4.24690  2.90347  2.73739  3.18146  2.89801  2.37887  2.77519  2.98518  4.58477  3.61503
          0.00888  5.12394  5.84628  0.61958  0.77255  0.48576  0.95510
    515   2.32322  4.86751  2.72813  2.35090  3.60867  2.78263  3.73159  3.61682  2.44023  2.83700  4.00056  2.70494  3.49023  2.78824  2.67040  2.68878  2.87456  3.03414  4.78663  3.86760   1482 a . - -
          2.68618  4.42225  2.77519  2.73123  3.46354  2.40513  3.72494  3.29354  2.67741  2.69355  4.24690  2.90347  2.73739  3.18146  2.89801  2.37887  2.77519  2.98518  4.58477  3.61503
          0.00955  5.05160  5.77395  0.61958  0.77255  0.48576  0.95510
    516   2.39489  4.35547  2.67516  2.31689  4.03576  2.70279  3.62187  3.51581  2.28735  3.10838  3.80943  2.78286  3.68230  2.63669  2.71359  2.47130  2.95225  3.34309  5.20723  4.10046   1483 k . - -
          2.68618  4.42225  2.77519  2.73123  3.46354  2.40513  3.72494  3.29354  2.67741  2.69355  4.24690  2.90347  2.73739  3.18146  2.89801  2.37887  2.77519  2.98518  4.58477  3.61503
          0.01014  4.99184  5.71419  0.61958  0.77255  0.48576  0.95510
    517   2.55224  5.10392  2.84450  2.15837  4.20601  2.60527  3.36792  3.61414  2.32624  3.05235  4.17829  2.93507  3.49906  2.61924  2.67420  2.56365  2.86299  3.16269  4.27464  4.11076   1484 e . - -
          2.68618  4.42225  2.77519  2.73123  3.46354  2.40513  3.72494  3.29354  2.67741  2.69355  4.24690  2.90347  2.73739  3.18146  2.89801  2.37887  2.77519  2.98518  4.58477  3.61503
          0.01117  4.89620  5.61855  0.61958  0.77255  0.48576  0.95510
    518   2.44055  4.75496  2.97294  2.25493  3.37772  3.03573  3.67634  3.17033  2.48073  2.85320  3.86253  3.04072  3.48954  2.79043  2.72958  2.45728  2.77614  3.01138  4.10412  4.02926   1485 e . - -
          2.68618  4.42225  2.77519  2.73123  3.46354  2.40513  3.72494  3.29354  2.67741  2.69355  4.24690  2.90347  2.73739  3.18146  2.89801  2.37887  2.77519  2.98518  4.58477  3.61503
          0.01176  4.84491  5.56726  0.61958  0.77255  0.48576  0.95510
    519   2.44073  4.97031  2.67526  2.22686  4.45598  3.07168  3.66551  3.86853  2.20716  3.20705  4.02316  2.87700  3.61384  2.49856  2.65278  2.50525  2.71427  3.20481  4.76668  3.75089   1486 k . - -
          2.68618  4.42225  2.77519  2.73123  3.46354  2.40513  3.72494  3.29354  2.67741  2.69355  4.24690  2.90347  2.73739  3.18146  2.89801  2.37887  2.77519  2.98518  4.58477  3.61503
          0.01297  4.74723  5.46958  0.61958  0.77255  0.48576  0.95510
    520   2.51817  4.79874  2.59784  2.18107  4.13648  2.72099  3.53767  3.95798  2.22171  3.17963  3.87982  2.74089  3.75850  2.70942  2.65140  2.55235  2.75538  3.35889  5.67597  3.98975   1487 e . - -
          2.68618  4.42225  2.77519  2.73123  3.46354  2.40513  3.72494  3.29354  2.67741  2.69355  4.24690  2.90347  2.73739  3.18146  2.89801  2.37887  2.77519  2.98518  4.58477  3.61503
          0.01356  4.70300  5.42534  0.61958  0.77255  0.48576  0.95510
    521   2.55050  4.38939  2.75818  2.28104  3.61729  3.17703  3.55736  3.71033  2.34762  2.86286  3.81106  2.81463  3.37974  2.70715  2.83059  2.45116  2.69435  3.11868  5.54805  3.64927   1488 e . - -
          2.68618  4.42225  2.77519  2.73123  3.46354  2.40513  3.72494  3.29354  2.67741  2.69355  4.24690  2.90347  2.73739  3.18146  2.89801  2.37887  2.77519  2.98518  4.58477  3.61503
          0.01456  4.63251  5.35485  0.61958  0.77255  0.48576  0.95510
    522   2.50810  4.96510  2.75590  2.33005  3.76958  3.02778  3.64390  3.58389  2.37775  2.87964  3.83593  2.87832  3.59215  2.55512  2.71134  2.45093  2.78326  3.18720  5.31146  3.42073   1489 e . - -
          2.68618  4.42225  2.77519  2.73123  3.46354  2.40513  3.72494  3.29354  2.67741  2.69355  4.24690  2.90347  2.73739  3.18146  2.89801  2.37887  2.77519  2.98518  4.58477  3.61503
          0.01527  4.58558  5.30793  0.61958  0.77255  0.48576  0.95510
    523   2.45229  4.65123  2.70935  2.07373  3.86501  2.88377  3.64571  3.78657  2.38480  2.97792  3.99719  2.80899  3.58394  2.68302  2.68082  2.50850  2.80583  3.32525  5.16526  4.09804   1490 e . - -
          2.68618  4.42225  2.77519  2.73123  3.46354  2.40513  3.72494  3.29354  2.67741  2.69355  4.24690  2.90347  2.73739  3.18146  2.89801  2.37887  2.77519  2.98518  4.58477  3.61503
          0.01554  4.56771  5.29006  0.61958  0.77255  0.48576  0.95510
    524   2.43553  5.07047  2.67126  2.17772  4.37225  3.14278  3.57663  3.84647  2.21932  3.19691  4.15829  2.69417  3.53389  2.61782  2.52753  2.43116  2.82507  3.40731  4.81135  4.18149   1491 e . - -
          2.68618  4.42225  2.77519  2.73123  3.46354  2.40513  3.72494  3.29354  2.67741  2.69355  4.24690  2.90347  2.73739  3.18146  2.89801  2.37887  2.77519  2.98518  4.58477  3.61503
          0.01616  4.52926  5.25161  0.61958  0.77255  0.48576  0.95510
    525   2.56449  4.55428  2.75017  2.40731  3.89162  2.95010  3.50458  3.34236  2.35595  2.85965  3.54664  2.90257  3.47119  2.60074  2.88109  2.52498  2.78105  3.13005  5.30672  3.42615   1492 k . - -
          2.68618  4.42225  2.77519  2.73123  3.46354  2.40513  3.72494  3.29354  2.67741  2.69355  4.24690  2.90347  2.73739  3.18146  2.89801  2.37887  2.77519  2.98518  4.58477  3.61503
          0.01626  4.52310  5.24544  0.61958  0.77255  0.48576  0.95510
    526   2.46748  4.73686  2.66005  2.20413  4.04654  3.18872  3.36933  3.52275  2.35565  3.23028  4.05664  2.77343  3.40157  2.65838  2.59845  2.45630  2.76617  3.20294  5.56841  3.99056   1493 e . - -
          2.68618  4.42225  2.77519  2.73123  3.46354  2.40513  3.72494  3.29354  2.67741  2.69355  4.24690  2.90347  2.73739  3.18146  2.89801  2.37887  2.77519  2.98518  4.58477  3.61503
          0.01679  4.49090  5.21325  0.61958  0.77255  0.48576  0.95510
    527   2.44773  4.66624  2.62811  2.19435  4.31333  2.88796  3.56899  3.46531  2.38083  2.99255  3.85583  2.76142  3.60401  2.61840  2.68886  2.54315  2.82289  3.29805  5.54428  4.02133   1494 e . - -
          2.68618  4.42225  2.77519  2.73123  3.46354  2.40513  3.72494  3.29354  2.67741  2.69355  4.24690  2.90347  2.73739  3.18146  2.89801  2.37887  2.77519  2.98518  4.58477  3.61503
          0.01725  4.46431  5.18665  0.61958  0.77255  0.48576  0.95510
    528   2.55405  5.12024  2.69516  2.15031  4.17117  3.15471  3.43525  3.46043  2.26882  3.23822  4.02670  2.78607  3.41605  2.61263  2.68782  2.37871  2.80575  3.21997  5.57030  4.05776   1495 e . - -
          2.68618  4.42225  2.77519  2.73123  3.46354  2.40513  3.72494  3.29354  2.67741  2.69355  4.24690  2.90347  2.73739  3.18146  2.89801  2.37887  2.77519  2.98518  4.58477  3.61503
          0.01764  4.44249  5.16484  0.61958  0.77255  0.48576  0.95510
    529   2.47235  4.75610  2.58017  2.21073  4.27408  3.03214  3.44907  3.23522  2.27000  3.32803  3.91966  2.89478  3.31666  2.65084  2.67721  2.58420  2.83465  3.33103  5.28898  3.75435   1496 e . - -
          2.68618  4.42225  2.77519  2.73123  3.46354  2.40513  3.72494  3.29354  2.67741  2.69355  4.24690  2.90347  2.73739  3.18146  2.89801  2.37887  2.77519  2.98518  4.58477  3.61503
          0.01802  4.42108  5.14343  0.61958  0.77255  0.48576  0.95510
    530   2.40677  4.86161  2.79410  2.13853  3.96737  3.07584  3.37737  3.66688  2.36458  3.20403  4.05600  2.82272  3.52901  2.68657  2.73732  2.42522  2.68726  3.26364  5.29453  3.68657   1497 e . - -
          2.68618  4.42225  2.77519  2.73123  3.46354  2.40513  3.72494  3.29354  2.67741  2.69355  4.24690  2.90347  2.73739  3.18146  2.89801  2.37887  2.77519  2.98518  4.58477  3.61503
          0.01819  4.41155  5.13390  0.61958  0.77255  0.48576  0.95510
    531   2.59557  4.87148  2.78157  2.18464  3.67817  3.13783  3.30322  3.66870  2.30099  3.16261  4.02757  2.73353  3.58745  2.62472  2.63738  2.48245  2.81689  3.23028  4.91573  3.68130   1498 e . - -
          2.68618  4.42225  2.77519  2.73123  3.46354  2.40513  3.72494  3.29354  2.67741  2.69355  4.24690  2.90347  2.73739  3.18146  2.89801  2.37887  2.77519  2.98518  4.58477  3.61503
          0.01841  4.39983  5.12218  0.61958  0.77255  0.48576  0.95510
    532   2.52219  5.10271  2.50354  2.22134  4.19198  3.02962  3.41248  3.85747  2.25138  3.14117  3.87229  2.83464  3.33474  2.58418  2.63365  2.56410  2.84869  3.33763  4.94349  4.05399   1499 e . - -
          2.68618  4.42225  2.77519  2.73123  3.46354  2.40513  3.72494  3.29354  2.67741  2.69355  4.24690  2.90347  2.73739  3.18146  2.89801  2.37887  2.77519  2.98518  4.58477  3.61503
          0.01873  4.38263  5.10498  0.61958  0.77255  0.48576  0.95510
    533   2.53818  4.47657  2.73356  2.23239  4.32295  2.92042  3.37896  3.52084  2.32574  3.13555  3.99597  2.84153  3.68760  2.66574  2.56574  2.53618  2.75156  3.07209  5.49809  3.73980   1500 e . - -
          2.68618  4.42225  2.77519  2.73123  3.46354  2.40513  3.72494  3.29354  2.67741  2.69355  4.24690  2.90347  2.73739  3.18146  2.89801  2.37887  2.77519  2.98518  4.58477  3.61503
          0.01882  4.37784  5.10019  0.61958  0.77255  0.48576  0.95510
    534   2.47644  4.66602  2.72012  2.29150  4.30380  3.06212  3.42153  3.45344  2.29107  3.14636  3.87762  2.65598  3.73847  2.60755  2.64110  2.45964  2.78334  3.18614  5.29711  4.04879   1501 k . - -
          2.68618  4.42225  2.77519  2.73123  3.46354  2.40513  3.72494  3.29354  2.67741  2.69355  4.24690  2.90347  2.73739  3.18146  2.89801  2.37887  2.77519  2.98518  4.58477  3.61503
          0.01890  4.37388  5.09623  0.61958  0.77255  0.48576  0.95510
    535   2.51076  4.48664  2.67421  2.30687  3.48530  3.04373  3.50000  3.54280  2.31657  2.95995  3.82649  2.82078  3.63218  2.66194  2.72156  2.59607  2.74231  3.14050  5.43800  3.85596   1502 e . - -
          2.68618  4.42225  2.77519  2.73123  3.46354  2.40513  3.72494  3.29354  2.67741  2.69355  4.24690  2.90347  2.73739  3.18146  2.89801  2.37887  2.77519  2.98518  4.58477  3.61503
          0.01910  4.36332  5.08566  0.61958  0.77255  0.48576  0.95510
    536   2.42836  5.08556  2.64585  2.18531  4.11512  3.13559  3.39411  3.86606  2.33633  3.09455  4.13425  2.78680  3.36580  2.61576  2.62341  2.47791  2.70115  3.43052  5.53655  3.87441   1503 e . - -
          2.68618  4.42225  2.77519  2.73123  3.46354  2.40513  3.72494  3.29354  2.67741  2.69355  4.24690  2.90347  2.73739  3.18146  2.89801  2.37887  2.77519  2.98518  4.58477  3.61503
          0.01973  4.33112  5.05346  0.61958  0.77255  0.48576  0.95510
    537   2.46184  4.84773  2.77248  2.13956  3.97443  3.02430  3.51999  3.57592  2.34840  3.10842  3.81189  2.82166  3.49712  2.56611  2.61475  2.58682  2.81578  3.32315  5.47463  3.72010   1504 e . - -
          2.68618  4.42225  2.77519  2.73123  3.46354  2.40513  3.72494  3.29354  2.67741  2.69355  4.24690  2.90347  2.73739  3.18146  2.89801  2.37887  2.77519  2.98518  4.58477  3.61503
          0.02042  4.29740  5.01975  0.61958  0.77255  0.48576  0.95510
    538   2.49189  5.00067  2.59722  2.23206  3.87521  3.06740  3.58595  3.74093  2.36417  3.19082  4.05604  2.63485  3.61402  2.65081  2.71759  2.43996  2.77793  3.12822  5.05101  3.78641   1505 e . - -
          2.68618  4.42225  2.77519  2.73123  3.46354  2.40513  3.72494  3.29354  2.67741  2.69355  4.24690  2.90347  2.73739  3.18146  2.89801  2.37887  2.77519  2.98518  4.58477  3.61503
          0.02109  4.26541  4.98775  0.61958  0.77255  0.48576  0.95510
    539   2.52953  4.65679  2.60014  2.25804  3.88132  3.16569  3.32245  3.50541  2.34648  2.99993  3.87478  2.81103  3.61106  2.64075  2.85087  2.46934  2.82111  3.15747  4.63499  3.72398   1506 e . - -
          2.68618  4.42225  2.77519  2.73123  3.46354  2.40513  3.72494  3.29354  2.67741  2.69355  4.24690  2.90347  2.73739  3.18146  2.89801  2.37887  2.77519  2.98518  4.58477  3.61503
          0.02142  4.24978  4.97213  0.61958  0.77255  0.48576  0.95510
    540   2.49667  4.10876  2.64414  2.25919  3.62118  3.05794  3.45163  3.50767  2.44368  2.88973  3.87526  2.91377  3.68992  2.74950  2.78399  2.48816  2.75650  3.10524  5.34114  3.65127   1507 e . - -
          2.68618  4.42225  2.77519  2.73123  3.46354  2.40513  3.72494  3.29354  2.67741  2.69355  4.24690  2.90347  2.73739  3.18146  2.89801  2.37887  2.77519  2.98518  4.58477  3.61503
          0.02180  4.23271  4.95505  0.61958  0.77255  0.48576  0.95510
    541   2.53711  4.25684  2.67237  2.18974  4.15968  3.17733  3.33483  3.59016  2.41552  2.83591  3.85774  2.93174  3.57303  2.57588  2.82062  2.45994  2.84273  3.11131  4.88717  3.76116   1508 e . - -
          2.68618  4.42225  2.77519  2.73123  3.46354  2.40513  3.72494  3.29354  2.67741  2.69355  4.24690  2.90347  2.73739  3.18146  2.89801  2.37887  2.77519  2.98518  4.58477  3.61503
          0.02180  4.23271  4.95505  0.61958  0.77255  0.48576  0.95510
    542   2.52611  4.91303  2.74164  2.24823  4.03644  3.13438  3.30796  3.58591  2.40396  3.05145  3.67424  2.77389  3.75789  2.58176  2.78253  2.44018  2.73511  3.11773  4.64884  3.68945   1509 e . - -
          2.68618  4.42225  2.77519  2.73123  3.46354  2.40513  3.72494  3.29354  2.67741  2.69355  4.24690  2.90347  2.73739  3.18146  2.89801  2.37887  2.77519  2.98518  4.58477  3.61503
          0.02209  4.21954  4.94188  0.61958  0.77255  0.48576  0.95510
    543   2.58655  4.42003  2.61637  2.25681  4.16405  2.97651  3.45660  3.54125  2.35487  3.14526  3.85028  2.88879  3.14103  2.68315  2.68381  2.48410  2.76753  3.13436  5.41163  3.96694   1510 e . - -
          2.68618  4.42225  2.77519  2.73123  3.46354  2.40513  3.72494  3.29354  2.67741  2.69355  4.24690  2.90347  2.73739  3.18146  2.89801  2.37887  2.77519  2.98518  4.58477  3.61503
          0.02318  4.17201  4.89435  0.61958  0.77255  0.48576  0.95510
    544   2.58736  4.64934  2.49396  2.24456  4.00521  3.19932  3.47612  3.54069  2.36034  3.19435  3.91050  2.82356  3.07462  2.67554  2.78902  2.47479  2.71958  3.27409  5.22213  3.77090   1511 e . - -
          2.68618  4.42225  2.77519  2.73123  3.46354  2.40513  3.72494  3.29354  2.67741  2.69355  4.24690  2.90347  2.73739  3.18146  2.89801  2.37887  2.77519  2.98518  4.58477  3.61503
          0.02334  4.16502  4.88736  0.61958  0.77255  0.48576  0.95510
    545   2.58233  4.87347  2.64915  2.22615  4.29028  2.95919  3.59117  3.74380  2.19155  3.13556  3.95041  2.83311  3.36045  2.63408  2.74757  2.44760  2.75324  3.22112  5.45506  3.77144   1512 k . - -
          2.68618  4.42225  2.77519  2.73123  3.46354  2.40513  3.72494  3.29354  2.67741  2.69355  4.24690  2.90347  2.73739  3.18146  2.89801  2.37887  2.77519  2.98518  4.58477  3.61503
          0.02358  4.15483  4.87717  0.61958  0.77255  0.48576  0.95510
    546   2.51690  4.40045  2.72892  2.22674  4.06295  3.09049  3.54978  3.54682  2.37535  2.87640  3.69566  2.87654  3.61692  2.62031  2.78897  2.46018  2.76108  2.99943  5.23994  4.00324   1513 e . - -
          2.68618  4.42225  2.77519  2.73123  3.46354  2.40513  3.72494  3.29354  2.67741  2.69355  4.24690  2.90347  2.73739  3.18146  2.89801  2.37887  2.77519  2.98518  4.58477  3.61503
          0.02372  4.14921  4.87156  0.61958  0.77255  0.48576  0.95510
    547   2.51796  4.07184  2.99642  2.37524  3.32498  2.99859  3.63303  3.19793  2.48635  2.92029  3.51486  2.93211  3.60354  2.64169  2.79520  2.52394  2.72693  2.93323  5.20119  3.80662   1514 e . - -
          2.68618  4.42225  2.77519  2.73123  3.46354  2.40513  3.72494  3.29354  2.67741  2.69355  4.24690  2.90347  2.73739  3.18146  2.89801  2.37887  2.77519  2.98518  4.58477  3.61503
          0.02396  4.13897  4.86132  0.61958  0.77255  0.48576  0.95510
    548   2.44184  4.29245  2.81730  2.27841  4.01878  3.12812  3.45556  3.48894  2.33753  2.83200  3.77781  2.94063  3.57610  2.63748  2.80811  2.47342  2.68887  3.06698  5.33031  3.98628   1515 e . - -
          2.68618  4.42225  2.77519  2.73123  3.46354  2.40513  3.72494  3.29354  2.67741  2.69355  4.24690  2.90347  2.73739  3.18146  2.89801  2.37887  2.77519  2.98518  4.58477  3.61503
          0.02405  4.13530  4.85764  0.61958  0.77255  0.48576  0.95510
    549   2.47636  4.24050  3.00943  2.40481  3.73740  3.05987  3.48711  3.27670  2.48260  2.75936  3.72171  2.97363  3.48786  2.62688  2.74522  2.48662  2.74515  2.87537  5.21445  3.71468   1516 e . - -
          2.68618  4.42225  2.77519  2.73123  3.46354  2.40513  3.72494  3.29354  2.67741  2.69355  4.24690  2.90347  2.73739  3.18146  2.89801  2.37887  2.77519  2.98518  4.58477  3.61503
          0.02453  4.11598  4.83833  0.61958  0.77255  0.48576  0.95510
    550   2.51173  4.37721  2.85646  2.19884  3.92667  3.07035  3.28108  3.48514  2.35277  3.09309  3.80980  2.85442  3.48797  2.59087  2.71357  2.57446  2.81701  3.06030  5.15819  3.77550   1517 e . - -
          2.68618  4.42225  2.77519  2.73123  3.46354  2.40513  3.72494  3.29354  2.67741  2.69355  4.24690  2.90347  2.73739  3.18146  2.89801  2.37887  2.77519  2.98518  4.58477  3.61503
          0.02525  4.08755  4.80990  0.61958  0.77255  0.48576  0.95510
    551   2.49751  4.16482  2.87994  2.41827  3.86610  3.01464  3.43011  3.22265  2.29895  2.89462  3.81185  2.93718  3.65284  2.60112  2.81461  2.52770  2.75962  3.03950  5.24805  3.58958   1518 k . - -
          2.68618  4.42225  2.77519  2.73123  3.46354  2.40513  3.72494  3.29354  2.67741  2.69355  4.24690  2.90347  2.73739  3.18146  2.89801  2.37887  2.77519  2.98518  4.58477  3.61503
          0.02608  4.05554  4.77789  0.61958  0.77255  0.48576  0.95510
    552   2.46433  4.50067  2.85635  2.43306  3.92449  3.03963  3.54098  3.20091  2.44524  2.76837  3.64383  2.90455  3.57978  2.58837  2.83752  2.51562  2.70662  2.88126  5.21987  3.90033   1519 e . - -
          2.68618  4.42225  2.77519  2.73123  3.46354  2.40513  3.72494  3.29354  2.67741  2.69355  4.24690  2.90347  2.73739  3.18146  2.89801  2.37887  2.77519  2.98518  4.58477  3.61503
          0.02670  4.03220  4.75455  0.61958  0.77255  0.48576  0.95510
    553   2.50677  4.05041  2.75828  2.47668  3.83802  3.08245  3.57897  3.17261  2.41196  2.70704  3.57584  2.86845  3.73196  2.63208  2.89236  2.56823  2.74704  2.90440  5.17953  3.78202   1520 k . - -
          2.68618  4.42225  2.77519  2.73123  3.46354  2.40513  3.72494  3.29354  2.67741  2.69355  4.24690  2.90347  2.73739  3.18146  2.89801  2.37887  2.77519  2.98518  4.58477  3.61503
          0.02745  4.00476  4.72710  0.61958  0.77255  0.48576  0.95510
    554   2.47530  3.96096  2.96493  2.50654  3.71246  3.05505  3.65154  3.05834  2.46769  2.68760  3.60394  2.98298  3.37457  2.68895  2.94877  2.58072  2.74306  2.77691  5.10234  3.66624   1521 k . - -
          2.68618  4.42225  2.77519  2.73123  3.46354  2.40513  3.72494  3.29354  2.67741  2.69355  4.24690  2.90347  2.73739  3.18146  2.89801  2.37887  2.77519  2.98518  4.58477  3.61503
          0.02835  3.97305  4.69540  0.61958  0.77255  0.48576  0.95510
    555   2.42724  4.05145  3.00956  2.30455  3.75055  3.24572  3.60447  3.13999  2.51240  2.65106  3.59909  3.00074  3.81785  2.77957  2.86245  2.48332  2.76401  2.76890  4.51945  3.80637   1522 e . - -
          2.68618  4.42225  2.77519  2.73123  3.46354  2.40513  3.72494  3.29354  2.67741  2.69355  4.24690  2.90347  2.73739  3.18146  2.89801  2.37887  2.77519  2.98518  4.58477  3.61503
          0.02863  3.96343  4.68578  0.61958  0.77255  0.48576  0.95510
    556   2.48894  4.22028  2.93384  2.46808  3.71638  3.11378  3.43872  3.12695  2.49327  2.74940  3.63485  2.98072  3.80834  2.76801  2.74028  2.55644  2.75104  2.61313  5.10902  3.66542   1523 e . - -
          2.68618  4.42225  2.77519  2.73123  3.46354  2.40513  3.72494  3.29354  2.67741  2.69355  4.24690  2.90347  2.73739  3.18146  2.89801  2.37887  2.77519  2.98518  4.58477  3.61503
          0.02934  3.93924  4.66159  0.61958  0.77255  0.48576  0.95510
    557   2.37533  4.47774  2.95796  2.34969  3.51275  3.32410  3.58160  3.26607  2.31602  2.89772  3.63300  2.92942  3.53433  2.64706  2.83974  2.56556  2.77793  2.83769  5.17139  3.85899   1524 k . - -
          2.68618  4.42225  2.77519  2.73123  3.46354  2.40513  3.72494  3.29354  2.67741  2.69355  4.24690  2.90347  2.73739  3.18146  2.89801  2.37887  2.77519  2.98518  4.58477  3.61503
          0.03007  3.91511  4.63746  0.61958  0.77255  0.48576  0.95510
    558   2.51281  4.08101  3.10381  2.40709  3.52371  3.38398  3.60648  3.08269  2.46596  2.64954  3.60089  2.95395  3.80924  2.79598  2.76886  2.48576  2.66969  2.73719  5.05485  3.64709   1525 e . - -
          2.68618  4.42225  2.77519  2.73123  3.46354  2.40513  3.72494  3.29354  2.67741  2.69355  4.24690  2.90347  2.73739  3.18146  2.89801  2.37887  2.77519  2.98518  4.58477  3.61503
          0.03111  3.88149  4.60384  0.61958  0.77255  0.48576  0.95510
    559   2.41484  4.43964  3.00151  2.36121  3.77479  3.15518  3.55593  3.06969  2.45726  2.81694  3.66286  2.88113  3.78711  2.77818  2.90772  2.54334  2.66364  2.64152  5.11014  3.81438   1526 e . - -
          2.68618  4.42225  2.77519  2.73123  3.46354  2.40513  3.72494  3.29354  2.67741  2.69355  4.24690  2.90347  2.73739  3.18146  2.89801  2.37887  2.77519  2.98518  4.58477  3.61503
          0.03222  3.84695  4.56930  0.61958  0.77255  0.48576  0.95510
    560   2.54777  4.80687  2.67422  2.22301  4.05995  3.12015  3.37603  3.13343  2.34407  3.04205  3.87884  2.86812  3.75637  2.60014  2.62394  2.55390  2.79745  3.14857  5.29577  3.95259   1527 e . - -
          2.68618  4.42225  2.77519  2.73123  3.46354  2.40513  3.72494  3.29354  2.67741  2.69355  4.24690  2.90347  2.73739  3.18146  2.89801  2.37887  2.77519  2.98518  4.58477  3.61503
          0.03253  3.83770  4.56005  0.61958  0.77255  0.48576  0.95510
    561   2.54408  4.72795  2.75952  2.20562  3.73022  3.20422  3.52792  3.37691  2.38343  2.98525  3.80495  2.88476  3.66844  2.59313  2.81563  2.45490  2.77755  2.96848  5.23312  3.68210   1528 e . - -
          2.68618  4.42225  2.77519  2.73123  3.46354  2.40513  3.72494  3.29354  2.67741  2.69355  4.24690  2.90347  2.73739  3.18146  2.89801  2.37887  2.77519  2.98518  4.58477  3.61503
          0.03353  3.80775  4.53010  0.61958  0.77255  0.48576  0.95510
    562   2.52253  4.06539  2.90702  2.44038  3.74557  3.25038  3.50455  3.04645  2.46382  2.78916  3.63628  2.97886  3.78184  2.76875  2.78155  2.48548  2.58555  2.85744  5.08447  3.59876   1529 e . - -
          2.68618  4.42225  2.77519  2.73123  3.46354  2.40513  3.72494  3.29354  2.67741  2.69355  4.24690  2.90347  2.73739  3.18146  2.89801  2.37887  2.77519  2.98518  4.58477  3.61503
          0.03376  3.80119  4.52354  0.61958  0.77255  0.48576  0.95510
    563   2.50931  4.44683  2.65697  2.40360  3.80093  3.24932  3.58715  3.26123  2.41215  2.82034  3.53510  2.83620  3.51454  2.75895  2.81839  2.50858  2.73877  2.96029  5.16131  3.65608   1530 e . - -
          2.68618  4.42225  2.77519  2.73123  3.46354  2.40513  3.72494  3.29354  2.67741  2.69355  4.24690  2.90347  2.73739  3.18146  2.89801  2.37887  2.77519  2.98518  4.58477  3.61503
          0.03376  3.80119  4.52354  0.61958  0.77255  0.48576  0.95510
    564   2.46664  4.27640  2.90021  2.27213  3.82500  3.33312  3.19087  3.22562  2.41503  2.75758  3.69829  2.93909  3.53335  2.75179  2.85290  2.57681  2.75903  2.88365  5.02942  3.82867   1531 e . - -
          2.68618  4.42225  2.77519  2.73123  3.46354  2.40513  3.72494  3.29354  2.67741  2.69355  4.24690  2.90347  2.73739  3.18146  2.89801  2.37887  2.77519  2.98518  4.58477  3.61503
          0.03449  3.77998  4.50233  0.61958  0.77255  0.48576  0.95510
    565   2.50085  4.02738  3.18452  2.67973  3.20872  3.32159  3.69946  2.80243  2.67199  2.44551  3.07970  3.14881  3.83481  2.95004  2.92193  2.62427  2.67595  2.52564  4.86675  3.61947   1532 l . - -
          2.68618  4.42225  2.77519  2.73123  3.46354  2.40513  3.72494  3.29354  2.67741  2.69355  4.24690  2.90347  2.73739  3.18146  2.89801  2.37887  2.77519  2.98518  4.58477  3.61503
          0.03499  3.76585  4.48819  0.61958  0.77255  0.48576  0.95510
    566   2.52120  4.22743  2.74135  2.34304  3.73755  3.36305  3.61083  2.92167  2.44935  2.68307  3.63132  2.97082  3.77786  2.78775  2.89330  2.61153  2.68986  2.83281  5.08103  3.62797   1533 e . - -
          2.68618  4.42225  2.77519  2.73123  3.46354  2.40513  3.72494  3.29354  2.67741  2.69355  4.24690  2.90347  2.73739  3.18146  2.89801  2.37887  2.77519  2.98518  4.58477  3.61503
          0.03538  3.75496  4.47731  0.61958  0.77255  0.48576  0.95510
    567   2.41719  4.70980  2.80228  2.20464  3.92045  3.30572  3.59283  3.41191  2.34689  3.00570  3.86047  2.71165  3.75695  2.76194  2.52294  2.46604  2.82072  3.09127  5.26078  3.94593   1534 e . - -
          2.68618  4.42225  2.77519  2.73123  3.46354  2.40513  3.72494  3.29354  2.67741  2.69355  4.24690  2.90347  2.73739  3.18146  2.89801  2.37887  2.77519  2.98518  4.58477  3.61503
          0.03614  3.73411  4.45646  0.61958  0.77255  0.48576  0.95510
    568   2.52556  4.46355  3.10157  2.51196  3.45531  3.18915  3.62727  2.79030  2.37370  2.69530  3.55987  3.02522  3.71037  2.78063  2.75426  2.64465  2.68860  2.76366  5.00858  3.68555   1535 k . - -
          2.68618  4.42225  2.77519  2.73123  3.46354  2.40513  3.72494  3.29354  2.67741  2.69355  4.24690  2.90347  2.73739  3.18146  2.89801  2.37887  2.77519  2.98518  4.58477  3.61503
          0.03614  3.73411  4.45646  0.61958  0.77255  0.48576  0.95510
    569   2.44652  4.47222  3.05194  2.32096  3.37692  3.37389  3.63784  2.98213  2.48001  2.71481  3.59338  2.98097  3.78846  2.85766  2.75234  2.63516  2.66770  2.68473  5.04262  3.75930   1536 e . - -
          2.68618  4.42225  2.77519  2.73123  3.46354  2.40513  3.72494  3.29354  2.67741  2.69355  4.24690  2.90347  2.73739  3.18146  2.89801  2.37887  2.77519  2.98518  4.58477  3.61503
          0.03743  3.69988  4.42223  0.61958  0.77255  0.48576  0.95510
    570   2.50104  4.27486  3.29003  2.68203  3.20542  3.30848  3.64382  2.66527  2.63636  2.33403  3.38074  3.15664  3.65629  2.99909  2.96156  2.68559  2.73655  2.46875  4.84550  3.59288   1537 l . - -
          2.68618  4.42225  2.77519  2.73123  3.46354  2.40513  3.72494  3.29354  2.67741  2.69355  4.24690  2.90347  2.73739  3.18146  2.89801  2.37887  2.77519  2.98518  4.58477  3.61503
          0.03743  3.69988  4.42223  0.61958  0.77255  0.48576  0.95510
    571   2.55850  4.64670  2.81661  2.29967  3.88892  3.34220  3.58412  3.23653  2.33482  2.88739  3.75773  2.78445  3.76447  2.76339  2.55758  2.58428  2.79611  2.72414  5.17414  3.87090   1538 e . - -
          2.68618  4.42225  2.77519  2.73123  3.46354  2.40513  3.72494  3.29354  2.67741  2.69355  4.24690  2.90347  2.73739  3.18146  2.89801  2.37887  2.77519  2.98518  4.58477  3.61503
          0.03743  3.69988  4.42223  0.61958  0.77255  0.48576  0.95510
    572   2.54124  4.34653  2.57152  2.28654  3.98290  3.32664  3.50400  3.40009  2.32946  2.97376  3.75543  2.80267  3.70751  2.61109  2.63811  2.57157  2.77566  3.07733  5.23649  3.90505   1539 e . - -
          2.68618  4.42225  2.77519  2.73123  3.46354  2.40513  3.72494  3.29354  2.67741  2.69355  4.24690  2.90347  2.73739  3.18146  2.89801  2.37887  2.77519  2.98518  4.58477  3.61503
          0.03743  3.69988  4.42223  0.61958  0.77255  0.48576  0.95510
    573   2.44198  4.32822  3.21656  2.62206  3.05370  3.40968  3.66395  2.85366  2.60553  2.54489  3.43108  3.01089  3.82192  2.85072  2.94948  2.68037  2.64311  2.61482  4.70343  3.33395   1540 a . - -
          2.68618  4.42225  2.77519  2.73123  3.46354  2.40513  3.72494  3.29354  2.67741  2.69355  4.24690  2.90347  2.73739  3.18146  2.89801  2.37887  2.77519  2.98518  4.58477  3.61503
          0.03743  3.69988  4.42223  0.61958  0.77255  0.48576  0.95510
    574   2.34656  4.67908  2.28518  2.22800  3.98717  2.70131  3.65196  3.50830  2.55452  3.13912  3.97954  2.79277  3.70020  2.83493  3.02657  2.44547  2.82410  3.15158  5.38655  4.03817   1541 e . - -
          2.68618  4.42225  2.77519  2.73123  3.46354  2.40513  3.72494  3.29354  2.67741  2.69355  4.24690  2.90347  2.73739  3.18146  2.89801  2.37887  2.77519  2.98518  4.58477  3.61503
          0.03771  3.69248  4.41483  0.61958  0.77255  0.48576  0.95510
    575   2.52943  4.50575  3.01344  2.40144  3.60634  3.37328  3.59797  3.08734  2.35496  2.73163  3.60832  2.97966  3.29763  2.81571  2.80943  2.56386  2.76352  2.81828  4.83165  3.43077   1542 k . - -
          2.68618  4.42225  2.77519  2.73123  3.46354  2.40513  3.72494  3.29354  2.67741  2.69355  4.24690  2.90347  2.73739  3.18146  2.89801  2.37887  2.77519  2.98518  4.58477  3.61503
          0.03925  3.65328  4.37562  0.61958  0.77255  0.48576  0.95510
    576   2.45241  4.65436  2.73706  2.29796  3.83824  3.30454  3.39225  3.29171  2.37229  2.92198  3.77959  2.61061  3.71978  2.78906  2.78630  2.61706  2.82856  2.99890  5.15196  3.45552   1543 e . - -
          2.68618  4.42225  2.77519  2.73123  3.46354  2.40513  3.72494  3.29354  2.67741  2.69355  4.24690  2.90347  2.73739  3.18146  2.89801  2.37887  2.77519  2.98518  4.58477  3.61503
          0.03925  3.65328  4.37562  0.61958  0.77255  0.48576  0.95510
    577   2.49947  3.94079  3.05590  2.54459  3.65943  3.33703  3.39818  3.09102  2.43593  2.74858  3.61483  2.95642  3.29208  2.60943  2.80923  2.61217  2.75181  2.78833  5.01625  3.65477   1544 k . - -
          2.68618  4.42225  2.77519  2.73123  3.46354  2.40513  3.72494  3.29354  2.67741  2.69355  4.24690  2.90347  2.73739  3.18146  2.89801  2.37887  2.77519  2.98518  4.58477  3.61503
          0.03925  3.65328  4.37562  0.61958  0.77255  0.48576  0.95510
    578   2.56194  4.58636  2.87827  2.27474  3.76927  3.34040  3.59267  3.15374  2.38133  2.71076  3.70385  2.81043  3.73329  2.76962  2.73922  2.51997  2.80127  2.91211  5.09502  3.56609   1545 e . - -
          2.68618  4.42225  2.77519  2.73123  3.46354  2.40513  3.72494  3.29354  2.67741  2.69355  4.24690  2.90347  2.73739  3.18146  2.89801  2.37887  2.77519  2.98518  4.58477  3.61503
          0.03925  3.65328  4.37562  0.61958  0.77255  0.48576  0.95510
    579   2.49563  4.40810  3.12037  2.58137  3.37703  3.34967  3.63402  2.97754  2.47672  2.66033  3.54583  3.04872  3.79306  2.88611  2.60219  2.54408  2.65988  2.72178  4.93973  3.35414   1546 k . - -
          2.68618  4.42225  2.77519  2.73123  3.46354  2.40513  3.72494  3.29354  2.67741  2.69355  4.24690  2.90347  2.73739  3.18146  2.89801  2.37887  2.77519  2.98518  4.58477  3.61503
          0.03953  3.64620  4.36855  0.61958  0.77255  0.48576  0.95510
    580   2.51659  4.37877  2.92001  2.54548  3.20723  3.40281  3.63002  2.90200  2.58626  2.59766  3.48887  3.06199  3.80654  2.92341  2.97375  2.54433  2.75510  2.67184  3.79046  3.46810   1547 a . - -
          2.68618  4.42225  2.77519  2.73123  3.46354  2.40513  3.72494  3.29354  2.67741  2.69355  4.24690  2.90347  2.73739  3.18146  2.89801  2.37887  2.77519  2.98518  4.58477  3.61503
          0.03953  3.64620  4.36855  0.61958  0.77255  0.48576  0.95510
    581   2.53008  4.56718  2.76226  2.36244  3.48271  3.29790  3.59295  3.15916  2.41438  2.81769  3.67885  2.92887  3.75904  2.77832  2.60269  2.60884  2.77100  2.77181  5.09659  3.78652   1548 e . - -
          2.68618  4.42225  2.77519  2.73123  3.46354  2.40513  3.72494  3.29354  2.67741  2.69355  4.24690  2.90347  2.73739  3.18146  2.89801  2.37887  2.77519  2.98518  4.58477  3.61503
          0.03953  3.64620  4.36855  0.61958  0.77255  0.48576  0.95510
    582   2.37241  4.37229  3.18026  2.65886  3.43996  3.38469  3.15991  2.95817  2.49818  2.62781  3.51965  3.08515  3.76581  2.91990  2.80830  2.64539  2.64250  2.70673  4.08136  3.53280   1549 a . - -
          2.68618  4.42225  2.77519  2.73123  3.46354  2.40513  3.72494  3.29354  2.67741  2.69355  4.24690  2.90347  2.73739  3.18146  2.89801  2.37887  2.77519  2.98518  4.58477  3.61503
          0.03953  3.64620  4.36855  0.61958  0.77255  0.48576  0.95510
    583   2.53705  4.44804  2.93279  2.57229  3.42811  2.79023  3.64245  3.11346  2.54680  2.76280  3.67372  3.01131  3.68840  2.81233  2.89851  2.65573  2.81729  2.84346  4.87096  2.76529   1550 a . - -
          2.68618  4.42225  2.77519  2.73123  3.46354  2.40513  3.72494  3.29354  2.67741  2.69355  4.24690  2.90347  2.73739  3.18146  2.89801  2.37887  2.77519  2.98518  4.58477  3.61503
          0.03953  3.64620  4.36855  0.61958  0.77255  0.48576  0.95510
    584   2.51086  4.39568  3.00287  2.65955  2.73569  3.19978  3.67071  3.03579  2.68793  2.73967  3.69203  2.39873  3.79099  3.03861  3.04495  2.62728  2.82186  2.77188  4.74219  3.26345   1551 n . - -
          2.68618  4.42225  2.77519  2.73123  3.46354  2.40513  3.72494  3.29354  2.67741  2.69355  4.24690  2.90347  2.73739  3.18146  2.89801  2.37887  2.77519  2.98518  4.58477  3.61503
          0.03953  3.64620  4.36855  0.61958  0.77255  0.48576  0.95510
    585   2.47244  4.36569  3.06857  2.63256  3.54234  2.62566  3.65584  3.06959  2.40125  2.73695  3.63136  3.04398  3.70496  2.92871  2.81311  2.58382  2.76113  2.79023  4.12092  3.61225   1552 k . - -
          2.68618  4.42225  2.77519  2.73123  3.46354  2.40513  3.72494  3.29354  2.67741  2.69355  4.24690  2.90347  2.73739  3.18146  2.89801  2.37887  2.77519  2.98518  4.58477  3.61503
          0.04118  3.60611  4.32846  0.61958  0.77255  0.48576  0.95510
    586   2.54195  4.40476  3.15231  2.42025  3.16387  3.36554  3.61181  2.93594  2.49313  2.59388  3.50257  3.06981  3.81423  2.89991  2.73140  2.68332  2.77592  2.69744  4.20429  3.45940   1553 e . - -
          2.68618  4.42225  2.77519  2.73123  3.46354  2.40513  3.72494  3.29354  2.67741  2.69355  4.24690  2.90347  2.73739  3.18146  2.89801  2.37887  2.77519  2.98518  4.58477  3.61503
          0.04118  3.60611  4.32846  0.61958  0.77255  0.48576  0.95510
    587   2.31190  4.46360  2.99949  2.47518  3.74367  3.30995  3.66400  2.99203  2.37625  2.57323  3.66528  3.02204  3.78679  2.88787  2.61598  2.66249  2.81116  2.70580  5.10213  3.83089   1554 a . - -
          2.68618  4.42225  2.77519  2.73123  3.46354  2.40513  3.72494  3.29354  2.67741  2.69355  4.24690  2.90347  2.73739  3.18146  2.89801  2.37887  2.77519  2.98518  4.58477  3.61503
          0.04118  3.60611  4.32846  0.61958  0.77255  0.48576  0.95510
    588   2.45862  4.41576  3.16891  2.66927  3.36484  3.41377  3.63650  2.91148  2.46240  2.46705  3.52330  3.10485  3.83816  2.89841  2.64990  2.72469  2.82137  2.68958  4.81917  2.99552   1555 a . - -
          2.68618  4.42225  2.77519  2.73123  3.46354  2.40513  3.72494  3.29354  2.67741  2.69355  4.24690  2.90347  2.73739  3.18146  2.89801  2.37887  2.77519  2.98518  4.58477  3.61503
          0.04118  3.60611  4.32846  0.61958  0.77255  0.48576  0.95510
    589   2.51352  4.31810  3.03787  2.36849  3.42759  3.36000  3.56444  3.00188  2.44389  2.68497  3.57516  3.00891  3.77845  2.84897  2.69274  2.63232  2.75815  2.64633  4.98769  3.68834   1556 e . - -
          2.68618  4.42225  2.77519  2.73123  3.46354  2.40513  3.72494  3.29354  2.67741  2.69355  4.24690  2.90347  2.73739  3.18146  2.89801  2.37887  2.77519  2.98518  4.58477  3.61503
          0.04118  3.60611  4.32846  0.61958  0.77255  0.48576  0.95510
    590   2.44844  4.60686  2.42896  2.28093  3.45475  3.25199  3.61661  3.19247  2.50759  2.86321  3.76350  2.85320  3.73729  2.79217  2.94747  2.58417  2.80750  2.90863  5.16284  3.81876   1557 e . - -
          2.68618  4.42225  2.77519  2.73123  3.46354  2.40513  3.72494  3.29354  2.67741  2.69355  4.24690  2.90347  2.73739  3.18146  2.89801  2.37887  2.77519  2.98518  4.58477  3.61503
          0.04118  3.60611  4.32846  0.61958  0.77255  0.48576  0.95510
    591   2.64314  4.89977  2.09504  2.05761  4.19451  3.14922  3.59617  3.62924  2.47980  3.19804  4.08658  2.68451  3.70373  2.60328  2.94709  2.49398  2.87507  3.28505  5.45079  4.06693   1558 e . - -
          2.68618  4.42225  2.77519  2.73123  3.46354  2.40513  3.72494  3.29354  2.67741  2.69355  4.24690  2.90347  2.73739  3.18146  2.89801  2.37887  2.77519  2.98518  4.58477  3.61503
          0.04118  3.60611  4.32846  0.61958  0.77255  0.48576  0.95510
    592   2.66325  4.91148  2.18685  1.85598  4.20052  3.13440  3.60366  3.63741  2.48529  3.19667  4.12519  2.53198  3.64968  2.78925  2.94036  2.64267  2.94604  3.29542  5.45949  4.06936   1559 e . - -
          2.68618  4.42225  2.77519  2.73123  3.46354  2.40513  3.72494  3.29354  2.67741  2.69355  4.24690  2.90347  2.73739  3.18146  2.89801  2.37887  2.77519  2.98518  4.58477  3.61503
          0.04151  3.59834  4.32069  0.61958  0.77255  0.48576  0.95510
    593   2.57413  4.37290  3.29240  2.75876  3.26151  3.46255  3.13826  2.64117  2.55444  2.35811  3.21706  3.16883  3.78905  2.98967  2.87389  2.73219  2.81681  2.58329  4.76278  3.39580   1560 l . - -
          2.68618  4.42225  2.77519  2.73123  3.46354  2.40513  3.72494  3.29354  2.67741  2.69355  4.24690  2.90347  2.73739  3.18146  2.89801  2.37887  2.77519  2.98518  4.58477  3.61503
          0.04151  3.59834  4.32069  0.61958  0.77255  0.48576  0.95510
    594   2.45653  4.45606  2.78955  2.48468  3.80794  2.96526  2.95780  3.33204  2.44709  2.97322  3.84640  2.92090  3.69965  2.88731  2.76752  2.40825  2.62646  2.99567  5.14541  3.81093   1561 s . - -
          2.68618  4.42225  2.77519  2.73123  3.46354  2.40513  3.72494  3.29354  2.67741  2.69355  4.24690  2.90347  2.73739  3.18146  2.89801  2.37887  2.77519  2.98518  4.58477  3.61503
          0.04151  3.59834  4.32069  0.61958  0.77255  0.48576  0.95510
    595   2.45781  4.03528  2.85635  2.52235  3.68971  3.28350  3.62603  3.07946  2.38865  2.75562  3.62352  2.97914  3.19016  2.84586  2.85952  2.57088  2.72532  2.79533  4.82939  3.75533   1562 k . - -
          2.68618  4.42225  2.77519  2.73123  3.46354  2.40513  3.72494  3.29354  2.67741  2.69355  4.24690  2.90347  2.73739  3.18146  2.89801  2.37887  2.77519  2.98518  4.58477  3.61503
          0.04151  3.59834  4.32069  0.61958  0.77255  0.48576  0.95510
    596   2.53958  4.56545  2.86538  2.47337  3.95849  3.05105  3.60495  3.37337  2.25342  2.99191  3.86042  2.93310  3.73818  2.65407  2.30705  2.47297  2.82454  3.00729  5.20396  3.92505   1563 k . - -
          2.68618  4.42225  2.77519  2.73123  3.46354  2.40513  3.72494  3.29354  2.67741  2.69355  4.24690  2.90347  2.73739  3.18146  2.89801  2.37887  2.77519  2.98518  4.58477  3.61503
          0.04151  3.59834  4.32069  0.61958  0.77255  0.48576  0.95510
    597   2.35025  4.24823  3.09826  2.69980  3.67625  2.70284  3.75561  2.83988  2.61987  2.76915  3.67713  2.87045  3.69986  3.02023  2.91160  2.51081  2.69710  2.51304  5.07964  3.78905   1564 a . - -
          2.68618  4.42225  2.77519  2.73123  3.46354  2.40513  3.72494  3.29354  2.67741  2.69355  4.24690  2.90347  2.73739  3.18146  2.89801  2.37887  2.77519  2.98518  4.58477  3.61503
          0.04151  3.59834  4.32069  0.61958  0.77255  0.48576  0.95510
    598   2.03611  4.04975  3.10399  2.82499  3.92540  2.41028  3.91894  3.23405  2.85337  3.00982  3.88891  3.06761  3.49382  3.19389  3.16632  2.12448  2.57525  2.60799  5.30469  4.05763   1565 a . - -
          2.68618  4.42225  2.77519  2.73123  3.46354  2.40513  3.72494  3.29354  2.67741  2.69355  4.24690  2.90347  2.73739  3.18146  2.89801  2.37887  2.77519  2.98518  4.58477  3.61503
          0.04151  3.59834  4.32069  0.61958  0.77255  0.48576  0.95510
    599   2.41924  4.22450  3.32276  2.85264  3.54894  3.27581  3.82987  2.62591  2.71796  2.51648  3.23924  3.00949  3.71100  3.11661  3.03733  2.62733  2.58302  2.18471  5.02990  3.76562   1566 v . - -
          2.68618  4.42225  2.77519  2.73123  3.46354  2.40513  3.72494  3.29354  2.67741  2.69355  4.24690  2.90347  2.73739  3.18146  2.89801  2.37887  2.77519  2.98518  4.58477  3.61503
          0.04151  3.59834  4.32069  0.61958  0.77255  0.48576  0.95510
    600   2.53293  4.43253  3.09692  2.65244  3.58035  3.32915  3.69200  2.90004  2.46618  2.43045  3.57009  3.07582  3.46094  2.60956  2.78802  2.67124  2.81230  2.58112  5.02422  3.72261   1567 l . - -
          2.68618  4.42225  2.77519  2.73123  3.46354  2.40513  3.72494  3.29354  2.67741  2.69355  4.24690  2.90347  2.73739  3.18146  2.89801  2.37887  2.77519  2.98518  4.58477  3.61503
          0.04151  3.59834  4.32069  0.61958  0.77255  0.48576  0.95510
    601   2.00883  3.00705  3.49541  3.08140  3.66716  2.70918  3.96621  2.82522  2.94488  2.72006  3.64956  3.23125  3.60571  3.30038  3.14172  2.35283  2.56325  2.52599  5.11593  3.89047   1568 a . - -
          2.68618  4.42225  2.77519  2.73123  3.46354  2.40513  3.72494  3.29354  2.67741  2.69355  4.24690  2.90347  2.73739  3.18146  2.89801  2.37887  2.77519  2.98518  4.58477  3.61503
          0.04262  3.57256  4.29491  0.61958  0.77255  0.48576  0.95510
    602   2.59996  4.41854  3.21850  2.77167  3.42032  3.38498  3.74711  2.42466  2.53221  2.35623  3.39427  3.17832  3.87891  2.65024  2.82910  2.77359  2.87097  2.52730  4.94995  3.62946   1569 l . - -
          2.68618  4.42225  2.77519  2.73123  3.46354  2.40513  3.72494  3.29354  2.67741  2.69355  4.24690  2.90347  2.73739  3.18146  2.89801  2.37887  2.77519  2.98518  4.58477  3.61503
          0.04262  3.57256  4.29491  0.61958  0.77255  0.48576  0.95510
    603   2.16382  4.10920  2.88636  2.69983  3.97292  2.58925  3.87310  3.29963  2.78742  3.06667  3.94425  2.99528  3.55415  3.13604  3.11079  2.16405  2.23773  2.87439  5.33183  4.06879   1570 a . - -
          2.68618  4.42225  2.77519  2.73123  3.46354  2.40513  3.72494  3.29354  2.67741  2.69355  4.24690  2.90347  2.73739  3.18146  2.89801  2.37887  2.77519  2.98518  4.58477  3.61503
          0.04262  3.57256  4.29491  0.61958  0.77255  0.48576  0.95510
    604   2.50649  4.22073  3.54706  3.16200  3.32136  3.36003  4.05760  2.12549  2.97752  2.09978  3.34352  3.43776  3.79155  3.40058  3.24136  2.78287  2.83790  1.98203  5.03157  3.70898   1571 v . - -
          2.68618  4.42225  2.77519  2.73123  3.46354  2.40513  3.72494  3.29354  2.67741  2.69355  4.24690  2.90347  2.73739  3.18146  2.89801  2.37887  2.77519  2.98518  4.58477  3.61503
          0.04614  3.49490  4.21725  0.61958  0.77255  0.48576  0.95510
    605   2.54954  4.31953  3.27578  2.88732  3.19618  3.33121  3.69251  2.55422  2.69859  2.14697  3.44462  3.25451  3.86783  3.17999  2.96545  2.75581  2.87867  2.24824  4.81075  3.39446   1572 l . - -
          2.68618  4.42225  2.77519  2.73123  3.46354  2.40513  3.72494  3.29354  2.67741  2.69355  4.24690  2.90347  2.73739  3.18146  2.89801  2.37887  2.77519  2.98518  4.58477  3.61503
          0.04614  3.49490  4.21725  0.61958  0.77255  0.48576  0.95510
    606   2.58969  4.46832  2.92244  2.59205  3.24533  3.25558  3.14649  3.06744  2.42225  2.49758  3.70245  3.02283  3.65908  2.94314  2.70448  2.70393  2.88612  2.83770  4.73339  3.27073   1573 k . - -
          2.68618  4.42225  2.77519  2.73123  3.46354  2.40513  3.72494  3.29354  2.67741  2.69355  4.24690  2.90347  2.73739  3.18146  2.89801  2.37887  2.77519  2.98518  4.58477  3.61503
          0.04614  3.49490  4.21725  0.61958  0.77255  0.48576  0.95510
    607   2.52222  4.36453  3.15472  2.77819  3.44092  3.23990  3.71605  2.84628  2.42969  2.34354  3.60067  3.13335  3.65951  3.00850  2.47110  2.68244  2.84738  2.62343  4.93026  3.57899   1574 l . - -
          2.68618  4.42225  2.77519  2.73123  3.46354  2.40513  3.72494  3.29354  2.67741  2.69355  4.24690  2.90347  2.73739  3.18146  2.89801  2.37887  2.77519  2.98518  4.58477  3.61503
          0.04614  3.49490  4.21725  0.61958  0.77255  0.48576  0.95510
    608   2.36700  3.45148  3.57995  3.09486  3.39780  3.21932  3.98348  2.23780  2.94093  2.31069  3.42558  3.36732  3.68576  3.33859  3.20613  2.63007  2.73728  2.16931  4.98960  3.70282   1575 v . - -
          2.68618  4.42225  2.77519  2.73123  3.46354  2.40513  3.72494  3.29354  2.67741  2.69355  4.24690  2.90347  2.73739  3.18146  2.89801  2.37887  2.77519  2.98518  4.58477  3.61503
          0.04614  3.49490  4.21725  0.61958  0.77255  0.48576  0.95510
    609   2.48481  4.38749  2.84195  2.62876  3.15233  3.10976  3.07184  3.10334  2.50582  2.65140  3.77695  3.00813  3.70361  3.01278  2.77110  2.65745  2.88634  2.86558  4.65509  3.17106   1576 a . - -
          2.68618  4.42225  2.77519  2.73123  3.46354  2.40513  3.72494  3.29354  2.67741  2.69355  4.24690  2.90347  2.73739  3.18146  2.89801  2.37887  2.77519  2.98518  4.58477  3.61503
          0.04817  3.45285  4.17520  0.61958  0.77255  0.48576  0.95510
    610   2.56103  4.29522  3.29173  3.01900  3.10904  3.27216  3.88654  2.46022  2.80997  1.97610  3.39899  3.31784  3.85778  3.23913  3.04722  2.78436  2.92860  2.30462  4.78095  3.35473   1577 l . - -
          2.68618  4.42225  2.77519  2.73123  3.46354  2.40513  3.72494  3.29354  2.67741  2.69355  4.24690  2.90347  2.73739  3.18146  2.89801  2.37887  2.77519  2.98518  4.58477  3.61503
          0.04817  3.45285  4.17520  0.61958  0.77255  0.48576  0.95510
    611   2.50857  4.27003  3.24833  2.88454  3.31025  3.24021  3.86519  2.51228  2.71603  2.21534  3.02217  3.25096  3.65866  3.20200  2.97384  2.72238  2.86032  2.36578  4.91724  3.58253   1578 l . - -
          2.68618  4.42225  2.77519  2.73123  3.46354  2.40513  3.72494  3.29354  2.67741  2.69355  4.24690  2.90347  2.73739  3.18146  2.89801  2.37887  2.77519  2.98518  4.58477  3.61503
          0.04817  3.45285  4.17520  0.61958  0.77255  0.48576  0.95510
    612   2.64436  4.31466  3.49948  3.17783  2.93572  3.42160  3.94622  2.25354  2.95950  1.85355  3.28725  3.46026  3.96703  3.41341  3.19507  2.90811  2.99292  2.19871  4.70569  3.25068   1579 l . - -
          2.68618  4.42225  2.77519  2.73123  3.46354  2.40513  3.72494  3.29354  2.67741  2.69355  4.24690  2.90347  2.73739  3.18146  2.89801  2.37887  2.77519  2.98518  4.58477  3.61503
          0.04817  3.45285  4.17520  0.61958  0.77255  0.48576  0.95510
    613   2.32068  4.23026  2.70271  2.58904  3.58235  2.92133  3.74768  3.11187  2.63946  2.86438  3.88875  2.94425  3.59581  2.98430  2.92995  2.26618  2.73681  2.79553  5.02793  3.63804   1580 s . - -
          2.68618  4.42225  2.77519  2.73123  3.46354  2.40513  3.72494  3.29354  2.67741  2.69355  4.24690  2.90347  2.73739  3.18146  2.89801  2.37887  2.77519  2.98518  4.58477  3.61503
          0.04817  3.45285  4.17520  0.61958  0.77255  0.48576  0.95510
    614   2.44731  4.32303  2.74646  2.56216  3.69035  2.89980  3.69286  3.10677  2.22833  2.86908  3.89276  2.94985  3.62115  2.98165  2.71772  2.53815  2.82170  2.81826  5.03318  3.73589   1581 k . - -
          2.68618  4.42225  2.77519  2.73123  3.46354  2.40513  3.72494  3.29354  2.67741  2.69355  4.24690  2.90347  2.73739  3.18146  2.89801  2.37887  2.77519  2.98518  4.58477  3.61503
          0.04817  3.45285  4.17520  0.61958  0.77255  0.48576  0.95510
    615   2.14710  4.17844  2.94019  2.76651  3.55679  2.96483  3.86304  2.80378  2.73192  2.55715  3.70839  3.07426  3.64146  3.08770  2.99577  2.49922  2.70939  2.56673  5.08271  3.74906   1582 a . - -
          2.68618  4.42225  2.77519  2.73123  3.46354  2.40513  3.72494  3.29354  2.67741  2.69355  4.24690  2.90347  2.73739  3.18146  2.89801  2.37887  2.77519  2.98518  4.58477  3.61503
          0.04817  3.45285  4.17520  0.61958  0.77255  0.48576  0.95510
    616   2.55463  4.31548  3.23472  2.83785  3.29609  3.29010  3.83461  2.51904  2.65270  2.21387  3.03767  3.24313  3.83728  3.16530  2.87232  2.76236  2.88840  2.37899  4.90025  3.55334   1583 l . - -
          2.68618  4.42225  2.77519  2.73123  3.46354  2.40513  3.72494  3.29354  2.67741  2.69355  4.24690  2.90347  2.73739  3.18146  2.89801  2.37887  2.77519  2.98518  4.58477  3.61503
          0.04817  3.45285  4.17520  0.61958  0.77255  0.48576  0.95510
    617   2.26010  4.01267  2.94629  2.82792  3.37125  2.65975  3.79672  2.79796  2.81731  2.54273  3.74801  3.11712  3.42942  3.25479  3.00971  2.57283  2.80462  2.56926  4.69306  3.53888   1584 a . - -
          2.68618  4.42225  2.77519  2.73123  3.46354  2.40513  3.72494  3.29354  2.67741  2.69355  4.24690  2.90347  2.73739  3.18146  2.89801  2.37887  2.77519  2.98518  4.58477  3.61503
          0.05003  3.41592  4.13827  0.61958  0.77255  0.48576  0.95510
    618   2.39562  4.10695  2.65966  2.68446  3.37803  2.81551  3.74600  2.87965  2.75560  2.65842  3.81204  3.02663  3.48142  3.16974  2.99321  2.50127  2.81325  2.63190  4.73655  3.48601   1585 a . - -
          2.68618  4.42225  2.77519  2.73123  3.46354  2.40513  3.72494  3.29354  2.67741  2.69355  4.24690  2.90347  2.73739  3.18146  2.89801  2.37887  2.77519  2.98518  4.58477  3.61503
          0.05003  3.41592  4.13827  0.61958  0.77255  0.48576  0.95510
    619   2.42601  4.09022  2.86461  2.73783  3.32802  2.70871  3.73100  2.91419  2.70820  2.56512  3.75836  3.06534  3.46037  2.95402  2.91756  2.60411  2.83928  2.68882  4.66856  3.45671   1586 a . - -
          2.68618  4.42225  2.77519  2.73123  3.46354  2.40513  3.72494  3.29354  2.67741  2.69355  4.24690  2.90347  2.73739  3.18146  2.89801  2.37887  2.77519  2.98518  4.58477  3.61503
          0.05003  3.41592  4.13827  0.61958  0.77255  0.48576  0.95510
    620   2.42601  4.09022  2.86461  2.73783  3.32802  2.70871  3.73100  2.91419  2.70820  2.56512  3.75836  3.06534  3.46037  2.95402  2.91756  2.60411  2.83928  2.68882  4.66856  3.45671   1587 a . - -
          2.68618  4.42225  2.77519  2.73123  3.46354  2.40513  3.72494  3.29354  2.67741  2.69355  4.24690  2.90347  2.73739  3.18146  2.89801  2.37887  2.77519  2.98518  4.58477  3.61503
          0.05003  3.41592  4.13827  0.61958  0.77255  0.48576  0.95510
    621   2.44657  4.03105  3.00667  2.87194  3.24407  2.68652  3.77275  2.73735  2.81330  2.32291  3.68621  3.16564  3.44628  3.26709  2.99359  2.65685  2.86272  2.53973  4.59017  3.40825   1588 l . - -
          2.68618  4.42225  2.77519  2.73123  3.46354  2.40513  3.72494  3.29354  2.67741  2.69355  4.24690  2.90347  2.73739  3.18146  2.89801  2.37887  2.77519  2.98518  4.58477  3.61503
          0.05003  3.41592  4.13827  0.61958  0.77255  0.48576  0.95510
    622   2.44682  4.13486  2.62530  2.65262  3.36173  2.82444  3.71788  2.91804  2.71467  2.62041  3.79046  3.01552  3.47727  3.01724  2.95121  2.61169  2.84992  2.68597  4.70341  3.47342   1589 a . - -
          2.68618  4.42225  2.77519  2.73123  3.46354  2.40513  3.72494  3.29354  2.67741  2.69355  4.24690  2.90347  2.73739  3.18146  2.89801  2.37887  2.77519  2.98518  4.58477  3.61503
          0.05003  3.41592  4.13827  0.61958  0.77255  0.48576  0.95510
    623   2.48481  4.09949  3.03970  2.88142  3.19429  2.88261  3.77446  2.70402  2.76780  2.25553  3.61416  3.18237  3.52304  3.24879  2.85146  2.69065  2.88806  2.53384  4.61333  3.37042   1590 l . - -
          2.68618  4.42225  2.77519  2.73123  3.46354  2.40513  3.72494  3.29354  2.67741  2.69355  4.24690  2.90347  2.73739  3.18146  2.89801  2.37887  2.77519  2.98518  4.58477  3.61503
          0.05003  3.41592  4.13827  0.61958  0.77255  0.48576  0.95510
    624   2.46088  4.15362  3.10502  2.91530  3.18924  2.98997  3.81672  2.52633  2.77262  2.30356  3.56016  3.20441  3.62849  3.25764  2.90448  2.66831  2.86381  2.45612  4.70808  3.38027   1591 l . - -
          2.68618  4.42225  2.77519  2.73123  3.46354  2.40513  3.72494  3.29354  2.67741  2.69355  4.24690  2.90347  2.73739  3.18146  2.89801  2.37887  2.77519  2.98518  4.58477  3.61503
          0.05003  3.41592  4.13827  0.61958  0.77255  0.48576  0.95510
    625   2.42849  4.04605  2.86305  2.64073  3.40864  2.75616  3.74725  2.87633  2.73707  2.56771  3.76281  3.07412  3.10876  3.18668  2.93753  2.61664  2.84183  2.65078  4.67550  3.56756   1592 a . - -
          2.68618  4.42225  2.77519  2.73123  3.46354  2.40513  3.72494  3.29354  2.67741  2.69355  4.24690  2.90347  2.73739  3.18146  2.89801  2.37887  2.77519  2.98518  4.58477  3.61503
          0.05003  3.41592  4.13827  0.61958  0.77255  0.48576  0.95510
    626   2.39751  4.09776  3.07284  2.92261  3.20593  2.90820  3.83088  2.61342  2.84378  2.22279  3.58256  3.20881  3.55851  3.30094  3.04003  2.67400  2.87234  2.44768  4.67247  3.41050   1593 l . - -
          2.68618  4.42225  2.77519  2.73123  3.46354  2.40513  3.72494  3.29354  2.67741  2.69355  4.24690  2.90347  2.73739  3.18146  2.89801  2.37887  2.77519  2.98518  4.58477  3.61503
          0.05003  3.41592  4.13827  0.61958  0.77255  0.48576  0.95510
    627   2.43060  4.16982  2.97045  2.81382  3.16923  2.96004  3.76365  2.74206  2.75529  2.45876  3.66933  3.12096  3.61192  3.21399  2.98545  2.52817  2.84013  2.54250  4.68066  3.18937   1594 a . - -
          2.68618  4.42225  2.77519  2.73123  3.46354  2.40513  3.72494  3.29354  2.67741  2.69355  4.24690  2.90347  2.73739  3.18146  2.89801  2.37887  2.77519  2.98518  4.58477  3.61503
          0.05003  3.41592  4.13827  0.61958  0.77255  0.48576  0.95510
    628   2.36913  4.03854  2.88627  2.76271  3.37099  2.75861  3.75077  2.91535  2.75076  2.63421  3.80147  2.94391  3.14897  3.19666  2.95603  2.55439  2.79723  2.66356  4.68465  3.49453   1595 a . - -
          2.68618  4.42225  2.77519  2.73123  3.46354  2.40513  3.72494  3.29354  2.67741  2.69355  4.24690  2.90347  2.73739  3.18146  2.89801  2.37887  2.77519  2.98518  4.58477  3.61503
          0.05003  3.41592  4.13827  0.61958  0.77255  0.48576  0.95510
    629   2.47821  4.11168  2.91024  2.85623  2.93732  2.91420  3.76801  2.66318  2.85545  2.38777  3.62096  3.17034  3.55082  3.26487  3.07284  2.68258  2.87647  2.48225  4.58195  3.27314   1596 l . - -
          2.68618  4.42225  2.77519  2.73123  3.46354  2.40513  3.72494  3.29354  2.67741  2.69355  4.24690  2.90347  2.73739  3.18146  2.89801  2.37887  2.77519  2.98518  4.58477  3.61503
          0.05003  3.41592  4.13827  0.61958  0.77255  0.48576  0.95510
    630   2.27719  4.08415  2.97815  2.84428  3.33087  2.86346  3.83144  2.72570  2.81439  2.48160  3.69559  3.12555  3.54136  3.25915  3.03169  2.49607  2.79001  2.51005  4.78893  3.50065   1597 a . - -
          2.68618  4.42225  2.77519  2.73123  3.46354  2.40513  3.72494  3.29354  2.67741  2.69355  4.24690  2.90347  2.73739  3.18146  2.89801  2.37887  2.77519  2.98518  4.58477  3.61503
          0.05003  3.41592  4.13827  0.61958  0.77255  0.48576  0.95510
    631   2.35182  4.06589  2.94525  2.81733  3.30861  2.82169  3.79076  2.81212  2.79287  2.56195  3.75251  3.10154  3.49981  3.23773  3.00494  2.38339  2.78733  2.57700  4.72375  3.44103   1598 a . - -
          2.68618  4.42225  2.77519  2.73123  3.46354  2.40513  3.72494  3.29354  2.67741  2.69355  4.24690  2.90347  2.73739  3.18146  2.89801  2.37887  2.77519  2.98518  4.58477  3.61503
          0.05003  3.41592  4.13827  0.61958  0.77255  0.48576  0.95510
    632   2.40523  3.98220  2.68848  2.71799  3.41639  2.48577  3.71929  2.96688  2.77866  2.70978  3.86549  3.04859  3.33179  3.19405  2.96881  2.59323  2.82760  2.70260  4.59974  3.53552   1599 a . - -
          2.68618  4.42225  2.77519  2.73123  3.46354  2.40513  3.72494  3.29354  2.67741  2.69355  4.24690  2.90347  2.73739  3.18146  2.89801  2.37887  2.77519  2.98518  4.58477  3.61503
          0.05003  3.41592  4.13827  0.61958  0.77255  0.48576  0.95510
    633   2.48730  3.98115  2.89151  2.65461  3.28959  2.69163  3.72267  2.79468  2.78207  2.46935  3.71745  3.11816  3.33968  3.22960  2.94566  2.69565  2.89539  2.59891  4.51807  3.46332   1600 l . - -
          2.68618  4.42225  2.77519  2.73123  3.46354  2.40513  3.72494  3.29354  2.67741  2.69355  4.24690  2.90347  2.73739  3.18146  2.89801  2.37887  2.77519  2.98518  4.58477  3.61503
          0.05046  3.40758  4.12993  0.61958  0.77255  0.48576  0.95510
    634   2.48730  3.98115  2.89151  2.65461  3.28959  2.69163  3.72267  2.79468  2.78207  2.46935  3.71745  3.11816  3.33968  3.22960  2.94566  2.69565  2.89539  2.59891  4.51807  3.46332   1601 l . - -
          2.68618  4.42225  2.77519  2.73123  3.46354  2.40513  3.72494  3.29354  2.67741  2.69355  4.24690  2.90347  2.73739  3.18146  2.89801  2.37887  2.77519  2.98518  4.58477  3.61503
          0.05046  3.40758  4.12993  0.61958  0.77255  0.48576  0.95510
    635   2.41254  4.00790  2.95880  2.84643  3.23864  2.75346  3.76458  2.76267  2.82293  2.46175  3.70261  3.13609  3.41769  3.26503  3.00126  2.52635  2.84015  2.55763  4.58198  3.39748   1602 a . - -
          2.68618  4.42225  2.77519  2.73123  3.46354  2.40513  3.72494  3.29354  2.67741  2.69355  4.24690  2.90347  2.73739  3.18146  2.89801  2.37887  2.77519  2.98518  4.58477  3.61503
          0.05046  3.40758  4.12993  0.61958  0.77255  0.48576  0.95510
    636   2.41254  4.00790  2.95880  2.84643  3.23864  2.75346  3.76458  2.76267  2.82293  2.46175  3.70261  3.13609  3.41769  3.26503  3.00126  2.52635  2.84015  2.55763  4.58198  3.39748   1603 a . - -
          2.68618  4.42225  2.77519  2.73123  3.46354  2.40513  3.72494  3.29354  2.67741  2.69355  4.24690  2.90347  2.73739  3.18146  2.89801  2.37887  2.77519  2.98518  4.58477  3.61503
          0.05046  3.40758  4.12993  0.61958  0.77255  0.48576  0.95510
    637   2.41254  4.00790  2.95880  2.84643  3.23864  2.75346  3.76458  2.76267  2.82293  2.46175  3.70261  3.13609  3.41769  3.26503  3.00126  2.52635  2.84015  2.55763  4.58198  3.39748   1604 a . - -
          2.68618  4.42225  2.77519  2.73123  3.46354  2.40513  3.72494  3.29354  2.67741  2.69355  4.24690  2.90347  2.73739  3.18146  2.89801  2.37887  2.77519  2.98518  4.58477  3.61503
          0.05046  3.40758  4.12993  0.61958  0.77255  0.48576  0.95510
    638   2.47895  4.02434  2.89545  2.78079  3.15619  2.73279  3.40476  2.91091  2.74522  2.49242  3.72635  3.10051  3.38017  3.20132  2.92054  2.66895  2.88640  2.70850  4.46486  3.27508   1605 a . - -
          2.68618  4.42225  2.77519  2.73123  3.46354  2.40513  3.72494  3.29354  2.67741  2.69355  4.24690  2.90347  2.73739  3.18146  2.89801  2.37887  2.77519  2.98518  4.58477  3.61503
          0.05046  3.40758  4.12993  0.61958  0.77255  0.48576  0.95510
    639   2.47895  4.02434  2.89545  2.78079  3.15619  2.73279  3.40476  2.91091  2.74522  2.49242  3.72635  3.10051  3.38017  3.20132  2.92054  2.66895  2.88640  2.70850  4.46486  3.27508   1606 a . - -
          2.68618  4.42225  2.77519  2.73123  3.46354  2.40513  3.72494  3.29354  2.67741  2.69355  4.24690  2.90347  2.73739  3.18146  2.89801  2.37887  2.77519  2.98518  4.58477  3.61503
          0.05046  3.40758  4.12993  0.61958  0.77255  0.48576  0.95510
    640   2.44633  3.88827  2.91366  2.82640  3.28569  2.45721  3.70739  2.86536  2.83142  2.53466  3.77301  3.12826  3.24618  3.26154  2.96404  2.66486  2.87009  2.64499  4.43602  3.44813   1607 a . - -
          2.68618  4.42225  2.77519  2.73123  3.46354  2.40513  3.72494  3.29354  2.67741  2.69355  4.24690  2.90347  2.73739  3.18146  2.89801  2.37887  2.77519  2.98518  4.58477  3.61503
          0.05046  3.40758  4.12993  0.61958  0.77255  0.48576  0.95510
    641   2.44798  3.92328  2.93370  2.83699  3.27619  2.63646  3.72932  2.82643  2.83098  2.46503  3.71873  3.13853  3.06144  3.26448  2.97516  2.66476  2.87011  2.62364  4.47942  3.45779   1608 a . - -
          2.68618  4.42225  2.77519  2.73123  3.46354  2.40513  3.72494  3.29354  2.67741  2.69355  4.24690  2.90347  2.73739  3.18146  2.89801  2.37887  2.77519  2.98518  4.58477  3.61503
          0.05046  3.40758  4.12993  0.61958  0.77255  0.48576  0.95510
    642   2.44633  3.88827  2.91366  2.82640  3.28569  2.45721  3.70739  2.86536  2.83142  2.53466  3.77301  3.12826  3.24618  3.26154  2.96404  2.66486  2.87009  2.64499  4.43602  3.44813   1609 a . - -
          2.68618  4.42225  2.77519  2.73123  3.46354  2.40513  3.72494  3.29354  2.67741  2.69355  4.24690  2.90347  2.73739  3.18146  2.89801  2.37887  2.77519  2.98518  4.58477  3.61503
          0.05046  3.40758  4.12993  0.61958  0.77255  0.48576  0.95510
    643   2.44335  4.02323  3.03955  2.91409  3.19288  2.80209  3.79982  2.65680  2.86460  2.33333  3.61065  3.19434  3.45850  3.30755  3.03795  2.66328  2.86573  2.40507  4.58407  3.39065   1610 l . - -
          2.68618  4.42225  2.77519  2.73123  3.46354  2.40513  3.72494  3.29354  2.67741  2.69355  4.24690  2.90347  2.73739  3.18146  2.89801  2.37887  2.77519  2.98518  4.58477  3.61503
          0.05046  3.40758  4.12993  0.61958  0.77255  0.48576  0.95510
    644   2.46999  4.02813  2.92801  2.81468  3.21737  2.75627  3.73537  2.79797  2.78213  2.40960  3.66994  3.12875  3.40717  3.05953  2.95827  2.67134  2.88266  2.61462  4.54330  3.38574   1611 l . - -
          2.68618  4.42225  2.77519  2.73123  3.46354  2.40513  3.72494  3.29354  2.67741  2.69355  4.24690  2.90347  2.73739  3.18146  2.89801  2.37887  2.77519  2.98518  4.58477  3.61503
          0.05046  3.40758  4.12993  0.61958  0.77255  0.48576  0.95510
    645   2.40229  3.57136  3.15358  3.00393  3.22280  2.71049  3.80118  2.66045  2.89867  2.36446  3.62500  3.24115  3.36824  3.34203  3.03858  2.64141  2.83165  2.47009  4.52408  3.43294   1612 l . - -
          2.68618  4.42225  2.77519  2.73123  3.46354  2.40513  3.72494  3.29354  2.67741  2.69355  4.24690  2.90347  2.73739  3.18146  2.89801  2.37887  2.77519  2.98518  4.58477  3.61503
          0.05046  3.40758  4.12993  0.61958  0.77255  0.48576  0.95510
    646   2.35280  3.97697  2.97701  2.87109  3.24911  2.72119  3.77376  2.72454  2.85270  2.39761  3.66513  3.16332  3.37977  3.28931  3.01357  2.65985  2.86584  2.53739  4.55091  3.44387   1613 a . - -
          2.68618  4.42225  2.77519  2.73123  3.46354  2.40513  3.72494  3.29354  2.67741  2.69355  4.24690  2.90347  2.73739  3.18146  2.89801  2.37887  2.77519  2.98518  4.58477  3.61503
          0.05046  3.40758  4.12993  0.61958  0.77255  0.48576  0.95510
    647   2.47895  4.02434  2.89545  2.78079  3.15619  2.73279  3.40476  2.91091  2.74522  2.49242  3.72635  3.10051  3.38017  3.20132  2.92054  2.66895  2.88640  2.70850  4.46486  3.27508   1614 a . - -
          2.68618  4.42225  2.77519  2.73123  3.46354  2.40513  3.72494  3.29354  2.67741  2.69355  4.24690  2.90347  2.73739  3.18146  2.89801  2.37887  2.77519  2.98518  4.58477  3.61503
          0.05046  3.40758  4.12993  0.61958  0.77255  0.48576  0.95510
    648   2.46999  4.02813  2.92801  2.81468  3.21737  2.75627  3.73537  2.79797  2.78213  2.40960  3.66994  3.12875  3.40717  3.05953  2.95827  2.67134  2.88266  2.61462  4.54330  3.38574   1615 l . - -
          2.68618  4.42225  2.77519  2.73123  3.46354  2.40513  3.72494  3.29354  2.67741  2.69355  4.24690  2.90347  2.73739  3.18146  2.89801  2.37887  2.77519  2.98518  4.58477  3.61503
          0.03424  3.39137        *  0.61958  0.77255  0.00000        *
//
