# Supplementary material for: Origin of class B J-domain proteins involved in amyloid transactions
Source: Proc Natl Acad Sci U S A. 2026 Jan 9;123(2):e2522403123. doi: 10.1073/pnas.2522403123 (PMC12799103; doi:10.1073/pnas.2522403123)
Supplement: Supplementary file 8 — Dataset S07 (TXT) [file pnas.2522403123.sd07.txt]

###LG_ABCB'ST###

#NEXUS
begin trees;
	tree tree1 = [&R] ((((((((('act 1 tr M1P001 M1P001 9CORY Chaperone protein DnaJ OS Corynebacterium halotolerans YIM 70093 DSM 44683 OX 1121362 GN dnaJ PE 3 1-350'[&!color=#009999]:0.129898,'act 1 tr A0A1F1KXT9 A0A1F1KXT9 9CORY Chaperone protein DnaJ OS Corynebacterium sp HMSC04H06 OX 1581050 GN dnaJ PE 3 SV 1 1-355'[&!color=#009999]:0.222131)[&label=94.0,!color=#009999]:0.070838,('act 1 tr A0A0G3GR47 A0A0G3GR47 9CORY Chaperone protein DnaJ OS Corynebacterium epidermidicanis OX 1050174 GN dnaJ1 PE 3 SV 1 1-350'[&!color=#009999]:0.19743,'abc 1 sp Q6NG14 DNAJ1 CORDI Chaperone protein DnaJ 1 OS Corynebacterium diphtheriae strain ATCC 700971 NCTC 13129 Biotype gravi 1-345'[&!color=#009999]:0.211752)[&label=91.0,!color=#009999]:0.074742)[&label=82.0,!color=#009999]:0.016232,'act 1 tr A0A2S0WFD3 A0A2S0WFD3 9CORY Chaperone protein DnaJ OS Corynebacterium sp 2184 OX 2079535 GN dnaJ PE 3 SV 1 1-345'[&!color=#009999]:0.293063)[&label=96.0,!color=#009999]:0.051154,'act 1 tr A0A0Q1E2Q1 A0A0Q1E2Q1 9CORY Chaperone protein DnaJ OS Corynebacterium lowii OX 1544413 GN dnaJ 1 PE 3 SV 1 1-350'[&!color=#009999]:0.24171)[&label=100.0,!color=#009999]:0.111772,(((((('act 1 tr A0A0B8N0P8 A0A0B8N0P8 9NOCA Chaperone protein DnaJ OS Nocardia seriolae OX 37332 GN dnaJ PE 3 SV 1 1-351'[&!color=#009999]:0.040521,('act 1 tr A0A161Z167 A0A161Z167 9NOCA Chaperone protein DnaJ OS Nocardia terpenica OX 455432 GN dnaJ PE 3 SV 1 1-349'[&!color=#009999]:0.072588,'act 1 tr A0A6I2FWR7 A0A6I2FWR7 9NOCA Chaperone protein DnaJ OS Nocardia sp SYP A9097 OX 2663237 GN dnaJ PE 3 SV 1 1-349'[&!color=#009999]:0.062458)[&label=100.0,!color=#009999]:0.023427)[&label=100.0,!color=#009999]:0.052772,('act 1 tr A0A1W0B2K8 A0A1W0B2K8 9NOCA Chaperone protein DnaJ OS Nocardia donostiensis OX 1538463 GN dnaJ PE 3 SV 1 1-351'[&!color=#009999]:0.043689,'act 1 tr A0A3A4JMD9 A0A3A4JMD9 9NOCA Chaperone protein DnaJ OS Nocardia panacis OX 2340916 GN dnaJ PE 3 SV 1 1-350'[&!color=#009999]:0.033163)[&label=100.0,!color=#009999]:0.030785)[&label=100.0,!color=#009999]:0.076989,('act 1 tr A0A1X0UFH7 A0A1X0UFH7 9NOCA Chaperone protein DnaJ OS Rhodococcus sp 1168 OX 2018041 GN dnaJ PE 3 SV 1 1-350'[&!color=#009999]:0.087962,'act 1 tr A0A1G6X7M8 A0A1G6X7M8 9NOCA Chaperone protein DnaJ OS Rhodococcus tukisamuensis OX 168276 GN dnaJ PE 3 SV 1 1-351'[&!color=#009999]:0.088043)[&label=100.0,!color=#009999]:0.076515)[&label=100.0,!color=#009999]:0.045578,'abc 1 sp P9WNV7 DNAJ2 MYCTU Chaperone protein DnaJ 2 OS Mycobacterium tuberculosis strain ATCC 25618 H37Rv OX 83332 GN dnaJ2 PE 1-347'[&!color=#009999]:0.170264)[&label=100.0,!color=#009999]:0.070717,'act 1 tr G7GJS2 G7GJS2 9ACTN Chaperone protein DnaJ OS Gordonia amarae NBRC 15530 OX 1075090 GN dnaJ PE 3 SV 1 1-349'[&!color=#009999]:0.310542)[&label=100.0,!color=#009999]:0.067442,((((((((((((((((((('act 1 tr A0A061LUB6 A0A061LUB6 9MICO Chaperone protein DnaJ OS Leucobacter sp UCD THU OX 1292023 GN dnaJ PE 3 SV 1 2-337'[&!color=#009999]:0.121289,'act 1 tr A0A0M2LHY2 A0A0M2LHY2 9MICO Chaperone protein DnaJ OS Leucobacter sp Ag1 OX 1642040 GN dnaJ PE 3 SV 1 2-340'[&!color=#009999]:0.084812)[&label=100.0,!color=#009999]:0.231765,('act 1 tr A0A0F0KGU2 A0A0F0KGU2 9MICO Chaperone protein DnaJ OS Microbacterium foliorum OX 104336 GN dnaJ 2 PE 3 SV 1 2-342'[&!color=#009999]:0.102082,'act 1 tr A0A5J5J313 A0A5J5J313 9MICO Chaperone protein DnaJ OS Microbacterium rhizomatis OX 1631477 GN dnaJ PE 3 SV 1 2-343'[&!color=#009999]:0.089421)[&label=100.0,!color=#009999]:0.132066)[&label=94.0,!color=#009999]:0.05982,'act 1 tr A0A2P8H0B1 A0A2P8H0B1 9MICO Chaperone protein DnaJ OS Labedella gwakjiensis OX 390269 GN dnaJ PE 3 SV 1 2-341'[&!color=#009999]:0.118765)[&label=94.0,!color=#009999]:0.057118,(('act 1 tr A0A0Q8V0I5 A0A0Q8V0I5 9MICO Chaperone protein DnaJ OS Leifsonia sp Root227 OX 1736496 GN dnaJ PE 3 SV 1 2-341'[&!color=#009999]:0.032385,'act 1 sp Q6AEC0 DNAJ LEIXX Chaperone protein DnaJ OS Leifsonia xyli subsp xyli strain CTCB07 OX 281090 GN dnaJ PE 3 SV 1 2-342'[&!color=#009999]:0.090843)[&label=100.0,!color=#009999]:0.05135,('act 1 tr A0A4P6FEB4 A0A4P6FEB4 9MICO Chaperone protein DnaJ OS Agromyces protaetiae OX 2509455 GN dnaJ PE 3 SV 1 2-340'[&!color=#009999]:0.051556,'act 1 tr A0A542J904 A0A542J904 9MICO Chaperone protein DnaJ OS Agromyces sp 23 23 OX 2572897 GN dnaJ PE 3 SV 1 2-339'[&!color=#009999]:0.057581)[&label=100.0,!color=#009999]:0.051002)[&label=99.0,!color=#009999]:0.04636)[&label=50.0,!color=#009999]:0.031947,'act 1 tr A0A0Q5AYW8 A0A0Q5AYW8 9MICO Chaperone protein DnaJ OS Rathayibacter sp Leaf296 OX 1736327 GN dnaJ PE 3 SV 1 2-341'[&!color=#009999]:0.104811)[&label=93.0,!color=#009999]:0.03585,'act 1 tr A0A5C8UW61 A0A5C8UW61 9MICO Chaperone protein DnaJ OS Lacisediminihabitans profunda OX 2594790 GN dnaJ PE 3 SV 1 2-341'[&!color=#009999]:0.095938)[&label=50.0,!color=#009999]:0.025949,'act 1 tr A0A3N1QPK0 A0A3N1QPK0 9MICO Chaperone protein DnaJ OS Frondihabitans sp PhB188 OX 2485200 GN dnaJ PE 3 SV 1 2-340'[&!color=#009999]:0.118644)[&label=74.0,!color=#009999]:0.019013,'act 1 tr A0A0Q4UXL5 A0A0Q4UXL5 9MICO Chaperone protein DnaJ OS Curtobacterium sp Leaf261 OX 1736311 GN dnaJ PE 3 SV 1 2-343'[&!color=#009999]:0.193835)[&label=92.0,!color=#009999]:0.058592,'act 1 tr A0A5C1Y7W1 A0A5C1Y7W1 9MICO Chaperone protein DnaJ OS Lysinimonas sp KACC 19322 OX 2592654 GN dnaJ PE 3 SV 1 2-338'[&!color=#009999]:0.193746)[&label=100.0,!color=#009999]:0.270726,(((('act 1 tr A0A0S9C4M5 A0A0S9C4M5 9MICC Chaperone protein DnaJ OS Arthrobacter sp Leaf69 OX 1736232 GN dnaJ PE 3 SV 1 3-344'[&!color=#009999]:0.165511,'act 1 tr A0A1G8ETQ3 A0A1G8ETQ3 9MICC Chaperone protein DnaJ OS Arthrobacter subterraneus OX 335973 GN dnaJ PE 3 SV 1 3-343'[&!color=#009999]:0.1393)[&label=100.0,!color=#009999]:0.033453,'act 1 tr A0A5N6MRC7 A0A5N6MRC7 9MICC Molecular chaperone DnaJ OS Arthrobacter sp 785 OX 2606616 GN dnaJ PE 4 SV 1 2-345'[&!color=#009999]:0.110613)[&label=100.0,!color=#009999]:0.049559,('act 1 tr A0A0U3HXU1 A0A0U3HXU1 9MICC Chaperone protein DnaJ OS Kocuria flava OX 446860 GN dnaJ2 PE 3 SV 1 2-349'[&!color=#009999]:0.14151,('act 1 tr A0A1Y1RQF0 A0A1Y1RQF0 9MICC Chaperone protein DnaJ OS Rothia nasimurium OX 85336 GN dnaJ PE 3 SV 1 3-347'[&!color=#009999]:0.236283,'act 1 tr A0A3S0U782 A0A3S0U782 9MICC Chaperone protein DnaJ OS Kocuria sp HSID16901 OX 2419505 GN dnaJ PE 3 SV 1 2-347'[&!color=#009999]:0.158946)[&label=100.0,!color=#009999]:0.08574)[&label=100.0,!color=#009999]:0.14532)[&label=100.0,!color=#009999]:0.056872,('act 1 tr A0A0W8IDY1 A0A0W8IDY1 9MICC Chaperone protein DnaJ OS Nesterenkonia jeotgali OX 317018 GN dnaJ PE 3 SV 1 1-346'[&!color=#009999]:0.254024,'act 1 tr A0A5B7WSY0 A0A5B7WSY0 9MICC Chaperone protein DnaJ OS Glutamicibacter creatinolyticus OX 162496 GN dnaJ PE 3 SV 1 3-345'[&!color=#009999]:0.402981)[&label=100.0,!color=#009999]:0.088967)[&label=100.0,!color=#009999]:0.105502)[&label=98.0,!color=#009999]:0.070343,(((('act 1 tr A0A1X7EAJ2 A0A1X7EAJ2 CELCE Chaperone protein DnaJ OS Cellulosimicrobium cellulans J1 OX 903523 GN dnaJ PE 3 SV 1 2-343'[&!color=#009999]:0.115649,'act 1 tr A0A2A9E9W7 A0A2A9E9W7 9MICO Chaperone protein DnaJ OS Flavimobilis soli OX 442709 GN dnaJ PE 3 SV 1 2-341'[&!color=#009999]:0.149795)[&label=100.0,!color=#009999]:0.083974,(('act 1 tr A0A3S4VUQ3 A0A3S4VUQ3 9ACTO Chaperone protein DnaJ OS Trueperella bialowiezensis OX 312285 GN dnaJ PE 3 SV 1 2-342'[&!color=#009999]:0.478266,'act 1 tr A0A3P1SBA6 A0A3P1SBA6 9ACTO Chaperone protein DnaJ OS Schaalia canis OX 100469 GN dnaJ PE 3 SV 1 1-343'[&!color=#009999]:0.415938)[&label=99.0,!color=#009999]:0.129196,'act 1 tr A0A552WRT8 A0A552WRT8 9MICO Chaperone protein DnaJ OS Georgenia sp Z446 OX 2594180 GN dnaJ PE 3 SV 1 2-343'[&!color=#009999]:0.154994)[&label=96.0,!color=#009999]:0.06021)[&label=96.0,!color=#009999]:0.051042,'act 1 tr A0A4Z1DXE8 A0A4Z1DXE8 9MICO Chaperone protein DnaJ OS Serinibacter arcticus OX 1655435 GN dnaJ PE 3 SV 1 2-341'[&!color=#009999]:0.275437)[&label=98.0,!color=#009999]:0.075979,'act 1 tr A0A1H0XPB9 A0A1H0XPB9 9ACTN Chaperone protein DnaJ OS Quadrisphaera sp DSM 44207 OX 1881057 GN dnaJ PE 3 SV 1 2-339'[&!color=#009999]:0.221223)[&label=90.0,!color=#009999]:0.03069)[&label=97.0,!color=#009999]:0.063447,((('act 1 tr A0A0A0IV86 A0A0A0IV86 9MICO Chaperone protein DnaJ OS Knoellia flava TL1 OX 1385518 GN dnaJ PE 3 SV 1 2-344'[&!color=#009999]:0.14595,'act 1 tr A0A2N3YMV2 A0A2N3YMV2 9MICO Chaperone protein DnaJ OS Tetrasphaera duodecadis OX 173053 GN dnaJ PE 3 SV 1 2-342'[&!color=#009999]:0.109582)[&label=100.0,!color=#009999]:0.068302,'act 1 tr A0A345NIW5 A0A345NIW5 9MICO Chaperone protein DnaJ OS Ornithinimicrobium sp AMA3305 OX 2283195 GN dnaJ PE 3 SV 1 2-342'[&!color=#009999]:0.259815)[&label=100.0,!color=#009999]:0.059879,'act 1 tr A0A561E9S0 A0A561E9S0 9MICO Chaperone protein DnaJ OS Rudaeicoccus suwonensis OX 657409 GN dnaJ PE 3 SV 1 2-344'[&!color=#009999]:0.219929)[&label=100.0,!color=#009999]:0.159991)[&label=100.0,!color=#009999]:0.049945,(('act 1 tr A0A0Q6VB27 A0A0Q6VB27 9ACTN Chaperone protein DnaJ OS Aeromicrobium sp Root344 OX 1736521 GN dnaJ PE 3 SV 1 1-346'[&!color=#009999]:0.260131,(('act 1 tr A0A367YU11 A0A367YU11 9ACTN Chaperone protein DnaJ OS Desertihabitans brevis OX 2268447 GN dnaJ PE 3 SV 1 1-352'[&!color=#009999]:0.182239,'act 1 tr F5XMH9 F5XMH9 MICPN Chaperone protein DnaJ OS Microlunatus phosphovorus strain ATCC 700054 DSM 10555 JCM 9379 NBRC 101 2-351'[&!color=#009999]:0.200346)[&label=99.0,!color=#009999]:0.08026,('act 1 tr K7S3Q5 K7S3Q5 ACIA4 Chaperone protein DnaJ OS Acidipropionibacterium acidipropionici strain ATCC 4875 DSM 20272 JCM 64 1-350'[&!color=#009999]:0.090836,'act 1 tr G4D021 G4D021 9ACTN Chaperone protein DnaJ OS Cutibacterium avidum ATCC 25577 OX 997355 GN dnaJ PE 3 SV 1 1-350'[&!color=#009999]:0.115681)[&label=100.0,!color=#009999]:0.116172)[&label=100.0,!color=#009999]:0.229819)[&label=97.0,!color=#009999]:0.048546,'act 1 tr A0A1G6WVF7 A0A1G6WVF7 9ACTN Chaperone protein DnaJ OS Nocardioides lianchengensis OX 1045774 GN dnaJ PE 3 SV 1 1-352'[&!color=#009999]:0.240768)[&label=100.0,!color=#009999]:0.080565)[&label=100.0,!color=#009999]:0.046409,'act 1 tr A0A4R5CR37 A0A4R5CR37 9ACTN Chaperone protein DnaJ OS Jiangella asiatica OX 2530372 GN dnaJ PE 3 SV 1 4-351'[&!color=#009999]:0.302245)[&label=98.0,!color=#009999]:0.030641,((('act 1 tr A0A0F0HU61 A0A0F0HU61 9PSEU Chaperone protein DnaJ OS Saccharothrix sp ST 888 OX 1427391 GN dnaJ PE 3 SV 1 1-352'[&!color=#009999]:0.009286,'act 1 tr A0A1E7MY66 A0A1E7MY66 KITAU Chaperone protein DnaJ OS Kitasatospora aureofaciens OX 1894 GN dnaJ PE 3 SV 1 1-351'[&!color=#009999]:0.013184)[&label=100.0,!color=#009999]:0.043695,(('act 1 tr A0A1Z2L7A8 A0A1Z2L7A8 9ACTN Chaperone protein DnaJ OS Streptomyces albireticuli OX 1940 GN dnaJ PE 3 SV 1 1-349'[&!color=#009999]:0.033333,((('act 1 tr A0A494ULA4 A0A494ULA4 9ACTN Chaperone protein DnaJ OS Streptomyces fungicidicus OX 68203 GN dnaJ PE 3 SV 1 1-349'[&!color=#009999]:0.029358,'act 1 tr A0A5N8VQ44 A0A5N8VQ44 9ACTN Molecular chaperone DnaJ OS Streptomyces adustus OX 1609272 GN dnaJ PE 4 SV 1 1-349'[&!color=#009999]:0.021322)[&label=100.0,!color=#009999]:0.007221,'act 1 sp Q82BY4 DNAJ2 STRAW Chaperone protein DnaJ 2 OS Streptomyces avermitilis strain ATCC 31267 DSM 46492 JCM 5070 NBRC 1489 1-349'[&!color=#009999]:0.015681)[&label=100.0,!color=#009999]:0.011304,'abc 1 tr A0A0K2ARM6 A0A0K2ARM6 STRA7 Chaperone protein DnaJ OS Streptomyces ambofaciens strain ATCC 23877 3486 DSM 40053 JCM 42 1-347'[&!color=#009999]:0.017196)[&label=100.0,!color=#009999]:0.021222)[&label=99.0,!color=#009999]:0.007181,'act 1 tr A0A1I1FLS4 A0A1I1FLS4 9ACTN Chaperone protein DnaJ OS Streptomyces aidingensis OX 910347 GN dnaJ PE 3 SV 1 1-348'[&!color=#009999]:0.096862)[&label=100.0,!color=#009999]:0.020725)[&label=100.0,!color=#009999]:0.111318,((('act 1 tr A0A3D9STL4 A0A3D9STL4 9ACTN Chaperone protein DnaJ OS Actinomadura umbrina OX 111806 GN dnaJ PE 3 SV 1 1-348'[&!color=#009999]:0.059814,'act 1 tr A0A6H9YJI6 A0A6H9YJI6 9ACTN Chaperone protein DnaJ OS Actinomadura rudentiformis OX 359158 GN dnaJ PE 3 SV 1 1-348'[&!color=#009999]:0.070699)[&label=100.0,!color=#009999]:0.02914,'act 1 tr A0A543CDE8 A0A543CDE8 9ACTN Chaperone protein DnaJ OS Actinoallomurus bryophytorum OX 1490222 GN dnaJ PE 3 SV 1 1-347'[&!color=#009999]:0.101896)[&label=92.0,!color=#009999]:0.013972,'act 1 tr A0A3N1CSI5 A0A3N1CSI5 9ACTN Chaperone protein DnaJ OS Actinocorallia herbida OX 58109 GN dnaJ PE 3 SV 1 1-347'[&!color=#009999]:0.122105)[&label=100.0,!color=#009999]:0.139857)[&label=100.0,!color=#009999]:0.072141)[&label=100.0,!color=#009999]:0.08057,'act 1 tr A0A166SEC5 A0A166SEC5 9ACTN Chaperone protein DnaJ OS Frankia sp EI5c OX 683316 GN dnaJ PE 3 SV 1 1-350'[&!color=#009999]:0.20541)[&label=99.0,!color=#009999]:0.058874,((('act 1 tr A0A1Q4Z877 A0A1Q4Z877 9ACTN Chaperone protein DnaJ OS Micromonospora sp CB01531 OX 1718947 GN dnaJ PE 3 SV 1 7-356'[&!color=#009999]:0.003277,'act 1 tr A0A3E2YJE6 A0A3E2YJE6 9ACTN Chaperone protein DnaJ OS Micromonospora sp MW 13 OX 2094022 GN dnaJ2 PE 3 SV 1 7-356'[&!color=#009999]:0.019347)[&label=100.0,!color=#009999]:0.008223,'act 1 tr A0A562I4U7 A0A562I4U7 MICOL Chaperone protein DnaJ OS Micromonospora olivasterospora OX 1880 GN dnaJ PE 3 SV 1 7-356'[&!color=#009999]:0.005868)[&label=100.0,!color=#009999]:0.013957,'act 1 tr A0A2W2FH40 A0A2W2FH40 9ACTN Chaperone protein DnaJ OS Micromonospora craterilacus OX 1655439 GN dnaJ PE 3 SV 1 1-349'[&!color=#009999]:0.021877)[&label=100.0,!color=#009999]:0.228455)[&label=99.0,!color=#009999]:0.060237,('act 1 tr A0A1M5KEA6 A0A1M5KEA6 9ACTN Chaperone protein DnaJ OS Jatrophihabitans endophyticus OX 1206085 GN dnaJ PE 3 SV 1 5-353'[&!color=#009999]:0.324157,('act 1 tr A0A285E6Q5 A0A285E6Q5 9ACTN Chaperone protein DnaJ OS Geodermatophilus sabuli OX 1564158 GN dnaJ PE 3 SV 1 1-351'[&!color=#009999]:0.034811,'act 1 tr A0A372IZ15 A0A372IZ15 9ACTN Chaperone protein DnaJ OS Geodermatophilus sp LHW52908 OX 2303986 GN dnaJ PE 3 SV 1 1-351'[&!color=#009999]:0.041987)[&label=100.0,!color=#009999]:0.194484)[&label=71.0,!color=#009999]:0.028795)[&label=99.0,!color=#009999]:0.084079,((('act 1 tr A0A1B1ZI36 A0A1B1ZI36 9PSEU Chaperone protein DnaJ OS Pseudonocardia sp HH130630 07 OX 1690815 GN dnaJ PE 3 SV 1 1-352'[&!color=#009999]:0.028667,'act 1 tr A0A1I4Y2G3 A0A1I4Y2G3 9PSEU Chaperone protein DnaJ OS Pseudonocardia ammonioxydans OX 260086 GN dnaJ PE 3 SV 1 1-352'[&!color=#009999]:0.041135)[&label=100.0,!color=#009999]:0.176424,'act 1 tr C8XF81 C8XF81 NAKMY Chaperone protein DnaJ OS Nakamurella multipartita strain ATCC 700099 DSM 44233 CIP 104796 JCM 954 5-354'[&!color=#009999]:0.265916)[&label=84.0,!color=#009999]:0.031084,(('act 1 tr A0A1H0C8L1 A0A1H0C8L1 9PSEU Chaperone protein DnaJ OS Allokutzneria albata OX 211114 GN dnaJ PE 3 SV 1 1-353'[&!color=#009999]:0.125039,'act 1 tr A0A1I6TW85 A0A1I6TW85 9PSEU Chaperone protein DnaJ OS Saccharopolyspora flava OX 95161 GN dnaJ PE 3 SV 1 1-353'[&!color=#009999]:0.18978)[&label=98.0,!color=#009999]:0.034591,(('act 1 tr A0A1W2FXN0 A0A1W2FXN0 KIBAR Chaperone protein DnaJ OS Kibdelosporangium aridum OX 2030 GN dnaJ PE 3 SV 1 5-352'[&!color=#009999]:0.131767,('act 1 tr A0A1I5UZW5 A0A1I5UZW5 9PSEU Chaperone protein DnaJ OS Yuhushiella deserti OX 587909 GN dnaJ PE 3 SV 1 1-350'[&!color=#009999]:0.071825,'act 1 tr A0A4V2EL53 A0A4V2EL53 9PSEU Chaperone protein DnaJ OS Amycolatopsis suaedae OX 2510978 GN dnaJ PE 3 SV 1 1-351'[&!color=#009999]:0.084379)[&label=100.0,!color=#009999]:0.131931)[&label=98.0,!color=#009999]:0.035031,'act 1 tr K0JSF7 K0JSF7 SACES Chaperone protein DnaJ OS Saccharothrix espanaensis strain ATCC 51144 DSM 44229 JCM 9112 NBRC 1506 1-347'[&!color=#009999]:0.123695)[&label=98.0,!color=#009999]:0.066344)[&label=100.0,!color=#009999]:0.024576)[&label=87.0,!color=#009999]:0.045286)[&label=98.0,!color=#009999]:0.0885)[&label=98.0,!color=#009999]:0.112519)[&label=100.0,!color=#009999]:0.350923,(((((('arh 1 tr D3SYP6 D3SYP6 NATMM Chaperone protein DnaJ OS Natrialba magadii strain ATCC 43099 DSM 3394 CIP 104546 JCM 8861 NBRC 10 1-352'[&!color=#009999]:0.096158,((('arh 1 tr L0JK93 L0JK93 NATP1 Chaperone protein DnaJ OS Natrinema pellirubrum strain DSM 15624 CIP 106293 JCM 10476 NCIMB 786 15 1-357'[&!color=#009999]:0.043227,('arh 1 tr M0CCB9 M0CCB9 9EURY Chaperone protein DnaJ OS Haloterrigena limicola JCM 13563 OX 1230457 GN dnaJ PE 3 SV 1 1-356'[&!color=#009999]:0.038408,'arh 1 tr L9VZP0 L9VZP0 9EURY Chaperone protein DnaJ OS Natronorubrum sulfidifaciens JCM 14089 OX 1230460 GN dnaJ PE 3 SV 1 1-351'[&!color=#009999]:0.070891)[&label=100.0,!color=#009999]:0.025217)[&label=100.0,!color=#009999]:0.023968,('arh 1 tr L9W9L5 L9W9L5 9EURY Chaperone protein DnaJ OS Natronorubrum tibetense GA33 OX 1114856 GN dnaJ PE 3 SV 1 1-356'[&!color=#009999]:0.070295,'arh 1 tr W0JSA1 W0JSA1 9EURY Chaperone protein DnaJ OS Halostagnicola larsenii XH 48 OX 797299 GN dnaJ PE 3 SV 1 1-351'[&!color=#009999]:0.106666)[&label=99.0,!color=#009999]:0.016506)[&label=99.0,!color=#009999]:0.022226,('arh 1 tr L0IC69 L0IC69 HALRX Chaperone protein DnaJ OS Halovivax ruber strain DSM 18193 JCM 13892 XH 70 OX 797302 GN dnaJ PE 3  1-354'[&!color=#009999]:0.145589,'arh 1 tr A0A3N6LQ02 A0A3N6LQ02 9EURY Chaperone protein DnaJ OS Natrarchaeobius halalkaliphilus OX 1679091 GN dnaJ PE 3 SV 1 1-355'[&!color=#009999]:0.09924)[&label=90.0,!color=#009999]:0.015146)[&label=89.0,!color=#009999]:0.032957,'arh 1 tr L0K353 L0K353 9EURY Chaperone protein DnaJ OS Natronococcus occultus SP4 OX 694430 GN dnaJ PE 3 SV 1 1-355'[&!color=#009999]:0.06021)[&label=100.0,!color=#009999]:0.177026,(('arh 1 tr M0MAA5 M0MAA5 9EURY Chaperone protein DnaJ OS Halococcus hamelinensis 100A6 OX 1132509 GN dnaJ PE 3 SV 1 1-354'[&!color=#009999]:0.073739,'arh 1 tr M0MPN5 M0MPN5 HALMO Chaperone protein DnaJ OS Halococcus morrhuae DSM 1307 OX 931277 GN dnaJ PE 3 SV 1 1-355'[&!color=#009999]:0.108134)[&label=100.0,!color=#009999]:0.082342,'arh 1 tr A0A6A9SW88 A0A6A9SW88 9EURY Chaperone protein DnaJ OS Natronomonas sp CBA1123 OX 2668070 GN dnaJ PE 3 SV 1 1-354'[&!color=#009999]:0.164238)[&label=96.0,!color=#009999]:0.04552,(('arh 1 tr M0CS81 M0CS81 9EURY Chaperone protein DnaJ OS Halosimplex carlsbadense 2 9 1 OX 797114 GN dnaJ PE 3 SV 1 1-355'[&!color=#009999]:0.135437,'arh 1 tr U1PJ49 U1PJ49 9EURY Chaperone protein DnaJ OS halophilic archaeon J07HX64 OX 1085028 GN dnaJ PE 3 SV 1 22-351'[&!color=#009999]:0.267701)[&label=99.0,!color=#009999]:0.047639,'arh 1 tr A0A1I6LI43 A0A1I6LI43 9EURY Chaperone protein DnaJ OS Halomicrobium zhouii OX 767519 GN dnaJ PE 3 SV 1 1-355'[&!color=#009999]:0.140539)[&label=89.0,!color=#009999]:0.047392,('arh 1 tr F7PN55 F7PN55 9EURY Chaperone protein DnaJ OS Halorhabdus tiamatea SARL4B OX 1033806 GN dnaJ PE 3 SV 1 1-357'[&!color=#009999]:0.127157,'arh 1 tr A0A4D6H9M6 A0A4D6H9M6 9EURY Chaperone protein DnaJ OS Halapricum salinum OX 1457250 GN dnaJ PE 3 SV 1 1-355'[&!color=#009999]:0.155191)[&label=99.0,!color=#009999]:0.072972)[&label=87.0,!color=#009999]:0.041512,((('arh 1 tr M0FMH3 M0FMH3 9EURY Chaperone protein DnaJ OS Halorubrum hochstenium ATCC 700873 OX 1227481 GN dnaJ PE 3 SV 1 1-357'[&!color=#009999]:0.02679,'arh 1 tr A0A4U7F829 A0A4U7F829 9EURY Chaperone protein DnaJ OS Halorubrum sp SD626R OX 1419722 GN dnaJ PE 3 SV 1 1-357'[&!color=#009999]:0.038196)[&label=100.0,!color=#009999]:0.162412,'arh 1 tr A0A3A6PNV3 A0A3A6PNV3 9EURY Chaperone protein DnaJ OS Halonotius sp F13 13 OX 2216978 GN dnaJ PE 3 SV 1 1-357'[&!color=#009999]:0.231688)[&label=56.0,!color=#009999]:0.086842,('arh 1 tr A0A0W1RCC2 A0A0W1RCC2 9EURY Chaperone protein DnaJ OS Haloprofundus marisrubri OX 1514971 GN dnaJ PE 3 SV 1 1-358'[&!color=#009999]:0.135463,'arh 1 tr A0A1G9V0E8 A0A1G9V0E8 9EURY Chaperone protein DnaJ OS Haloarchaeobius iranensis OX 996166 GN dnaJ PE 3 SV 1 1-353'[&!color=#009999]:0.262702)[&label=71.0,!color=#009999]:0.072435,('arh 1 tr A0A1I2UQY7 A0A1I2UQY7 9EURY Chaperone protein DnaJ OS Halopelagius inordinatus OX 553467 GN dnaJ PE 3 SV 1 1-356'[&!color=#009999]:0.171142,'arh 1 tr A0A1H5TBG8 A0A1H5TBG8 9EURY Chaperone protein DnaJ OS Halobellus limi OX 699433 GN dnaJ PE 3 SV 1 1-358'[&!color=#009999]:0.1232)[&label=98.0,!color=#009999]:0.072595,'arh 1 tr A0A1N6WUY2 A0A1N6WUY2 9EURY Chaperone protein DnaJ OS Haladaptatus litoreus OX 553468 GN dnaJ PE 3 SV 1 1-353'[&!color=#009999]:0.241613)[&label=65.0,!color=#009999]:0.01948)[&label=83.0,!color=#009999]:0.02246,(('arh 1 tr W0K1F5 W0K1F5 9EURY Chaperone protein DnaJ OS Halobacterium sp DL1 OX 751944 GN dnaJ PE 3 SV 1 1-353'[&!color=#009999]:0.070997,'arh 1 tr A0A1I0NPT4 A0A1I0NPT4 9EURY Chaperone protein DnaJ OS Halobacterium jilantaiense OX 355548 GN dnaJ PE 3 SV 1 1-356'[&!color=#009999]:0.125562)[&label=100.0,!color=#009999]:0.121692,('arh 1 tr A0A0F7PCA8 A0A0F7PCA8 9EURY Chaperone protein DnaJ OS Halanaeroarchaeum sulfurireducens OX 1604004 GN dnaJ PE 3 SV 1 2-354'[&!color=#009999]:0.136396,'arh 1 tr A0A1D8S475 A0A1D8S475 9EURY Chaperone protein DnaJ OS Halodesulfurarchaeum formicicum OX 1873524 GN dnaJ PE 3 SV 1 14-369'[&!color=#009999]:0.222354)[&label=100.0,!color=#009999]:0.09048)[&label=94.0,!color=#009999]:0.032753)[&label=90.0,!color=#009999]:0.060163,'arh 1 tr A0A3P3RI90 A0A3P3RI90 9EURY Chaperone protein DnaJ OS Halomarina oriensis OX 671145 GN dnaJ PE 3 SV 1 1-355'[&!color=#009999]:0.223997)[&label=91.0,!color=#009999]:0.060713,'arh 1 tr V4Y594 V4Y594 9ARCH Chaperone protein DnaJ OS uncultured archaeon A07HB70 OX 1412872 GN A07HB70 01737 PE 3 SV 1 1-347'[&!color=#009999]:0.24992)[&label=100.0,!color=#009999]:0.465717)[&label=75.0,!color=#009999]:0.092048,(((((((((((((('alp 1 sp A5FZ18 DNAJ ACICJ Chaperone protein DnaJ OS Acidiphilium cryptum strain JF 5 OX 349163 GN dnaJ PE 3 SV 1 1-360'[&!color=#009999]:0.086311,'alp 1 tr K5XTE2 K5XTE2 9PROT Chaperone protein DnaJ OS Acidocella sp MX AZ02 OX 1214225 GN dnaJ PE 3 SV 1 1-355'[&!color=#009999]:0.133532)[&label=100.0,!color=#009999]:0.061596,(('alp 1 tr A0A0D6MLX8 A0A0D6MLX8 9PROT Chaperone protein DnaJ OS Tanticharoenia sakaeratensis NBRC 103193 OX 1231623 GN dnaJ PE 3 2-353'[&!color=#009999]:0.111504,'alp 1 tr A0A511B0A0 A0A511B0A0 9PROT Chaperone protein DnaJ OS Gluconobacter wancherniae NBRC 103581 OX 656744 GN dnaJ PE 3 SV  2-355'[&!color=#009999]:0.091425)[&label=100.0,!color=#009999]:0.084995,'alp 1 tr A0A5C1YMR1 A0A5C1YMR1 9PROT Chaperone protein DnaJ OS Acetobacter sp KACC 21233 OX 2592655 GN dnaJ PE 3 SV 1 3-356'[&!color=#009999]:0.15293)[&label=100.0,!color=#009999]:0.112879)[&label=100.0,!color=#009999]:0.106544,'alp 1 tr A0A1V2H2S5 A0A1V2H2S5 9PROT Chaperone protein DnaJ OS Roseomonas deserti OX 1817963 GN dnaJ PE 3 SV 1 1-354'[&!color=#009999]:0.199964)[&label=100.0,!color=#009999]:0.124054,('alp 1 tr A0A369TFF5 A0A369TFF5 9PROT Chaperone protein DnaJ OS Ferruginivarius sediminum OX 2661937 GN dnaJ PE 3 SV 1 1-355'[&!color=#009999]:0.180652,'alp 1 tr A0A4R6WX12 A0A4R6WX12 9PROT Chaperone protein DnaJ OS Dongia mobilis OX 578943 GN dnaJ PE 3 SV 1 1-354'[&!color=#009999]:0.206344)[&label=100.0,!color=#009999]:0.044883)[&label=100.0,!color=#009999]:0.022682,'alp 1 tr K9HPL0 K9HPL0 9PROT Chaperone protein DnaJ OS Caenispirillum salinarum AK4 OX 1238182 GN dnaJ PE 3 SV 1 1-359'[&!color=#009999]:0.189657)[&label=92.0,!color=#009999]:0.041784,'alp 1 tr A0A0D8CD78 A0A0D8CD78 9PROT Chaperone protein DnaJ OS Thalassospira sp HJ OX 1616823 GN dnaJ PE 3 SV 1 1-358'[&!color=#009999]:0.25023)[&label=100.0,!color=#009999]:0.083078,(('alp 1 tr A3TWC7 A3TWC7 PSEBH Chaperone protein DnaJ OS Pseudooceanicola batsensis strain ATCC BAA 863 DSM 15984 KCTC 12145 HTCC 1-356'[&!color=#009999]:0.129352,'alp 1 tr A0A2T0RPH0 A0A2T0RPH0 9RHOB Chaperone protein DnaJ OS Pseudoruegeria haliotis OX 1280846 GN dnaJ PE 3 SV 1 1-356'[&!color=#009999]:0.115916)[&label=100.0,!color=#009999]:0.208949,('sp B0BWH0 DNAJ RICRO Chaperone protein DnaJ OS Rickettsia rickettsii strain Iowa OX 452659 GN dnaJ PE 3 SV 1 1-351'[&!color=#009999]:0.046712,('sp Q68XI3 DNAJ RICTY Chaperone protein DnaJ OS Rickettsia typhi strain ATCC VR 144 Wilmington OX 257363 GN dnaJ PE 3 SV 1 1-349'[&!color=#009999]:0.021728,'tr D5AWA5 D5AWA5 RICPP Chaperone protein DnaJ OS Rickettsia prowazekii strain Rp22 OX 449216 GN dnaJ PE 3 SV 1 1-349'[&!color=#009999]:0.014501)[&label=100.0,!color=#009999]:0.038544)[&label=100.0,!color=#009999]:0.573519)[&label=88.0,!color=#009999]:0.091836,'alp 1 tr I3TRC5 I3TRC5 TISMK Chaperone protein DnaJ OS Tistrella mobilis strain KA081020 065 OX 1110502 GN dnaJ PE 3 SV 1 10-365'[&!color=#009999]:0.328689)[&label=58.0,!color=#009999]:0.045949,(((('alp 1 tr B8EIQ0 B8EIQ0 METSB Chaperone protein DnaJ OS Methylocella silvestris strain DSM 15510 CIP 108128 LMG 27833 NCIMB 1390 7-358'[&!color=#009999]:0.183952,'alp 1 tr A0A5E4NUM2 A0A5E4NUM2 9RHIZ Chaperone protein DnaJ OS Beijerinckiaceae bacterium RH AL1 OX 2572036 GN dnaJ PE 3 SV 1 1-352'[&!color=#009999]:0.095381)[&label=100.0,!color=#009999]:0.054895,'alp 1 tr A0A1W6MUV2 A0A1W6MUV2 9RHIZ Chaperone protein DnaJ OS Methylocystis bryophila OX 655015 GN dnaJ PE 3 SV 1 1-350'[&!color=#009999]:0.168943)[&label=100.0,!color=#009999]:0.115466,(('alp 1 tr A0A085FN03 A0A085FN03 9BRAD Chaperone protein DnaJ OS Bosea sp LC85 OX 1502851 GN dnaJ PE 3 SV 1 1-350'[&!color=#009999]:0.182325,('alp 1 tr A0A2T1HNU0 A0A2T1HNU0 9RHIZ Chaperone protein DnaJ OS Alsobacter sp SH9 OX 2109933 GN dnaJ PE 3 SV 1 2-356'[&!color=#009999]:0.203843,'alp 1 tr A0A5N7MGA4 A0A5N7MGA4 9RHIZ Chaperone protein DnaJ OS Microvirga tunisiensis OX 2108360 GN dnaJ PE 3 SV 1 1-353'[&!color=#009999]:0.099536)[&label=73.0,!color=#009999]:0.027269)[&label=100.0,!color=#009999]:0.03371,(('alp 1 tr A0A1I2QJN7 A0A1I2QJN7 9RHIZ Chaperone protein DnaJ OS Methylobacterium gossipiicola OX 582675 GN dnaJ PE 3 SV 1 1-351'[&!color=#009999]:0.082743,'abc 1 tr C5AWQ8 C5AWQ8 METEA Chaperone protein DnaJ OS Methylorubrum extorquens strain ATCC 14718 DSM 1338 JCM 2805 NCIMB 9133  1-352'[&!color=#009999]:0.046421)[&label=100.0,!color=#009999]:0.024094,'alp 1 tr A0A437NX41 A0A437NX41 9RHIZ Chaperone protein DnaJ OS Methylobacterium sp TER 1 OX 2499852 GN dnaJ PE 3 SV 1 1-349'[&!color=#009999]:0.065679)[&label=100.0,!color=#009999]:0.118398)[&label=100.0,!color=#009999]:0.048565)[&label=100.0,!color=#009999]:0.056318,((((('alp 1 tr M5F230 M5F230 9RHIZ Chaperone protein DnaJ OS Mesorhizobium sp STM 4661 OX 1297570 GN dnaJ PE 3 SV 1 1-349'[&!color=#009999]:0.052045,'alp 1 tr A0A1C2DCL9 A0A1C2DCL9 9RHIZ Chaperone protein DnaJ OS Mesorhizobium hungaricum OX 1566387 GN dnaJ PE 3 SV 1 1-350'[&!color=#009999]:0.037019)[&label=100.0,!color=#009999]:0.071069,'alp 1 tr A0A084U669 A0A084U669 9RHIZ Chaperone protein DnaJ OS Nitratireductor basaltis OX 472175 GN dnaJ PE 3 SV 1 1-348'[&!color=#009999]:0.070969)[&label=100.0,!color=#009999]:0.048622,(('alp 1 tr A0A0B4WYB3 A0A0B4WYB3 9RHIZ Chaperone protein DnaJ OS Rhizobium gallicum bv gallicum R602 OX 1418105 GN dnaJ PE 3 SV 1 1-353'[&!color=#009999]:0.048637,('alp 1 tr A0A0Q8B0Y8 A0A0Q8B0Y8 9RHIZ Chaperone protein DnaJ OS Rhizobium sp Root564 OX 1736563 GN dnaJ PE 3 SV 1 1-352'[&!color=#009999]:0.0195,'alp 1 tr A0A549T3M1 A0A549T3M1 9RHIZ Chaperone protein DnaJ OS Rhizobium straminoryzae OX 1387186 GN dnaJ PE 3 SV 1 1-357'[&!color=#009999]:0.05403)[&label=100.0,!color=#009999]:0.020171)[&label=100.0,!color=#009999]:0.037676,'alp 1 tr A0A1S1T6I5 A0A1S1T6I5 9RHIZ Chaperone protein DnaJ OS Ensifer sp LCM 4579 OX 1848292 GN dnaJ PE 3 SV 1 1-350'[&!color=#009999]:0.093386)[&label=100.0,!color=#009999]:0.055959)[&label=100.0,!color=#009999]:0.092815,(('alp 1 tr A0A1B9YS87 A0A1B9YS87 9BRAD Chaperone protein DnaJ OS Bradyrhizobium sp LMTR 3 OX 189873 GN dnaJ PE 3 SV 1 2-352'[&!color=#009999]:0.069417,'abc 1 sp Q6NCY3 DNAJ RHOPA Chaperone protein DnaJ OS Rhodopseudomonas palustris strain ATCC BAA 98 CGA009 OX 258594 GN dnaJ PE  3-355'[&!color=#009999]:0.044168)[&label=100.0,!color=#009999]:0.199803,'alp 1 tr A0A5D0VBS7 A0A5D0VBS7 9RHOB Chaperone protein DnaJ OS Rhodobacterales bacterium OX 1948890 GN dnaJ PE 3 SV 1 1-354'[&!color=#009999]:0.165238)[&label=88.0,!color=#009999]:0.059578)[&label=85.0,!color=#009999]:0.028909,('alp 1 tr A0A1E2S0B6 A0A1E2S0B6 9RHIZ Chaperone protein DnaJ OS Methyloligella halotolerans OX 1177755 GN dnaJ PE 3 SV 1 1-355'[&!color=#009999]:0.139952,'alp 1 tr A0A397PEM5 A0A397PEM5 9RHIZ Chaperone protein DnaJ OS Dichotomicrobium thermohalophilum OX 933063 GN dnaJ PE 3 SV 1 1-354'[&!color=#009999]:0.263893)[&label=100.0,!color=#009999]:0.14015)[&label=85.0,!color=#009999]:0.033825)[&label=88.0,!color=#009999]:0.10497)[&label=80.0,!color=#009999]:0.109989,('alp 1 tr C6XII5 C6XII5 HIRBI Chaperone protein DnaJ OS Hirschia baltica strain ATCC 49814 DSM 5838 IFAM 1418 OX 582402 GN dnaJ  1-352'[&!color=#009999]:0.416663,('alp 1 tr A0A2S8VVW0 A0A2S8VVW0 9CAUL Chaperone protein DnaJ OS Brevundimonas sp MYb31 OX 1848616 GN dnaJ PE 3 SV 1 1-357'[&!color=#009999]:0.22517,('alp 1 tr A0A328B0A1 A0A328B0A1 9CAUL Chaperone protein DnaJ OS Phenylobacterium hankyongense OX 1813876 GN dnaJ PE 3 SV 1 1-353'[&!color=#009999]:0.103318,'alp 1 tr A0A4Q3S7I0 A0A4Q3S7I0 9CAUL Chaperone protein DnaJ OS Caulobacteraceae bacterium OX 1978230 GN dnaJ PE 3 SV 1 1-352'[&!color=#009999]:0.112105)[&label=99.0,!color=#009999]:0.065571)[&label=100.0,!color=#009999]:0.222072)[&label=85.0,!color=#009999]:0.198349,'alp 1 tr A0A4R2PAR6 A0A4R2PAR6 RHOSA Chaperone protein DnaJ OS Rhodothalassium salexigens DSM 2132 OX 1188247 GN dnaJ PE 3 SV 1 1-351'[&!color=#009999]:0.441916,(('alp 1 sp Q5NPS5 DNAJ ZYMMO Chaperone protein DnaJ OS Zymomonas mobilis subsp mobilis strain ATCC 31821 ZM4 CP4 OX 264203 GN dna 1-352'[&!color=#009999]:0.317667,((('alp 1 tr F1Z9H5 F1Z9H5 9SPHN Chaperone protein DnaJ OS Novosphingobium nitrogenifigens DSM 19370 OX 983920 GN dnaJ PE 3 SV 1 2-352'[&!color=#009999]:0.124378,'alp 1 tr A0A3S2UT07 A0A3S2UT07 9SPHN Chaperone protein DnaJ OS Novosphingobium umbonatum OX 1908524 GN dnaJ PE 3 SV 1 2-353'[&!color=#009999]:0.181438)[&label=69.0,!color=#009999]:0.028155,'alp 1 tr A0A5B8S6B8 A0A5B8S6B8 9SPHN Chaperone protein DnaJ OS Novosphingobium ginsenosidimutans OX 1176536 GN dnaJ PE 3 SV 1 4-353'[&!color=#009999]:0.13342)[&label=76.0,!color=#009999]:0.027758,('alp 1 tr A0A0S6X5Y8 A0A0S6X5Y8 9SPHN Chaperone protein DnaJ OS Novosphingobium sp MBES04 OX 1206458 GN dnaJ PE 3 SV 1 4-352'[&!color=#009999]:0.143147,'alp 1 tr A0A6I4T2B7 A0A6I4T2B7 9SPHN Chaperone protein DnaJ OS Altererythrobacter endophyticus OX 1808508 GN dnaJ PE 3 SV 1 4-353'[&!color=#009999]:0.169322)[&label=100.0,!color=#009999]:0.042118)[&label=100.0,!color=#009999]:0.20054,(('alp 1 tr A0A1V2EWK9 A0A1V2EWK9 9SPHN Chaperone protein DnaJ OS Sphingomonas jeddahensis OX 1915074 GN dnaJ 1 PE 3 SV 1 1-349'[&!color=#009999]:0.128218,'alp 1 tr A0A345WM02 A0A345WM02 9SPHN Chaperone protein DnaJ OS Sphingomonas sp FARSPH OX 2219696 GN dnaJ PE 3 SV 1 4-351'[&!color=#009999]:0.076785)[&label=100.0,!color=#009999]:0.0484,'alp 1 tr A0A1G5SWT9 A0A1G5SWT9 9SPHN Chaperone protein DnaJ OS Sphingomonas sp NFR15 OX 1566282 GN dnaJ PE 3 SV 1 3-353'[&!color=#009999]:0.154314)[&label=100.0,!color=#009999]:0.145904)[&label=100.0,!color=#009999]:0.073846,('alp 1 tr A0A4Y9ELG1 A0A4Y9ELG1 9SPHN Chaperone protein DnaJ OS Polymorphobacter arshaanensis OX 2511025 GN dnaJ PE 3 SV 1 5-348'[&!color=#009999]:0.265248,'alp 1 tr A0A501XIJ5 A0A501XIJ5 9SPHN Chaperone protein DnaJ OS Sandaracinobacter sp PAMC 28131 OX 1715348 GN dnaJ PE 3 SV 1 2-356'[&!color=#009999]:0.313403)[&label=100.0,!color=#009999]:0.058218)[&label=100.0,!color=#009999]:0.162821)[&label=100.0,!color=#009999]:0.09479,((((((((((('abc 1 sp A6T4F5 DNAJ KLEP7 Chaperone protein DnaJ OS Klebsiella pneumoniae subsp pneumoniae strain ATCC 700721 MGH 78578 OX 272 1-348'[&!color=#009999]:0.024396,'abc 1 sp Q57TP2 DNAJ SALCH Chaperone protein DnaJ OS Salmonella choleraesuis strain SC B67 OX 321314 GN dnaJ PE 3 SV 3 1-348'[&!color=#009999]:0.023361)[&label=100.0,!color=#009999]:0.010382,'abc 1 sp P08622 DNAJ ECOLI Chaperone protein DnaJ OS Escherichia coli strain K12 OX 83333 GN dnaJ PE 1 SV 3 1-348'[&!color=#009999]:0.010931)[&label=100.0,!color=#009999]:0.056045,('gam 1 tr D4DXD0 D4DXD0 SEROD Chaperone protein DnaJ OS Serratia odorifera DSM 4582 OX 667129 GN dnaJ PE 3 SV 1 8-353'[&!color=#009999]:0.008487,'gam 1 tr A0A083ZWZ5 A0A083ZWZ5 9GAMM Chaperone protein DnaJ OS Serratia sp DD3 OX 1410619 GN dnaJ PE 3 SV 1 1-346'[&!color=#009999]:0.043151)[&label=100.0,!color=#009999]:0.029096)[&label=100.0,!color=#009999]:0.016902,'gam 1 tr A0A366I7F6 A0A366I7F6 9GAMM Chaperone protein DnaJ OS Brenneria salicis ATCC 15712 DSM 30166 OX 714314 GN dnaJ PE 3 SV 1-347'[&!color=#009999]:0.044551)[&label=100.0,!color=#009999]:0.116219,'abc 1 sp Q15UD2 DNAJ PSEA6 Chaperone protein DnaJ OS Pseudoalteromonas atlantica strain T6c ATCC BAA 1087 OX 342610 GN dnaJ PE  1-350'[&!color=#009999]:0.159291)[&label=100.0,!color=#009999]:0.086389,('gam 1 tr E1VM62 E1VM62 9GAMM Chaperone protein DnaJ OS gamma proteobacterium HdN1 OX 83406 GN dnaJ PE 3 SV 1 1-353'[&!color=#009999]:0.269656,(('gam 1 tr A0A0X3U5W2 A0A0X3U5W2 9GAMM Chaperone protein DnaJ OS Microbulbifer sp ZGT114 OX 1685377 GN dnaJ PE 3 SV 1 1-349'[&!color=#009999]:0.12807,'gam 1 tr A0A5C8ZR83 A0A5C8ZR83 9GAMM Chaperone protein DnaJ OS Parahaliea aestuarii OX 1852021 GN dnaJ PE 3 SV 1 1-349'[&!color=#009999]:0.155432)[&label=100.0,!color=#009999]:0.034841,'gam 1 tr A0A4R3IC55 A0A4R3IC55 9GAMM Chaperone protein DnaJ OS Reinekea marinisedimentorum OX 230495 GN dnaJ PE 3 SV 1 1-351'[&!color=#009999]:0.183953)[&label=100.0,!color=#009999]:0.042516)[&label=98.0,!color=#009999]:0.04312)[&label=52.0,!color=#009999]:0.023628,'gam 1 tr A0A5E4PJ18 A0A5E4PJ18 9COXI Chaperone protein DnaJ OS Aquicella siphonis OX 254247 GN dnaJ PE 3 SV 1 1-347'[&!color=#009999]:0.325422)[&label=82.0,!color=#009999]:0.027831,(((((('gam 1 tr E6WTJ7 E6WTJ7 PSEUU Chaperone protein DnaJ OS Pseudoxanthomonas suwonensis strain 11 1 OX 743721 GN dnaJ PE 3 SV 1 1-346'[&!color=#009999]:0.083021,'gam 1 tr A0A286CY86 A0A286CY86 9GAMM Chaperone protein DnaJ OS Pseudoxanthomonas wuyuanensis OX 1073196 GN dnaJ PE 3 SV 1 1-347'[&!color=#009999]:0.073048)[&label=100.0,!color=#009999]:0.05067,(('gam 1 tr A0A0A0M7Z1 A0A0A0M7Z1 9GAMM Chaperone protein DnaJ OS Lysobacter defluvii IMMIB APB 9 DSM 18482 OX 1385515 GN dnaJ PE  1-348'[&!color=#009999]:0.08811,('gam 1 tr A0A345ZJ97 A0A345ZJ97 9GAMM Chaperone protein DnaJ OS Lysobacter sp TY2 98 OX 2290922 GN dnaJ PE 3 SV 1 1-347'[&!color=#009999]:0.055128,'gam 1 tr A0A4R4F228 A0A4R4F228 9GAMM Chaperone protein DnaJ OS Lysobacter sp N42 OX 2545719 GN dnaJ PE 3 SV 1 1-348'[&!color=#009999]:0.078495)[&label=100.0,!color=#009999]:0.041815)[&label=100.0,!color=#009999]:0.032117,'gam 1 tr A0A2K1PZ78 A0A2K1PZ78 9GAMM Chaperone protein DnaJ OS Lysobacter silvestris OX 1645665 GN dnaJ PE 3 SV 1 1-347'[&!color=#009999]:0.205407)[&label=100.0,!color=#009999]:0.040453)[&label=100.0,!color=#009999]:0.127036,'gam 1 tr A0A091AYM3 A0A091AYM3 9GAMM Chaperone protein DnaJ OS Arenimonas oryziterrae DSM 21050 YC6267 OX 1121015 GN dnaJ PE 3  1-348'[&!color=#009999]:0.12632)[&label=100.0,!color=#009999]:0.067502,'gam 1 tr A0A4S3KZB2 A0A4S3KZB2 9GAMM Chaperone protein DnaJ OS Pseudofulvimonas gallinarii OX 634155 GN dnaJ PE 3 SV 1 1-345'[&!color=#009999]:0.278697)[&label=100.0,!color=#009999]:0.130021,'gam 1 tr V2UEU8 V2UEU8 9GAMM Chaperone protein DnaJ OS Acinetobacter brisouii CIP 110357 OX 1341683 GN dnaJ PE 3 SV 1 1-351'[&!color=#009999]:0.395984)[&label=95.0,!color=#009999]:0.111285,(('gam 1 tr L0H100 L0H100 9GAMM Chaperone protein DnaJ OS Thioflavicoccus mobilis 8321 OX 765912 GN dnaJ PE 3 SV 1 1-344'[&!color=#009999]:0.215372,'gam 1 tr M7NYX0 M7NYX0 9GAMM Chaperone protein DnaJ OS Methylophaga lonarensis MPL OX 1286106 GN dnaJ PE 3 SV 1 1-347'[&!color=#009999]:0.258132)[&label=94.0,!color=#009999]:0.058483,('gam 1 tr A0A1A6C6Z8 A0A1A6C6Z8 9GAMM Chaperone protein DnaJ OS Acidihalobacter prosperus OX 160660 GN dnaJ PE 3 SV 1 1-348'[&!color=#009999]:0.277028,('gam 1 tr A0A1T4VU23 A0A1T4VU23 9GAMM Chaperone protein DnaJ OS Thiothrix eikelboomii OX 92487 GN dnaJ PE 3 SV 1 1-351'[&!color=#009999]:0.154859,'gam 1 tr A0A1H4A9K9 A0A1H4A9K9 9GAMM Chaperone protein DnaJ OS Thiothrix caldifontis OX 525918 GN dnaJ PE 3 SV 1 1-353'[&!color=#009999]:0.114164)[&label=100.0,!color=#009999]:0.103905)[&label=99.0,!color=#009999]:0.034072)[&label=82.0,!color=#009999]:0.029683)[&label=51.0,!color=#009999]:0.031035)[&label=90.0,!color=#009999]:0.036055,'gam 1 tr A0A0H4UXX0 A0A0H4UXX0 9COXI Chaperone protein DnaJ OS Candidatus Coxiella mudrowiae OX 2054173 GN dnaJ PE 3 SV 1 2-349'[&!color=#009999]:0.373064)[&label=97.0,!color=#009999]:0.041644,(((((((('abc 1 sp A1WAR7 DNAJ ACISJ Chaperone protein DnaJ OS Acidovorax sp strain JS42 OX 232721 GN dnaJ PE 3 SV 1 1-350'[&!color=#009999]:0.014887,'bet 1 tr A0A0A1VLJ9 A0A0A1VLJ9 9BURK Chaperone protein DnaJ OS Acidovorax sp MR S7 OX 1268622 GN dnaJ PE 3 SV 1 1-354'[&!color=#009999]:0.0589)[&label=92.0,!color=#009999]:0.015683,'bet 1 tr A0A2U1C6H0 A0A2U1C6H0 9BURK Chaperone protein DnaJ OS Simplicispira sp 125 OX 2135643 GN dnaJ PE 3 SV 1 1-352'[&!color=#009999]:0.062875)[&label=98.0,!color=#009999]:0.031595,('bet 1 sp Q128K1 DNAJ POLSJ Chaperone protein DnaJ OS Polaromonas sp strain JS666 ATCC BAA 500 OX 296591 GN dnaJ PE 3 SV 1 1-352'[&!color=#009999]:0.080807,'bet 1 tr A0A1I5HUI8 A0A1I5HUI8 9BURK Chaperone protein DnaJ OS Variovorax sp PDC80 OX 1882827 GN dnaJ PE 3 SV 1 2-353'[&!color=#009999]:0.096513)[&label=96.0,!color=#009999]:0.057606,'bet 1 tr A0A0U1Q196 A0A0U1Q196 9BURK Chaperone protein DnaJ OS Lampropedia cohaerens OX 1610491 GN dnaJ PE 3 SV 1 1-352'[&!color=#009999]:0.202442,'bet 1 tr A0A238DTP3 A0A238DTP3 9BURK Chaperone protein DnaJ OS Thiomonas sp X19 OX 1050370 GN dnaJ PE 3 SV 1 1-352'[&!color=#009999]:0.429338,'bet 1 tr A0A3N4UR80 A0A3N4UR80 9BURK Chaperone protein DnaJ OS Tibeticola sediminis OX 1917811 GN dnaJ PE 3 SV 1 1-355'[&!color=#009999]:0.223943)[&label=88.0,!color=#009999]:0.063353,'bet 1 tr A0A246JL37 A0A246JL37 9BURK Chaperone protein DnaJ OS Roseateles aquatilis OX 431061 GN dnaJ PE 3 SV 1 1-355'[&!color=#009999]:0.105477)[&label=100.0,!color=#009999]:0.100805,'bet 1 tr A0A1H4D7Q1 A0A1H4D7Q1 9BURK Chaperone protein DnaJ OS Paraburkholderia sartisoli OX 83784 GN dnaJ PE 3 SV 1 1-356'[&!color=#009999]:0.145053)[&label=100.0,!color=#009999]:0.057995,('bet 1 sp Q2KWA4 DNAJ BORA1 Chaperone protein DnaJ OS Bordetella avium strain 197N OX 360910 GN dnaJ PE 3 SV 1 1-351'[&!color=#009999]:0.070868,('bet 1 tr A0A1M5YX06 A0A1M5YX06 9BURK Chaperone protein DnaJ OS Candidimonas bauzanensis OX 658167 GN dnaJ PE 3 SV 1 1-350'[&!color=#009999]:0.0907,'bet 1 tr A0A4R3UY62 A0A4R3UY62 9BURK Chaperone protein DnaJ OS Paracandidimonas soli OX 1917182 GN dnaJ PE 3 SV 1 1-350'[&!color=#009999]:0.061995)[&label=100.0,!color=#009999]:0.043172)[&label=100.0,!color=#009999]:0.09849)[&label=100.0,!color=#009999]:0.040777,('bet 1 tr A0A239E482 A0A239E482 9BURK Chaperone protein DnaJ OS Noviherbaspirillum humi OX 1688639 GN dnaJ PE 3 SV 1 1-352'[&!color=#009999]:0.094808,('bet 1 tr A0A1I7KIB7 A0A1I7KIB7 9BURK Chaperone protein DnaJ OS Massilia namucuonensis OX 1035707 GN dnaJ PE 3 SV 1 1-352'[&!color=#009999]:0.0294,'bet 1 tr A0A2R4C5T5 A0A2R4C5T5 9BURK Chaperone protein DnaJ OS Massilia armeniaca OX 2072590 GN dnaJ PE 3 SV 1 1-351'[&!color=#009999]:0.02964)[&label=100.0,!color=#009999]:0.062094)[&label=100.0,!color=#009999]:0.036264)[&label=100.0,!color=#009999]:0.145608,(('bet 1 tr Q2Y6U1 Q2Y6U1 NITMU Chaperone protein DnaJ OS Nitrosospira multiformis strain ATCC 25196 NCIMB 11849 C 71 OX 323848 GN 9-355'[&!color=#009999]:0.035114,'bet 1 tr A0A1I2ZSU2 A0A1I2ZSU2 9PROT Chaperone protein DnaJ OS Nitrosospira sp Nsp14 OX 1855333 GN dnaJ PE 3 SV 1 1-345'[&!color=#009999]:0.058514)[&label=100.0,!color=#009999]:0.101969,'bet 1 tr A0A0F7KLF1 A0A0F7KLF1 9PROT Chaperone protein DnaJ OS Nitrosomonas communis OX 44574 GN dnaJ PE 3 SV 1 1-353'[&!color=#009999]:0.139487)[&label=100.0,!color=#009999]:0.088172)[&label=100.0,!color=#009999]:0.082871)[&label=100.0,!color=#009999]:0.063505,(((('acd 1 sp B7J7X8 DNAJ ACIF2 Chaperone protein DnaJ OS Acidithiobacillus ferrooxidans strain ATCC 23270 DSM 14882 CIP 104768 NCIM 1-348'[&!color=#009999]:0.038168,'acd 1 tr A0A060USS1 A0A060USS1 9PROT Chaperone protein DnaJ OS Acidithiobacillus ferrivorans OX 160808 GN dnaJ PE 3 SV 1 1-352'[&!color=#009999]:0.068215)[&label=100.0,!color=#009999]:0.046103,'acd 1 tr A0A2I1DLW9 A0A2I1DLW9 9PROT Chaperone protein DnaJ OS Acidithiobacillus sp SH OX 187490 GN dnaJ PE 3 SV 1 1-355'[&!color=#009999]:0.10674)[&label=100.0,!color=#009999]:0.041143,'acd 1 tr F9ZSD8 F9ZSD8 ACICS Chaperone protein DnaJ OS Acidithiobacillus caldus strain SM 1 OX 990288 GN dnaJ PE 3 SV 1 1-348'[&!color=#009999]:0.169416)[&label=100.0,!color=#009999]:0.076743,'acd 1 tr A0A3M8QWY3 A0A3M8QWY3 9PROT Chaperone protein DnaJ OS Acidithiobacillus sulfuriphilus OX 1867749 GN dnaJ PE 3 SV 1 1-348'[&!color=#009999]:0.141008)[&label=100.0,!color=#009999]:0.241932)[&label=100.0,!color=#009999]:0.073358)[&label=84.0,!color=#009999]:0.036431,(((((((((('abc 1 tr A9WEX0 A9WEX0 CHLAA Chaperone protein DnaJ OS Chloroflexus aurantiacus strain ATCC 29366 DSM 635 J 10 fl OX 324602 GN  5-346'[&!color=#009999]:0.138195,('chl 1 tr E1I9Z7 E1I9Z7 9CHLR Chaperone protein DnaJ OS Oscillochloris trichoides DG 6 OX 765420 GN dnaJ PE 3 SV 1 5-350'[&!color=#009999]:0.086647,('chl 1 tr A0A2A6RH38 A0A2A6RH38 9CHLR Chaperone protein DnaJ OS Candidatus Viridilinea mediisalina OX 2024553 GN dnaJ PE 3 SV 1 5-354'[&!color=#009999]:0.129649,'chl 1 tr A0A2H3KYT8 A0A2H3KYT8 9CHLR Chaperone protein DnaJ OS Candidatus Chloroploca asiatica OX 1506545 GN dnaJ PE 3 SV 1 5-352'[&!color=#009999]:0.095718)[&label=99.0,!color=#009999]:0.02522)[&label=100.0,!color=#009999]:0.074257)[&label=100.0,!color=#009999]:0.064688,'chl 1 sp A5UYW4 DNAJ ROSS1 Chaperone protein DnaJ OS Roseiflexus sp strain RS 1 OX 357808 GN dnaJ PE 3 SV 1 2-347'[&!color=#009999]:0.163034)[&label=100.0,!color=#009999]:0.050475,'chl 1 tr A9AUH3 A9AUH3 HERA2 Chaperone protein DnaJ OS Herpetosiphon aurantiacus strain ATCC 23779 DSM 785 114 95 OX 316274 GN  5-355'[&!color=#009999]:0.498047)[&label=100.0,!color=#009999]:0.142276,'chl 1 tr A0A2A9HCI9 A0A2A9HCI9 9CHLR Chaperone protein DnaJ OS Thermoflexus hugenholtzii OX 1495650 GN dnaJ PE 3 SV 1 5-352'[&!color=#009999]:0.360141)[&label=83.0,!color=#009999]:0.04382,(((('chl 1 tr D6TMN3 D6TMN3 9CHLR Chaperone protein DnaJ OS Ktedonobacter racemifer DSM 44963 OX 485913 GN dnaJ PE 3 SV 1 3-354'[&!color=#009999]:0.077147,(((('chl 1 tr A0A402B2Y3 A0A402B2Y3 9CHLR Chaperone protein DnaJ OS Dictyobacter alpinus OX 2014873 GN dnaJ PE 3 SV 1 3-354'[&!color=#009999]:0.001937,'chl 1 tr A0A5J4KHI2 A0A5J4KHI2 9CHLR Chaperone protein DnaJ OS Dictyobacter vulcani OX 2607529 GN dnaJ PE 3 SV 1 3-354'[&!color=#009999]:0.014219)[&label=100.0,!color=#009999]:0.034997,'chl 1 tr A0A5A5T5W4 A0A5A5T5W4 9CHLR Chaperone protein DnaJ OS Dictyobacter sp Uno17 OX 2014874 GN dnaJ PE 3 SV 1 3-354'[&!color=#009999]:0.047554)[&label=100.0,!color=#009999]:0.017024,'chl 1 tr A0A401ZB24 A0A401ZB24 9CHLR Chaperone protein DnaJ OS Dictyobacter aurantiacus OX 1936993 GN dnaJ 1 PE 3 SV 1 3-351'[&!color=#009999]:0.031434)[&label=99.0,!color=#009999]:0.042746,'chl 1 tr A0A401ZWX5 A0A401ZWX5 9CHLR Chaperone protein DnaJ OS Tengunoibacter tsumagoiensis OX 2014871 GN dnaJ PE 3 SV 1 2-344'[&!color=#009999]:0.064507)[&label=98.0,!color=#009999]:0.01509)[&label=98.0,!color=#009999]:0.022056,'chl 1 tr A0A326U392 A0A326U392 9CHLR Chaperone protein DnaJ OS Thermosporothrix hazakensis OX 644383 GN dnaJ PE 3 SV 1 3-351'[&!color=#009999]:0.048754)[&label=96.0,!color=#009999]:0.013958,'chl 1 tr A0A4P6JVF4 A0A4P6JVF4 9CHLR Chaperone protein DnaJ OS Ktedonosporobacter rubrisoli OX 2509675 GN dnaJ PE 3 SV 1 3-352'[&!color=#009999]:0.071678)[&label=99.0,!color=#009999]:0.038162,'chl 1 tr A0A328VQ28 A0A328VQ28 9CHLR Chaperone protein DnaJ OS Thermogemmatispora tikiterensis OX 1825093 GN dnaJ PE 3 SV 1 5-357'[&!color=#009999]:0.043481)[&label=100.0,!color=#009999]:0.339965)[&label=58.0,!color=#009999]:0.108304,'chl 1 tr A0A160T2W9 A0A160T2W9 9CHLR Chaperone protein DnaJ OS Candidatus Promineofilum breve OX 1806508 GN dnaJ PE 3 SV 2 1-351'[&!color=#009999]:0.431723,((('chl 1 tr I0I1N7 I0I1N7 CALAS Chaperone protein DnaJ OS Caldilinea aerophila strain DSM 14535 JCM 11387 NBRC 104270 STL 6 O1 OX  1-349'[&!color=#009999]:0.136903,'chl 1 tr A0A540V8A8 A0A540V8A8 9CHLR Chaperone protein DnaJ OS Litorilinea aerophila OX 1204385 GN dnaJ PE 3 SV 1 1-349'[&!color=#009999]:0.153879)[&label=100.0,!color=#009999]:0.202257,'chl 1 tr A0A0M8K5H5 A0A0M8K5H5 9CHLR Chaperone protein DnaJ OS Ardenticatena maritima OX 872965 GN dnaJ PE 3 SV 1 1-344'[&!color=#009999]:0.35901)[&label=85.0,!color=#009999]:0.085681,((((('chl 1 tr E8MZI2 E8MZI2 ANATU Chaperone protein DnaJ OS Anaerolinea thermophila strain DSM 14523 JCM 11388 NBRC 100420 UNI 1 OX  1-349'[&!color=#009999]:0.147478,'chl 1 tr A0A0S7BF07 A0A0S7BF07 9CHLR Chaperone protein DnaJ OS Longilinea arvoryzae OX 360412 GN dnaJ PE 3 SV 1 1-346'[&!color=#009999]:0.159176,('chl 1 tr A0A0P6X7T8 A0A0P6X7T8 9CHLR Chaperone protein DnaJ OS Ornatilinea apprima OX 1134406 GN dnaJ PE 3 SV 1 1-351'[&!color=#009999]:0.139888,('chl 1 tr A0A0P6Y9V8 A0A0P6Y9V8 9CHLR Chaperone protein DnaJ OS Levilinea saccharolytica OX 229921 GN dnaJ PE 3 SV 1 1-350'[&!color=#009999]:0.158284,'chl 1 tr A0A0K8P956 A0A0K8P956 9CHLR Chaperone protein DnaJ OS Flexilinea flocculi OX 1678840 GN dnaJ PE 3 SV 1 2-357'[&!color=#009999]:0.31946)[&label=97.0,!color=#009999]:0.053033)[&label=97.0,!color=#009999]:0.056559,'chl 1 tr A0A0P6XIC0 A0A0P6XIC0 9CHLR Chaperone protein DnaJ OS Leptolinea tardivitalis OX 229920 GN dnaJ PE 3 SV 1 1-349'[&!color=#009999]:0.265337)[&label=68.0,!color=#009999]:0.018096,('chl 1 tr A0A0P6XIR4 A0A0P6XIR4 9CHLR Chaperone protein DnaJ OS Bellilinea caldifistulae OX 360411 GN dnaJ PE 3 SV 1 1-347'[&!color=#009999]:0.069674,'chl 1 tr A0A0P6XQT7 A0A0P6XQT7 9CHLR Chaperone protein DnaJ OS Thermanaerothrix daxensis OX 869279 GN dnaJ PE 3 SV 1 1-348'[&!color=#009999]:0.134366)[&label=99.0,!color=#009999]:0.041111)[&label=67.0,!color=#009999]:0.023986,'chl 1 tr A0A1Y6K8C8 A0A1Y6K8C8 9CHLR Chaperone protein DnaJ OS Brevefilum fermentans OX 1986204 GN dnaJ PE 3 SV 1 1-352'[&!color=#009999]:0.275114)[&label=70.0,!color=#009999]:0.016715,'chl 1 tr A0A347ZNH6 A0A347ZNH6 9CHLR Chaperone protein DnaJ OS Pelolinea submarina OX 913107 GN dnaJ PE 3 SV 1 1-352'[&!color=#009999]:0.287998)[&label=100.0,!color=#009999]:0.151203,'chl 1 tr A0A212R1P3 A0A212R1P3 9CHLR Chaperone protein DnaJ OS Thermoflexus hugenholtzii JAD2 OX 877466 GN dnaJ PE 3 SV 1 5-349'[&!color=#009999]:0.363476)[&label=100.0,!color=#009999]:0.11035)[&label=73.0,!color=#009999]:0.055602)[&label=55.0,!color=#009999]:0.047832,'chl 1 tr D1C499 D1C499 SPHTD Chaperone protein DnaJ OS Sphaerobacter thermophilus strain DSM 20745 S 6022 OX 479434 GN dnaJ PE  1-346'[&!color=#009999]:0.408401)[&label=87.0,!color=#009999]:0.045496,(((('euc 1 tr Q058J9 Q058J9 ARATH At3g17830 OS Arabidopsis thaliana OX 3702 GN DJA4 PE 1 SV 1 58-416'[&!color=#cccc00]:0.271904,('euc 1 tr A0A1D6JTM5 A0A1D6JTM5 MAIZE Molecular chaperone Hsp40 DnaJ family protein OS Zea mays OX 4577 GN ZEAMMB73 Zm00001d0282 80-370'[&!color=#cccc00]:0.006328,'euc 1 tr A0A1D6JTM6 A0A1D6JTM6 MAIZE Molecular chaperone Hsp40 DnaJ family protein OS Zea mays OX 4577 GN ZEAMMB73 Zm00001d0282 65-423'[&!color=#cccc00]:3.0E-6)[&label=100.0,!color=#cccc00]:0.475156)[&label=100.0,!color=#cccc00]:0.332496,('euc 1 tr Q0WN54 Q0WN54 ARATH Molecular chaperone Hsp40 DnaJ family protein OS Arabidopsis thaliana OX 3702 GN DJA7 PE 1 SV 1 70-423'[&!color=#cccc00]:0.163889,(('euc 1 tr A0A1D6HNM7 A0A1D6HNM7 MAIZE Molecular chaperone Hsp40 DnaJ family protein OS Zea mays OX 4577 GN 100272787 PE 3 SV 1 132-484'[&!color=#cccc00]:2.0E-6,'euc 1 tr A0A1D6HNN0 A0A1D6HNN0 MAIZE Molecular chaperone Hsp40 DnaJ family protein OS Zea mays OX 4577 GN 100272787 PE 3 SV 1 62-349'[&!color=#cccc00]:0.003243)[&label=100.0,!color=#cccc00]:0.010965,('euc 1 tr K7U1A5 K7U1A5 MAIZE Chaperone protein dnaJ OS Zea mays OX 4577 GN ZEAMMB73 Zm00001d052001 PE 3 SV 1 68-422'[&!color=#cccc00]:0.033679,'euc 1 tr Q6K850 Q6K850 ORYSJ Os02g0804500 protein OS Oryza sativa subsp japonica OX 39947 GN Os02g0804500 PE 3 SV 1 66-420'[&!color=#cccc00]:0.072041)[&label=94.0,!color=#cccc00]:0.009493)[&label=98.0,!color=#cccc00]:0.154401)[&label=100.0,!color=#cccc00]:0.13405)[&label=100.0,!color=#cccc00]:0.213894,(((('euc 1 sp Q9SJZ7 DNJA6 ARATH Chaperone protein dnaJ A6 chloroplastic OS Arabidopsis thaliana OX 3702 GN DJA6 PE 2 SV 2 81-427'[&!color=#cccc00]:0.050671,'euc 1 tr Q940V1 Q940V1 ARATH AT4g39960 T5J17 130 OS Arabidopsis thaliana OX 3702 GN DJA5 PE 1 SV 1 80-433'[&!color=#cccc00]:0.055003)[&label=100.0,!color=#cccc00]:0.144686,(('euc 1 tr A0A1D6PWA4 A0A1D6PWA4 MAIZE Chaperone protein dnaJ A6 chloroplastic OS Zea mays OX 4577 GN 100382361 PE 3 SV 1 127-475'[&!color=#cccc00]:0.002648,'euc 1 tr A0A1D6PWA5 A0A1D6PWA5 MAIZE Chaperone protein dnaJ A6 chloroplastic OS Zea mays OX 4577 GN 100382361 PE 3 SV 1 127-475'[&!color=#cccc00]:3.0E-6)[&label=100.0,!color=#cccc00]:0.00882,('euc 1 tr A0A1D6J0S9 A0A1D6J0S9 MAIZE Chaperone protein dnaJ A6 chloroplastic OS Zea mays OX 4577 GN ZEAMMB73 Zm00001d024635 PE  125-473'[&!color=#cccc00]:0.002222,'euc 1 sp P0DO02 DJA7B ORYSJ Chaperone protein dnaJ A7B chloroplastic OS Oryza sativa subsp japonica OX 39947 GN DJA7B PE 1 SV  85-433'[&!color=#cccc00]:0.019274)[&label=90.0,!color=#cccc00]:0.007831)[&label=90.0,!color=#cccc00]:0.043799)[&label=100.0,!color=#cccc00]:0.098456,'XP 024517782 1 chaperone protein dnaJ A7A chloroplastic isoform X2 Selaginella moellendorffii  79-426'[&!color=#cccc00]:0.178162)[&label=100.0,!color=#cccc00]:0.075895,('euc 1 tr E1ZQY5 E1ZQY5 CHLVA Uncharacterized protein OS Chlorella variabilis OX 554065 GN CHLNCDRAFT 32970 PE 3 SV 1 74-430'[&!color=#cccc00]:0.29214,'XP 003081459 2 Heat shock protein DnaJ cysteine rich domain Ostreococcus tauri  18-366'[&!color=#cccc00]:0.255649)[&label=100.0,!color=#cccc00]:0.055934)[&label=100.0,!color=#cccc00]:0.107591)[&label=100.0,!cartoon={17,1.346994},!color=#cccc00]:0.208145,'abc 1 tr K9RRR2 K9RRR2 SYNP3 Chaperone protein DnaJ OS Synechococcus sp strain ATCC 27167 PCC 6312 OX 195253 GN dnaJ PE 3 SV 1 1-348'[&!color=#009999]:0.332873)[&label=100.0,!color=#009999]:0.250657)[&label=73.0,!rotate=true,!color=#009999]:0.082938,(('abc 1 tr Q3Z6P2 Q3Z6P2 DEHM1 Chaperone protein DnaJ OS Dehalococcoides mccartyi strain ATCC BAA 2266 KCTC 15142 195 OX 243164 G 2-348'[&!color=#009999]:0.401398,('chl 1 tr D8K1W5 D8K1W5 DEHLB Chaperone protein DnaJ OS Dehalogenimonas lykanthroporepellens strain ATCC BAA 1523 JCM 15061 BL D 1-351'[&!color=#009999]:0.188487,'chl 1 tr A0A1P8F8X0 A0A1P8F8X0 9CHLR Chaperone protein DnaJ OS Dehalogenimonas formicexedens OX 1839801 GN dnaJ PE 3 SV 1 3-352'[&!color=#009999]:0.147912,'chl 1 tr A0A0W0GHF0 A0A0W0GHF0 9CHLR Chaperone protein DnaJ OS Dehalogenimonas alkenigignens OX 1217799 GN dnaJ PE 3 SV 1 2-350'[&!color=#009999]:0.067293)[&label=100.0,!color=#009999]:0.195796)[&label=100.0,!color=#009999]:0.244799,((('arh 1 tr Q0W875 Q0W875 METAR Chaperone protein DnaJ OS Methanocella arvoryzae strain DSM 22066 NBRC 105507 MRE50 OX 351160 GN d 2-356'[&!color=#009999]:0.251269,'arh 1 tr D1Z068 D1Z068 METPS Chaperone protein DnaJ OS Methanocella paludicola strain DSM 17711 JCM 13418 NBRC 101707 SANAE OX  1-357'[&!color=#009999]:0.1789)[&label=100.0,!color=#009999]:0.272004,(((('arh 1 tr R9SLA7 R9SLA7 9EURY Chaperone protein DnaJ OS Methanobrevibacter sp AbM4 OX 224719 GN dnaJ PE 3 SV 1 1-356'[&!color=#009999]:0.293908,'arh 1 tr A0A315XLR4 A0A315XLR4 9EURY Chaperone protein DnaJ OS Methanobrevibacter thaueri OX 190975 GN dnaJ PE 3 SV 1 2-355'[&!color=#009999]:0.256265)[&label=100.0,!color=#009999]:0.224917,'arh 1 tr A0A328PGK8 A0A328PGK8 9EURY Chaperone protein DnaJ OS Methanothermobacter tenebrarum OX 680118 GN dnaJ PE 3 SV 1 1-350'[&!color=#009999]:0.24025)[&label=82.0,!color=#009999]:0.068906,'arh 1 tr U6EEQ6 U6EEQ6 9EURY Chaperone protein DnaJ OS Methanobacterium sp MB1 OX 1379702 GN dnaJ PE 3 SV 1 1-358'[&!color=#009999]:0.194483)[&label=82.0,!color=#009999]:0.056264,('arh 1 tr A0A328S0B8 A0A328S0B8 9EURY Chaperone protein DnaJ OS Methanosphaera sp rholeuAM6 OX 1945580 GN dnaJ PE 3 SV 1 2-358'[&!color=#009999]:0.195891,'arh 1 tr A0A328SH46 A0A328SH46 9EURY Chaperone protein DnaJ OS Methanosphaera sp SHI613 OX 1945631 GN dnaJ PE 3 SV 1 2-354'[&!color=#009999]:0.140738)[&label=100.0,!color=#009999]:0.192558)[&label=100.0,!color=#009999]:0.182572)[&label=64.0,!color=#009999]:0.156501,('arh 1 tr A0B746 A0B746 METTP Chaperone protein DnaJ OS Methanothrix thermoacetophila strain DSM 6194 JCM 14653 NBRC 101360 PT O 1-353'[&!color=#009999]:0.223415,'arh 1 tr F4BZ86 F4BZ86 METSG Chaperone protein DnaJ OS Methanothrix soehngenii strain ATCC 5969 DSM 3671 JCM 10134 NBRC 103675  3-355'[&!color=#009999]:0.212102)[&label=100.0,!color=#009999]:0.328366,'arh 1 tr A0A2U0S439 A0A2U0S439 9ARCH Molecular chaperone DnaJ OS Candidatus Bathyarchaeota archaeon OX 2026714 GN dnaJ PE 3 SV  2-353'[&!color=#009999]:0.56932,(((('arh 1 tr D5E7H3 D5E7H3 METMS Chaperone protein DnaJ OS Methanohalophilus mahii strain ATCC 35705 DSM 5219 SLP OX 547558 GN dnaJ 2-358'[&!color=#009999]:0.295119,'arh 1 tr A0A4E0Q2P4 A0A4E0Q2P4 9EURY Chaperone protein DnaJ OS Methanolobus sp SY 01 OX 2052935 GN dnaJ PE 3 SV 1 3-358'[&!color=#009999]:0.123212)[&label=100.0,!color=#009999]:0.106984,'arh 1 tr F7XM52 F7XM52 METZD Chaperone protein DnaJ OS Methanosalsum zhilinae strain DSM 4017 NBRC 107636 OCM 62 WeN5 OX 679901 2-356'[&!color=#009999]:0.183745)[&label=100.0,!color=#009999]:0.068491,'arh 1 tr A0A0E3NV95 A0A0E3NV95 9EURY Chaperone protein DnaJ OS Methanosarcina sp MTP4 OX 1434100 GN dnaJ PE 3 SV 1 2-349'[&!color=#009999]:0.314711)[&label=100.0,!color=#009999]:0.072894,'arh 1 tr A0A2V3JVL1 A0A2V3JVL1 9EURY Chaperone protein DnaJ OS ANME 2 cluster archaeon OX 2056317 GN dnaJ PE 3 SV 1 3-357'[&!color=#009999]:0.370574)[&label=100.0,!color=#009999]:0.103144,((('arh 1 tr K0IIY5 K0IIY5 NITGG Chaperone protein DnaJ OS Nitrososphaera gargensis strain Ga9 2 OX 1237085 GN dnaJ2 PE 3 SV 1 2-353'[&!color=#009999]:0.152597,'arh 1 tr A0A060HJC0 A0A060HJC0 9ARCH Chaperone protein DnaJ OS Nitrososphaera viennensis EN76 OX 926571 GN dnaJ 2 PE 3 SV 1 2-354'[&!color=#009999]:0.162674)[&label=100.0,!color=#009999]:0.185468,('arh 1 tr A0A484ICM1 A0A484ICM1 9ARCH Chaperone Hsp40 co chaperone with DnaK OS Candidatus Nitrosocosmicus franklandus OX 17988 1-353'[&!color=#009999]:0.064037,'arh 1 tr A0A5B2Z8J3 A0A5B2Z8J3 9ARCH Molecular chaperone DnaJ OS Candidatus Nitrosocosmicus sp SS OX 2563600 GN dnaJ PE 3 SV 1 1-352'[&!color=#009999]:0.068874)[&label=100.0,!color=#009999]:0.238835)[&label=100.0,!color=#009999]:0.214545,('arh 1 tr S2E1M8 S2E1M8 9ARCH Chaperone protein DnaJ OS Candidatus Nitrosarchaeum limnium BG20 OX 859192 GN dnaJ 3 PE 3 SV 1 1-348'[&!color=#009999]:0.219765,'arh 1 tr A0A0A7V2L0 A0A0A7V2L0 9ARCH Molecular chaperone DnaJ OS Candidatus Nitrosopelagicus brevis OX 1410606 GN A7X95 05615 P 1-346'[&!color=#009999]:0.439712)[&label=100.0,!color=#009999]:0.288305)[&label=100.0,!color=#009999]:0.267268)[&label=100.0,!color=#009999]:0.08155)[&label=63.0,!color=#009999]:0.062384)[&label=74.0,!color=#009999]:0.066582,((((((((('abc 1 sp Q725M6 DNAJ DESVH Chaperone protein DnaJ OS Desulfovibrio vulgaris strain Hildenborough ATCC 29579 DSM 644 NCIMB 8303  1-353'[&!color=#009999]:0.131545,('del 1 tr E5Y8K7 E5Y8K7 BILW3 Chaperone protein DnaJ OS Bilophila wadsworthia strain 3 1 6 OX 563192 GN dnaJ PE 3 SV 1 1-352'[&!color=#009999]:0.199166,(('del 1 tr A0A1Y4DG98 A0A1Y4DG98 9DELT Chaperone protein DnaJ OS Desulfovibrio sp An276 OX 1965618 GN dnaJ PE 3 SV 1 3-347'[&!color=#009999]:0.418767,'del 1 tr A0A1J1DSR5 A0A1J1DSR5 9DELT Chaperone protein DnaJ OS Candidatus Desulfovibrio trichonymphae OX 1725232 GN dnaJ PE 3 S 1-350'[&!color=#009999]:0.140376)[&label=93.0,!color=#009999]:0.027871,'del 1 tr A0A3P1ZXK2 A0A3P1ZXK2 9DELT Chaperone protein DnaJ OS Desulfovibrio sp OH1186 COT 070 OX 2491045 GN dnaJ PE 3 SV 1 1-348'[&!color=#009999]:0.185697)[&label=100.0,!color=#009999]:0.115044)[&label=100.0,!color=#009999]:0.082985)[&label=100.0,!color=#009999]:0.050055,'del 1 tr A0A1M7RTJ2 A0A1M7RTJ2 9DELT Chaperone protein DnaJ OS Desulfovibrio litoralis DSM 11393 OX 1121455 GN dnaJ PE 3 SV 1 1-351'[&!color=#009999]:0.320624)[&label=100.0,!color=#009999]:0.057258,'del 1 tr S7UQS7 S7UQS7 9DELT Chaperone protein DnaJ OS Desulfovibrio alkalitolerans DSM 16529 OX 1121439 GN dnaJ PE 3 SV 1 2-349'[&!color=#009999]:0.269024)[&label=80.0,!color=#009999]:0.02211,'del 1 tr C8X247 C8X247 DESRD Chaperone protein DnaJ OS Desulfohalobium retbaense strain ATCC 49708 DSM 5692 JCM 16813 HR100 OX  1-353'[&!color=#009999]:0.228126)[&label=80.0,!color=#009999]:0.063991,(('del 1 tr F3Z0J0 F3Z0J0 DESAF Chaperone protein DnaJ OS Desulfocurvibacter africanus subsp africanus str Walvis Bay OX 690850 GN 2-352'[&!color=#009999]:0.201555,'del 1 tr A0A238XRG4 A0A238XRG4 9DELT Chaperone protein DnaJ OS Desulfovibrio mexicanus OX 147047 GN dnaJ PE 3 SV 1 1-350'[&!color=#009999]:0.253017)[&label=73.0,!color=#009999]:0.040407,'del 1 tr C4XRE3 C4XRE3 DESMR Chaperone protein DnaJ OS Desulfovibrio magneticus strain ATCC 700980 DSM 13731 RS 1 OX 573370 GN  1-350'[&!color=#009999]:0.241581)[&label=67.0,!color=#009999]:0.099371,'del 1 tr T2G7E0 T2G7E0 DESGG Chaperone protein DnaJ OS Desulfovibrio gigas strain ATCC 19364 DSM 1382 NCIMB 9332 VKM B 1759 OX  3-353'[&!color=#009999]:0.284438,(('del 1 tr D6SMP0 D6SMP0 9DELT Chaperone protein DnaJ OS Desulfonatronospira thiodismutans ASO3 1 OX 555779 GN dnaJ PE 3 SV 1 1-351'[&!color=#009999]:0.250239,'del 1 tr A0A194AJY9 A0A194AJY9 9DELT Chaperone protein DnaJ OS Desulfoplanes formicivorans OX 1592317 GN dnaJ PE 3 SV 1 1-350'[&!color=#009999]:0.183614)[&label=100.0,!color=#009999]:0.052166,'del 1 tr A0A2T5CDB2 A0A2T5CDB2 9DELT Chaperone protein DnaJ OS Desulfonatronum sp SC1 OX 2109626 GN dnaJ PE 3 SV 1 4-349'[&!color=#009999]:0.209812)[&label=92.0,!color=#009999]:0.023479)[&label=68.0,!color=#009999]:0.047705,'del 1 tr A0A1T4XCC9 A0A1T4XCC9 9DELT Chaperone protein DnaJ OS Desulfovibrio gracilis DSM 16080 OX 1121449 GN dnaJ PE 3 SV 1 1-352'[&!color=#009999]:0.243438)[&label=71.0,!color=#009999]:0.048245,('del 1 tr E6VVE2 E6VVE2 PSEA9 Chaperone protein DnaJ OS Pseudodesulfovibrio aespoeensis strain ATCC 700646 DSM 10631 Aspo 2 OX 6 1-352'[&!color=#009999]:0.101242,'del 1 tr F0JGJ9 F0JGJ9 DESDE Chaperone protein DnaJ OS Desulfovibrio desulfuricans ND132 OX 641491 GN dnaJ PE 3 SV 1 1-349'[&!color=#009999]:0.120701)[&label=100.0,!color=#009999]:0.165297)[&label=99.0,!color=#009999]:0.317509,((('del 1 sp A0LJ41 DNAJ SYNFM Chaperone protein DnaJ OS Syntrophobacter fumaroxidans strain DSM 10017 MPOB OX 335543 GN dnaJ PE 3  1-352'[&!color=#009999]:0.207178,('del 1 tr A0A1W1XIR8 A0A1W1XIR8 9DELT Chaperone protein DnaJ OS Desulfacinum hydrothermale DSM 13146 OX 1121390 GN dnaJ PE 3 SV  3-353'[&!color=#009999]:0.110306,'del 1 tr A0A3N1UQP5 A0A3N1UQP5 9DELT Chaperone protein DnaJ OS Desulfosoma caldarium OX 610254 GN dnaJ PE 3 SV 1 2-353'[&!color=#009999]:0.11999)[&label=100.0,!color=#009999]:0.092824)[&label=100.0,!color=#009999]:0.221993,'del 1 tr A0A1B9F8M9 A0A1B9F8M9 9DELT Chaperone protein DnaJ OS Dissulfuribacter thermophilus OX 1156395 GN dnaJ PE 3 SV 1 1-351'[&!color=#009999]:0.352759)[&label=100.0,!color=#009999]:0.068805,(('del 1 tr M1PR38 M1PR38 DESSD Chaperone protein DnaJ OS Desulfocapsa sulfexigens strain DSM 10523 SB164P1 OX 1167006 GN dnaJ PE  1-350'[&!color=#009999]:0.170548,'del 1 tr A0A1M5X8M0 A0A1M5X8M0 9DELT Chaperone protein DnaJ OS Desulfofustis glycolicus DSM 9705 OX 1121409 GN dnaJ PE 3 SV 1 1-351'[&!color=#009999]:0.193168)[&label=100.0,!color=#009999]:0.13661,'del 1 tr A0A2L1GLI3 A0A2L1GLI3 9DELT Chaperone protein DnaJ OS Desulfobulbus oralis OX 1986146 GN dnaJ PE 3 SV 1 1-351'[&!color=#009999]:0.281541)[&label=100.0,!color=#009999]:0.218928)[&label=98.0,!color=#009999]:0.139889,('del 1 tr A0A328C8F6 A0A328C8F6 9DELT Chaperone protein DnaJ OS Lujinxingia litoralis OX 2211119 GN dnaJ PE 3 SV 1 1-351'[&!color=#009999]:0.27516,'del 1 tr A0A5B8XNR8 A0A5B8XNR8 9DELT Chaperone protein DnaJ OS Bradymonadales bacterium V1718 OX 2600177 GN dnaJ PE 3 SV 1 1-349'[&!color=#009999]:0.262861)[&label=100.0,!color=#009999]:0.322184,(('abc 1 tr D5SS23 D5SS23 PLAL2 Chaperone protein DnaJ OS Planctopirus limnophila strain ATCC 43296 DSM 3776 IFAM 1008 290 OX 5216 2-353'[&!color=#009999]:0.592231,'abc 1 tr I0IFV6 I0IFV6 PHYMF Chaperone protein DnaJ OS Phycisphaera mikurensis strain NBRC 102666 KCTC 22515 FYK2301M01 OX 1142 2-351'[&!color=#009999]:0.637116)[&label=70.0,!color=#009999]:0.092388,'del 1 tr A6G6K8 A6G6K8 9DELT Chaperone protein DnaJ OS Plesiocystis pacifica SIR 1 OX 391625 GN dnaJ PE 3 SV 1 1-352'[&!color=#009999]:0.548712)[&label=62.0,!color=#009999]:0.119312)[&label=67.0,!color=#009999]:0.098056,((('del 1 tr Q2IHN3 Q2IHN3 ANADE Chaperone protein DnaJ OS Anaeromyxobacter dehalogenans strain 2CP C OX 290397 GN dnaJ PE 3 SV 1 1-348'[&!color=#009999]:0.281442,('del 1 tr A0A540X5F5 A0A540X5F5 9DELT Chaperone protein DnaJ OS Myxococcus sp AM401 OX 2590453 GN dnaJ PE 3 SV 1 8-355'[&!color=#009999]:0.118824,'del 1 tr A0A6I2HI20 A0A6I2HI20 9DELT Chaperone protein DnaJ OS Aggregicoccus sp 17bor 14 OX 2583808 GN dnaJ PE 3 SV 1 7-355'[&!color=#009999]:0.070884)[&label=100.0,!color=#009999]:0.215122)[&label=100.0,!color=#009999]:0.084584,'del 1 tr A0A0K1PHS8 A0A0K1PHS8 9DELT Chaperone protein DnaJ OS Vulgatibacter incomptus OX 1391653 GN dnaJ PE 3 SV 1 1-348'[&!color=#009999]:0.214629)[&label=100.0,!color=#009999]:0.128977,('del 1 tr A0A0B5FMZ2 A0A0B5FMZ2 9DELT Chaperone protein DnaJ OS Geoalkalibacter subterraneus OX 483547 GN dnaJ PE 3 SV 1 1-354'[&!color=#009999]:0.139566,'del 1 tr A0A1H4E0C0 A0A1H4E0C0 9DELT Chaperone protein DnaJ OS Desulfuromusa kysingii OX 37625 GN dnaJ PE 3 SV 1 1-349'[&!color=#009999]:0.220448)[&label=100.0,!color=#009999]:0.134402)[&label=100.0,!color=#009999]:0.101974)[&label=65.0,!color=#009999]:0.026915)[&label=66.0,!color=#009999]:0.081843,'abc 1 sp B1ZUS0 DNAJ OPITP Chaperone protein DnaJ OS Opitutus terrae strain DSM 11246 JCM 15787 PB90 1 OX 452637 GN dnaJ PE 3 S 1-355'[&!color=#009999]:0.600856)[&label=68.0,!color=#009999]:0.104631,((('abc 1 sp Q5SLW9 DNAJ1 THET8 Chaperone protein DnaJ 1 OS Thermus thermophilus strain HB8 ATCC 27634 DSM 579 OX 300852 GN dnaJ1 P 1-330'[&!color=#009999]:0.627926,'abc 1 tr C1D197 C1D197 DEIDV Chaperone protein DnaJ OS Deinococcus deserti strain VCD115 DSM 17065 LMG 22923 OX 546414 GN dnaJ  2-343'[&!color=#009999]:0.604822)[&label=100.0,!color=#009999]:0.102962,'act 1 tr Q1AVV2 Q1AVV2 RUBXD Chaperone protein DnaJ OS Rubrobacter xylanophilus strain DSM 9941 NBRC 16129 PRD 1 OX 266117 GN d 5-351'[&!color=#009999]:0.533116)[&label=100.0,!color=#009999]:0.115113,(('del 1 tr A0A0K1Q265 A0A0K1Q265 9DELT Chaperone protein DnaJ OS Labilithrix luteola OX 1391654 GN dnaJ PE 3 SV 1 2-353'[&!color=#009999]:0.336802,('del 1 tr A0A1L6KZT0 A0A1L6KZT0 9DELT Chaperone protein DnaJ OS Minicystis rosea OX 888845 GN dnaJ PE 3 SV 1 2-349'[&!color=#009999]:0.147004,'del 1 tr A0A4V5PGS4 A0A4V5PGS4 9DELT Chaperone protein DnaJ OS Polyangium sp SDU3 1 OX 2567896 GN dnaJ PE 3 SV 1 2-349'[&!color=#009999]:0.115754)[&label=100.0,!color=#009999]:0.150627)[&label=55.0,!color=#009999]:0.09046,'del 1 tr A0A4V2AJ60 A0A4V2AJ60 9DELT Chaperone protein DnaJ OS Myxococcales bacterium OX 2026763 GN dnaJ PE 3 SV 1 2-354'[&!color=#009999]:0.391899)[&label=100.0,!color=#009999]:0.316913)[&label=72.0,!color=#009999]:0.13174)[&label=69.0,!color=#009999]:0.059833,((((((((((((('abc 1 sp O25890 DNAJ HELPY Chaperone protein DnaJ OS Helicobacter pylori strain ATCC 700392 26695 OX 85962 GN dnaJ PE 3 SV 1 1-349'[&!color=#009999]:0.442975,(('eps 1 tr H5VAL6 H5VAL6 HELBI Chaperone protein DnaJ OS Helicobacter bizzozeronii CCUG 35545 OX 1002805 GN dnaJ PE 3 SV 1 1-300'[&!color=#009999]:2.0E-6,'eps 1 tr F8KSS2 F8KSS2 HELBC Chaperone protein DnaJ OS Helicobacter bizzozeronii strain CIII 1 OX 1002804 GN dnaJ PE 3 SV 1 1-350'[&!color=#009999]:0.003185)[&label=100.0,!color=#009999]:0.148161,'eps 1 tr E7G3D6 E7G3D6 9HELI Chaperone protein DnaJ OS Helicobacter suis HS5 OX 710394 GN dnaJ PE 3 SV 1 2-349'[&!color=#009999]:0.132395)[&label=100.0,!color=#009999]:0.224535)[&label=95.0,!color=#009999]:0.104732,'eps 1 tr A0A268TB21 A0A268TB21 9HELI Chaperone protein DnaJ OS Helicobacter sp 11S03491 1 OX 1476196 GN dnaJ PE 3 SV 1 1-353'[&!color=#009999]:0.240865)[&label=54.0,!color=#009999]:0.067365,('eps 1 tr T1D1N6 T1D1N6 9HELI Chaperone protein DnaJ OS Helicobacter fennelliae MRY12 0050 OX 1325130 GN dnaJ PE 3 SV 1 1-350'[&!color=#009999]:0.175736,(('eps 1 tr V8CGY4 V8CGY4 9HELI Chaperone protein DnaJ OS Helicobacter canis NCTC 12740 OX 1357399 GN dnaJ PE 3 SV 1 1-351'[&!color=#009999]:0.217917,'eps 1 tr A0A1B8J9Z1 A0A1B8J9Z1 9HELI Chaperone protein DnaJ OS Helicobacter sp CLO 3 OX 211 GN dnaJ PE 3 SV 1 1-353'[&!color=#009999]:0.180917)[&label=100.0,!color=#009999]:0.087816,'eps 1 tr V8C8J1 V8C8J1 9HELI Chaperone protein DnaJ OS Helicobacter macacae MIT 99 5501 OX 1357400 GN dnaJ PE 3 SV 1 1-353'[&!color=#009999]:0.17349)[&label=100.0,!color=#009999]:0.075806)[&label=100.0,!color=#009999]:0.141624,(('eps 1 tr A0A347VSL7 A0A347VSL7 9HELI Chaperone protein DnaJ OS Helicobacter sanguini OX 1548018 GN dnaJ PE 3 SV 1 6-349'[&!color=#009999]:0.191225,'eps 1 tr A0A4U8U5K2 A0A4U8U5K2 9HELI Chaperone protein DnaJ OS Helicobacter bilis OX 37372 GN dnaJ PE 3 SV 1 6-349'[&!color=#009999]:0.128296)[&label=100.0,!color=#009999]:0.146069,'eps 1 tr A0A268TXB8 A0A268TXB8 9HELI Chaperone protein DnaJ OS Helicobacter sp 13S00401 1 OX 1905758 GN dnaJ PE 3 SV 1 4-349'[&!color=#009999]:0.365879)[&label=100.0,!color=#009999]:0.228095)[&label=76.0,!color=#009999]:0.041441,('eps 1 tr D3UJ13 D3UJ13 HELM1 Chaperone protein DnaJ OS Helicobacter mustelae strain ATCC 43772 LMG 18044 NCTC 12198 12198 OX 67 2-349'[&!color=#009999]:0.336875,'eps 1 tr A0A3D8J3F7 A0A3D8J3F7 9HELI Chaperone protein DnaJ OS Helicobacter anseris OX 375926 GN dnaJ PE 3 SV 1 1-354'[&!color=#009999]:0.173355)[&label=99.0,!color=#009999]:0.12463)[&label=98.0,!color=#009999]:0.03127,('eps 1 tr A0A3D8HVR8 A0A3D8HVR8 9HELI Chaperone protein DnaJ OS Helicobacter sp MIT 99 5507 OX 152489 GN dnaJ PE 3 SV 1 1-349'[&!color=#009999]:0.148458,'eps 1 tr A0A3D8IBT8 A0A3D8IBT8 9HELI Chaperone protein DnaJ OS Helicobacter sp MIT 14 3879 OX 2040649 GN dnaJ PE 3 SV 1 1-349'[&!color=#009999]:0.139339)[&label=100.0,!color=#009999]:0.200816)[&label=99.0,!color=#009999]:0.039113,(('eps 1 sp Q7VG06 DNAJ HELHP Chaperone protein DnaJ OS Helicobacter hepaticus strain ATCC 51449 3B1 OX 235279 GN dnaJ PE 3 SV 1 1-353'[&!color=#009999]:0.063445,'eps 1 tr I7HEG3 I7HEG3 9HELI Chaperone protein DnaJ OS Helicobacter cinaedi CCUG 18818 ATCC BAA 847 OX 537971 GN dnaJ 2 PE 3 SV 1-353'[&!color=#009999]:0.043177)[&label=100.0,!color=#009999]:0.125761,('eps 1 tr A0A2A2GQU8 A0A2A2GQU8 9HELI Chaperone protein DnaJ OS Helicobacter sp TUL OX 1848928 GN dnaJ PE 3 SV 1 1-343'[&!color=#009999]:0.124977,'eps 1 tr A0A3D8HW95 A0A3D8HW95 9HELI Chaperone protein DnaJ OS Helicobacter sp MIT 99 10781 OX 1332285 GN dnaJ PE 3 SV 1 1-350'[&!color=#009999]:0.210485)[&label=100.0,!color=#009999]:0.232898)[&label=99.0,!color=#009999]:0.076199)[&label=99.0,!color=#009999]:0.06673,('eps 1 sp Q7M9T3 DNAJ WOLSU Chaperone protein DnaJ OS Wolinella succinogenes strain ATCC 29543 DSM 1740 LMG 7466 NCTC 11488 FDC  1-352'[&!color=#009999]:0.101268,'eps 1 tr A0A329ZT42 A0A329ZT42 9HELI Chaperone protein DnaJ OS Helicobacter sp 15 1451 OX 2004995 GN dnaJ PE 3 SV 1 1-352'[&!color=#009999]:0.372374)[&label=100.0,!color=#009999]:0.138499)[&label=100.0,!color=#009999]:0.074885,(((('eps 1 tr D5UZS0 D5UZS0 ARCNC Chaperone protein DnaJ OS Arcobacter nitrofigilis strain ATCC 33309 DSM 7299 LMG 7604 NCTC 12251 C 4-351'[&!color=#009999]:0.153113,('eps 1 tr A0A345IXG9 A0A345IXG9 9PROT Chaperone protein DnaJ OS Halarcobacter bivalviorum OX 663364 GN dnaJ PE 3 SV 1 1-352'[&!color=#009999]:0.090542,'eps 1 tr A0A4Q0YHY9 A0A4Q0YHY9 9PROT Chaperone protein DnaJ OS Halarcobacter ebronensis OX 1462615 GN dnaJ PE 3 SV 1 1-351'[&!color=#009999]:0.094465)[&label=100.0,!color=#009999]:0.039383)[&label=100.0,!color=#009999]:0.043431,((('eps 1 sp A8EUC7 DNAJ ARCB4 Chaperone protein DnaJ OS Arcobacter butzleri strain RM4018 OX 367737 GN dnaJ PE 3 SV 1 1-350'[&!color=#009999]:0.105856,('eps 1 tr A0A1P8KM45 A0A1P8KM45 9PROT Chaperone protein DnaJ OS Arcobacter sp LPB0137 OX 1850254 GN dnaJ PE 3 SV 1 1-353'[&!color=#009999]:0.085131,'eps 1 tr A0A363CXK4 A0A363CXK4 9PROT Chaperone protein DnaJ OS Pseudoarcobacter caeni OX 1912877 GN dnaJ PE 3 SV 1 1-353'[&!color=#009999]:0.078883)[&label=93.0,!color=#009999]:0.02525)[&label=100.0,!color=#009999]:0.098539,'eps 1 tr A0A345J595 A0A345J595 9PROT Chaperone protein DnaJ OS Arcobacter mytili LMG 24559 OX 1032238 GN dnaJ PE 3 SV 1 1-352'[&!color=#009999]:0.073494)[&label=100.0,!color=#009999]:0.043792,'eps 1 tr A0A4Q0XWG3 A0A4Q0XWG3 9PROT Chaperone protein DnaJ OS Arcobacter sp CECT 8987 OX 2044504 GN dnaJ PE 3 SV 1 1-352'[&!color=#009999]:0.129627)[&label=98.0,!color=#009999]:0.036824)[&label=100.0,!color=#009999]:0.151343,('eps 1 tr A0A1B1U591 A0A1B1U591 9HELI Chaperone protein DnaJ OS Helicobacter sp MIT 01 6242 OX 222136 GN dnaJ PE 3 SV 1 1-348'[&!color=#009999]:0.215621,'eps 1 tr A0A3D8IWP9 A0A3D8IWP9 9HELI Chaperone protein DnaJ OS Helicobacter cholecystus OX 45498 GN dnaJ PE 3 SV 1 1-346'[&!color=#009999]:0.229998)[&label=100.0,!color=#009999]:0.196662)[&label=100.0,!color=#009999]:0.043026,(('eps 1 tr C5ZZ09 C5ZZ09 9HELI Chaperone protein DnaJ OS Helicobacter canadensis MIT 98 5491 OX 537970 GN dnaJ PE 3 SV 1 1-352'[&!color=#009999]:0.088781,'eps 1 tr A0A4U8UCW6 A0A4U8UCW6 9HELI Chaperone protein DnaJ OS Helicobacter apodemus OX 135569 GN dnaJ PE 3 SV 1 1-346'[&!color=#009999]:0.142247)[&label=100.0,!color=#009999]:0.084096,'eps 1 tr A0A2W6MU92 A0A2W6MU92 9HELI Chaperone protein DnaJ OS Helicobacter valdiviensis OX 1458358 GN dnaJ PE 3 SV 1 1-350'[&!color=#009999]:0.136528)[&label=100.0,!color=#009999]:0.221324)[&label=100.0,!color=#009999]:0.06257)[&label=100.0,!color=#009999]:0.071439,((('eps 1 sp O85213 DNAJ CAMJE Chaperone protein DnaJ OS Campylobacter jejuni subsp jejuni serotype O 2 strain ATCC 700819 NCTC 111 1-349'[&!color=#009999]:0.231903,('eps 1 tr A0A222MW01 A0A222MW01 9PROT Chaperone protein DnaJ OS Campylobacter avium LMG 24591 OX 522484 GN dnaJ PE 3 SV 1 1-348'[&!color=#009999]:0.307756,'eps 1 tr A0A4U7BEZ4 A0A4U7BEZ4 9PROT Chaperone protein DnaJ OS Campylobacter sp MIT 12 5580 OX 2040651 GN dnaJ PE 3 SV 1 1-349'[&!color=#009999]:0.262082)[&label=100.0,!color=#009999]:0.095498)[&label=100.0,!color=#009999]:0.190791,((('eps 1 sp A7I2G3 DNAJ CAMHC Chaperone protein DnaJ OS Campylobacter hominis strain ATCC BAA 381 LMG 19568 NCTC 13146 CH001A OX 3 2-343'[&!color=#009999]:0.359242,(('eps 1 tr S3XYB2 S3XYB2 9PROT Chaperone protein DnaJ OS Campylobacter ureolyticus ACS 301 V Sch3b OX 883165 GN dnaJ PE 3 SV 1 2-349'[&!color=#009999]:0.257748,'eps 1 tr A0A128EGE5 A0A128EGE5 9PROT Chaperone protein DnaJ OS Campylobacter geochelonis OX 1780362 GN dnaJ PE 3 SV 1 3-348'[&!color=#009999]:0.136322)[&label=99.0,!color=#009999]:0.048023,'eps 1 tr A0A2P8R0F3 A0A2P8R0F3 9PROT Chaperone protein DnaJ OS Campylobacter blaseri OX 2042961 GN dnaJ PE 3 SV 1 1-351'[&!color=#009999]:0.17087)[&label=100.0,!color=#009999]:0.106654)[&label=100.0,!color=#009999]:0.099989,'eps 1 tr A0A381DLJ5 A0A381DLJ5 9PROT Chaperone protein DnaJ OS Campylobacter sputorum biovar sputorum OX 32024 GN dnaJ PE 3 SV  1-349'[&!color=#009999]:0.295728)[&label=99.0,!color=#009999]:0.043035,((('eps 1 tr C6RFS8 C6RFS8 9PROT Chaperone protein DnaJ OS Campylobacter showae RM3277 OX 553219 GN dnaJ PE 3 SV 1 1-346'[&!color=#009999]:0.0231,'eps 1 tr A0A3P1X9H7 A0A3P1X9H7 CAMRE Chaperone protein DnaJ OS Campylobacter rectus OX 203 GN dnaJ PE 3 SV 1 1-349'[&!color=#009999]:0.0323)[&label=100.0,!color=#009999]:0.203208,('eps 1 tr A0A1C9EIB4 A0A1C9EIB4 CAMC5 Chaperone protein DnaJ OS Campylobacter curvus strain 525 92 OX 360105 GN dnaJ PE 3 SV 1 1-348'[&!color=#009999]:0.185559,'eps 1 tr A0A1S6U6V0 A0A1S6U6V0 9PROT Chaperone protein DnaJ OS Campylobacter pinnipediorum subsp caledonicus OX 1874362 GN dnaJ 1-345'[&!color=#009999]:0.22451)[&label=100.0,!color=#009999]:0.048766)[&label=87.0,!color=#009999]:0.043915,('eps 1 tr A0A076FBF1 A0A076FBF1 9PROT Chaperone protein DnaJ OS Campylobacter iguaniorum OX 1244531 GN dnaJ PE 3 SV 1 1-346'[&!color=#009999]:0.149578,'eps 1 tr A0A1X9SSG5 A0A1X9SSG5 9PROT Chaperone protein DnaJ OS Campylobacter lanienae OX 75658 GN dnaJ PE 3 SV 1 1-348'[&!color=#009999]:0.232654)[&label=100.0,!color=#009999]:0.087692)[&label=65.0,!color=#009999]:0.032139)[&label=100.0,!color=#009999]:0.058763)[&label=100.0,!color=#009999]:0.06008,('eps 1 tr D1AZY1 D1AZY1 SULD5 Chaperone protein DnaJ OS Sulfurospirillum deleyianum strain ATCC 51133 DSM 6946 5175 OX 525898 GN 1-355'[&!color=#009999]:0.180373,'eps 1 tr A0A2D3W4E8 A0A2D3W4E8 9PROT Chaperone protein DnaJ OS Sulfurospirillum sp UBA12182 OX 2015905 GN dnaJ PE 3 SV 1 1-355'[&!color=#009999]:0.141946)[&label=100.0,!color=#009999]:0.203724)[&label=80.0,!color=#009999]:0.118868,('eps 1 sp A6Q486 DNAJ NITSB Chaperone protein DnaJ OS Nitratiruptor sp strain SB155 2 OX 387092 GN dnaJ PE 3 SV 1 3-352'[&!color=#009999]:0.280888,('eps 1 tr A0A1I5MIJ9 A0A1I5MIJ9 9PROT Chaperone protein DnaJ OS Hydrogenimonas thermophila OX 223786 GN dnaJ PE 3 SV 1 1-353'[&!color=#009999]:0.076506,'eps 1 tr A0A3G9HA29 A0A3G9HA29 9PROT Chaperone protein DnaJ OS Hydrogenimonas sp OX 2231112 GN dnaJ PE 3 SV 1 1-353'[&!color=#009999]:0.07628)[&label=100.0,!color=#009999]:0.19082)[&label=81.0,!color=#009999]:0.101664)[&label=100.0,!color=#009999]:0.058794,((('eps 1 tr Q30R17 Q30R17 SULDN Chaperone protein DnaJ OS Sulfurimonas denitrificans strain ATCC 33889 DSM 1251 OX 326298 GN dnaJ  1-349'[&!color=#009999]:0.154974,'eps 1 tr A0A5P8P1J3 A0A5P8P1J3 9HELI Molecular chaperone DnaJ OS Sulfurimonas sp GYSZ 1 OX 2590022 GN dnaJ PE 4 SV 1 1-350'[&!color=#009999]:0.154891)[&label=100.0,!color=#009999]:0.037716,(('eps 1 tr B6BMK3 B6BMK3 SULGG Chaperone protein DnaJ OS Sulfurimonas gotlandica strain DSM 19862 JCM 16533 GD1 OX 929558 GN dnaJ 1-353'[&!color=#009999]:0.072598,'eps 1 tr A0A2D3VNK6 A0A2D3VNK6 9HELI Chaperone protein DnaJ OS Sulfurimonas sp UBA12504 OX 2015903 GN dnaJ PE 3 SV 1 1-352'[&!color=#009999]:0.086094)[&label=100.0,!color=#009999]:0.029926,'eps 1 tr E0UU84 E0UU84 SULAO Chaperone protein DnaJ OS Sulfurimonas autotrophica strain ATCC BAA 671 DSM 16294 JCM 11897 OK10 O 1-353'[&!color=#009999]:0.115795)[&label=100.0,!color=#009999]:0.058623)[&label=100.0,!color=#009999]:0.163772,'eps 1 tr E4TYR1 E4TYR1 SULKY Chaperone protein DnaJ OS Sulfuricurvum kujiense strain ATCC BAA 921 DSM 16994 JCM 11577 YK 1 OX 7 1-349'[&!color=#009999]:0.199593)[&label=100.0,!color=#009999]:0.162921)[&label=100.0,!color=#009999]:0.064917,((('eps 1 tr I2K6S7 I2K6S7 9PROT Chaperone protein DnaJ OS Sulfurovum sp AR OX 1165841 GN dnaJ PE 3 SV 1 1-353'[&!color=#009999]:0.089491,'eps 1 tr A0A151CFF2 A0A151CFF2 9PROT Chaperone protein DnaJ OS Sulfurovum riftiae OX 1630136 GN dnaJ PE 3 SV 1 1-356'[&!color=#009999]:0.082267)[&label=100.0,!color=#009999]:0.0399,'eps 1 tr A0A2D3WMU1 A0A2D3WMU1 9PROT Chaperone protein DnaJ OS Sulfurovum sp UBA12169 OX 2015906 GN dnaJ PE 3 SV 1 1-354'[&!color=#009999]:0.117618)[&label=100.0,!color=#009999]:0.121116,'eps 1 tr E6X0L4 E6X0L4 NITSE Chaperone protein DnaJ OS Nitratifractor salsuginis strain DSM 16511 JCM 12458 E9I37 1 OX 749222 G 1-351'[&!color=#009999]:0.265)[&label=100.0,!color=#009999]:0.054447)[&label=100.0,!color=#009999]:0.153465,'eps 1 tr A0A292YDE1 A0A292YDE1 9PROT Chaperone protein DnaJ OS Lebetimonas natsushimae OX 1936991 GN dnaJ PE 3 SV 1 20-359'[&!color=#009999]:0.415542)[&label=100.0,!color=#009999]:0.319818,(((((((('euc 1 tr E9G284 E9G284 DAPPU Uncharacterized protein OS Daphnia pulex OX 6669 GN DAPPUDRAFT 187536 PE 3 SV 1 1-344'[&!color=#009933]:0.378067,('euc 1 tr T1FMI3 T1FMI3 HELRO Uncharacterized protein OS Helobdella robusta OX 6412 GN 20210032 PE 3 SV 1 7-353'[&!color=#009933]:0.326838,'euc 1 tr V4ACD0 V4ACD0 LOTGI Uncharacterized protein OS Lottia gigantea OX 225164 GN LOTGIDRAFT 122424 PE 3 SV 1 1-347'[&!color=#009933]:0.188042)[&label=57.0,!color=#009933]:0.150088,(('euc 1 tr C3YFB6 C3YFB6 BRAFL Uncharacterized protein OS Branchiostoma floridae OX 7739 GN BRAFLDRAFT 217157 PE 3 SV 1 1-346'[&!color=#009933]:0.147396,'euc 1 tr A7SHV1 A7SHV1 NEMVE Predicted protein OS Nematostella vectensis OX 45351 GN v1g118966 PE 3 SV 1 1-343'[&!color=#009933]:0.229718)[&label=96.0,!color=#009933]:0.045899,'euc 1 tr W4XYY7 W4XYY7 STRPU Uncharacterized protein OS Strongylocentrotus purpuratus OX 7668 PE 3 SV 1 13-360'[&!color=#009933]:0.266047)[&label=96.0,!color=#009933]:0.079449,('euc 1 tr M9PD23 M9PD23 DROME DnaJ homolog isoform C OS Drosophila melanogaster OX 7227 GN DnaJ H PE 4 SV 1 2-337'[&!color=#009933]:1.078623,'euc 1 tr O16303 O16303 CAEEL DNaJ domain Prokaryotic heat shock protein OS Caenorhabditis elegans OX 6239 GN dnj 19 PE 1 SV 1 12-364'[&!color=#009933]:0.536411)[&label=52.0,!color=#009933]:0.141379)[&label=86.0,!color=#009933]:0.040775,((('euc 1 tr A5WVI9 A5WVI9 DANRE DnaJ heat shock protein family Hsp40 member A2b OS Danio rerio OX 7955 GN dnaja2b PE 1 SV 1 3-349'[&!color=#009933]:0.104438,('euc 1 tr Q7ZUP5 Q7ZUP5 DANRE DnaJ Hsp40 homolog subfamily A member 2 OS Danio rerio OX 7955 GN dnaja2a PE 1 SV 1 3-348'[&!color=#009933]:0.019681,'fish tr A0A674F1G3 A0A674F1G3 SALTR DnaJ homolog subfamily A member 2 OS Salmo trutta OX 8032 GN LOC115167424 PE 3 SV 1 4-348'[&!color=#009933]:0.0457)[&label=100.0,!color=#009933]:0.03009)[&label=100.0,!color=#009933]:0.041773,(((((((('euc 1 sp Q9QYJ0 DNJA2 MOUSE DnaJ homolog subfamily A member 2 OS Mus musculus OX 10090 GN Dnaja2 PE 1 SV 1 3-347'[&!color=#009933]:4.0E-6,('euc 1 tr G3TB82 G3TB82 LOXAF DnaJ heat shock protein family Hsp40 member A2 OS Loxodonta africana OX 9785 GN DNAJA2 PE 4 SV 1 1-322'[&!color=#009933]:0.005729,('hai 109383079 K09503 DnaJ homolog subfamily A member 2 RefSeq DNAJA2 dnaJ homolog subfamily A member 2 A  43-365'[&!color=#009933]:0.011496,'maua 101822406 K09503 DnaJ homolog subfamily A member 2 RefSeq Dnaja2 dnaJ homolog subfamily A member 2 A  3-347'[&!color=#009933]:2.0E-6)[&label=99.0,!color=#009933]:0.002753)[&label=51.0,!color=#009933]:5.0E-6,'sp O35824 DNJA2 RAT DnaJ homolog subfamily A member 2 OS Rattus norvegicus OX 10116 GN Dnaja2 PE 1 SV 1 3-347'[&!color=#009933]:0.005453)[&label=96.0,!color=#009933]:0.002745,('euc 1 tr A0A2K6G6K0 A0A2K6G6K0 PROCO Uncharacterized protein OS Propithecus coquereli OX 379532 GN DNAJA2 PE 3 SV 1 3-347'[&!color=#009933]:2.0E-6,'tr A0A2K6G6K0 A0A2K6G6K0 PROCO DnaJ heat shock protein family Hsp40 member A2 OS Propithecus coquereli OX 379532 GN DNAJA2 PE 3 SV 1 3-347'[&!color=#009933]:2.0E-6)[&label=100.0,!color=#009933]:0.002726)[&label=74.0,!color=#009933]:4.0E-6,(((((('euc 1 sp O60884 DNJA2 HUMAN DnaJ homolog subfamily A member 2 OS Homo sapiens OX 9606 GN DNAJA2 PE 1 SV 1 3-347'[&!color=#009933]:0.0,'pcoo 112857225 K09503 DnaJ homolog subfamily A member 2 RefSeq DNAJA2 dnaJ homolog subfamily A member 2 A  3-347'[&!color=#009933]:0.0)[&!color=#009933]:0.0,'dle 111165018 K09503 DnaJ homolog subfamily A member 2 RefSeq DNAJA2 dnaJ homolog subfamily A member 2 A  3-347'[&!color=#009933]:0.0)[&!color=#009933]:0.0,'umr 103673814 K09503 DnaJ homolog subfamily A member 2 RefSeq DNAJA2 dnaJ homolog subfamily A member 2 isoform X1 A  3-347'[&!color=#009933]:0.0)[&!color=#009933]:0.0,'csab 103232247 K09503 DnaJ homolog subfamily A member 2 RefSeq DNAJA2 DnaJ heat shock protein family Hsp40 member A2 A  3-347'[&!color=#009933]:0.0)[&!color=#009933]:0.0,'zca 118356458 K09503 DnaJ homolog subfamily A member 2 RefSeq DNAJA2 dnaJ homolog subfamily A member 2 A  3-347'[&!color=#009933]:0.0)[&!color=#009933]:0.0,'ptr 473274 K09503 DnaJ homolog subfamily A member 2 RefSeq DNAJA2 dnaJ homolog subfamily A member 2 A  3-347'[&!color=#009933]:0.0)[&!color=#009933]:4.0E-6,'euc 1 tr M3X8T9 M3X8T9 FELCA Uncharacterized protein OS Felis catus OX 9685 GN DNAJA2 PE 3 SV 3 3-347'[&!color=#009933]:2.0E-6)[&label=50.0,!color=#009933]:3.0E-6,(((('euc 1 sp Q2HJ94 DNJA2 BOVIN DnaJ homolog subfamily A member 2 OS Bos taurus OX 9913 GN DNAJA2 PE 2 SV 1 3-347'[&!color=#009933]:0.0,'sp Q2HJ94 DNJA2 BOVIN DnaJ homolog subfamily A member 2 OS Bos taurus OX 9913 GN DNAJA2 PE 2 SV 1 3-347'[&!color=#009933]:0.0)[&!color=#009933]:0.0,'chx 102173960 K09503 DnaJ homolog subfamily A member 2 RefSeq DNAJA2 dnaJ homolog subfamily A member 2 A  3-347'[&!color=#009933]:0.0)[&!color=#009933]:0.0,'biu 109572621 K09503 DnaJ homolog subfamily A member 2 RefSeq DNAJA2 dnaJ homolog subfamily A member 2 A  3-347'[&!color=#009933]:0.0)[&!color=#009933]:3.0E-6,'bbis 104991438 K09503 DnaJ homolog subfamily A member 2 RefSeq DNAJA2 dnaJ homolog subfamily A member 2 A  3-347'[&!color=#009933]:2.0E-6)[&label=99.0,!color=#009933]:0.00272)[&label=66.0,!color=#009933]:2.0E-6,'ssc 100521133 K09503 DnaJ homolog subfamily A member 2 RefSeq DNAJA2 dnaJ homolog subfamily A member 2 A  3-347'[&!color=#009933]:0.002721)[&label=97.0,!color=#009933]:0.002759,'ecb 100056778 K09503 DnaJ homolog subfamily A member 2 RefSeq DNAJA2 dnaJ homolog subfamily A member 2 isoform X1 A  55-375'[&!color=#009933]:2.0E-6)[&label=99.0,!color=#009933]:0.022363,('reptiles zvi 118087161 K09503 DnaJ homolog subfamily A member 2 RefSeq DNAJA2 dnaJ homolog subfamily A member 2 A  3-347'[&!color=#009933]:0.013594,('reptiles asn 102372588 K09503 DnaJ homolog subfamily A member 2 RefSeq DNAJA2 dnaJ homolog subfamily A member 2 A  41-361'[&!color=#009933]:0.017448,('birds XP 030138344 1 dnaJ homolog subfamily A member 2 Taeniopygia guttata  3-346'[&!color=#009933]:0.013935,'birds NP 001005841 1 dnaJ homolog subfamily A member 2 Gallus gallus  3-347'[&!color=#009933]:2.0E-6)[&label=100.0,!color=#009933]:0.008161)[&label=100.0,!color=#009933]:0.006093)[&label=100.0,!color=#009933]:0.023665,'euc 1 tr F6UGS5 F6UGS5 XENTR DnaJ heat shock protein family Hsp40 member A2 OS Xenopus tropicalis OX 8364 GN dnaja2 PE 2 SV 2 3-346'[&!color=#009933]:0.041515)[&label=99.0,!color=#009933]:0.007603,('fish tr A0A401S5T5 A0A401S5T5 CHIPU DnaJ homolog subfamily A member 2 OS Chiloscyllium punctatum OX 137246 GN chiPu 0004158 PE 3 SV 1 4-347'[&!color=#009933]:0.033644,'fish tr A0A4W3JJL2 A0A4W3JJL2 CALMI DnaJ heat shock protein family Hsp40 member A2 OS Callorhinchus milii OX 7868 GN dnaja2 PE 4 SV 1 30-350'[&!color=#009933]:0.040211)[&label=100.0,!color=#009933]:0.036364)[&label=100.0,!color=#009933]:0.031392)[&label=100.0,!color=#009933]:0.072291,('lamprey XP 032813640 1 dnaJ homolog subfamily A member 2 Petromyzon marinus  3-350'[&!color=#009933]:0.002929,'lamprey XP 061421758 1 dnaJ homolog subfamily A member 2 Lethenteron reissneri  3-350'[&!color=#009933]:0.005576)[&label=100.0,!color=#009933]:0.167805)[&label=100.0,!color=#009933]:0.077512)[&label=100.0,!cartoon={42,0.7957659999999986},!color=#009933]:0.143195,(((((((('euc 1 tr E9GRV0 E9GRV0 DAPPU Uncharacterized protein OS Daphnia pulex OX 6669 GN DAPPUDRAFT 305330 PE 3 SV 1 1-338'[&!color=#009933]:0.140434,'euc 1 tr A0A088A5J1 A0A088A5J1 APIME Uncharacterized protein OS Apis mellifera OX 7460 GN Droj2 PE 3 SV 1 1-340'[&!color=#009933]:0.245776)[&label=97.0,!color=#009933]:0.061992,'euc 1 tr Q9VFV9 Q9VFV9 DROME DnaJ like 2 isoform A OS Drosophila melanogaster OX 7227 GN Droj2 PE 1 SV 1 1-341'[&!color=#009933]:0.326783)[&label=72.0,!cartoon={3,1.4753929999999986},!color=#009933]:0.045208,(((((('euc 1 tr E7FDL8 E7FDL8 DANRE J domain containing protein OS Danio rerio OX 7955 PE 1 SV 3 2-314'[&!color=#009933]:0.325879,'fish tr A0A673YXD9 A0A673YXD9 SALTR DnaJ heat shock protein family Hsp40 member A4 OS Salmo trutta OX 8032 GN DNAJA4 PE 3 SV 1 1-338'[&!color=#009933]:0.160469)[&label=100.0,!color=#009933]:0.04464,('euc 1 tr F6X6V0 F6X6V0 XENTR DnaJ heat shock protein family Hsp40 member A4 OS Xenopus tropicalis OX 8364 GN dnaja4 1 PE 4 SV 3 1-338'[&!color=#009933]:2.0E-6,'euc 1 tr A0A6I8RBD2 A0A6I8RBD2 XENTR DnaJ heat shock protein family Hsp40 member A4 OS Xenopus tropicalis OX 8364 GN dnaja4 1 P 1-284'[&!color=#009933]:2.0E-6)[&label=100.0,!color=#009933]:0.131617)[&label=99.0,!color=#009933]:0.036364,(((((('euc 1 sp Q9JMC3 DNJA4 MOUSE DnaJ homolog subfamily A member 4 OS Mus musculus OX 10090 GN Dnaja4 PE 1 SV 1 1-339'[&!color=#009933]:0.021966,'tr Q4QR73 Q4QR73 RAT DnaJ Hsp40 homolog subfamily A member 4 OS Rattus norvegicus OX 10116 GN Dnaja4 PE 1 SV 1 159-497'[&!color=#009933]:0.009883)[&label=100.0,!color=#009933]:0.015369,'maua 101838570 K09505 DnaJ homolog subfamily A member 4 RefSeq Dnaja4 dnaJ homolog subfamily A member 4 isoform X1 A  180-518'[&!color=#009933]:0.006468)[&label=100.0,!color=#009933]:0.012735,(((((('euc 1 sp Q8WW22 DNJA4 HUMAN DnaJ homolog subfamily A member 4 OS Homo sapiens OX 9606 GN DNAJA4 PE 1 SV 1 1-339'[&!color=#009933]:0.0,'ptr 453567 K09505 DnaJ homolog subfamily A member 4 RefSeq DNAJA4 dnaJ homolog subfamily A member 4 isoform X1 A  30-368'[&!color=#009933]:0.0)[&!color=#009933]:0.0,'sp Q8WW22 DNJA4 HUMAN DnaJ homolog subfamily A member 4 OS Homo sapiens OX 9606 GN DNAJA4 PE 1 SV 1 1-339'[&!color=#009933]:0.0)[&!color=#009933]:2.0E-6,'euc 1 tr A0A2R9B809 A0A2R9B809 PANPA Uncharacterized protein OS Pan paniscus OX 9597 GN DNAJA4 PE 3 SV 1 30-368'[&!color=#009933]:2.0E-6)[&label=100.0,!color=#009933]:0.008152,('euc 1 tr A0A2I3LY88 A0A2I3LY88 PAPAN Uncharacterized protein OS Papio anubis OX 9555 GN DNAJA4 PE 3 SV 1 30-368'[&!color=#009933]:2.0E-6,'csab 103245253 K09505 DnaJ homolog subfamily A member 4 RefSeq DNAJA4 DnaJ heat shock protein family Hsp40 member A4 A  30-368'[&!color=#009933]:2.0E-6)[&label=100.0,!color=#009933]:0.002854)[&label=100.0,!color=#009933]:0.008384,'ecb 100060143 K09505 DnaJ homolog subfamily A member 4 RefSeq DNAJA4 dnaJ homolog subfamily A member 4 A  30-368'[&!color=#009933]:0.013654)[&label=71.0,!color=#009933]:0.003077,(('euc 1 tr G3SRU6 G3SRU6 LOXAF DnaJ heat shock protein family Hsp40 member A4 OS Loxodonta africana OX 9785 GN DNAJA4 PE 3 SV 1 30-368'[&!color=#009933]:0.008,'euc 1 tr A0A2I2UGB6 A0A2I2UGB6 FELCA DnaJ heat shock protein family Hsp40 member A4 OS Felis catus OX 9685 GN DNAJA4 PE 3 SV 3 30-368'[&!color=#009933]:0.032141)[&label=95.0,!color=#009933]:0.006051,'euc 1 tr A0A2K6GCN2 A0A2K6GCN2 PROCO Uncharacterized protein OS Propithecus coquereli OX 379532 GN DNAJA4 PE 3 SV 1 30-367'[&!color=#009933]:0.02504)[&label=72.0,!color=#009933]:0.003163)[&label=96.0,!color=#009933]:0.002796)[&label=99.0,!color=#009933]:0.0056,('zca 113908817 K09505 DnaJ homolog subfamily A member 4 RefSeq DNAJA4 dnaJ homolog subfamily A member 4 A  30-368'[&!color=#009933]:0.013917,'umr 103660307 K09505 DnaJ homolog subfamily A member 4 RefSeq DNAJA4 dnaJ homolog subfamily A member 4 A  30-368'[&!color=#009933]:0.01408)[&label=100.0,!color=#009933]:0.002712)[&label=97.0,!color=#009933]:0.008381,(('euc 1 tr F1N6Q0 F1N6Q0 BOVIN DnaJ heat shock protein family Hsp40 member A4 OS Bos taurus OX 9913 GN DNAJA4 PE 3 SV 3 153-491'[&!color=#009933]:2.0E-6,'bbis 104990942 K09505 DnaJ homolog subfamily A member 4 RefSeq DNAJA4 dnaJ homolog subfamily A member 4 A  30-368'[&!color=#009933]:2.0E-6)[&label=93.0,!color=#009933]:2.0E-6,'chx 102182172 K09505 DnaJ homolog subfamily A member 4 RefSeq DNAJA4 dnaJ homolog subfamily A member 4 isoform X1 A  110-448'[&!color=#009933]:0.002732)[&label=98.0,!color=#009933]:0.017025,'hai 109381452 K09505 DnaJ homolog subfamily A member 4 RefSeq DNAJA4 dnaJ homolog subfamily A member 4 A  1-338'[&!color=#009933]:0.072665,'dle 111177872 K09505 DnaJ homolog subfamily A member 4 RefSeq DNAJA4 dnaJ homolog subfamily A member 4 isoform X1 A  27-365'[&!color=#009933]:0.025056,'ssc 397613 K09505 DnaJ homolog subfamily A member 4 RefSeq DNAJA4 dnaJ homolog subfamily A member 4 A  1-339'[&!color=#009933]:2.0E-6)[&label=100.0,!color=#009933]:0.105448,('reptiles zvi 118096293 K09505 DnaJ homolog subfamily A member 4 RefSeq DNAJA4 dnaJ homolog subfamily A member 4 isoform X1 A  57-394'[&!color=#009933]:0.084237,('reptiles asn 102384444 K09505 DnaJ homolog subfamily A member 4 RefSeq DNAJA4 dnaJ homolog subfamily A member 4 isoform X1 A  1-338'[&!color=#009933]:0.049292,('birds XP 030137762 1 dnaJ homolog subfamily A member 4 isoform X1 Taeniopygia guttata  1-338'[&!color=#009933]:0.021071,'birds XP 040536481 1 dnaJ homolog subfamily A member 4 isoform X1 Gallus gallus  1-338'[&!color=#009933]:0.022827)[&label=100.0,!color=#009933]:0.025269)[&label=100.0,!color=#009933]:0.047226)[&label=98.0,!color=#009933]:0.031946)[&label=100.0,!color=#009933]:0.070302)[&label=99.0,!color=#009933]:0.017497,('fish tr A0A401T4M8 A0A401T4M8 CHIPU DnaJ homolog subfamily A member 4 OS Chiloscyllium punctatum OX 137246 GN chiPu 0016136 PE 3 SV 1 73-410'[&!color=#009933]:0.073861,'fish tr A0A4W3HH07 A0A4W3HH07 CALMI DnaJ heat shock protein family Hsp40 member A4 OS Callorhinchus milii OX 7868 GN dnaja4 PE 3 SV 1 12-351'[&!color=#009933]:0.099554)[&label=100.0,!color=#009933]:0.087539)[&label=100.0,!color=#009933]:0.040893,('euc 1 tr A0A5G3I8Z8 A0A5G3I8Z8 XENTR DnaJ Hsp40 homolog subfamily A member 4 gene 2 OS Xenopus tropicalis OX 8364 GN dnaja4  8-348'[&!color=#009933]:0.261053,('birds XP 030147398 1 dnaJ homolog subfamily A member 1 Taeniopygia guttata  1-342'[&!color=#009933]:0.016826,'birds XP 015153907 2 dnaJ homolog subfamily A member 1 isoform X1 Gallus gallus  1-341'[&!color=#009933]:0.023873)[&label=100.0,!color=#009933]:0.161098)[&label=100.0,!color=#009933]:0.161886)[&label=100.0,!cartoon={34,1.2967219999999986},!color=#009933]:0.017593,((((('euc 1 tr F1QTK7 F1QTK7 DANRE DnaJ heat shock protein family Hsp40 member A1 OS Danio rerio OX 7955 GN dnaja1 PE 3 SV 1 1-337'[&!color=#009933]:0.101784,'fish XP 029606062 1 dnaJ homolog subfamily A member 1 like Salmo trutta  1-339'[&!color=#009933]:0.090841)[&label=100.0,!color=#009933]:0.140272,('fish tr A0A4W3IGV9 A0A4W3IGV9 CALMI DnaJ homolog subfamily A member 1 OS Callorhinchus milii OX 7868 GN dnaja1 PE 3 SV 1 5-339'[&!color=#009933]:0.028832,'fish tr A0A401SGS7 A0A401SGS7 CHIPU DnaJ homolog subfamily A member 1 OS Chiloscyllium punctatum OX 137246 GN chiPu 0008044 PE 4 SV 1 59-378'[&!color=#009933]:0.022114)[&label=100.0,!color=#009933]:0.066224)[&label=79.0,!color=#009933]:0.02013,((((((('euc 1 sp P63037 DNJA1 MOUSE DnaJ homolog subfamily A member 1 OS Mus musculus OX 10090 GN Dnaja1 PE 1 SV 1 1-338'[&!color=#009933]:0.0,'maua 101838070 K09502 DnaJ homolog subfamily A member 1 RefSeq Dnaja1 dnaJ homolog subfamily A member 1 A  1-338'[&!color=#009933]:0.0)[&!color=#009933]:2.0E-6,'sp P63036 DNJA1 RAT DnaJ homolog subfamily A member 1 OS Rattus norvegicus OX 10116 GN Dnaja1 PE 1 SV 1 1-338'[&!color=#009933]:2.0E-6)[&label=99.0,!color=#009933]:0.005654,((((('euc 1 sp P31689 DNJA1 HUMAN DnaJ homolog subfamily A member 1 OS Homo sapiens OX 9606 GN DNAJA1 PE 1 SV 2 1-338'[&!color=#009933]:0.0,'ecb 100053747 K09502 DnaJ homolog subfamily A member 1 RefSeq DNAJA1 dnaJ homolog subfamily A member 1 A  1-338'[&!color=#009933]:0.0)[&!color=#009933]:0.0,'zca 113934139 K09502 DnaJ homolog subfamily A member 1 RefSeq DNAJA1 dnaJ homolog subfamily A member 1 A  1-338'[&!color=#009933]:0.0)[&!color=#009933]:0.0,'csab 103219299 K09502 DnaJ homolog subfamily A member 1 RefSeq DNAJA1 DnaJ heat shock protein family Hsp40 member A1 A  1-338'[&!color=#009933]:0.0)[&!color=#009933]:0.0,'umr 103667028 K09502 DnaJ homolog subfamily A member 1 RefSeq DNAJA1 dnaJ homolog subfamily A member 1 A  1-338'[&!color=#009933]:0.0)[&!color=#009933]:0.0,'tr A0A2I3LLW0 A0A2I3LLW0 PAPAN DnaJ homolog subfamily A member 1 OS Papio anubis OX 9555 PE 3 SV 2 1-338'[&!color=#009933]:0.0)[&!color=#009933]:8.0E-6,'euc 1 tr G3SNQ5 G3SNQ5 LOXAF Uncharacterized protein OS Loxodonta africana OX 9785 GN DNAJA1 PE 3 SV 1 1-340'[&!color=#009933]:0.014618,'reptiles asn 102386331 K09502 DnaJ homolog subfamily A member 1 RefSeq DNAJA1 dnaJ homolog subfamily A member 1 A  1-339'[&!color=#009933]:0.056581,'ptr 746627 K09502 DnaJ homolog subfamily A member 1 RefSeq DNAJA1 dnaJ homolog subfamily A member 1 A  1-338'[&!color=#009933]:1.0E-5,'ssc 100512008 K09502 DnaJ homolog subfamily A member 1 RefSeq DNAJA1 dnaJ homolog subfamily A member 1 A  1-338'[&!color=#009933]:0.002824,((((('euc 1 sp Q5E954 DNJA1 BOVIN DnaJ homolog subfamily A member 1 OS Bos taurus OX 9913 GN DNAJA1 PE 2 SV 2 1-338'[&!color=#009933]:0.0,'chx 102187862 K09502 DnaJ homolog subfamily A member 1 RefSeq DNAJA1 dnaJ homolog subfamily A member 1 A  1-338'[&!color=#009933]:0.0)[&!color=#009933]:0.0,'sp Q5E954 DNJA1 BOVIN DnaJ homolog subfamily A member 1 OS Bos taurus OX 9913 GN DNAJA1 PE 2 SV 2 1-338'[&!color=#009933]:0.0)[&!color=#009933]:0.0,'bbis 104988713 K09502 DnaJ homolog subfamily A member 1 RefSeq DNAJA1 dnaJ homolog subfamily A member 1 A  1-338'[&!color=#009933]:0.0)[&!color=#009933]:0.0,'biu 109563166 K09502 DnaJ homolog subfamily A member 1 RefSeq DNAJA1 dnaJ homolog subfamily A member 1 A  1-338'[&!color=#009933]:0.0)[&!color=#009933]:2.0E-6,'dle 111163112 K09502 DnaJ homolog subfamily A member 1 RefSeq DNAJA1 dnaJ homolog subfamily A member 1 A  1-338'[&!color=#009933]:2.0E-6)[&label=100.0,!color=#009933]:0.002825)[&label=90.0,!color=#009933]:2.0E-6,'euc 1 tr A0A2K6GGJ0 A0A2K6GGJ0 PROCO Uncharacterized protein OS Propithecus coquereli OX 379532 PE 3 SV 1 1-338'[&!color=#009933]:0.002824)[&label=60.0,!color=#009933]:0.017595,('euc 1 tr A0A2I3MRQ9 A0A2I3MRQ9 PAPAN J domain containing protein OS Papio anubis OX 9555 PE 4 SV 1 1-222'[&!color=#009933]:0.148657,'euc 1 tr A0A2K6GTR6 A0A2K6GTR6 PROCO Uncharacterized protein OS Propithecus coquereli OX 379532 PE 4 SV 1 4-316'[&!color=#009933]:0.095806)[&label=60.0,!color=#009933]:0.005639)[&label=100.0,!color=#009933]:0.038964,'reptiles zvi 118097726 K09502 DnaJ homolog subfamily A member 1 RefSeq DNAJA1 dnaJ homolog subfamily A member 1 A  1-338'[&!color=#009933]:0.047671)[&label=76.0,!color=#009933]:0.036281,'euc 1 tr F6YR32 F6YR32 XENTR DnaJ Hsp40 homolog subfamily A member 1 OS Xenopus tropicalis OX 8364 GN dnaja1 PE 2 SV 2 2-336'[&!color=#009933]:0.084279)[&label=100.0,!color=#009933]:0.020925)[&label=100.0,!color=#009933]:0.050491,('lamprey XP 032829954 1 dnaJ homolog subfamily A member 1 like Petromyzon marinus  1-338'[&!color=#009933]:3.0E-6,'lamprey XP 061428521 1 dnaJ homolog subfamily A member 1 like Lethenteron reissneri  1-339'[&!color=#009933]:0.002847)[&label=100.0,!color=#009933]:0.194733)[&label=92.0,!color=#009933]:0.018685,('lamprey XP 032809451 1 dnaJ homolog subfamily A member 1 like Petromyzon marinus  1-339'[&!color=#009933]:0.003224,'lamprey XP 061409463 1 dnaJ homolog subfamily A member 1 like Lethenteron reissneri  1-339'[&!color=#009933]:0.010852)[&label=100.0,!color=#009933]:0.198956)[&label=100.0,!cartoon={32,1.4303319999999986},!color=#009933]:0.017894)[&label=100.0,!color=#009933]:0.067796,'euc 1 tr T1G987 T1G987 HELRO Uncharacterized protein OS Helobdella robusta OX 6412 GN 20217634 PE 3 SV 1 1-338'[&!color=#009933]:0.250864)[&label=79.0,!color=#009933]:0.057137,'euc 1 tr W4ZL46 W4ZL46 STRPU Uncharacterized protein OS Strongylocentrotus purpuratus OX 7668 PE 3 SV 1 1-338'[&!color=#009933]:0.269194,('euc 1 tr F6PKL5 F6PKL5 CIOIN Uncharacterized protein OS Ciona intestinalis OX 7719 GN LOC100186653 PE 3 SV 1 1-343'[&!color=#009933]:0.295883,'euc 1 tr V3ZFX0 V3ZFX0 LOTGI Uncharacterized protein OS Lottia gigantea OX 225164 GN LOTGIDRAFT 222951 PE 3 SV 1 1-339'[&!color=#009933]:0.173035)[&label=65.0,!cartoon={2,1.5525929999999986},!color=#009933]:0.056045)[&label=58.0,!color=#009933]:0.028192,'euc 1 tr A7RZ26 A7RZ26 NEMVE Predicted protein OS Nematostella vectensis OX 45351 GN v1g241689 PE 3 SV 1 1-338'[&!color=#009933]:0.20831)[&label=59.0,!color=#009933]:0.043098,'euc 1 tr A0A1X7UHM8 A0A1X7UHM8 AMPQE Uncharacterized protein OS Amphimedon queenslandica OX 400682 GN 100637511 PE 3 SV 1 4-343'[&!color=#009933]:0.543683)[&label=90.0,!color=#009933]:0.03518,('euc 1 tr O45502 O45502 CAEEL DNaJ domain Prokaryotic heat shock protein OS Caenorhabditis elegans OX 6239 GN dnj 12 PE 1 SV 1 1-339'[&!color=#009933]:0.479499,'euc 1 tr A0A0K0JCH0 A0A0K0JCH0 BRUMA BMA DNJ 12 OS Brugia malayi OX 6279 GN bma dnj 12 PE 3 SV 1 1-334'[&!color=#009933]:0.279241)[&label=100.0,!cartoon={2,1.3561249999999987},!color=#009933]:0.175367)[&label=100.0,!color=#009933]:0.124648,(((((('euc 1 tr A0A1D8PSQ3 A0A1D8PSQ3 CANAL Type I HSP40 co chaperone OS Candida albicans strain SC5314 ATCC MYA 2876 OX 237561 GN YDJ 1-340'[&!color=#009933]:0.270063,'euc 1 tr G3BF77 G3BF77 CANTC DnaJ class heat shock protein OS Candida tenuis strain ATCC 10573 BCRC 21748 CBS 615 JCM 9827 NBRC 1-346'[&!color=#009933]:0.148397)[&label=94.0,!color=#009933]:0.0517,('euc 1 tr Q6CLF8 Q6CLF8 KLULA KLLA0F03333p OS Kluyveromyces lactis strain ATCC 8585 CBS 2359 DSM 70799 NBRC 1267 NRRL Y 1140 WM3 1-342'[&!color=#009933]:0.172363,('euc 1 sp P25491 MAS5 YEAST Mitochondrial protein import protein MAS5 OS Saccharomyces cerevisiae strain ATCC 204508 S288c OX 55 1-346'[&!color=#009933]:0.100601,'euc 1 tr C5DP95 C5DP95 ZYGRC ZYRO0A01496p OS Zygosaccharomyces rouxii strain ATCC 2623 CBS 732 NBRC 1130 NCYC 568 NRRL Y 229 OX 1-348'[&!color=#009933]:0.111174)[&label=100.0,!color=#009933]:0.049526)[&label=100.0,!color=#009933]:0.16051)[&label=100.0,!color=#009933]:0.155379,'euc 1 tr Q6C3C3 Q6C3C3 YARLI YALI0F00880p OS Yarrowia lipolytica strain CLIB 122 E 150 OX 284591 GN YALI0 F00880g PE 3 SV 1 1-354'[&!color=#009933]:0.389519)[&label=100.0,!color=#009933]:0.069923,((('euc 1 tr B6H977 B6H977 PENRW Pc16g10080 protein OS Penicillium rubens strain ATCC 28089 DSM 1075 NRRL 1951 Wisconsin 54 1255 OX 1-350'[&!color=#009933]:0.081825,'euc 1 tr Q2UKI0 Q2UKI0 ASPOR Uncharacterized protein OS Aspergillus oryzae strain ATCC 42149 RIB 40 OX 510516 GN AO090003000801 1-348'[&!color=#009933]:0.045446)[&label=100.0,!color=#009933]:0.095899,'euc 1 tr Q7S1F9 Q7S1F9 NEUCR DnaJ family protein OS Neurospora crassa strain ATCC 24698 74 OR23 1A CBS 708 71 DSM 1257 FGSC 987 1-354'[&!color=#009933]:0.216231)[&label=100.0,!color=#009933]:0.170194,'euc 1 sp O74752 MAS5 SCHPO Mitochondrial protein import protein mas5 OS Schizosaccharomyces pombe strain 972 ATCC 24843 OX 2848 1-339'[&!color=#009933]:0.260899)[&label=100.0,!color=#009933]:0.096513)[&label=100.0,!color=#009933]:0.07843,('euc 1 tr S2J2X9 S2J2X9 MUCC1 Uncharacterized protein OS Mucor circinelloides f circinelloides strain 1006PhL OX 1220926 GN HMPR 1-351'[&!color=#009933]:0.166254,'euc 1 tr S2K6C7 S2K6C7 MUCC1 Uncharacterized protein OS Mucor circinelloides f circinelloides strain 1006PhL OX 1220926 GN HMPR 1-341'[&!color=#009933]:0.177335)[&label=100.0,!color=#009933]:0.077599)[&label=100.0,!color=#009933]:0.076163,'euc 1 tr E3KCH2 E3KCH2 PUCGT Uncharacterized protein OS Puccinia graminis f sp tritici strain CRL 75 36 700 3 race SCCL OX 4184 1-340'[&!color=#009933]:0.506949)[&label=100.0,!cartoon={13,1.3187559999999987},!color=#009933]:0.104115)[&label=100.0,!color=#009933]:0.064099)[&label=85.0,!rotate=true,!color=#009933]:0.026605,'euc 1 tr A9UU83 A9UU83 MONBE Predicted protein OS Monosiga brevicollis OX 81824 GN 20146 PE 3 SV 1 2-338'[&!color=#009933]:0.50314)[&label=100.0,!color=#009933]:0.060127,((('euc 1 tr Q4N7W4 Q4N7W4 THEPA DnaJ protein putative OS Theileria parva OX 5875 GN TP01 0706 PE 3 SV 1 24-355'[&!color=#009933]:0.329522,'euc 1 tr A0A1A8W918 A0A1A8W918 PLAMA HSP40 subfamily A putative OS Plasmodium malariae OX 5858 GN PmUG01 13022400 PE 4 SV 1 22-354'[&!color=#009933]:0.558236)[&label=100.0,!color=#009933]:0.112262,'euc 1 tr A0A125YKU7 A0A125YKU7 TOXGV DnaJ domain containing protein OS Toxoplasma gondii strain ATCC 50861 VEG OX 432359 GN BN1 26-358'[&!color=#009933]:0.300884)[&label=100.0,!color=#009933]:0.253643,((((((((('euc 1 tr F4J1V2 F4J1V2 ARATH DNAJ homologue 3 OS Arabidopsis thaliana OX 3702 GN J3 PE 1 SV 1 10-317'[&!color=#009933]:2.0E-6,'euc 1 sp Q94AW8 DNAJ3 ARATH Chaperone protein dnaJ 3 OS Arabidopsis thaliana OX 3702 GN ATJ3 PE 1 SV 2 10-350'[&!color=#009933]:2.0E-6)[&label=100.0,!color=#009933]:0.019709,'euc 1 sp P42825 DNAJ2 ARATH Chaperone protein dnaJ 2 OS Arabidopsis thaliana OX 3702 GN ATJ2 PE 1 SV 2 10-351'[&!color=#009933]:0.052279)[&label=100.0,!color=#009933]:0.082724,((('euc 1 tr A0A1D6JD84 A0A1D6JD84 MAIZE Chaperone protein dnaJ 3 OS Zea mays OX 4577 GN ZEAMMB73 Zm00001d026185 PE 4 SV 1 68-405'[&!color=#009933]:0.066319,'euc 1 tr A0A1D6GG02 A0A1D6GG02 MAIZE DnaJ protein OS Zea mays OX 4577 GN ZEAMMB73 Zm00001d013111 PE 3 SV 1 9-350'[&!color=#009933]:0.009364)[&label=100.0,!color=#009933]:0.007883,'euc 1 tr C0P7S8 C0P7S8 MAIZE Chaperone DNA J homolog1 OS Zea mays OX 4577 GN 100382437 PE 2 SV 1 9-351'[&!color=#009933]:0.01093)[&label=100.0,!color=#009933]:0.023369,'euc 1 tr Q6F3B0 Q6F3B0 ORYSJ DnaJ protein putative expressed OS Oryza sativa subsp japonica OX 39947 GN LOC Os03g57340 PE 2 S 9-348'[&!color=#009933]:0.038225)[&label=100.0,!color=#009933]:0.029828)[&label=100.0,!color=#009933]:0.010479,((('euc 1 tr A0A096S8H0 A0A096S8H0 MAIZE Chaperone protein dnaJ 3 OS Zea mays OX 4577 GN ZEAMMB73 Zm00001d013669 PE 3 SV 1 9-350'[&!color=#009933]:2.0E-6,'euc 1 tr A0A1D6GLE1 A0A1D6GLE1 MAIZE Chaperone protein dnaJ 3 OS Zea mays OX 4577 GN ZEAMMB73 Zm00001d013669 PE 3 SV 1 9-350'[&!color=#009933]:3.0E-6)[&label=100.0,!color=#009933]:0.015851,'euc 1 tr O65160 O65160 MAIZE Chaperone protein dnaJ 3 OS Zea mays OX 4577 GN mdJ1 PE 2 SV 1 9-350'[&!color=#009933]:0.006639)[&label=100.0,!color=#009933]:0.007324,'euc 1 tr Q84PD0 Q84PD0 ORYSJ DNAJ like protein OS Oryza sativa subsp japonica OX 39947 GN LOC Os03g44620 PE 2 SV 1 9-349'[&!color=#009933]:0.012171)[&label=100.0,!color=#009933]:0.043151)[&label=100.0,!color=#009933]:0.055297,'XP 024517322 1 dnaJ protein homolog isoform X1 Selaginella moellendorffii  10-350'[&!color=#009933]:0.113909)[&label=99.0,!color=#009933]:0.028119,'XP 002969107 1 dnaJ protein homolog 2 Selaginella moellendorffii  9-345'[&!color=#009933]:0.172559)[&label=95.0,!color=#009933]:0.031918,(('euc 1 tr B4FJC3 B4FJC3 MAIZE Chaperone protein dnaJ 3 OS Zea mays OX 4577 GN 100216704 PE 2 SV 1 9-352'[&!color=#009933]:0.049861,'euc 1 tr Q0DYZ8 Q0DYZ8 ORYSJ Os02g0656500 protein OS Oryza sativa subsp japonica OX 39947 GN Os02g0656500 PE 3 SV 1 9-349'[&!color=#009933]:0.087415)[&label=100.0,!color=#009933]:0.028572,'euc 1 sp Q0JB88 DJA6 ORYSJ Chaperone protein dnaJ A6 OS Oryza sativa subsp japonica OX 39947 GN DJA6 PE 1 SV 1 9-348'[&!color=#009933]:0.131255)[&label=100.0,!color=#009933]:0.104425)[&label=100.0,!color=#009933]:0.118785,'XP 003080911 1 Heat shock protein DnaJ cysteine rich domain Ostreococcus tauri  11-356'[&!color=#009933]:0.296782)[&label=100.0,!color=#009933]:0.068531,'euc 1 tr E1Z452 E1Z452 CHLVA Uncharacterized protein OS Chlorella variabilis OX 554065 GN CHLNCDRAFT 29444 PE 3 SV 1 30-368'[&!color=#009933]:0.676733)[&label=100.0,!color=#009933]:0.081551)[&label=100.0,!cartoon={21,1.2728219999999997},!color=#009933]:0.089507)[&label=100.0,!color=#009933]:0.173492,('euc 1 tr B1N5Y5 B1N5Y5 ENTHI DNAJ homolog subfamily A member 2  putative Fragment OS Entamoeba histolytica OX 5759 GN EHI 07378 3-327'[&!color=#009933]:0.336973,('euc 1 tr C4LSG9 C4LSG9 ENTHI DnaJ family protein OS Entamoeba histolytica OX 5759 GN EHI 151260 PE 3 SV 1 3-338'[&!color=#009933]:0.213352,'euc 1 tr C4M2K3 C4M2K3 ENTHI DnaJ family protein OS Entamoeba histolytica OX 5759 GN EHI 079720 PE 3 SV 1 3-353'[&!color=#009933]:0.242397)[&label=100.0,!color=#009933]:0.090133)[&label=100.0,!cartoon={3,1.725519999999999},!color=#009933]:0.397469)[&label=92.0,!color=#009933]:0.093055,(((((((((((((('euc 1 tr E9GJN9 E9GJN9 DAPPU J domain containing protein OS Daphnia pulex OX 6669 GN DAPPUDRAFT 304197 PE 4 SV 1 1-287'[&!color=#cc00cc]:0.188036,('euc 1 tr Q9VPY9 Q9VPY9 DROME FI02090p OS Drosophila melanogaster OX 7227 GN Dmel CG5001 PE 2 SV 3 1-294'[&!color=#cc00cc]:0.305353,'euc 1 tr A0A088A635 A0A088A635 APIME J domain containing protein OS Apis mellifera OX 7460 GN LOC411071 PE 4 SV 1 1-286'[&!color=#cc00cc]:0.148234)[&label=100.0,!color=#cc00cc]:0.059936)[&label=89.0,!color=#cc00cc]:0.043524,('euc 1 tr Q9W2U5 Q9W2U5 DROME AT19485p OS Drosophila melanogaster OX 7227 GN Dmel CG2887 PE 2 SV 1 1-292'[&!color=#cc00cc]:0.866314,'euc 1 tr Q53ZT0 Q53ZT0 DROME DNAJ 1 OS Drosophila melanogaster OX 7227 GN DnaJ 1 PE 1 SV 1 1-291'[&!color=#cc00cc]:0.248041)[&label=88.0,!color=#cc00cc]:0.06298)[&label=89.0,!color=#cc00cc]:0.148345,('euc 1 tr T1EM09 T1EM09 HELRO J domain containing protein OS Helobdella robusta OX 6412 GN 20197609 PE 4 SV 1 1-294'[&!color=#cc00cc]:0.73052,'euc 1 tr V3ZVN0 V3ZVN0 LOTGI J domain containing protein OS Lottia gigantea OX 225164 GN LOTGIDRAFT 128634 PE 4 SV 1 1-294'[&!color=#cc00cc]:0.241106)[&label=87.0,!color=#cc00cc]:0.056444)[&label=97.0,!color=#cc00cc]:0.043574,(('euc 1 tr Q20774 Q20774 CAEEL J domain containing protein OS Caenorhabditis elegans OX 6239 GN dnj 13 PE 1 SV 1 1-286'[&!color=#cc00cc]:0.308281,'euc 1 tr A0A0J9XY54 A0A0J9XY54 BRUMA BMA DNJ 13 isoform b OS Brugia malayi OX 6279 GN bma dnj 13 PE 4 SV 1 1-290'[&!color=#cc00cc]:0.164301)[&label=100.0,!color=#cc00cc]:0.139824,'euc 1 tr T1ELP3 T1ELP3 HELRO J domain containing protein OS Helobdella robusta OX 6412 GN 20197493 PE 4 SV 1 1-290'[&!color=#cc00cc]:0.356559)[&label=97.0,!color=#cc00cc]:0.042355)[&label=96.0,!cartoon={10,0.5801169999999991},!color=#cc00cc]:0.047134,(((((('euc 1 tr A5WUU0 A5WUU0 DANRE DnaJ heat shock protein family Hsp40 member B5 OS Danio rerio OX 7955 GN dnajb5 PE 4 SV 1 1-292'[&!color=#cc00cc]:0.07543,('fish tr A0A674CGV2 A0A674CGV2 SALTR DnaJ homolog subfamily B member 5 like OS Salmo trutta OX 8032 GN LOC115200246 PE 4 SV 1 1-292'[&!color=#cc00cc]:0.053771,'euc 1 tr F1R1Q6 F1R1Q6 DANRE Zgc 122979 OS Danio rerio OX 7955 GN zgc 122979 PE 4 SV 1 50-330'[&!color=#cc00cc]:0.679297)[&label=98.0,!color=#cc00cc]:0.055791)[&label=98.0,!color=#cc00cc]:0.064738,(((((('euc 1 tr A2AG30 A2AG30 MOUSE DnaJ homolog subfamily B member 5 OS Mus musculus OX 10090 GN Dnajb5 PE 1 SV 1 33-326'[&!color=#cc00cc]:3.0E-6,'maua 101837447 K09511 DnaJ homolog subfamily B member 5 RefSeq Dnajb5 dnaJ homolog subfamily B member 5 isoform X1 A  33-327'[&!color=#cc00cc]:0.003418)[&label=100.0,!color=#cc00cc]:0.003413,'euc 1 tr G3TMY5 G3TMY5 LOXAF DnaJ heat shock protein family Hsp40 member B5 OS Loxodonta africana OX 9785 GN DNAJB5 PE 4 SV 1 33-328'[&!color=#cc00cc]:0.018926,'euc 1 tr A0A2I3N118 A0A2I3N118 PAPAN J domain containing protein OS Papio anubis OX 9555 GN DNAJB5 PE 4 SV 1 71-365'[&!color=#cc00cc]:0.003429,'zca 113935127 K09511 DnaJ homolog subfamily B member 5 RefSeq DNAJB5 dnaJ homolog subfamily B member 5 isoform X2 A  1-293'[&!color=#cc00cc]:1.7E-5,(((((((('euc 1 tr A0A2I2UQ96 A0A2I2UQ96 FELCA J domain containing protein OS Felis catus OX 9685 GN DNAJB5 PE 4 SV 3 112-406'[&!color=#cc00cc]:0.0,'euc 1 tr A0A096P196 A0A096P196 PAPAN J domain containing protein OS Papio anubis OX 9555 GN DNAJB5 PE 4 SV 2 113-407'[&!color=#cc00cc]:0.0)[&!color=#cc00cc]:0.0,'euc 1 tr A0A2K6G1S5 A0A2K6G1S5 PROCO J domain containing protein OS Propithecus coquereli OX 379532 GN DNAJB5 PE 4 SV 1 112-406'[&!color=#cc00cc]:0.0)[&!color=#cc00cc]:0.0,'csab 103219238 K09511 DnaJ homolog subfamily B member 5 RefSeq DNAJB5 DnaJ heat shock protein family Hsp40 member B5 A  113-407'[&!color=#cc00cc]:0.0)[&!color=#cc00cc]:0.0,'hai 109393780 K09511 DnaJ homolog subfamily B member 5 RefSeq DNAJB5 dnaJ homolog subfamily B member 5 isoform X1 A  71-365'[&!color=#cc00cc]:0.0)[&!color=#cc00cc]:0.0,'ssc 100525553 K09511 DnaJ homolog subfamily B member 5 RefSeq DNAJB5 dnaJ homolog subfamily B member 5 isoform X2 A  112-406'[&!color=#cc00cc]:0.0)[&!color=#cc00cc]:0.0,'umr 103667063 K09511 DnaJ homolog subfamily B member 5 RefSeq DNAJB5 dnaJ homolog subfamily B member 5 A  71-365'[&!color=#cc00cc]:0.0)[&!color=#cc00cc]:0.0,'ptr 746375 K09511 DnaJ homolog subfamily B member 5 RefSeq DNAJB5 dnaJ homolog subfamily B member 5 isoform X2 A  113-407'[&!color=#cc00cc]:0.0)[&!color=#cc00cc]:0.0,'pcoo 112871957 K09511 DnaJ homolog subfamily B member 5 RefSeq DNAJB5 dnaJ homolog subfamily B member 5 isoform X1 A  113-407'[&!color=#cc00cc]:0.0)[&!color=#cc00cc]:1.3E-5,'euc 1 tr A0A2K6G1S1 A0A2K6G1S1 PROCO J domain containing protein OS Propithecus coquereli OX 379532 GN DNAJB5 PE 4 SV 1 71-365'[&!color=#cc00cc]:1.1E-5,'dle 111188057 K09511 DnaJ homolog subfamily B member 5 RefSeq DNAJB5 dnaJ homolog subfamily B member 5 isoform X1 A  113-407'[&!color=#cc00cc]:0.006815,'euc 1 tr M3VW02 M3VW02 FELCA J domain containing protein OS Felis catus OX 9685 GN DNAJB5 PE 4 SV 2 71-365'[&!color=#cc00cc]:0.049777)[&label=100.0,!color=#cc00cc]:0.003568,'biu 109562988 K09511 DnaJ homolog subfamily B member 5 RefSeq DNAJB5 dnaJ homolog subfamily B member 5 A  71-365'[&!color=#cc00cc]:3.0E-6)[&label=51.0,!color=#cc00cc]:2.0E-6,('euc 1 tr A0A452DJB8 A0A452DJB8 BOVIN DnaJ homolog subfamily B member 5 OS Bos taurus OX 9913 GN DNAJB5 PE 4 SV 1 71-365'[&!color=#cc00cc]:0.0,'chx 102172263 K09511 DnaJ homolog subfamily B member 5 RefSeq DNAJB5 dnaJ homolog subfamily B member 5 isoform X1 A  71-365'[&!color=#cc00cc]:0.0)[&!color=#cc00cc]:3.0E-6)[&label=100.0,!color=#cc00cc]:0.05225,('reptiles zvi 118077244 K09511 DnaJ homolog subfamily B member 5 RefSeq DNAJB5 dnaJ homolog subfamily B member 5 isoform X1 A  72-365'[&!color=#cc00cc]:0.046318,('reptiles asn 102385516 K09511 DnaJ homolog subfamily B member 5 RefSeq DNAJB5 dnaJ homolog subfamily B member 5 isoform X3 A  23-316'[&!color=#cc00cc]:0.008563,('birds XP 004177189 4 dnaJ homolog subfamily B member 5 isoform X3 Taeniopygia guttata  1-293'[&!color=#cc00cc]:0.013196,'birds XP 046761917 1 dnaJ homolog subfamily B member 5 isoform X1 Gallus gallus  24-318'[&!color=#cc00cc]:2.0E-6)[&label=99.0,!color=#cc00cc]:0.005848)[&label=99.0,!color=#cc00cc]:0.01483)[&label=96.0,!color=#cc00cc]:0.018103)[&label=99.0,!color=#cc00cc]:0.040664,'euc 1 tr F6PZS7 F6PZS7 XENTR DnaJ heat shock protein family Hsp40 member B5 OS Xenopus tropicalis OX 8364 GN dnajb5 PE 3 SV 3 58-346'[&!color=#cc00cc]:0.088821)[&label=99.0,!color=#cc00cc]:0.039065)[&label=99.0,!color=#cc00cc]:0.030128,('fish tr V9KSM7 V9KSM7 CALMI DnaJ heat shock protein family Hsp40 member B5 OS Callorhinchus milii OX 7868 GN dnajb5 PE 2 SV 1 1-292'[&!color=#cc00cc]:0.033794,'fish tr A0A401SJU8 A0A401SJU8 CHIPU J domain containing protein OS Chiloscyllium punctatum OX 137246 GN chiPu 0009136 PE 4 SV 1 1-292'[&!color=#cc00cc]:0.046126)[&label=100.0,!color=#cc00cc]:0.093921)[&label=100.0,!cartoon={30,0.6666019999999984},!color=#cc00cc]:0.106193,((((('euc 1 tr A0A0R4IYH3 A0A0R4IYH3 DANRE DnaJ heat shock protein family Hsp40 member B1a OS Danio rerio OX 7955 GN dnajb1a PE 4 SV  1-294'[&!color=#cc00cc]:0.224219,('euc 1 tr B8JM56 B8JM56 DANRE DnaJ heat shock protein family Hsp40 member B1b OS Danio rerio OX 7955 GN dnajb1b PE 1 SV 1 4-293'[&!color=#cc00cc]:0.108697,'fish tr A0A674BM19 A0A674BM19 SALTR DnaJ homolog subfamily B member 1 like OS Salmo trutta OX 8032 GN LOC115178550 PE 4 SV 1 4-295'[&!color=#cc00cc]:0.167589)[&label=100.0,!color=#cc00cc]:0.05854)[&label=100.0,!color=#cc00cc]:0.072093,('fish tr A0A401SWI1 A0A401SWI1 CHIPU J domain containing protein OS Chiloscyllium punctatum OX 137246 GN chiPu 0013191 PE 4 SV 1 1-293'[&!color=#cc00cc]:0.13695,'fish GENSCAN00000011522 pep primary assembly Callorhinchus milii 6 1 3 KI637577 1 4122 10444 1 transcript GENSCAN00000011522 dnajb1 1-290'[&!color=#cc00cc]:0.081037)[&label=100.0,!color=#cc00cc]:0.1076)[&label=98.0,!color=#cc00cc]:0.035332,((((((((((('euc 1 sp Q9QYJ3 DNJB1 MOUSE DnaJ homolog subfamily B member 1 OS Mus musculus OX 10090 GN Dnajb1 PE 1 SV 3 1-292'[&!color=#cc00cc]:0.00989,'tr B0K030 B0K030 RAT DnaJ Hsp40 homolog subfamily B member 1 Predicted isoform CRA b OS Rattus norvegicus OX 10116 GN Dnajb1 PE 2 SV 1 1-292'[&!color=#cc00cc]:0.003542)[&label=100.0,!color=#cc00cc]:0.006849,'maua 101836264 K09507 DnaJ homolog subfamily B member 1 RefSeq Dnajb1 dnaJ homolog subfamily B member 1 A  1-292'[&!color=#cc00cc]:0.003508)[&label=100.0,!color=#cc00cc]:0.013861,'ecb 100065086 K09507 DnaJ homolog subfamily B member 1 RefSeq DNAJB1 dnaJ homolog subfamily B member 1 A  1-292'[&!color=#cc00cc]:0.041524)[&label=79.0,!color=#cc00cc]:2.0E-6,'umr 103682112 K09507 DnaJ homolog subfamily B member 1 RefSeq DNAJB1 dnaJ homolog subfamily B member 1 A  1-292'[&!color=#cc00cc]:3.0E-6)[&label=80.0,!color=#cc00cc]:0.003356,((((((((('euc 1 sp P25685 DNJB1 HUMAN DnaJ homolog subfamily B member 1 OS Homo sapiens OX 9606 GN DNAJB1 PE 1 SV 4 1-292'[&!color=#cc00cc]:2.0E-6,('euc 1 tr A0A2R9AD29 A0A2R9AD29 PANPA J domain containing protein OS Pan paniscus OX 9597 GN DNAJB1 PE 4 SV 1 1-311'[&!color=#cc00cc]:0.00251,'ptr 468747 K09507 DnaJ homolog subfamily B member 1 RefSeq DNAJB1 dnaJ homolog subfamily B member 1 A  1-292'[&!color=#cc00cc]:2.0E-6)[&label=51.0,!color=#cc00cc]:3.0E-6)[&label=98.0,!color=#cc00cc]:0.002188,'euc 1 tr A0A2R9AGY0 A0A2R9AGY0 PANPA J domain containing protein OS Pan paniscus OX 9597 GN DNAJB1 PE 4 SV 1 1-310'[&!color=#cc00cc]:0.029961)[&label=97.0,!color=#cc00cc]:0.006857,(('euc 1 tr A0A0A0MW19 A0A0A0MW19 PAPAN J domain containing protein OS Papio anubis OX 9555 GN DNAJB1 PE 4 SV 1 1-292'[&!color=#cc00cc]:2.0E-6,'csab 103234043 K09507 DnaJ homolog subfamily B member 1 RefSeq DNAJB1 DnaJ heat shock protein family Hsp40 member B1 A  1-292'[&!color=#cc00cc]:0.003337)[&label=98.0,!color=#cc00cc]:3.0E-6,('euc 1 tr A0A2R9CRB7 A0A2R9CRB7 PANPA J domain containing protein OS Pan paniscus OX 9597 PE 4 SV 1 27-254'[&!color=#cc00cc]:3.0E-6,'euc 1 tr A0A2R9CHV4 A0A2R9CHV4 PANPA J domain containing protein OS Pan paniscus OX 9597 PE 4 SV 1 27-316'[&!color=#cc00cc]:0.004489)[&label=100.0,!color=#cc00cc]:0.086234)[&label=98.0,!color=#cc00cc]:0.003377)[&label=99.0,!color=#cc00cc]:0.003465,('dle 111166701 K09507 DnaJ homolog subfamily B member 1 RefSeq DNAJB1 dnaJ homolog subfamily B member 1 A  1-292'[&!color=#cc00cc]:0.003356,'hai 109394265 K09507 DnaJ homolog subfamily B member 1 RefSeq DNAJB1 dnaJ homolog subfamily B member 1 isoform X1 A  1-292'[&!color=#cc00cc]:0.017048)[&label=91.0,!color=#cc00cc]:0.003344)[&label=96.0,!color=#cc00cc]:0.003469,('euc 1 sp Q3MI00 DNJB1 BOVIN DnaJ homolog subfamily B member 1 OS Bos taurus OX 9913 GN DNAJB1 PE 2 SV 3 1-292'[&!color=#cc00cc]:0.0,'chx 102172345 K09507 DnaJ homolog subfamily B member 1 RefSeq DNAJB1 dnaJ homolog subfamily B member 1 A  1-292'[&!color=#cc00cc]:0.0)[&!color=#cc00cc]:6.0E-6,'biu 109561493 K09507 DnaJ homolog subfamily B member 1 RefSeq DNAJB1 dnaJ homolog subfamily B member 1 isoform X1 A  1-292'[&!color=#cc00cc]:2.0E-6)[&label=76.0,!color=#cc00cc]:3.0E-6,'bbis 104999817 K09507 DnaJ homolog subfamily B member 1 RefSeq DNAJB1 dnaJ homolog subfamily B member 1 A  1-292'[&!color=#cc00cc]:0.013445)[&label=88.0,!color=#cc00cc]:0.003463,'pcoo 112852316 K09507 DnaJ homolog subfamily B member 1 RefSeq DNAJB1 dnaJ homolog subfamily B member 1 A  1-223'[&!color=#cc00cc]:2.0E-6)[&label=71.0,!color=#cc00cc]:3.0E-6,'euc 1 tr A0A2I2U0B3 A0A2I2U0B3 FELCA DnaJ heat shock protein family Hsp40 member B1 OS Felis catus OX 9685 GN DNAJB1 PE 4 SV 2 1-292'[&!color=#cc00cc]:2.0E-6)[&label=81.0,!color=#cc00cc]:3.0E-6,('euc 1 tr G3SSQ7 G3SSQ7 LOXAF DnaJ heat shock protein family Hsp40 member B1 OS Loxodonta africana OX 9785 GN DNAJB1 PE 4 SV 1 1-292'[&!color=#cc00cc]:0.003331,'euc 1 tr A0A2K6FIY4 A0A2K6FIY4 PROCO J domain containing protein OS Propithecus coquereli OX 379532 GN DNAJB1 PE 4 SV 1 1-293'[&!color=#cc00cc]:0.020569)[&label=88.0,!color=#cc00cc]:0.006823)[&label=87.0,!color=#cc00cc]:0.003487)[&label=55.0,!color=#cc00cc]:3.0E-6,'ssc 396741 K09507 DnaJ homolog subfamily B member 1 RefSeq DNAJB1 dnaJ homolog subfamily B member 1 A  1-292'[&!color=#cc00cc]:0.003357)[&label=80.0,!color=#cc00cc]:0.00348,'zca 113916283 K09507 DnaJ homolog subfamily B member 1 RefSeq DNAJB1 dnaJ homolog subfamily B member 1 isoform X1 A  1-292'[&!color=#cc00cc]:3.0E-6)[&label=100.0,!color=#cc00cc]:0.091074,('birds XP 041567664 1 dnaJ homolog subfamily B member 1 isoform X1 Taeniopygia guttata  1-293'[&!color=#cc00cc]:0.167777,'birds XP 040509859 1 dnaJ homolog subfamily B member 1 isoform X2 Gallus gallus  1-277'[&!color=#cc00cc]:0.026245)[&label=100.0,!color=#cc00cc]:0.056291)[&label=100.0,!color=#cc00cc]:0.041851,'reptiles asn 102370438 K09507 DnaJ homolog subfamily B member 1 RefSeq DNAJB1 dnaJ homolog subfamily B member 1 A  1-292'[&!color=#cc00cc]:0.080884)[&label=88.0,!color=#cc00cc]:0.026669,'reptiles zvi 118079969 K09507 DnaJ homolog subfamily B member 1 RefSeq DNAJB1 dnaJ homolog subfamily B member 1 isoform X1 A  1-292'[&!color=#cc00cc]:0.054848)[&label=100.0,!color=#cc00cc]:0.080619,'euc 1 tr Q66IK3 Q66IK3 XENTR DnaJ heat shock protein family Hsp40 member B1 OS Xenopus tropicalis OX 8364 GN dnajb1 PE 2 SV 1 1-291'[&!color=#cc00cc]:0.200542)[&label=98.0,!color=#cc00cc]:0.059497)[&label=100.0,!cartoon={35,1.012239999999999},!color=#cc00cc]:0.062485,(('euc 1 tr Q6DEF3 Q6DEF3 DANRE DnaJ heat shock protein family Hsp40 member B4 OS Danio rerio OX 7955 GN dnajb4 PE 2 SV 1 1-292'[&!color=#cc00cc]:0.049401,'fish tr A0A674CNV9 A0A674CNV9 SALTR DnaJ heat shock protein family Hsp40 member B4 OS Salmo trutta OX 8032 GN dnajb4 PE 4 SV 1 1-292'[&!color=#cc00cc]:0.043565)[&label=100.0,!color=#cc00cc]:0.151771,(((((('euc 1 sp Q9D832 DNJB4 MOUSE DnaJ homolog subfamily B member 4 OS Mus musculus OX 10090 GN Dnajb4 PE 1 SV 1 1-292'[&!color=#cc00cc]:0.02037,'tr Q5XIP0 Q5XIP0 RAT DnaJ heat shock protein family Hsp40 member B4 OS Rattus norvegicus OX 10116 GN Dnajb4 PE 4 SV 1 1-292'[&!color=#cc00cc]:0.003043)[&label=100.0,!color=#cc00cc]:0.025436,'maua 101829743 K09510 DnaJ homolog subfamily B member 4 RefSeq Dnajb4 dnaJ homolog subfamily B member 4 isoform X1 A  1-292'[&!color=#cc00cc]:0.020454)[&label=99.0,!color=#cc00cc]:0.022172,'euc 1 tr G3TQ00 G3TQ00 LOXAF DnaJ heat shock protein family Hsp40 member B4 OS Loxodonta africana OX 9785 GN DNAJB4 PE 4 SV 1 1-292'[&!color=#cc00cc]:0.012261)[&label=54.0,!color=#cc00cc]:0.004281,((((('euc 1 sp Q2KIT4 DNJB4 BOVIN DnaJ homolog subfamily B member 4 OS Bos taurus OX 9913 GN DNAJB4 PE 2 SV 1 1-292'[&!color=#cc00cc]:3.0E-6,'biu 109556147 K09510 DnaJ homolog subfamily B member 4 RefSeq DNAJB4 dnaJ homolog subfamily B member 4 A  1-292'[&!color=#cc00cc]:2.0E-6)[&label=100.0,!color=#cc00cc]:0.003304,('bbis 105001348 K09510 DnaJ homolog subfamily B member 4 RefSeq DNAJB4 dnaJ homolog subfamily B member 4 A  1-292'[&!color=#cc00cc]:2.0E-6,'chx 102175354 K09510 DnaJ homolog subfamily B member 4 RefSeq DNAJB4 dnaJ homolog subfamily B member 4 A  1-292'[&!color=#cc00cc]:2.0E-6)[&label=80.0,!color=#cc00cc]:3.0E-6)[&label=96.0,!color=#cc00cc]:3.0E-6,'dle 111178394 K09510 DnaJ homolog subfamily B member 4 RefSeq DNAJB4 dnaJ homolog subfamily B member 4 isoform X1 A  1-292'[&!color=#cc00cc]:0.006643)[&label=99.0,!color=#cc00cc]:0.006652,'ssc 100525703 K09510 DnaJ homolog subfamily B member 4 RefSeq DNAJB4 dnaJ homolog subfamily B member 4 isoform X1 A  1-292'[&!color=#cc00cc]:0.003283)[&label=98.0,!color=#cc00cc]:0.009971,((('euc 1 tr M3X3F4 M3X3F4 FELCA DnaJ heat shock protein family Hsp40 member B4 OS Felis catus OX 9685 GN DNAJB4 PE 4 SV 1 1-292'[&!color=#cc00cc]:3.0E-6,'pcoo 112848952 K09510 DnaJ homolog subfamily B member 4 RefSeq DNAJB4 dnaJ homolog subfamily B member 4 isoform X1 A  1-292'[&!color=#cc00cc]:3.0E-6)[&label=100.0,!color=#cc00cc]:0.009967,('zca 113925211 K09510 DnaJ homolog subfamily B member 4 RefSeq DNAJB4 dnaJ homolog subfamily B member 4 isoform X1 A  1-292'[&!color=#cc00cc]:2.0E-6,'umr 103662983 K09510 DnaJ homolog subfamily B member 4 RefSeq DNAJB4 dnaJ homolog subfamily B member 4 isoform X1 A  1-292'[&!color=#cc00cc]:2.0E-6)[&label=100.0,!color=#cc00cc]:0.009864)[&label=68.0,!color=#cc00cc]:0.003255,'ecb 100053123 K09510 DnaJ homolog subfamily B member 4 RefSeq DNAJB4 dnaJ homolog subfamily B member 4 isoform X1 A  1-292'[&!color=#cc00cc]:0.01664)[&label=96.0,!color=#cc00cc]:2.0E-6)[&label=87.0,!color=#cc00cc]:0.003511,(((('euc 1 sp Q9UDY4 DNJB4 HUMAN DnaJ homolog subfamily B member 4 OS Homo sapiens OX 9606 GN DNAJB4 PE 1 SV 1 1-292'[&!color=#cc00cc]:0.0,'csab 103224573 K09510 DnaJ homolog subfamily B member 4 RefSeq DNAJB4 DnaJ heat shock protein family Hsp40 member B4 A  1-292'[&!color=#cc00cc]:0.0)[&!color=#cc00cc]:2.0E-6,'ptr 100608554 K09510 DnaJ homolog subfamily B member 4 RefSeq DNAJB4 dnaJ homolog subfamily B member 4 A  1-292'[&!color=#cc00cc]:2.0E-6)[&label=89.0,!color=#cc00cc]:2.0E-6,'euc 1 tr A0A2R9B7I7 A0A2R9B7I7 PANPA J domain containing protein OS Pan paniscus OX 9597 GN DNAJB4 PE 4 SV 1 8-299'[&!color=#cc00cc]:0.00335)[&label=100.0,!color=#cc00cc]:0.00863,'euc 1 tr A0A2K6FD00 A0A2K6FD00 PROCO J domain containing protein OS Propithecus coquereli OX 379532 GN DNAJB4 PE 4 SV 1 8-299'[&!color=#cc00cc]:0.008416)[&label=63.0,!color=#cc00cc]:0.005829)[&label=100.0,!color=#cc00cc]:0.112678,('euc 1 tr F7CFF8 F7CFF8 XENTR DnaJ heat shock protein family Hsp40 member B4 OS Xenopus tropicalis OX 8364 GN dnajb4 PE 3 SV 3 1-291'[&!color=#cc00cc]:0.10303,('reptiles zvi 118088560 K09510 DnaJ homolog subfamily B member 4 RefSeq DNAJB4 dnaJ homolog subfamily B member 4 A  1-291'[&!color=#cc00cc]:0.039715,('reptiles asn 102388510 K09510 DnaJ homolog subfamily B member 4 RefSeq DNAJB4 dnaJ homolog subfamily B member 4 isoform X1 A  1-291'[&!color=#cc00cc]:0.022166,('birds XP 012430690 1 dnaJ homolog subfamily B member 4 Taeniopygia guttata  1-291'[&!color=#cc00cc]:0.008463,'birds XP 004936726 1 dnaJ homolog subfamily B member 4 Gallus gallus  1-291'[&!color=#cc00cc]:0.015162)[&label=65.0,!color=#cc00cc]:0.004194)[&label=98.0,!color=#cc00cc]:0.017241)[&label=100.0,!color=#cc00cc]:0.043611)[&label=95.0,!color=#cc00cc]:0.016145)[&label=100.0,!color=#cc00cc]:0.051152,('fish tr A0A4W3IHT1 A0A4W3IHT1 CALMI J domain containing protein OS Callorhinchus milii OX 7868 GN dnajb4 PE 4 SV 1 1-291'[&!color=#cc00cc]:0.118551,'fish GCC19700 1 hypothetical protein chiPu 0018472 Chiloscyllium punctatum dnajb4 15-307'[&!color=#cc00cc]:0.087547)[&label=100.0,!color=#cc00cc]:0.041895)[&label=100.0,!color=#cc00cc]:0.04423)[&label=100.0,!cartoon={29,1.1591229999999983},!color=#cc00cc]:0.067987)[&label=99.0,!color=#cc00cc]:0.046272,('lamprey XP 032812134 1 dnaJ homolog subfamily B member 4 like Petromyzon marinus  1-293'[&!color=#cc00cc]:0.356253,('lamprey XP 032826596 1 dnaJ homolog subfamily B member 4 like Petromyzon marinus  1-292'[&!color=#cc00cc]:0.010913,'lamprey XP 061420650 1 dnaJ homolog subfamily B member 4 like Lethenteron reissneri  1-292'[&!color=#cc00cc]:0.006233)[&label=100.0,!color=#cc00cc]:0.089998)[&label=100.0,!cartoon={3,1.0159199999999986},!color=#cc00cc]:0.181528)[&label=100.0,!color=#cc00cc]:0.049048)[&label=100.0,!rotate=true,!color=#cc00cc]:0.062716,'euc 1 tr F6YBW0 F6YBW0 CIOIN J domain containing protein OS Ciona intestinalis OX 7719 PE 4 SV 2 1-292'[&!color=#cc00cc]:0.38143)[&label=98.0,!color=#cc00cc]:0.05015,('euc 1 tr C3YQT1 C3YQT1 BRAFL J domain containing protein OS Branchiostoma floridae OX 7739 GN BRAFLDRAFT 224427 PE 4 SV 1 1-291'[&!color=#cc00cc]:0.307595,('XP 001175481 2 dnaJ homolog subfamily B member 1 Strongylocentrotus purpuratus 4-293'[&!color=#cc00cc]:0.012395,'euc 1 tr W4XFI4 W4XFI4 STRPU J domain containing protein OS Strongylocentrotus purpuratus OX 7668 PE 4 SV 1 1-282'[&!color=#cc00cc]:0.053436)[&label=100.0,!color=#cc00cc]:0.261008)[&label=55.0,!cartoon={3,1.3623839999999987},!color=#cc00cc]:0.038787)[&label=91.0,!color=#cc00cc]:0.032849)[&label=90.0,!rotate=true,!color=#cc00cc]:0.077065,'euc 1 tr A0A1X7UJZ5 A0A1X7UJZ5 AMPQE J domain containing protein OS Amphimedon queenslandica OX 400682 GN 100634024 PE 4 SV 1 1-290'[&!color=#cc00cc]:0.519278)[&label=85.0,!color=#cc00cc]:0.058196,(('euc 1 tr A7SC40 A7SC40 NEMVE Predicted protein OS Nematostella vectensis OX 45351 GN v1g209987 PE 4 SV 1 1-281'[&!color=#cc00cc]:0.507271,'euc 1 tr A7RPE1 A7RPE1 NEMVE Predicted protein OS Nematostella vectensis OX 45351 GN v1g180478 PE 4 SV 1 1-292'[&!color=#cc00cc]:0.359085)[&label=96.0,!color=#cc00cc]:0.084492,('euc 1 tr A7RG53 A7RG53 NEMVE Predicted protein OS Nematostella vectensis OX 45351 GN v1g233916 PE 4 SV 1 1-289'[&!color=#cc00cc]:0.184703,'euc 1 tr A7SWL1 A7SWL1 NEMVE Predicted protein OS Nematostella vectensis OX 45351 GN v1g218610 PE 4 SV 1 1-286'[&!color=#cc00cc]:0.765719)[&label=96.0,!color=#cc00cc]:0.157174)[&label=99.0,!cartoon={4,0.8963679999999989},!color=#cc00cc]:0.064464)[&label=100.0,!color=#cc00cc]:0.081922,(((((((('euc 1 tr A7MCD0 A7MCD0 DANRE DnaJ Hsp40 related subfamily B member 13 OS Danio rerio OX 7955 GN dnajb13 PE 1 SV 1 1-290'[&!color=#cc00cc]:0.171668,'fish tr A0A673ZCC6 A0A673ZCC6 SALTR DnaJ heat shock protein family Hsp40 member B13 OS Salmo trutta OX 8032 GN LOC115149036 PE 4 SV 1 1-292'[&!color=#cc00cc]:0.075376)[&label=100.0,!color=#cc00cc]:0.116487,(((((('euc 1 sp Q80Y75 DJB13 MOUSE DnaJ homolog subfamily B member 13 OS Mus musculus OX 10090 GN Dnajb13 PE 1 SV 1 1-292'[&!color=#cc00cc]:0.033565,'tr Q5YKV6 Q5YKV6 RAT DnaJ Hsp40 related subfamily B member 13 OS Rattus norvegicus OX 10116 GN Dnajb13 PE 2 SV 1 1-292'[&!color=#cc00cc]:0.007832)[&label=100.0,!color=#cc00cc]:0.007613,'maua 101823649 K09519 DnaJ homolog subfamily B member 13 RefSeq Dnajb13 dnaJ homolog subfamily B member 13 isoform X1 A  1-292'[&!color=#cc00cc]:0.017159)[&label=100.0,!color=#cc00cc]:0.014516,(((('euc 1 sp P59910 DJB13 HUMAN DnaJ homolog subfamily B member 13 OS Homo sapiens OX 9606 GN DNAJB13 PE 1 SV 1 1-292'[&!color=#cc00cc]:2.0E-6,('euc 1 tr A0A2R9B5H4 A0A2R9B5H4 PANPA J domain containing protein OS Pan paniscus OX 9597 GN DNAJB13 PE 4 SV 1 1-291'[&!color=#cc00cc]:2.0E-6,'ptr 748520 K09519 DnaJ homolog subfamily B member 13 RefSeq DNAJB13 dnaJ homolog subfamily B member 13 isoform X1 A  1-292'[&!color=#cc00cc]:2.0E-6)[&label=100.0,!color=#cc00cc]:0.003585)[&label=100.0,!color=#cc00cc]:0.018183,('euc 1 tr A0A096MSQ4 A0A096MSQ4 PAPAN J domain containing protein OS Papio anubis OX 9555 GN DNAJB13 PE 4 SV 2 1-292'[&!color=#cc00cc]:0.006803,'csab 103248024 K09519 DnaJ homolog subfamily B member 13 RefSeq DNAJB13 DnaJ heat shock protein family Hsp40 member B13 A  23-293'[&!color=#cc00cc]:0.007252)[&label=100.0,!color=#cc00cc]:0.003389)[&label=100.0,!color=#cc00cc]:0.029318,(('euc 1 tr A0A337SFB9 A0A337SFB9 FELCA J domain containing protein OS Felis catus OX 9685 GN PAAF1 PE 4 SV 1 1-292'[&!color=#cc00cc]:0.00314,'pcoo 112865961 K09519 DnaJ homolog subfamily B member 13 RefSeq DNAJB13 dnaJ homolog subfamily B member 13 A  1-299'[&!color=#cc00cc]:0.162685)[&label=100.0,!color=#cc00cc]:0.007049,'zca 113914550 K09519 DnaJ homolog subfamily B member 13 RefSeq DNAJB13 dnaJ homolog subfamily B member 13 A  1-292'[&!color=#cc00cc]:0.006922)[&label=100.0,!color=#cc00cc]:0.01026,('euc 1 tr G3U051 G3U051 LOXAF DnaJ heat shock protein family Hsp40 member B13 OS Loxodonta africana OX 9785 GN DNAJB13 PE 4 SV 1 1-292'[&!color=#cc00cc]:0.034669,'ecb 100052206 K09519 DnaJ homolog subfamily B member 13 RefSeq DNAJB13 dnaJ homolog subfamily B member 13 isoform X2 A  1-292'[&!color=#cc00cc]:0.027334)[&label=92.0,!color=#cc00cc]:0.025761,'hai 109386365 K09519 DnaJ homolog subfamily B member 13 RefSeq DNAJB13 dnaJ homolog subfamily B member 13 A  1-292'[&!color=#cc00cc]:0.071464,((((('euc 1 tr Q3SZW9 Q3SZW9 BOVIN DnaJ Hsp40 related subfamily B member 13 OS Bos taurus OX 9913 GN DNAJB13 PE 2 SV 1 1-292'[&!color=#cc00cc]:0.002778,'biu 109569967 K09519 DnaJ homolog subfamily B member 13 RefSeq DNAJB13 dnaJ homolog subfamily B member 13 A  1-292'[&!color=#cc00cc]:2.0E-6)[&label=100.0,!color=#cc00cc]:6.12E-4,'bbis 104995109 K09519 DnaJ homolog subfamily B member 13 RefSeq DNAJB13 dnaJ homolog subfamily B member 13 isoform X1 A  1-292'[&!color=#cc00cc]:2.0E-6)[&label=57.0,!color=#cc00cc]:3.0E-6,'chx 102184171 K09519 DnaJ homolog subfamily B member 13 RefSeq DNAJB13 dnaJ homolog subfamily B member 13 A  1-292'[&!color=#cc00cc]:0.003407)[&label=100.0,!color=#cc00cc]:0.010556,'dle 111184846 K09519 DnaJ homolog subfamily B member 13 RefSeq DNAJB13 dnaJ homolog subfamily B member 13 A  1-292'[&!color=#cc00cc]:0.02761)[&label=92.0,!color=#cc00cc]:0.004199,'ssc 100499566 K09519 DnaJ homolog subfamily B member 13 RefSeq DNAJB13 dnaJ homolog subfamily B member 13 A  1-292'[&!color=#cc00cc]:0.023122)[&label=100.0,!color=#cc00cc]:0.020414,'euc 1 tr A0A2K6GHH9 A0A2K6GHH9 PROCO J domain containing protein OS Propithecus coquereli OX 379532 GN DNAJB13 PE 4 SV 1 1-292'[&!color=#cc00cc]:0.027313)[&label=97.0,!color=#cc00cc]:0.009596,'umr 103678041 K09519 DnaJ homolog subfamily B member 13 RefSeq DNAJB13 dnaJ homolog subfamily B member 13 isoform X1 A  1-307'[&!color=#cc00cc]:0.029267)[&label=100.0,!color=#cc00cc]:0.013408)[&label=100.0,!color=#cc00cc]:0.119465,('reptiles asn 102388774 K09519 DnaJ homolog subfamily B member 13 RefSeq DNAJB13 dnaJ homolog subfamily B member 13 A  1-292'[&!color=#cc00cc]:0.087806,('birds XP 030122153 3 dnaJ homolog subfamily B member 13 isoform X2 Taeniopygia guttata  1-289'[&!color=#cc00cc]:0.233663,'birds XP 040517818 1 dnaJ homolog subfamily B member 13 isoform X1 Gallus gallus  1-291'[&!color=#cc00cc]:0.174639)[&label=100.0,!color=#cc00cc]:0.085975)[&label=100.0,!color=#cc00cc]:0.02897)[&label=100.0,!color=#cc00cc]:0.028214,'reptiles zvi 118085310 K09519 DnaJ homolog subfamily B member 13 RefSeq DNAJB13 dnaJ homolog subfamily B member 13 isoform X1 A  1-219'[&!color=#cc00cc]:0.077683)[&label=100.0,!color=#cc00cc]:0.088011,'euc 1 tr F7BJG6 F7BJG6 XENTR DnaJ heat shock protein family Hsp40 member B13 OS Xenopus tropicalis OX 8364 GN fnip1 PE 3 SV 3 34-327'[&!color=#cc00cc]:0.129742)[&label=100.0,!color=#cc00cc]:0.060827)[&label=74.0,!color=#cc00cc]:0.027668,('fish tr A0A4W3JJ77 A0A4W3JJ77 CALMI DnaJ heat shock protein family Hsp40 member B13 OS Callorhinchus milii OX 7868 GN dnajb13 PE 4 SV 1 1-292'[&!color=#cc00cc]:0.159281,'fish tr A0A401SJE0 A0A401SJE0 CHIPU J domain containing protein OS Chiloscyllium punctatum OX 137246 GN chiPu 0008985 PE 4 SV 1 60-352'[&!color=#cc00cc]:0.102618)[&label=100.0,!color=#cc00cc]:0.070623)[&label=100.0,!color=#cc00cc]:0.0538,'lamprey XP 032834351 1 dnaJ homolog subfamily B member 13 Petromyzon marinus  1-292'[&!color=#cc00cc]:0.421084)[&label=70.0,!color=#cc00cc]:0.036891,'euc 1 tr F6VL41 F6VL41 CIOIN J domain containing protein OS Ciona intestinalis OX 7719 PE 4 SV 2 1-292'[&!color=#cc00cc]:0.15863)[&label=69.0,!color=#cc00cc]:0.043454,'euc 1 tr C3ZLA5 C3ZLA5 BRAFL J domain containing protein OS Branchiostoma floridae OX 7739 GN BRAFLDRAFT 114430 PE 4 SV 1 1-289'[&!color=#cc00cc]:0.134703)[&label=87.0,!color=#cc00cc]:0.112825,'euc 1 tr V3ZQN7 V3ZQN7 LOTGI J domain containing protein OS Lottia gigantea OX 225164 GN LOTGIDRAFT 221747 PE 4 SV 1 1-293'[&!color=#cc00cc]:0.246917,'euc 1 tr W4YL94 W4YL94 STRPU J domain containing protein OS Strongylocentrotus purpuratus OX 7668 PE 4 SV 1 1-291'[&!color=#cc00cc]:0.236787,'euc 1 tr A7SC61 A7SC61 NEMVE Predicted protein OS Nematostella vectensis OX 45351 GN v1g188073 PE 4 SV 1 1-292'[&!color=#cc00cc]:0.202574)[&label=97.0,!color=#cc00cc]:0.091605,('euc 1 tr A9V732 A9V732 MONBE Predicted protein OS Monosiga brevicollis OX 81824 GN 38336 PE 4 SV 1 1-294'[&!color=#cc00cc]:0.447768,'euc 1 tr A0A1X7TFH7 A0A1X7TFH7 AMPQE J domain containing protein OS Amphimedon queenslandica OX 400682 GN 100638316 PE 4 SV 1 1-292'[&!color=#cc00cc]:0.385702)[&label=99.0,!color=#cc00cc]:0.071164)[&label=100.0,!cartoon={39,0.9009909999999994},!color=#cc00cc]:0.172753)[&label=100.0,!color=#cc00cc]:0.100457,(((((((((((((((('PRIM PANTR30089 A0A2I3SH74 Pan troglodytes b3 3-105'[&!color=#333333]:0.077098,'PRIM sp Q8WWF6 DNJB3 HUMAN DnaJ homolog subfamily B member 3 OS Homo sapiens OX 9606 GN DNAJB3 PE 1 SV 1 3-110'[&!color=#333333]:0.043675)[&label=100.0,!color=#333333]:0.042383,('PRIM CHLSB01735 A0A0D9R1W0 Chlorocebus sabaeus b3 3-118'[&!color=#333333]:0.008331,('PRIM euc 68 tr A0A2I3M2V6 A0A2I3M2V6 PAPAN J domain containing protein OS Papio anubis OX 9555 PE 4 SV 1 3-114'[&!color=#333333]:2.0E-6,'PRIM euc 68 tr A0A2I3N631 A0A2I3N631 PAPAN J domain containing protein OS Papio anubis OX 9555 PE 4 SV 1 10-107'[&!color=#333333]:3.0E-6)[&label=100.0,!color=#333333]:0.043697)[&label=100.0,!color=#333333]:0.034892)[&label=100.0,!color=#333333]:0.048527,'PRIM tr A0A3Q2KRY8 A0A3Q2KRY8 HORSE J domain containing protein OS Equus caballus OX 9796 GN DNAJB3 PE 4 SV 1 39-157'[&!color=#333333]:0.054825)[&label=94.0,!color=#333333]:0.017261,(((('PRIM RATNO42900 D3ZAC5 Rattus norvegicus b3 3-118'[&!color=#333333]:3.0E-6,'PRIM sp O35723 DNJB3 MOUSE DnaJ homolog subfamily B member 3 OS Mus musculus OX 10090 GN Dnajb3 PE 2 SV 1 3-118'[&!color=#333333]:0.017851)[&label=100.0,!color=#333333]:0.017123,'PRIM maua 101841216 K09509 DnaJ homolog subfamily B member 3 RefSeq Dnajb3 dnaJ homolog subfamily B member 3 A  3-118'[&!color=#333333]:0.009338)[&label=100.0,!color=#333333]:0.114693,('PRIM Propithecus coquereli 105813988 K09509 DnaJ homolog subfamily B member 3 RefSeq DNAJB3 dnaJ homolog subfamily B member 3 A  3-118'[&!color=#333333]:0.057282,'PRIM ssc 100739088 K09509 DnaJ homolog subfamily B member 3 RefSeq DNAJB3 dnaJ homolog subfamily B member 3 A  3-118'[&!color=#333333]:0.082029)[&label=90.0,!color=#333333]:0.007805)[&label=86.0,!color=#333333]:0.009849,(('PRIM tr A0A2Y9MS36 A0A2Y9MS36 DELLE DnaJ homolog subfamily B member 3 OS Delphinapterus leucas OX 9749 GN DNAJB3 PE 4 SV 1 3-125'[&!color=#333333]:0.048853,((('PRIM tr A0A6P3HJE3 A0A6P3HJE3 BISBI DnaJ homolog subfamily B member 3 OS Bison bison bison OX 43346 GN DNAJB3 PE 4 SV 1 3-118'[&!color=#333333]:0.0,'PRIM Bos taurus 528549 K09509 DnaJ homolog subfamily B member 3 RefSeq DNAJB3 dnaJ homolog subfamily B member 3 A  3-118'[&!color=#333333]:0.0)[&!color=#333333]:2.0E-6,'PRIM biu 109556551 K09509 DnaJ homolog subfamily B member 3 RefSeq DNAJB3 dnaJ homolog subfamily B member 3 A  3-118'[&!color=#333333]:2.0E-6)[&label=100.0,!color=#333333]:0.017786,'PRIM chx 102190574 K09509 DnaJ homolog subfamily B member 3 RefSeq DNAJB3 dnaJ homolog subfamily B member 3 A  3-118'[&!color=#333333]:0.04845)[&label=100.0,!color=#333333]:0.02037)[&label=91.0,!color=#333333]:0.017503,(('PRIM tr A0A6J2CRX9 A0A6J2CRX9 ZALCA DnaJ homolog subfamily B member 3 OS Zalophus californianus OX 9704 GN DNAJB3 PE 4 SV 1 50-169'[&!color=#333333]:0.027881,'PRIM umr 103662654 K09509 DnaJ homolog subfamily B member 3 RefSeq DNAJB3 dnaJ homolog subfamily B member 3 A  3-117'[&!color=#333333]:0.050267)[&label=100.0,!color=#333333]:0.008301,'PRIM tr A0A6P6ISN9 A0A6P6ISN9 PUMCO DnaJ homolog subfamily B member 3 OS Puma concolor OX 9696 GN DNAJB3 PE 4 SV 1 2-118'[&!color=#333333]:0.064431)[&label=94.0,!color=#333333]:2.0E-6)[&label=90.0,!color=#333333]:0.011398)[&label=83.0,!color=#333333]:2.0E-6)[&label=99.0,!color=#333333]:0.043438,('PRIM euc 68 tr G3UEM4 G3UEM4 LOXAF J domain containing protein OS Loxodonta africana OX 9785 PE 4 SV 1 3-117'[&!color=#333333]:3.0E-6,'PRIM LOXAF06387 G3UEM4 Loxodonta africana b3 3-117'[&!color=#333333]:2.0E-6)[&label=100.0,!color=#333333]:0.030986)[&label=100.0,!color=#333333]:0.224248,'PRIM chx 102168694 K09512 DnaJ homolog subfamily B member 6 RefSeq DNAJB6 dnaJ homolog subfamily B member 6 isoform X1 A  3-118'[&!color=#333333]:3.0E-6)[&label=71.0,!color=#333333]:0.009807,('PRIM zca 113911170 K09512 DnaJ homolog subfamily B member 6 RefSeq DNAJB6 dnaJ homolog subfamily B member 6 isoform X1 A  3-118'[&!color=#333333]:0.018659,'PRIM umr 103660921 K09512 DnaJ homolog subfamily B member 6 RefSeq DNAJB6 dnaJ homolog subfamily B member 6 isoform X1 A  3-118'[&!color=#333333]:2.0E-6)[&label=90.0,!color=#333333]:0.009291)[&label=92.0,!color=#333333]:0.018369,('PRIM reptiles asn 102384837 K09512 DnaJ homolog subfamily B member 6 RefSeq DNAJB6 dnaJ homolog subfamily B member 6 A  3-118'[&!color=#333333]:0.056992,('PRIM birds XP 030120135 1 dnaJ homolog subfamily B member 6 isoform X1 Taeniopygia guttata  3-118'[&!color=#333333]:0.018238,'PRIM birds sp Q5F3Z5 1 DNJB6 CHICK RecName Full DnaJ homolog subfamily B member 6 3-119'[&!color=#333333]:0.064402)[&label=98.0,!color=#333333]:0.009691)[&label=93.0,!color=#333333]:0.04811,((((((((('PRIM PANTR26671 A0A6D2XM34 Pantroglodytes b7 3-110'[&!color=#333333]:0.010441,('PRIM PANPA23933 A0A2R8ZPF3 Panpaniscus b7 3-110'[&!color=#333333]:2.0E-6,'PRIM tr A0A2R8ZPF3 A0A2R8ZPF3 PANPA DnaJ heat shock protein family Hsp40 member B7 OS Pan paniscus OX 9597 GN DNAJB7 PE 4 SV 1 3-110'[&!color=#333333]:2.0E-6)[&label=93.0,!color=#333333]:2.0E-6)[&label=98.0,!color=#333333]:0.01035,'PRIM HUMAN60757 DNJB7 HUMAN Homosapiens b7 3-117'[&!color=#333333]:0.011401)[&label=100.0,!color=#333333]:0.058645,((((('PRIM tr A0A6P3G9Z3 A0A6P3G9Z3 BISBI DnaJ homolog subfamily B member 7 OS Bison bison bison OX 43346 GN DNAJB7 PE 4 SV 1 3-119'[&!color=#333333]:0.008671,'PRIM tr F1MN92 F1MN92 BOVIN DnaJ heat shock protein family Hsp40 member B7 OS Bos taurus OX 9913 GN DNAJB7 PE 4 SV 1 3-119'[&!color=#333333]:0.008642)[&label=86.0,!color=#333333]:2.0E-6,'PRIM biu 109559849 K09513 DnaJ homolog subfamily B member 7 RefSeq DNAJB7 dnaJ homolog subfamily B member 7 A  3-119'[&!color=#333333]:2.0E-6)[&label=93.0,!color=#333333]:2.0E-6,'PRIM chx 102188660 K09513 DnaJ homolog subfamily B member 7 RefSeq DNAJB7 dnaJ homolog subfamily B member 7 A  3-118'[&!color=#333333]:0.036822)[&label=99.0,!color=#333333]:0.072416,('PRIM MOUSE17187 DNJB7 MOUSE Musmusculus b7 3-114'[&!color=#333333]:0.075354,'PRIM maua 101837497 K09513 DnaJ homolog subfamily B member 7 RefSeq Dnajb7 dnaJ homolog subfamily B member 7 isoform X1 A  1-114'[&!color=#333333]:0.06528)[&label=96.0,!color=#333333]:0.046554)[&label=86.0,!color=#333333]:0.007056,('PRIM tr A0A6P6I611 A0A6P6I611 PUMCO DnaJ homolog subfamily B member 7 OS Puma concolor OX 9696 GN DNAJB7 PE 4 SV 1 3-108'[&!color=#333333]:0.044669,'PRIM umr 103674093 K09513 DnaJ homolog subfamily B member 7 RefSeq DNAJB7 dnaJ homolog subfamily B member 7 A  3-104'[&!color=#333333]:0.04858)[&label=97.0,!color=#333333]:0.031807)[&label=84.0,!color=#333333]:0.015012)[&label=77.0,!color=#333333]:3.0E-6,'PRIM tr A0A8B7SRU9 A0A8B7SRU9 HIPAR DnaJ homolog subfamily B member 7 OS Hipposideros armiger OX 186990 GN DNAJB7 PE 4 SV 1 3-119'[&!color=#333333]:0.135881)[&label=93.0,!color=#333333]:0.009386,'PRIM tr A0A3Q2LB17 A0A3Q2LB17 HORSE DnaJ heat shock protein family Hsp40 member B7 OS Equus caballus OX 9796 GN DNAJB7 PE 4 SV 2 3-116'[&!color=#333333]:0.09404)[&label=97.0,!color=#333333]:0.040663,(('PRIM RATNO37788 D3ZN46 Rattusnorvegicus b7 3-113'[&!color=#333333]:0.105982,'PRIM tr A0A6J2CU27 A0A6J2CU27 ZALCA DnaJ homolog subfamily B member 7 OS Zalophus californianus OX 9704 GN DNAJB7 PE 4 SV 1 3-104'[&!color=#333333]:0.126473)[&label=92.0,!color=#333333]:3.0E-6,'PRIM PAPAN11808 A0A8I5N5N4 Papioanubis b7 3-104'[&!color=#333333]:0.024002)[&label=100.0,!color=#333333]:0.074)[&label=97.0,!color=#333333]:0.039754,'PRIM LOXAF04462 G3SZS0 Loxodontaafricana b7 2-104'[&!color=#333333]:0.178624)[&label=99.0,!color=#333333]:0.17759,('PRIM euc 68 tr G3TB74 G3TB74 LOXAF J domain containing protein OS Loxodonta africana OX 9785 PE 4 SV 1 3-119'[&!color=#333333]:3.0E-6,'PRIM euc 68 tr G3UAD7 G3UAD7 LOXAF J domain containing protein OS Loxodonta africana OX 9785 PE 4 SV 1 3-119'[&!color=#333333]:0.009408)[&label=100.0,!color=#333333]:0.028829,(((('PRIM ptr 473436 K09512 DnaJ homolog subfamily B member 6 RefSeq DNAJB6 dnaJ homolog subfamily B member 6 isoform X1 A  3-118'[&!color=#333333]:0.0,'PRIM euc 68 sp O75190 DNJB6 HUMAN DnaJ homolog subfamily B member 6 OS Homo sapiens OX 9606 GN DNAJB6 PE 1 SV 2 3-118'[&!color=#333333]:0.0)[&!color=#333333]:0.0,'PRIM euc 68 tr A0A2R9BNJ7 A0A2R9BNJ7 PANPA J domain containing protein OS Pan paniscus OX 9597 GN DNAJB6 PE 4 SV 1 3-118'[&!color=#333333]:0.0)[&!color=#333333]:0.0,'PRIM euc 68 tr A0A096N1H6 A0A096N1H6 PAPAN J domain containing protein OS Papio anubis OX 9555 GN DNAJB6 PE 4 SV 1 3-118'[&!color=#333333]:0.0)[&!color=#333333]:0.0,'PRIM euc 68 tr A0A0J9YX62 A0A0J9YX62 HUMAN DnaJ homolog subfamily B member 6 OS Homo sapiens OX 9606 GN DNAJB6 PE 1 SV 1 3-118'[&!color=#333333]:0.0)[&!color=#333333]:8.0E-6,'PRIM csab 103227305 K09512 DnaJ homolog subfamily B member 6 RefSeq DNAJB6 DnaJ heat shock protein family Hsp40 member B6 A  3-118'[&!color=#333333]:5.0E-6,('PRIM sp Q6AYU3 DNJB6 RAT DnaJ homolog subfamily B member 6 OS Rattus norvegicus OX 10116 GN Dnajb6 PE 1 SV 1 3-118'[&!color=#333333]:3.0E-6,(('PRIM euc 68 sp O54946 DNJB6 MOUSE DnaJ homolog subfamily B member 6 OS Mus musculus OX 10090 GN Dnajb6 PE 1 SV 4 3-118'[&!color=#333333]:2.0E-6,'PRIM euc 68 tr A0A0G2JER9 A0A0G2JER9 MOUSE DnaJ homolog subfamily B member 6 OS Mus musculus OX 10090 GN Dnajb6 PE 1 SV 1 3-118'[&!color=#333333]:2.0E-6)[&label=100.0,!color=#333333]:0.038575,'PRIM maua 101828254 K09512 DnaJ homolog subfamily B member 6 RefSeq Dnajb6 dnaJ homolog subfamily B member 6 isoform X1 A  3-118'[&!color=#333333]:0.028148)[&label=99.0,!color=#333333]:2.0E-6)[&label=100.0,!color=#333333]:0.02291)[&label=90.0,!color=#333333]:0.029346,'PRIM hai 109391512 K09512 DnaJ homolog subfamily B member 6 RefSeq DNAJB6 dnaJ homolog subfamily B member 6 A  3-118'[&!color=#333333]:0.018515,'PRIM euc 68 tr A0A2K6EU63 A0A2K6EU63 PROCO J domain containing protein OS Propithecus coquereli OX 379532 GN DNAJB6 PE 4 SV 1 3-118'[&!color=#333333]:7.0E-6,'PRIM dle 111176202 K09512 DnaJ homolog subfamily B member 6 RefSeq DNAJB6 dnaJ homolog subfamily B member 6 isoform X1 A  3-118'[&!color=#333333]:4.0E-6,((('PRIM pcoo 112867072 K09512 DnaJ homolog subfamily B member 6 RefSeq DNAJB6 dnaJ homolog subfamily B member 6 A  3-118'[&!color=#333333]:4.0E-6,'PRIM euc 68 tr M3WN05 M3WN05 FELCA DnaJ heat shock protein family Hsp40 member B6 OS Felis catus OX 9685 GN DNAJB6 PE 4 SV 2 3-118'[&!color=#333333]:4.0E-6,'PRIM euc 68 tr A0A5F5Y4M2 A0A5F5Y4M2 FELCA DnaJ heat shock protein family Hsp40 member B6 OS Felis catus OX 9685 GN DNAJB6 PE 4 SV 1 3-118'[&!color=#333333]:2.0E-6)[&label=96.0,!color=#333333]:2.0E-6,'PRIM ssc 100525669 K09512 DnaJ homolog subfamily B member 6 RefSeq DNAJB6 dnaJ homolog subfamily B member 6 isoform X1 A  3-108'[&!color=#333333]:0.075667)[&label=98.0,!color=#333333]:0.013447,'PRIM ecb 100067238 K09512 DnaJ homolog subfamily B member 6 RefSeq DNAJB6 dnaJ homolog subfamily B member 6 isoform X1 A  3-118'[&!color=#333333]:0.009266)[&label=95.0,!color=#333333]:0.01347)[&label=50.0,!color=#333333]:0.020057,(('PRIM bbis 104980511 K09512 DnaJ homolog subfamily B member 6 RefSeq DNAJB6 dnaJ homolog subfamily B member 6 isoform X1 A  3-106'[&!color=#333333]:2.0E-6,'PRIM biu 109557825 K09512 DnaJ homolog subfamily B member 6 RefSeq DNAJB6 dnaJ homolog subfamily B member 6 isoform X1 A  3-106'[&!color=#333333]:2.0E-6)[&label=100.0,!color=#333333]:0.024915,(((('PRIM euc 68 sp Q0III6 DNJB6 BOVIN DnaJ homolog subfamily B member 6 OS Bos taurus OX 9913 GN DNAJB6 PE 2 SV 1 3-118'[&!color=#333333]:0.0,'PRIM euc 68 tr A0A3Q1LM43 A0A3Q1LM43 BOVIN DnaJ homolog subfamily B member 6 OS Bos taurus OX 9913 GN DNAJB6 PE 4 SV 1 3-118'[&!color=#333333]:0.0)[&!color=#333333]:0.0,'PRIM euc 68 tr A0A452DHX0 A0A452DHX0 BOVIN DnaJ homolog subfamily B member 6 OS Bos taurus OX 9913 GN DNAJB6 PE 4 SV 1 3-118'[&!color=#333333]:0.0)[&!color=#333333]:0.0,'PRIM euc 68 tr A0A3Q1M875 A0A3Q1M875 BOVIN DnaJ homolog subfamily B member 6 OS Bos taurus OX 9913 GN DNAJB6 PE 4 SV 1 3-118'[&!color=#333333]:0.0)[&!color=#333333]:2.0E-6,'PRIM euc 68 tr A0A3Q1LI39 A0A3Q1LI39 BOVIN DnaJ homolog subfamily B member 6 OS Bos taurus OX 9913 GN DNAJB6 PE 4 SV 1 3-118'[&!color=#333333]:2.0E-6)[&label=96.0,!color=#333333]:2.0E-6)[&label=100.0,!color=#333333]:0.019157)[&label=80.0,!color=#333333]:0.02588,'PRIM reptiles zvi 118091633 K09512 DnaJ homolog subfamily B member 6 RefSeq DNAJB6 dnaJ homolog subfamily B member 6 A  3-118'[&!color=#333333]:0.101976)[&label=99.0,!color=#333333]:0.068416,((('PRIM euc 68 tr A0A2R8QPK4 A0A2R8QPK4 DANRE DnaJ heat shock protein family Hsp40 member B6b OS Danio rerio OX 7955 GN dnajb6b PE 4 SV 1-119'[&!color=#333333]:2.0E-6,'PRIM euc 68 tr Q1LY18 Q1LY18 DANRE DnaJ heat shock protein family Hsp40 member B6b OS Danio rerio OX 7955 GN dnajb6b PE 4 SV 1 1-119'[&!color=#333333]:2.0E-6)[&label=100.0,!color=#333333]:0.247241,'PRIM fish tr A0A673XMF2 A0A673XMF2 SALTR DnaJ homolog subfamily B member 6 like OS Salmo trutta OX 8032 GN LOC115169726 PE 4 SV 1 3-113'[&!color=#333333]:0.142645,'PRIM euc 68 tr Q6DHR2 Q6DHR2 DANRE DnaJ heat shock protein family Hsp40 member B6a OS Danio rerio OX 7955 GN dnajb6a PE 1 SV 1 2-117'[&!color=#333333]:0.134146)[&label=100.0,!color=#333333]:0.095511,(('PRIM fish tr A0A401RRF5 A0A401RRF5 CHIPU J domain containing protein OS Chiloscyllium punctatum OX 137246 GN chiPu 0019287 PE 4 SV 1 25-145'[&!color=#333333]:3.0E-6,'PRIM fish GCC20720 1 hypothetical protein chiPu 0019287 Chiloscyllium punctatum  25-145'[&!color=#333333]:2.0E-6)[&label=100.0,!color=#333333]:0.049794,'PRIM fish tr A0A4W3I2B5 A0A4W3I2B5 CALMI DnaJ heat shock protein family Hsp40 member B6 OS Callorhinchus milii OX 7868 GN DNAJB6 PE  3-110'[&!color=#333333]:0.103946)[&label=100.0,!color=#333333]:0.09125)[&label=95.0,!color=#333333]:0.078704)[&label=74.0,!color=#333333]:0.015557,((((('PRIM tr D3ZWI8 D3ZWI8 RAT DnaJ heat shock protein family Hsp40 member B8 OS Rattus norvegicus OX 10116 GN Dnajb8 PE 4 SV 3 3-97'[&!color=#333333]:3.0E-6,'PRIM ecb 111768283 K09514 DnaJ homolog subfamily B member 8 RefSeq DNAJB8 dnaJ homolog subfamily B member 8 A  3-98'[&!color=#333333]:0.135841)[&label=73.0,!color=#333333]:0.003041,'PRIM euc 68 sp Q9QYI7 DNJB8 MOUSE DnaJ homolog subfamily B member 8 OS Mus musculus OX 10090 GN Dnajb8 PE 2 SV 1 3-109'[&!color=#333333]:0.028395)[&label=81.0,!color=#333333]:0.026277,'PRIM maua 101833327 K09514 DnaJ homolog subfamily B member 8 RefSeq Dnajb8 dnaJ homolog subfamily B member 8 A  3-100'[&!color=#333333]:0.037422)[&label=75.0,!color=#333333]:0.04178,((('PRIM pcoo 112859172 K09514 DnaJ homolog subfamily B member 8 RefSeq DNAJB8 dnaJ homolog subfamily B member 8 A  3-121'[&!color=#333333]:0.029928,'PRIM euc 68 tr M3VX69 M3VX69 FELCA DnaJ heat shock protein family Hsp40 member B8 OS Felis catus OX 9685 GN DNAJB8 PE 4 SV 1 3-110'[&!color=#333333]:0.006464)[&label=100.0,!color=#333333]:0.043855,(('PRIM biu 109576019 K09514 DnaJ homolog subfamily B member 8 RefSeq DNAJB8 dnaJ homolog subfamily B member 8 A  3-114'[&!color=#333333]:2.0E-6,'PRIM euc 68 tr E1BNC7 E1BNC7 BOVIN J domain containing protein OS Bos taurus OX 9913 GN DNAJB8 PE 4 SV 2 3-114'[&!color=#333333]:3.0E-6)[&label=100.0,!color=#333333]:0.010552,'PRIM chx 108635097 K09514 DnaJ homolog subfamily B member 8 RefSeq DNAJB8 dnaJ homolog subfamily B member 8 A  3-110'[&!color=#333333]:2.0E-6)[&label=100.0,!color=#333333]:0.090356)[&label=86.0,!color=#333333]:0.018918,'PRIM hai 109391256 K09514 DnaJ homolog subfamily B member 8 RefSeq DNAJB8 dnaJ homolog subfamily B member 8 A  3-98'[&!color=#333333]:0.011788)[&label=96.0,!color=#333333]:0.058147,'PRIM umr 103669617 K09514 DnaJ homolog subfamily B member 8 RefSeq DNAJB8 dnaJ homolog subfamily B member 8 A  3-97'[&!color=#333333]:0.011973)[&label=88.0,!color=#333333]:0.10049,(('PRIM ptr 470916 K09514 DnaJ homolog subfamily B member 8 RefSeq DNAJB8 dnaJ homolog subfamily B member 8 A  3-109'[&!color=#333333]:2.0E-6,'PRIM euc 68 tr A0A2R8Z9J2 A0A2R8Z9J2 PANPA J domain containing protein OS Pan paniscus OX 9597 GN DNAJB8 PE 4 SV 1 3-109'[&!color=#333333]:3.0E-6)[&label=100.0,!color=#333333]:0.041044,(('PRIM csab 103228096 K09514 DnaJ homolog subfamily B member 8 RefSeq DNAJB8 DnaJ heat shock protein family Hsp40 member B8 A  3-107'[&!color=#333333]:2.0E-6,(('PRIM reptiles zvi 118081585 K09514 DnaJ homolog subfamily B member 8 RefSeq DNAJB8 dnaJ homolog subfamily B member 8 A  3-105'[&!color=#333333]:0.2972,('PRIM birds XP 002194088 1 dnaJ homolog subfamily B member 8 Taeniopygia guttata  3-93'[&!color=#333333]:0.329695,'PRIM birds XP 001233013 1 dnaJ homolog subfamily B member 8 Gallus gallus  3-110'[&!color=#333333]:0.41494)[&label=100.0,!color=#333333]:0.133075)[&label=91.0,!color=#333333]:0.088472,'PRIM reptiles asn 102370128 K09514 DnaJ homolog subfamily B member 8 RefSeq DNAJB8 dnaJ homolog subfamily B member 8 A  3-117'[&!color=#333333]:0.050854)[&label=98.0,!color=#333333]:0.425327)[&label=83.0,!color=#333333]:0.010442,('PRIM dle 111168784 K09514 DnaJ homolog subfamily B member 8 RefSeq DNAJB8 dnaJ homolog subfamily B member 8 A  3-107'[&!color=#333333]:0.100847,'PRIM ssc 100517496 K09514 DnaJ homolog subfamily B member 8 RefSeq DNAJB8 dnaJ homolog subfamily B member 8 A  3-114'[&!color=#333333]:0.018587)[&label=100.0,!color=#333333]:0.04749,'PRIM euc 68 tr A0A096N8Q1 A0A096N8Q1 PAPAN J domain containing protein OS Papio anubis OX 9555 GN DNAJB8 PE 4 SV 1 3-107'[&!color=#333333]:9.0E-6,'PRIM euc 68 sp Q8NHS0 DNJB8 HUMAN DnaJ homolog subfamily B member 8 OS Homo sapiens OX 9606 GN DNAJB8 PE 1 SV 1 3-110'[&!color=#333333]:0.030421)[&label=88.0,!color=#333333]:0.067423)[&label=89.0,!color=#333333]:0.043953)[&label=99.0,!color=#333333]:0.311063)[&label=81.0,!color=#333333]:0.018106,'PRIM euc 68 tr A0A6I8Q9N7 A0A6I8Q9N7 XENTR DnaJ homolog subfamily B member 6 OS Xenopus tropicalis OX 8364 GN dnajb6 PE 4 SV 1 3-119'[&!color=#333333]:0.156642)[&label=99.0,!color=#333333]:0.087628,(((((((((('PRIM tr A0A8I6A5U2 A0A8I6A5U2 RAT DnaJ heat shock protein family Hsp40 member B2 OS Rattus norvegicus OX 10116 GN Dnajb2 PE 1 SV 1 3-110'[&!color=#333333]:3.0E-6,'PRIM euc 68 sp Q9QYI5 DNJB2 MOUSE DnaJ homolog subfamily B member 2 OS Mus musculus OX 10090 GN Dnajb2 PE 1 SV 3 3-108'[&!color=#333333]:2.0E-6)[&label=100.0,!color=#333333]:0.049125,('PRIM dle 111171854 K09508 DnaJ homolog subfamily B member 2 RefSeq DNAJB2 dnaJ homolog subfamily B member 2 isoform X1 A  3-110'[&!color=#333333]:0.021406,'PRIM maua 101830507 K09508 DnaJ homolog subfamily B member 2 RefSeq Dnajb2 dnaJ homolog subfamily B member 2 isoform X1 A  3-112'[&!color=#333333]:0.021249)[&label=97.0,!color=#333333]:0.017947)[&label=93.0,!color=#333333]:0.004377,(('PRIM biu 109571093 K09508 DnaJ homolog subfamily B member 2 RefSeq DNAJB2 dnaJ homolog subfamily B member 2 A  3-112'[&!color=#333333]:2.0E-6,'PRIM euc 68 tr Q58DD3 Q58DD3 BOVIN DnaJ Hsp40 homolog subfamily B member 2 OS Bos taurus OX 9913 GN DNAJB2 PE 2 SV 1 3-112'[&!color=#333333]:2.0E-6)[&label=75.0,!color=#333333]:3.0E-6,('PRIM euc 68 tr A0A3Q1MZJ6 A0A3Q1MZJ6 BOVIN DnaJ heat shock protein family Hsp40 member B2 OS Bos taurus OX 9913 GN DNAJB2 PE 4 SV 1 3-110'[&!color=#333333]:0.058005,'PRIM chx 100861159 K09508 DnaJ homolog subfamily B member 2 RefSeq DNAJB2 dnaJ homolog subfamily B member 2 isoform X1 A  3-112'[&!color=#333333]:0.00989)[&label=82.0,!color=#333333]:3.0E-6)[&label=100.0,!color=#333333]:0.009908,'PRIM ssc 100522168 K09508 DnaJ homolog subfamily B member 2 RefSeq DNAJB2 dnaJ homolog subfamily B member 2 isoform X6 A  3-110'[&!color=#333333]:0.010306)[&label=83.0,!color=#333333]:0.009851,(((('PRIM ptr 743367 K09508 DnaJ homolog subfamily B member 2 RefSeq DNAJB2 dnaJ homolog subfamily B member 2 A  3-112'[&!color=#333333]:0.0,'PRIM euc 68 tr B0CM59 B0CM59 PAPAN DnaJ homolog subfamily B member 2 isoform 1 Predicted OS Papio anubis OX 9555 GN DNAJB2 PE 4 S 3-112'[&!color=#333333]:0.0)[&!color=#333333]:0.0,'PRIM euc 68 sp P25686 DNJB2 HUMAN DnaJ homolog subfamily B member 2 OS Homo sapiens OX 9606 GN DNAJB2 PE 1 SV 3 3-112'[&!color=#333333]:0.0)[&!color=#333333]:2.0E-6,'PRIM csab 103217906 K09508 DnaJ homolog subfamily B member 2 RefSeq DNAJB2 DnaJ heat shock protein family Hsp40 member B2 A  3-112'[&!color=#333333]:3.0E-6)[&label=100.0,!color=#333333]:0.009904,('PRIM euc 68 tr A0A2R9AHH7 A0A2R9AHH7 PANPA J domain containing protein OS Pan paniscus OX 9597 GN DNAJB2 PE 4 SV 1 3-112'[&!color=#333333]:0.212082,'PRIM euc 68 tr G3T305 G3T305 LOXAF DnaJ heat shock protein family Hsp40 member B2 OS Loxodonta africana OX 9785 GN DNAJB2 PE 4 SV 1 3-109'[&!color=#333333]:0.01195)[&label=84.0,!color=#333333]:0.008763)[&label=52.0,!color=#333333]:2.0E-6)[&label=79.0,!color=#333333]:0.009862,((('PRIM zca 113920049 K09508 DnaJ homolog subfamily B member 2 RefSeq DNAJB2 dnaJ homolog subfamily B member 2 isoform X1 A  3-112'[&!color=#333333]:2.0E-6,'PRIM umr 103662743 K09508 DnaJ homolog subfamily B member 2 RefSeq DNAJB2 dnaJ homolog subfamily B member 2 isoform X2 A  47-161'[&!color=#333333]:2.0E-6)[&label=81.0,!color=#333333]:2.0E-6,(((('PRIM pcoo 112867160 K09508 DnaJ homolog subfamily B member 2 RefSeq DNAJB2 dnaJ homolog subfamily B member 2 A  3-112'[&!color=#333333]:0.0,'PRIM euc 68 tr A0A5F5XWH1 A0A5F5XWH1 FELCA DnaJ heat shock protein family Hsp40 member B2 OS Felis catus OX 9685 GN DNAJB2 PE 4 SV 1 3-112'[&!color=#333333]:0.0)[&!color=#333333]:0.0,'PRIM euc 68 tr A0A5F5XBQ8 A0A5F5XBQ8 FELCA DnaJ heat shock protein family Hsp40 member B2 OS Felis catus OX 9685 GN DNAJB2 PE 4 SV 1 3-112'[&!color=#333333]:0.0)[&!color=#333333]:0.0,'PRIM euc 68 tr M3WER5 M3WER5 FELCA DnaJ heat shock protein family Hsp40 member B2 OS Felis catus OX 9685 GN DNAJB2 PE 4 SV 2 3-112'[&!color=#333333]:0.0)[&!color=#333333]:2.0E-6,'PRIM euc 68 tr A0A337SFD5 A0A337SFD5 FELCA DnaJ heat shock protein family Hsp40 member B2 OS Felis catus OX 9685 GN DNAJB2 PE 4 SV 1 3-112'[&!color=#333333]:2.0E-6)[&label=90.0,!color=#333333]:0.009858)[&label=81.0,!color=#333333]:2.0E-6,'PRIM hai 109380520 K09508 DnaJ homolog subfamily B member 2 RefSeq DNAJB2 dnaJ homolog subfamily B member 2 isoform X1 A  3-110'[&!color=#333333]:0.054202)[&label=94.0,!color=#333333]:0.01034)[&label=82.0,!color=#333333]:2.0E-6,('PRIM euc 68 tr A0A2K6FJZ6 A0A2K6FJZ6 PROCO J domain containing protein OS Propithecus coquereli OX 379532 GN DNAJB2 PE 4 SV 1 3-110'[&!color=#333333]:2.0E-6,'PRIM euc 68 tr A0A2K6FK25 A0A2K6FK25 PROCO J domain containing protein OS Propithecus coquereli OX 379532 GN DNAJB2 PE 4 SV 1 3-110'[&!color=#333333]:2.0E-6)[&label=100.0,!color=#333333]:0.010305)[&label=95.0,!color=#333333]:0.024178,'PRIM ecb 100056303 K09508 DnaJ homolog subfamily B member 2 RefSeq DNAJB2 dnaJ homolog subfamily B member 2 isoform X2 A  3-109'[&!color=#333333]:2.0E-6)[&label=99.0,!color=#333333]:0.187875,('PRIM reptiles zvi 118090751 K09508 DnaJ homolog subfamily B member 2 RefSeq DNAJB2 dnaJ homolog subfamily B member 2 isoform X1 A  3-109'[&!color=#333333]:0.109092,('PRIM reptiles asn 102370744 K09508 DnaJ homolog subfamily B member 2 RefSeq DNAJB2 dnaJ homolog subfamily B member 2 A  3-108'[&!color=#333333]:0.177357,(('PRIM birds XP 030133209 1 dnaJ homolog subfamily B member 2 isoform X1 Taeniopygia guttata  3-110'[&!color=#333333]:2.0E-6,'PRIM birds XP 030133213 1 dnaJ homolog subfamily B member 2 isoform X2 Taeniopygia guttata  3-110'[&!color=#333333]:2.0E-6)[&label=100.0,!color=#333333]:0.047164,'PRIM birds XP 046777951 1 dnaJ homolog subfamily B member 2 isoform X1 Gallus gallus  32-140'[&!color=#333333]:0.013578)[&label=100.0,!color=#333333]:0.06048)[&label=99.0,!color=#333333]:0.064934)[&label=100.0,!color=#333333]:0.064562)[&label=99.0,!color=#333333]:0.066829,('PRIM lamprey XP 032821214 1 dnaJ homolog subfamily B member 6 like isoform X2 Petromyzon marinus  1-114'[&!color=#333333]:3.0E-6,('PRIM lamprey 061419572 1 dnaJ homolog subfamily B member 6 like isoform X2 Lethenteron reissneri  1-98'[&!color=#333333]:2.0E-6,'PRIM lamprey 061419571 1 dnaJ homolog subfamily B member 6 like isoform X1 Lethenteron reissneri  1-98'[&!color=#333333]:0.012279)[&label=95.0,!color=#333333]:0.025774)[&label=100.0,!color=#333333]:0.277122)[&label=88.0,!color=#333333]:0.093554,('PRIM lamprey XP 032800276 1 dnaJ homolog subfamily B member 6 B like Petromyzon marinus  3-117'[&!color=#333333]:3.0E-6,'PRIM lamprey 061413740 1 dnaJ homolog subfamily B member 6 B like Lethenteron reissneri  3-117'[&!color=#333333]:0.017784)[&label=100.0,!color=#333333]:0.426151,('PRIM euc 68 tr Q5FW11 Q5FW11 XENTR DnaJ heat shock protein family Hsp40 member B2 OS Xenopus tropicalis OX 8364 GN dnajb2 PE 2 SV 1 3-106'[&!color=#333333]:0.534386,'PRIM fish tr A0A673WT57 A0A673WT57 SALTR DnaJ homolog subfamily B member 2 like OS Salmo trutta OX 8032 GN LOC115161423 PE 4 SV 1 3-110'[&!color=#333333]:0.262513,'PRIM fish tr F1R1B0 Release 2022 05 2022 05 danio rerio dnajb2 3-115'[&!color=#333333]:0.086099)[&label=51.0,!color=#333333]:0.221322)[&label=64.0,!color=#333333]:0.032795)[&label=67.0,!color=#333333]:0.098261,'PRIM euc 68 tr A7SKN4 A7SKN4 NEMVE Predicted protein OS Nematostella vectensis OX 45351 GN v1g190857 PE 4 SV 1 2-122'[&!color=#333333]:0.410821,'PRIM tr V4ASB8 V4ASB8 LOTGI J domain containing protein OS Lottia gigantea OX 225164 GN LOTGIDRAFT 55729 PE 4 SV 1 1-99'[&!color=#333333]:0.516896,('PRIM euc 68 tr F6WUA7 F6WUA7 CIOIN J domain containing protein OS Ciona intestinalis OX 7719 PE 4 SV 2 2-116'[&!color=#333333]:0.267275,('PRIM tr A0A7M7P6Y2 A0A7M7P6Y2 STRPU J domain containing protein OS Strongylocentrotus purpuratus OX 7668 PE 4 SV 1 3-109'[&!color=#333333]:0.199342,('PRIM tr Q9TY07 Q9TY07 CAEEL J domain containing protein OS Caenorhabditis elegans OX 6239 GN dnj 24 PE 4 SV 3 5-110'[&!color=#333333]:0.657004,'PRIM tr A0A0H5SA72 A0A0H5SA72 BRUMA BMA DNJ 24 OS Brugia malayi OX 6279 GN bma dnj 24 PE 4 SV 1 21-130'[&!color=#333333]:0.476451)[&label=98.0,!color=#333333]:0.297275)[&label=98.0,!color=#333333]:0.138902)[&label=62.0,!color=#333333]:0.155069,('PRIM euc 68 tr T1EDF9 T1EDF9 HELRO J domain containing protein OS Helobdella robusta OX 6412 GN 20194611 PE 4 SV 1 1-107'[&!color=#333333]:2.0E-6,'PRIM HELRO19540 T1EDF9 Helobdella robusta b3 1-107'[&!color=#333333]:2.0E-6)[&label=100.0,!color=#333333]:0.444552)[&label=69.0,!color=#333333]:0.055932,'PRIM euc 68 tr C3Z8N6 C3Z8N6 BRAFL J domain containing protein OS Branchiostoma floridae OX 7739 GN BRAFLDRAFT 67912 PE 4 SV 1 1-110'[&!color=#333333]:0.143935)[&label=60.0,!color=#333333]:0.060202,('PRIM euc 68 tr E9GF54 E9GF54 DAPPU J domain containing protein OS Daphnia pulex OX 6669 GN DAPPUDRAFT 49701 PE 4 SV 1 3-117'[&!color=#333333]:0.411812,('PRIM euc 68 tr Q7JUZ6 Q7JUZ6 DROME DnaJ related co chaperone MRJ OS Drosophila melanogaster OX 7227 GN mrj PE 2 SV 1 3-113'[&!color=#333333]:0.330689,'PRIM tr A0A7M7MM75 A0A7M7MM75 APIME DnaJ homolog subfamily B member 6 isoform X4 OS Apis mellifera OX 7460 GN 408966 PE 4 SV 1 3-113'[&!color=#333333]:0.245513)[&label=100.0,!color=#333333]:0.064758)[&label=100.0,!color=#333333]:0.218325)[&label=100.0,!cartoon={154,0.0},!color=#333333]:0.25128)[&label=90.0,!rotate=true,!color=#cc00cc]:0.066546,('euc 1 tr Q4N4L5 Q4N4L5 THEPA DnaJ protein putative OS Theileria parva OX 5875 GN TP02 0625 PE 4 SV 1 1-286'[&!color=#cc00cc]:0.331943,((('euc 1 tr A0A1D3SQP2 A0A1D3SQP2 PLAMA 40 kDa heat shock protein putative OS Plasmodium malariae OX 5858 GN PmUG01 12081300 PE 4 77-372'[&!color=#cc00cc]:0.275116,'euc 1 tr A0A1D3JL34 A0A1D3JL34 PLAMA DnaJ domain containing protein putative OS Plasmodium malariae OX 5858 GN PmUG01 02026000 77-368'[&!color=#cc00cc]:0.437473)[&label=100.0,!color=#cc00cc]:0.17947,'euc 1 tr A0A1C3KAJ2 A0A1C3KAJ2 PLAMA Protein SIS1 putative OS Plasmodium malariae OX 5858 GN SIS1 PE 4 SV 1 1-292'[&!color=#cc00cc]:0.150772)[&label=100.0,!color=#cc00cc]:0.203695,'euc 1 tr V4ZN70 V4ZN70 TOXGV Putative heat shock protein 40 OS Toxoplasma gondii strain ATCC 50861 VEG OX 432359 GN TGVEG 26531 1-294'[&!color=#cc00cc]:0.291957)[&label=83.0,!color=#cc00cc]:0.08425)[&label=100.0,!cartoon={5,0.8744049999999994},!color=#cc00cc]:0.353357)[&label=83.0,!color=#cc00cc]:0.095535,(((((('euc 1 tr Q59V92 Q59V92 CANAL Type II HSP40 co chaperone OS Candida albicans strain SC5314 ATCC MYA 2876 OX 237561 GN SIS1 PE 4  1-289'[&!color=#cc00cc]:0.168773,'euc 1 tr G3AWP1 G3AWP1 CANTC DnaJ domain containing protein OS Candida tenuis strain ATCC 10573 BCRC 21748 CBS 615 JCM 9827 NBR 1-279'[&!color=#cc00cc]:0.222394)[&label=100.0,!color=#cc00cc]:0.131418,('euc 1 tr Q6CS15 Q6CS15 KLULA KLLA0D04818p OS Kluyveromyces lactis strain ATCC 8585 CBS 2359 DSM 70799 NBRC 1267 NRRL Y 1140 WM3 1-273'[&!color=#cc00cc]:0.118078,('euc 1 sp P25294 SIS1 YEAST Protein SIS1 OS Saccharomyces cerevisiae strain ATCC 204508 S288c OX 559292 GN SIS1 PE 1 SV 1 1-281'[&!color=#cc00cc]:0.06866,'euc 1 tr C5E4B7 C5E4B7 ZYGRC ZYRO0E04598p OS Zygosaccharomyces rouxii strain ATCC 2623 CBS 732 NBRC 1130 NCYC 568 NRRL Y 229 OX 1-287'[&!color=#cc00cc]:0.141889)[&label=100.0,!color=#cc00cc]:0.109691)[&label=100.0,!color=#cc00cc]:0.179901)[&label=100.0,!color=#cc00cc]:0.141461,'euc 1 tr Q6C608 Q6C608 YARLI YALI0E13508p OS Yarrowia lipolytica strain CLIB 122 E 150 OX 284591 GN YALI0 E13508g PE 4 SV 1 1-286'[&!color=#cc00cc]:0.336983)[&label=100.0,!color=#cc00cc]:0.104341,'euc 1 sp Q09912 PSI1 SCHPO Protein psi1 OS Schizosaccharomyces pombe strain 972 ATCC 24843 OX 284812 GN psi1 PE 2 SV 2 1-289'[&!color=#cc00cc]:0.461022)[&label=100.0,!color=#cc00cc]:0.072735,(('euc 1 tr B6HNE2 B6HNE2 PENRW Pc21g18000 protein OS Penicillium rubens strain ATCC 28089 DSM 1075 NRRL 1951 Wisconsin 54 1255 OX 1-292'[&!color=#cc00cc]:0.187843,'euc 1 tr Q2U909 Q2U909 ASPOR J domain containing protein OS Aspergillus oryzae strain ATCC 42149 RIB 40 OX 510516 GN AO09070100 1-290'[&!color=#cc00cc]:0.148409)[&label=100.0,!color=#cc00cc]:0.305342,'euc 1 tr Q1K7X6 Q1K7X6 NEUCR SIS1 OS Neurospora crassa strain ATCC 24698 74 OR23 1A CBS 708 71 DSM 1257 FGSC 987 OX 367110 GN N 1-282'[&!color=#cc00cc]:0.225183)[&label=100.0,!color=#cc00cc]:0.21826)[&label=100.0,!color=#cc00cc]:0.20157,(('euc 1 tr A9V7Y7 A9V7Y7 MONBE Predicted protein OS Monosiga brevicollis OX 81824 GN 28364 PE 4 SV 1 7-291'[&!color=#cc00cc]:0.555324,'euc 1 tr A9UTU5 A9UTU5 MONBE Predicted protein OS Monosiga brevicollis OX 81824 GN 18063 PE 4 SV 1 4-296'[&!color=#cc00cc]:0.469411)[&label=100.0,!color=#cc00cc]:0.170573,(('euc 1 tr E3KVU1 E3KVU1 PUCGT DnaJ subfamily B member 4 OS Puccinia graminis f sp tritici strain CRL 75 36 700 3 race SCCL OX 41 1-289'[&!color=#cc00cc]:0.00779,'euc 1 tr A0A5B0MV36 A0A5B0MV36 PUCGR J domain containing protein OS Puccinia graminis f sp tritici OX 56615 GN PGT21 004922 PE  1-289'[&!color=#cc00cc]:0.002337)[&label=100.0,!color=#cc00cc]:0.697905,('euc 1 tr S2JPZ4 S2JPZ4 MUCC1 J domain containing protein OS Mucor circinelloides f circinelloides strain 1006PhL OX 1220926 GN  1-284'[&!color=#cc00cc]:0.639824,'euc 1 tr S2JL93 S2JL93 MUCC1 DnaJ like subfamily B member 4 OS Mucor circinelloides f circinelloides strain 1006PhL OX 1220926  1-279'[&!color=#cc00cc]:0.290165)[&label=55.0,!color=#cc00cc]:0.092784)[&label=97.0,!color=#cc00cc]:0.10654)[&label=99.0,!color=#cc00cc]:0.085225)[&label=97.0,!cartoon={16,1.169776999999999},!color=#cc00cc]:0.10682)[&label=74.0,!color=#cc00cc]:0.053602,((((((((('euc 1 tr Q9SR91 Q9SR91 ARATH At3g08910 OS Arabidopsis thaliana OX 3702 GN T16O11 15 PE 1 SV 1 1-280'[&!color=#cc00cc]:0.047047,'euc 1 tr F4K9C8 F4K9C8 ARATH DNAJ heat shock family protein OS Arabidopsis thaliana OX 3702 GN At5g01390 PE 1 SV 1 1-223'[&!color=#cc00cc]:0.275521)[&label=100.0,!color=#cc00cc]:0.071861,'euc 1 tr K7VXU7 K7VXU7 MAIZE DnaJ subfamily B member 13 OS Zea mays OX 4577 GN 100283703 PE 4 SV 1 1-290'[&!color=#cc00cc]:0.27)[&label=99.0,!color=#cc00cc]:0.073263,((('euc 1 tr A0A1D6MES0 A0A1D6MES0 MAIZE DNAJ heat shock family protein OS Zea mays OX 4577 GN ZEAMMB73 Zm00001d039259 PE 4 SV 1 94-385'[&!color=#cc00cc]:0.038579,('euc 1 tr B8A1D6 B8A1D6 MAIZE DnaJ protein isoform 1 OS Zea mays OX 4577 GN ZEAMMB73 Zm00001d009027 PE 2 SV 1 1-289'[&!color=#cc00cc]:2.0E-6,'euc 1 tr A0A1D6FHB7 A0A1D6FHB7 MAIZE DnaJ protein isoform 1 OS Zea mays OX 4577 GN ZEAMMB73 Zm00001d009027 PE 4 SV 1 1-288'[&!color=#cc00cc]:0.01382)[&label=100.0,!color=#cc00cc]:0.041923)[&label=100.0,!color=#cc00cc]:0.105583,'euc 1 tr Q9FTT4 Q9FTT4 ORYSJ Heat shock protein OS Oryza sativa subsp japonica OX 39947 GN Os01g0239100 PE 2 SV 1 1-291'[&!color=#cc00cc]:0.148026)[&label=100.0,!color=#cc00cc]:0.109977,('euc 1 tr B4F810 B4F810 MAIZE DNAJ heat shock family protein OS Zea mays OX 4577 GN 100191212 PE 2 SV 1 1-292'[&!color=#cc00cc]:0.070744,'euc 1 tr Q9XFD9 Q9XFD9 ORYSJ Heat shock protein DnaJ OS Oryza sativa subsp japonica OX 39947 GN Os02g0306900 PE 2 SV 2 1-290'[&!color=#cc00cc]:0.062795)[&label=100.0,!color=#cc00cc]:0.089542)[&label=100.0,!color=#cc00cc]:0.029416)[&label=88.0,!color=#cc00cc]:0.041755,('euc 1 tr Q9SIL3 Q9SIL3 ARATH At2g20560 T13C7 15 OS Arabidopsis thaliana OX 3702 GN At2g20560 PE 1 SV 1 1-291'[&!color=#cc00cc]:0.071645,'euc 1 tr A8MR40 A8MR40 ARATH DNAJ heat shock family protein OS Arabidopsis thaliana OX 3702 GN At4g28480 PE 1 SV 1 1-263'[&!color=#cc00cc]:0.159609)[&label=100.0,!color=#cc00cc]:0.072954)[&label=86.0,!color=#cc00cc]:0.030887,(('euc 1 tr C0P6C7 C0P6C7 MAIZE HSP40 DnaJ peptide binding protein OS Zea mays OX 4577 GN 100382308 PE 2 SV 1 1-291'[&!color=#cc00cc]:0.040899,('euc 1 tr B4FT54 B4FT54 MAIZE HSP40 DnaJ peptide binding protein OS Zea mays OX 4577 GN ZEAMMB73 Zm00001d039000 PE 2 SV 1 1-291'[&!color=#cc00cc]:3.0E-6,('euc 1 tr A0A1D6FJZ7 A0A1D6FJZ7 MAIZE HSP40 DnaJ peptide binding protein OS Zea mays OX 4577 GN 100382308 PE 4 SV 1 1-272'[&!color=#cc00cc]:0.051882,'euc 1 tr A0A1D6MCJ0 A0A1D6MCJ0 MAIZE HSP40 DnaJ peptide binding protein OS Zea mays OX 4577 GN ZEAMMB73 Zm00001d039000 PE 4 SV  1-275'[&!color=#cc00cc]:2.0E-6)[&label=99.0,!color=#cc00cc]:0.063318)[&label=96.0,!color=#cc00cc]:0.013013)[&label=100.0,!color=#cc00cc]:0.043774,'euc 1 tr Q688X8 Q688X8 ORYSJ Os05g0562300 protein OS Oryza sativa subsp japonica OX 39947 GN Os05g0562300 PE 2 SV 1 1-291'[&!color=#cc00cc]:0.028217)[&label=100.0,!color=#cc00cc]:0.091471)[&label=98.0,!color=#cc00cc]:0.094781,(('euc 1 tr F4JY55 F4JY55 ARATH DNAJ heat shock family protein OS Arabidopsis thaliana OX 3702 GN At5g25530 PE 1 SV 1 1-290'[&!color=#cc00cc]:0.196914,('euc 1 tr B4FDJ5 B4FDJ5 MAIZE DNAJ heat shock family protein OS Zea mays OX 4577 GN 100193031 PE 2 SV 1 1-291'[&!color=#cc00cc]:0.513727,(('euc 1 tr A0A1D6QTZ3 A0A1D6QTZ3 MAIZE DNAJ heat shock family protein OS Zea mays OX 4577 GN ZEAMMB73 Zm00001d053972 PE 4 SV 1 2-279'[&!color=#cc00cc]:0.084478,'euc 1 tr Q6Z6Z5 Q6Z6Z5 ORYSJ Os02g0128400 protein OS Oryza sativa subsp japonica OX 39947 GN Os02g0128400 PE 4 SV 1 1-281'[&!color=#cc00cc]:0.057878)[&label=100.0,!color=#cc00cc]:0.340877,('euc 1 tr K7THS8 K7THS8 MAIZE DNAJ heat shock family protein OS Zea mays OX 4577 GN 103641254 PE 4 SV 1 1-290'[&!color=#cc00cc]:0.046587,'euc 1 tr Q84SD3 Q84SD3 ORYSJ Heat shock protein 40 OS Oryza sativa subsp japonica OX 39947 GN Os08g0161900 PE 2 SV 1 1-290'[&!color=#cc00cc]:0.069901)[&label=100.0,!color=#cc00cc]:0.093881)[&label=100.0,!color=#cc00cc]:0.081892)[&label=85.0,!color=#cc00cc]:0.05049)[&label=93.0,!color=#cc00cc]:0.100526,('XP 024531797 1 dnaJ homolog subfamily B member Selaginella moellendorffii  1-288'[&!color=#cc00cc]:0.119637,'XP 002964414 1 dnaJ homolog subfamily B member Selaginella moellendorffii  1-288'[&!color=#cc00cc]:0.15391)[&label=98.0,!color=#cc00cc]:0.016283)[&label=80.0,!color=#cc00cc]:0.03753)[&label=59.0,!color=#cc00cc]:0.019791,(('euc 1 tr Q9SY77 Q9SY77 ARATH DNAJ heat shock family protein OS Arabidopsis thaliana OX 3702 GN At1g10350 PE 1 SV 1 1-284'[&!color=#cc00cc]:0.094711,'euc 1 tr Q9XIF5 Q9XIF5 ARATH DNAJ heat shock family protein OS Arabidopsis thaliana OX 3702 GN At1g59725 PE 1 SV 1 1-287'[&!color=#cc00cc]:0.115086)[&label=100.0,!color=#cc00cc]:0.186102,'euc 1 tr Q9SU57 Q9SU57 ARATH DNAJ heat shock family protein OS Arabidopsis thaliana OX 3702 GN T17F15 190 PE 1 SV 1 1-289'[&!color=#cc00cc]:0.316583)[&label=100.0,!color=#cc00cc]:0.095352)[&label=100.0,!color=#cc00cc]:0.172709,('euc 1 tr E1ZD23 E1ZD23 CHLVA J domain containing protein OS Chlorella variabilis OX 554065 GN CHLNCDRAFT 51784 PE 4 SV 1 1-294'[&!color=#cc00cc]:0.426272,'euc 1 tr E1Z1V6 E1Z1V6 CHLVA J domain containing protein OS Chlorella variabilis OX 554065 GN CHLNCDRAFT 18104 PE 4 SV 1 1-292'[&!color=#cc00cc]:0.624182)[&label=93.0,!color=#cc00cc]:0.058799)[&label=93.0,!color=#cc00cc]:0.060965,'OUS43126 1 putative heat shock protein Ostreococcus tauri  7-278'[&!color=#cc00cc]:0.803895)[&label=67.0,!cartoon={30,1.2597209999999999},!color=#cc00cc]:0.066328)[&label=72.0,!color=#cc00cc]:0.054001,('euc 1 tr C0PA53 C0PA53 MAIZE HSP40 DnaJ peptide binding protein OS Zea mays OX 4577 GN ZEAMMB73 Zm00001d012242 PE 2 SV 1 8-277'[&!color=#cc00cc]:0.245909,'euc 1 tr Q5N8X4 Q5N8X4 ORYSJ Os01g0875700 protein OS Oryza sativa subsp japonica OX 39947 GN Os01g0875700 PE 2 SV 1 8-298'[&!color=#cc00cc]:0.132122)[&label=100.0,!cartoon={2,1.1273069999999992},!color=#cc00cc]:0.962572)[&label=95.0,!color=#cc00cc]:0.103476,'tr A0A5K1TVM5 A0A5K1TVM5 ENTHI DNAj family protein OS Entamoeba histolytica OX 5759 GN CL6EHI 187000 PE 4 SV 1 1-294'[&!color=#cc00cc]:0.74894)[&label=99.0,!color=#cc00cc]:0.113753)[&label=95.0,!color=#009933]:0.105679,((((((((((('euc 1 tr E9FW04 E9FW04 DAPPU EOG090X07WF OS Daphnia pulex OX 6669 GN EOG090X07WF PE 2 SV 1 17-336'[&!color=#990033]:0.185853,'euc 1 sp Q9VPQ2 DJSHV DROME DnaJ homolog shv OS Drosophila melanogaster OX 7227 GN shv PE 1 SV 1 20-335'[&!color=#990033]:0.192607,'euc 1 tr A0A088AJE9 A0A088AJE9 APIME J domain containing protein OS Apis mellifera OX 7460 PE 4 SV 1 21-337'[&!color=#990033]:0.251704)[&label=100.0,!color=#990033]:0.084288,('euc 1 sp Q8MPX3 DNJ20 CAEEL DnaJ homolog dnj 20 OS Caenorhabditis elegans OX 6239 GN dnj 20 PE 3 SV 2 22-332'[&!color=#990033]:0.218746,'euc 1 tr A0A5S6PR91 A0A5S6PR91 BRUMA BMA DNJ 20 OS Brugia malayi OX 6279 GN Bm1 21380 PE 4 SV 1 19-339'[&!color=#990033]:0.258783)[&label=100.0,!color=#990033]:0.180875)[&label=99.0,!color=#990033]:0.0566,('euc 1 tr T1F4C8 T1F4C8 HELRO J domain containing protein OS Helobdella robusta OX 6412 GN 20203677 PE 4 SV 1 21-341'[&!color=#990033]:0.235715,'euc 1 tr V4B880 V4B880 LOTGI J domain containing protein OS Lottia gigantea OX 225164 GN LOTGIDRAFT 138864 PE 4 SV 1 11-321'[&!color=#990033]:0.168693)[&label=100.0,!color=#990033]:0.0416)[&label=64.0,!color=#990033]:0.035594,(((('euc 1 tr Q6NYZ0 Q6NYZ0 DANRE DnaJ heat shock protein family Hsp40 member B11 OS Danio rerio OX 7955 GN dnajb11 PE 1 SV 1 22-344'[&!color=#990033]:0.039159,'fish tr A0A673XYR4 A0A673XYR4 SALTR DnaJ homolog subfamily B member 11 OS Salmo trutta OX 8032 GN LOC115155575 PE 4 SV 1 61-377'[&!color=#990033]:0.087074)[&label=100.0,!color=#990033]:0.039436,((((('euc 1 sp Q99KV1 DJB11 MOUSE DnaJ homolog subfamily B member 11 OS Mus musculus OX 10090 GN Dnajb11 PE 1 SV 1 20-341'[&!color=#990033]:2.0E-6,('sp Q6TUG0 DJB11 RAT DnaJ homolog subfamily B member 11 OS Rattus norvegicus OX 10116 GN Dnajb11 PE 2 SV 1 20-341'[&!color=#990033]:3.0E-6,'maua 101825922 K09517 DnaJ homolog subfamily B member 11 RefSeq Dnajb11 dnaJ homolog subfamily B member 11 A  20-339'[&!color=#990033]:0.012051)[&label=99.0,!color=#990033]:0.002997)[&label=100.0,!color=#990033]:0.012044,(('euc 1 sp Q9UBS4 DJB11 HUMAN DnaJ homolog subfamily B member 11 OS Homo sapiens OX 9606 GN DNAJB11 PE 1 SV 1 20-339'[&!color=#990033]:2.0E-6,'csab 103221093 K09517 DnaJ homolog subfamily B member 11 RefSeq DNAJB11 DnaJ heat shock protein family Hsp40 member B11 A  20-339'[&!color=#990033]:2.0E-6)[&label=83.0,!color=#990033]:2.0E-6,((('euc 1 tr G3T018 G3T018 LOXAF J domain containing protein OS Loxodonta africana OX 9785 PE 4 SV 1 20-339'[&!color=#990033]:0.009095,'umr 103676056 K09517 DnaJ homolog subfamily B member 11 RefSeq DNAJB11 dnaJ homolog subfamily B member 11 isoform X1 A  52-365'[&!color=#990033]:0.012543)[&label=68.0,!color=#990033]:0.003071,(((('euc 1 sp Q3ZBA6 DJB11 BOVIN DnaJ homolog subfamily B member 11 OS Bos taurus OX 9913 GN DNAJB11 PE 2 SV 1 20-339'[&!color=#990033]:0.0,'chx 102176459 K09517 DnaJ homolog subfamily B member 11 RefSeq DNAJB11 dnaJ homolog subfamily B member 11 A  20-339'[&!color=#990033]:0.0)[&!color=#990033]:0.0,'biu 109557111 K09517 DnaJ homolog subfamily B member 11 RefSeq DNAJB11 dnaJ homolog subfamily B member 11 A  20-339'[&!color=#990033]:0.0)[&!color=#990033]:2.0E-6,'bbis 104998623 K09517 DnaJ homolog subfamily B member 11 RefSeq DNAJB11 dnaJ homolog subfamily B member 11 A  20-339'[&!color=#990033]:3.0E-6)[&label=100.0,!color=#990033]:0.006027,('euc 1 tr M3WG96 M3WG96 FELCA J domain containing protein OS Felis catus OX 9685 GN DNAJB11 PE 4 SV 2 20-339'[&!color=#990033]:0.0,'ssc 100152894 K09517 DnaJ homolog subfamily B member 11 RefSeq DNAJB11 dnaJ homolog subfamily B member 11 precursor A  20-339'[&!color=#990033]:0.0)[&!color=#990033]:8.0E-6,('dle 111172891 K09517 DnaJ homolog subfamily B member 11 RefSeq DNAJB11 dnaJ homolog subfamily B member 11 A  20-338'[&!color=#990033]:0.006077,'zca 113917360 K09517 DnaJ homolog subfamily B member 11 RefSeq DNAJB11 dnaJ homolog subfamily B member 11 A  20-338'[&!color=#990033]:2.0E-6)[&label=70.0,!color=#990033]:0.003037,'hai 109396223 K09517 DnaJ homolog subfamily B member 11 RefSeq DNAJB11 dnaJ homolog subfamily B member 11 A  20-296'[&!color=#990033]:0.054659,'pcoo 112849511 K09517 DnaJ homolog subfamily B member 11 RefSeq DNAJB11 dnaJ homolog subfamily B member 11 A  20-339'[&!color=#990033]:4.0E-6,'ecb 100059460 K09517 DnaJ homolog subfamily B member 11 RefSeq DNAJB11 dnaJ homolog subfamily B member 11 A  20-339'[&!color=#990033]:0.003014)[&label=63.0,!color=#990033]:3.0E-6)[&label=97.0,!color=#990033]:0.006037,('euc 1 tr A0A2R9CA14 A0A2R9CA14 PANPA J domain containing protein OS Pan paniscus OX 9597 PE 4 SV 1 20-339'[&!color=#990033]:3.0E-6,'ptr 460911 K09517 DnaJ homolog subfamily B member 11 RefSeq DNAJB11 dnaJ homolog subfamily B member 11 isoform X1 A  20-339'[&!color=#990033]:2.0E-6)[&label=100.0,!color=#990033]:0.003006)[&label=57.0,!color=#990033]:2.0E-6)[&label=69.0,!color=#990033]:2.0E-6)[&label=94.0,!color=#990033]:0.009021,'euc 1 tr A0A2K6GP61 A0A2K6GP61 PROCO J domain containing protein OS Propithecus coquereli OX 379532 PE 4 SV 1 20-339'[&!color=#990033]:2.0E-6)[&label=99.0,!color=#990033]:0.030834,(((((('euc 1 tr A0A6I8R565 A0A6I8R565 XENTR DnaJ heat shock protein family Hsp40 member B11 OS Xenopus tropicalis OX 8364 GN dnajb11 P 7-315'[&!color=#990033]:2.0E-6,('euc 1 tr A0A6I8SWT6 A0A6I8SWT6 XENTR DnaJ heat shock protein family Hsp40 member B11 OS Xenopus tropicalis OX 8364 GN dnajb11 P 8-316'[&!color=#990033]:0.002678,'euc 1 tr A0A6I8PZ21 A0A6I8PZ21 XENTR DnaJ heat shock protein family Hsp40 member B11 OS Xenopus tropicalis OX 8364 GN dnajb11 P 15-323'[&!color=#990033]:0.001795)[&label=65.0,!color=#990033]:0.004969,'euc 1 tr A0A6I8RBN4 A0A6I8RBN4 XENTR DnaJ heat shock protein family Hsp40 member B11 OS Xenopus tropicalis OX 8364 GN dnajb11 P 3-310'[&!color=#990033]:0.003148,'euc 1 tr A0A6I8T1B4 A0A6I8T1B4 XENTR DnaJ heat shock protein family Hsp40 member B11 OS Xenopus tropicalis OX 8364 GN dnajb11 P 14-323'[&!color=#990033]:0.003148,'euc 1 tr A0A6I8S3G8 A0A6I8S3G8 XENTR DnaJ heat shock protein family Hsp40 member B11 OS Xenopus tropicalis OX 8364 GN dnajb11 P 22-334'[&!color=#990033]:0.002983,'euc 1 tr A0A6I8S871 A0A6I8S871 XENTR DnaJ heat shock protein family Hsp40 member B11 OS Xenopus tropicalis OX 8364 GN dnajb11 P 2-293'[&!color=#990033]:4.0E-6)[&label=100.0,!color=#990033]:1.57E-4,'euc 1 tr F6UJE7 F6UJE7 XENTR DnaJ heat shock protein family Hsp40 member B11 OS Xenopus tropicalis OX 8364 GN dnajb11 PE 2 SV 2 22-341'[&!color=#990033]:2.0E-6)[&label=100.0,!color=#990033]:0.057525,'birds XP 030136139 3 dnaJ homolog subfamily B member 11 Taeniopygia guttata  20-339'[&!color=#990033]:0.009549)[&label=94.0,!color=#990033]:0.005852,'birds XP 040535730 1 dnaJ homolog subfamily B member 11 Gallus gallus  20-339'[&!color=#990033]:0.003135)[&label=94.0,!color=#990033]:0.009627,'reptiles zvi 118093647 K09517 DnaJ homolog subfamily B member 11 RefSeq DNAJB11 dnaJ homolog subfamily B member 11 A  20-339'[&!color=#990033]:0.015368)[&label=99.0,!color=#990033]:0.008237,'reptiles asn 102373808 K09517 DnaJ homolog subfamily B member 11 RefSeq DNAJB11 dnaJ homolog subfamily B member 11 A  20-339'[&!color=#990033]:0.007698)[&label=100.0,!color=#990033]:0.020208)[&label=100.0,!color=#990033]:0.028642,('fish tr A0A4W3JEW2 A0A4W3JEW2 CALMI DnaJ homolog subfamily B member 11 OS Callorhinchus milii OX 7868 GN dnajb11 PE 4 SV 1 31-349'[&!color=#990033]:0.028818,'fish tr A0A401SB34 A0A401SB34 CHIPU DnaJ homolog subfamily B member 11 OS Chiloscyllium punctatum OX 137246 GN chiPu 0005979 PE 4 SV 1 19-340'[&!color=#990033]:0.036385)[&label=100.0,!color=#990033]:0.027697)[&label=100.0,!color=#990033]:0.016485)[&label=100.0,!color=#990033]:0.092721,('lamprey XP 032821313 1 dnaJ homolog subfamily B member 11 Petromyzon marinus  113-435'[&!color=#990033]:0.005079,'lamprey XP 061419470 1 dnaJ homolog subfamily B member 11 Lethenteron reissneri  20-343'[&!color=#990033]:0.010055)[&label=100.0,!color=#990033]:0.075048)[&label=100.0,!color=#990033]:0.087142,'euc 1 tr H2XSK6 H2XSK6 CIOIN Uncharacterized protein OS Ciona intestinalis OX 7719 GN LOC100187478 PE 4 SV 1 20-343'[&!color=#990033]:0.322551)[&label=100.0,!color=#990033]:0.063986)[&label=55.0,!color=#990033]:0.034702,'euc 1 tr W4YZ76 W4YZ76 STRPU J domain containing protein OS Strongylocentrotus purpuratus OX 7668 PE 4 SV 1 20-341'[&!color=#990033]:0.168362)[&label=56.0,!color=#990033]:0.031569,'euc 1 tr C3Z093 C3Z093 BRAFL J domain containing protein OS Branchiostoma floridae OX 7739 GN BRAFLDRAFT 79829 PE 4 SV 1 24-343'[&!color=#990033]:0.183765)[&label=92.0,!color=#990033]:0.061552,'euc 1 tr A7RUW4 A7RUW4 NEMVE Predicted protein OS Nematostella vectensis OX 45351 GN v1g182231 PE 4 SV 1 20-336'[&!color=#990033]:0.289837)[&label=73.0,!color=#990033]:0.053842,'euc 1 tr A0A1X7TVQ7 A0A1X7TVQ7 AMPQE J domain containing protein OS Amphimedon queenslandica OX 400682 GN 100639830 PE 4 SV 1 21-330'[&!color=#990033]:0.316146)[&label=100.0,!color=#990033]:0.117729,'euc 1 tr A9V7Z9 A9V7Z9 MONBE Predicted protein OS Monosiga brevicollis OX 81824 GN 33863 PE 4 SV 1 17-341'[&!color=#990033]:0.417414)[&label=100.0,!cartoon={52,1.1853689999999988},!color=#990033]:0.234579,(((('euc 1 sp Q9LZK5 DNJ19 ARATH DnaJ protein ERDJ3B OS Arabidopsis thaliana OX 3702 GN ERDJ3B PE 1 SV 1 21-332'[&!color=#990033]:0.162183,(((('euc 1 tr K7UU30 K7UU30 MAIZE DnaJ protein ERDJ3B OS Zea mays OX 4577 GN 103635449 PE 4 SV 1 25-338'[&!color=#990033]:3.0E-6,'euc 1 tr A0A1D6FM03 A0A1D6FM03 MAIZE DnaJ protein ERDJ3B OS Zea mays OX 4577 GN 103635449 PE 4 SV 1 25-286'[&!color=#990033]:0.043351)[&label=100.0,!color=#990033]:0.027991,('euc 1 tr A0A1D6LZ71 A0A1D6LZ71 MAIZE DnaJ protein ERDJ3B OS Zea mays OX 4577 GN 103630059 PE 4 SV 1 25-336'[&!color=#990033]:2.0E-6,'euc 1 tr A0A1D6LZ70 A0A1D6LZ70 MAIZE DnaJ protein ERDJ3B OS Zea mays OX 4577 GN 103630059 PE 4 SV 1 25-336'[&!color=#990033]:2.0E-6)[&label=100.0,!color=#990033]:0.033124)[&label=100.0,!color=#990033]:0.029703,'euc 1 sp B9FHF3 DJB6 ORYSJ DnaJ protein ERDJ3B OS Oryza sativa subsp japonica OX 39947 GN ERDJ3B PE 1 SV 1 20-334'[&!color=#990033]:0.015838)[&label=100.0,!color=#990033]:0.045158,'euc 1 tr A0A1D6FI63 A0A1D6FI63 MAIZE DnaJ protein ERDJ3B OS Zea mays OX 4577 GN ZEAMMB73 Zm00001d009210 PE 4 SV 1 22-336'[&!color=#990033]:0.36745)[&label=100.0,!color=#990033]:0.050142)[&label=100.0,!color=#990033]:0.125417,'XP 002978653 2 dnaJ protein ERDJ3B Selaginella moellendorffii er 20-335'[&!color=#990033]:0.226222)[&label=100.0,!color=#990033]:0.149682,'euc 1 tr E1ZP87 E1ZP87 CHLVA J domain containing protein OS Chlorella variabilis OX 554065 GN CHLNCDRAFT 138873 PE 4 SV 1 19-346'[&!color=#990033]:0.357142)[&label=100.0,!color=#990033]:0.097596,'OUS48182 1 molecular chaperone Ostreococcus tauri  32-352'[&!color=#990033]:0.507154)[&label=85.0,!cartoon={10,1.3960219999999994},!color=#990033]:0.064885)[&label=100.0,!rotate=true,!color=#990033]:0.300249,((((('euc 1 tr A0A1D8PPM1 A0A1D8PPM1 CANAL Uncharacterized protein OS Candida albicans strain SC5314 ATCC MYA 2876 OX 237561 GN orf19 18-347'[&!color=#0000cc]:0.597233,'euc 1 tr G3AW60 G3AW60 CANTC DnaJ domain containing protein OS Candida tenuis strain ATCC 10573 BCRC 21748 CBS 615 JCM 9827 NBR 16-353'[&!color=#0000cc]:0.513323)[&label=100.0,!color=#0000cc]:0.246891,(('euc 1 tr Q6CU67 Q6CU67 KLULA KLLA0C07260p OS Kluyveromyces lactis strain ATCC 8585 CBS 2359 DSM 70799 NBRC 1267 NRRL Y 1140 WM3 16-345'[&!color=#0000cc]:0.441751,('euc 1 sp P25303 SCJ1 YEAST DnaJ related protein SCJ1 OS Saccharomyces cerevisiae strain ATCC 204508 S288c OX 559292 GN SCJ1 PE  21-357'[&!color=#0000cc]:0.264555,'euc 1 tr C5DPU7 C5DPU7 ZYGRC ZYRO0A06226p OS Zygosaccharomyces rouxii strain ATCC 2623 CBS 732 NBRC 1130 NCYC 568 NRRL Y 229 OX 15-343'[&!color=#0000cc]:0.335918)[&label=100.0,!color=#0000cc]:0.101943)[&label=100.0,!color=#0000cc]:0.199911,'euc 1 tr Q6C6E0 Q6C6E0 YARLI YALI0E10263p OS Yarrowia lipolytica strain CLIB 122 E 150 OX 284591 GN YALI0 E10263g PE 4 SV 1 18-346'[&!color=#0000cc]:0.516877)[&label=100.0,!color=#0000cc]:0.114324)[&label=100.0,!color=#0000cc]:0.163161,(('euc 1 tr B6H2A0 B6H2A0 PENRW Pc13g04480 protein OS Penicillium rubens strain ATCC 28089 DSM 1075 NRRL 1951 Wisconsin 54 1255 OX 19-360'[&!color=#0000cc]:0.118049,'euc 1 tr Q2TZF2 Q2TZF2 ASPOR Uncharacterized protein OS Aspergillus oryzae strain ATCC 42149 RIB 40 OX 510516 GN AO090011000874 18-367'[&!color=#0000cc]:0.189675)[&label=100.0,!color=#0000cc]:0.214208,'euc 1 tr A7UX48 A7UX48 NEUCR SCJ1 OS Neurospora crassa strain ATCC 24698 74 OR23 1A CBS 708 71 DSM 1257 FGSC 987 OX 367110 GN N 22-360'[&!color=#0000cc]:0.215297)[&label=100.0,!color=#0000cc]:0.254801)[&label=99.0,!color=#0000cc]:0.075252,'euc 1 sp O94625 SPJ1 SCHPO DnaJ related protein spj1 OS Schizosaccharomyces pombe strain 972 ATCC 24843 OX 284812 GN spj1 PE 2  10-347'[&!color=#0000cc]:0.920182)[&label=100.0,!color=#0000cc]:0.154344,'euc 1 tr E3JV18 E3JV18 PUCGT Uncharacterized protein OS Puccinia graminis f sp tritici strain CRL 75 36 700 3 race SCCL OX 4184 24-368'[&!color=#0000cc]:0.642033)[&label=100.0,!cartoon={11,1.029250999999999},!color=#0000cc]:0.285311,('euc 1 tr S2JTF2 S2JTF2 MUCC1 Uncharacterized protein OS Mucor circinelloides f circinelloides strain 1006PhL OX 1220926 GN HMPR 21-353'[&!color=#0000cc]:0.329379,'euc 1 tr S2JC74 S2JC74 MUCC1 Uncharacterized protein OS Mucor circinelloides f circinelloides strain 1006PhL OX 1220926 GN HMPR 21-354'[&!color=#0000cc]:0.399338)[&label=100.0,!cartoon={2,1.6699119999999992},!color=#0000cc]:0.482193,((('euc 1 tr Q4N9S9 Q4N9S9 THEPA DnaJ protein putative OS Theileria parva OX 5875 GN TP01 0035 PE 4 SV 1 46-372'[&!color=#0000cc]:0.753357,'euc 1 tr A0A1A8W762 A0A1A8W762 PLAMA DNAJ domain protein putative OS Plasmodium malariae OX 5858 GN PmUG01 11034400 PE 4 SV 1 41-371'[&!color=#0000cc]:0.620988)[&label=99.0,!color=#0000cc]:0.156742,'euc 1 tr B6KB69 B6KB69 TOXGV DnaJ protein  putative OS Toxoplasma gondii strain ATCC 50861 VEG OX 432359 GN BN1205 076080 PE 4  45-374'[&!color=#0000cc]:0.508456)[&label=100.0,!color=#0000cc]:0.410852,('euc 1 tr C4LUK8 C4LUK8 ENTHI DnaJ family protein OS Entamoeba histolytica OX 5759 GN EHI 022950 PE 3 SV 1 15-345'[&!color=#0000cc]:0.597767,'euc 1 tr C4LV33 C4LV33 ENTHI DNAJ homolog subfamily A member 1  putative OS Entamoeba histolytica OX 5759 GN EHI 182520 PE 2 SV 11-335'[&!color=#0000cc]:0.516691)[&label=100.0,!color=#0000cc]:0.31408)[&label=52.0,!cartoon={5,1.0293099999999997},!color=#0000cc]:0.201182)[&label=100.0,!rotate=true,!color=#0000cc]:0.107253)[&label=100.0,!rotate=true,!color=#009999]:0.394994)[&label=99.0,!rotate=true,!color=#009999]:0.175807)[&label=67.0,!rotate=true,!color=#009999]:0.047014,((((((('euc 1 tr E9H747 E9H747 DAPPU Uncharacterized protein OS Daphnia pulex OX 6669 GN DAPPUDRAFT 201054 PE 3 SV 1 54-398'[&!color=#6600cc]:0.170176,(('euc 1 tr Q7KVH7 Q7KVH7 DROME Uncharacterized protein isoform C OS Drosophila melanogaster OX 7227 GN l 2 tid PE 1 SV 1 60-409'[&!color=#6600cc]:2.0E-6,'euc 1 sp Q27237 TID DROME Protein tumorous imaginal discs mitochondrial OS Drosophila melanogaster OX 7227 GN l 2 tid PE 1 SV  60-409'[&!color=#6600cc]:2.0E-6)[&label=100.0,!color=#6600cc]:0.316179,'euc 1 tr A0A087ZNL6 A0A087ZNL6 APIME Uncharacterized protein OS Apis mellifera OX 7460 PE 3 SV 1 83-429'[&!color=#6600cc]:0.131799)[&label=100.0,!color=#6600cc]:0.068778)[&label=100.0,!color=#6600cc]:0.104733,('euc 1 tr T1FMB7 T1FMB7 HELRO Uncharacterized protein OS Helobdella robusta OX 6412 GN 20209966 PE 3 SV 1 68-405'[&!color=#6600cc]:0.199527,'euc 1 tr V4ABB4 V4ABB4 LOTGI Uncharacterized protein OS Lottia gigantea OX 225164 GN LOTGIDRAFT 122783 PE 3 SV 1 18-364'[&!color=#6600cc]:0.298725)[&label=100.0,!color=#6600cc]:0.071455)[&label=97.0,!color=#6600cc]:0.045467,((((('euc 1 tr Q7ZUW0 Q7ZUW0 DANRE DnaJ Hsp40 homolog subfamily A member 3A OS Danio rerio OX 7955 GN dnaja3a PE 1 SV 1 86-425'[&!color=#6600cc]:0.078344,'fish XP 029629479 1 dnaJ homolog subfamily A member 3 mitochondrial like isoform X2 Salmo trutta  90-428'[&!color=#6600cc]:0.132258)[&label=100.0,!color=#6600cc]:0.059916,((((((((((((('euc 1 sp Q99M87 DNJA3 MOUSE DnaJ homolog subfamily A member 3 mitochondrial OS Mus musculus OX 10090 GN Dnaja3 PE 1 SV 1 88-427'[&!color=#6600cc]:0.002666,'tr A0A0G2K5E4 A0A0G2K5E4 RAT DnaJ heat shock protein family Hsp40 member A3 OS Rattus norvegicus OX 10116 GN Dnaja3 PE 3 SV 1 88-427'[&!color=#6600cc]:0.005352)[&label=100.0,!color=#6600cc]:0.010197,'maua 101843793 K09504 DnaJ homolog subfamily A member 3 RefSeq Dnaja3 dnaJ homolog subfamily A member 3 mitochondrial isoform X1 A  88-427'[&!color=#6600cc]:0.006513)[&label=100.0,!color=#6600cc]:0.04264,('euc 1 tr A0A2K6GD33 A0A2K6GD33 PROCO J domain containing protein OS Propithecus coquereli OX 379532 GN DNAJA3 PE 4 SV 1 88-376'[&!color=#6600cc]:2.0E-6,'euc 1 tr A0A2K6GD38 A0A2K6GD38 PROCO J domain containing protein OS Propithecus coquereli OX 379532 GN DNAJA3 PE 4 SV 1 88-377'[&!color=#6600cc]:3.0E-6)[&label=100.0,!color=#6600cc]:0.055028,((('euc 1 sp Q96EY1 DNJA3 HUMAN DnaJ homolog subfamily A member 3 mitochondrial OS Homo sapiens OX 9606 GN DNAJA3 PE 1 SV 2 88-427'[&!color=#6600cc]:2.0E-6,'ptr 453879 K09504 DnaJ homolog subfamily A member 3 RefSeq DNAJA3 dnaJ homolog subfamily A member 3 mitochondrial isoform X2 A  88-427'[&!color=#6600cc]:2.0E-6)[&label=99.0,!color=#6600cc]:2.0E-6,('euc 1 tr A0A096NLE6 A0A096NLE6 PAPAN Uncharacterized protein OS Papio anubis OX 9555 GN DNAJA3 PE 3 SV 1 88-426'[&!color=#6600cc]:2.0E-6,'euc 1 tr A0A096NLE7 A0A096NLE7 PAPAN Uncharacterized protein OS Papio anubis OX 9555 GN DNAJA3 PE 3 SV 2 88-427'[&!color=#6600cc]:3.0E-6)[&label=100.0,!color=#6600cc]:0.02162)[&label=50.0,!color=#6600cc]:0.005355,('euc 1 tr A0A2R8ZF30 A0A2R8ZF30 PANPA Uncharacterized protein OS Pan paniscus OX 9597 GN DNAJA3 PE 3 SV 1 88-426'[&!color=#6600cc]:2.0E-6,'euc 1 tr A0A2R8Z8G9 A0A2R8Z8G9 PANPA Uncharacterized protein OS Pan paniscus OX 9597 GN DNAJA3 PE 3 SV 1 88-427'[&!color=#6600cc]:2.0E-6)[&label=99.0,!color=#6600cc]:2.0E-6)[&label=99.0,!color=#6600cc]:0.019783)[&label=74.0,!color=#6600cc]:0.006882,'euc 1 tr G3TMU9 G3TMU9 LOXAF DnaJ heat shock protein family Hsp40 member A3 OS Loxodonta africana OX 9785 GN DNAJA3 PE 3 SV 1 88-427'[&!color=#6600cc]:0.026195)[&label=68.0,!color=#6600cc]:0.007406,((((('euc 1 tr A1A4J9 A1A4J9 BOVIN DnaJ Hsp40 homolog subfamily A member 3 OS Bos taurus OX 9913 GN DNAJA3 PE 2 SV 1 88-427'[&!color=#6600cc]:0.0,'biu 109578442 K09504 DnaJ homolog subfamily A member 3 RefSeq DNAJA3 dnaJ homolog subfamily A member 3 mitochondrial A  58-397'[&!color=#6600cc]:0.0)[&!color=#6600cc]:2.0E-6,'euc 1 tr A0A3Q1N9H8 A0A3Q1N9H8 BOVIN Uncharacterized protein OS Bos taurus OX 9913 GN DNAJA3 PE 3 SV 1 88-427'[&!color=#6600cc]:2.0E-6)[&label=96.0,!color=#6600cc]:3.0E-6,'euc 1 tr A0A3Q1LPF1 A0A3Q1LPF1 BOVIN Uncharacterized protein OS Bos taurus OX 9913 PE 3 SV 1 72-411'[&!color=#6600cc]:0.016171,'bbis 104988916 K09504 DnaJ homolog subfamily A member 3 RefSeq DNAJA3 dnaJ homolog subfamily A member 3 mitochondrial isoform X1 A  88-427'[&!color=#6600cc]:0.002661)[&label=100.0,!color=#6600cc]:0.002989,'chx 102189179 K09504 DnaJ homolog subfamily A member 3 RefSeq DNAJA3 dnaJ homolog subfamily A member 3 mitochondrial isoform X1 A  88-427'[&!color=#6600cc]:0.004991)[&label=99.0,!color=#6600cc]:0.00538,'dle 111185256 K09504 DnaJ homolog subfamily A member 3 RefSeq DNAJA3 dnaJ homolog subfamily A member 3 mitochondrial isoform X1 A  88-427'[&!color=#6600cc]:0.015933)[&label=100.0,!color=#6600cc]:0.005869)[&label=52.0,!color=#6600cc]:0.005728,('zca 113932944 K09504 DnaJ homolog subfamily A member 3 RefSeq DNAJA3 dnaJ homolog subfamily A member 3 mitochondrial isoform X1 A  88-427'[&!color=#6600cc]:0.010796,'umr 103668813 K09504 DnaJ homolog subfamily A member 3 RefSeq DNAJA3 dnaJ homolog subfamily A member 3 mitochondrial isoform X1 A  88-427'[&!color=#6600cc]:0.002678)[&label=77.0,!color=#6600cc]:0.005435)[&label=53.0,!color=#6600cc]:0.006263,'ecb 100066092 K09504 DnaJ homolog subfamily A member 3 RefSeq DNAJA3 dnaJ homolog subfamily A member 3 mitochondrial isoform X2 A  88-427'[&!color=#6600cc]:0.00871,'hai 109392140 K09504 DnaJ homolog subfamily A member 3 RefSeq DNAJA3 dnaJ homolog subfamily A member 3 mitochondrial isoform X1 A  88-427'[&!color=#6600cc]:0.024042)[&label=60.0,!color=#6600cc]:0.007693,(('euc 1 tr A0A2I2V4Q1 A0A2I2V4Q1 FELCA DnaJ heat shock protein family Hsp40 member A3 OS Felis catus OX 9685 GN DNAJA3 PE 3 SV 2 88-427'[&!color=#6600cc]:2.0E-6,'euc 1 tr M3WGU5 M3WGU5 FELCA DnaJ heat shock protein family Hsp40 member A3 OS Felis catus OX 9685 GN DNAJA3 PE 3 SV 3 88-427'[&!color=#6600cc]:2.0E-6)[&label=83.0,!color=#6600cc]:2.0E-6,'pcoo 112853172 K09504 DnaJ homolog subfamily A member 3 RefSeq DNAJA3 dnaJ homolog subfamily A member 3 mitochondrial A  88-384'[&!color=#6600cc]:0.009252)[&label=100.0,!color=#6600cc]:0.018193)[&label=74.0,!color=#6600cc]:0.006922,'ssc 100624182 K09504 DnaJ homolog subfamily A member 3 RefSeq DNAJA3 dnaJ homolog subfamily A member 3 mitochondrial isoform X2 A  88-427'[&!color=#6600cc]:0.035994)[&label=100.0,!color=#6600cc]:0.07697,('lamprey XP 032816867 1 dnaJ homolog subfamily A member 3  mitochondrial isoform X1 Petromyzon marinus  81-416'[&!color=#6600cc]:0.013367,'lamprey XP 061425736 1 dnaJ homolog subfamily A member 3  mitochondrial isoform X2 Lethenteron reissneri  80-415'[&!color=#6600cc]:0.005589)[&label=100.0,!color=#6600cc]:0.194579)[&label=87.0,!color=#6600cc]:0.016976,(((('euc 1 tr A0A6I8PQU1 A0A6I8PQU1 XENTR Uncharacterized protein OS Xenopus tropicalis OX 8364 GN dnaja3 PE 3 SV 1 16-355'[&!color=#6600cc]:0.0,'euc 1 tr A0A6I8SQY0 A0A6I8SQY0 XENTR Uncharacterized protein OS Xenopus tropicalis OX 8364 GN dnaja3 PE 3 SV 1 111-450'[&!color=#6600cc]:0.0)[&!color=#6600cc]:2.0E-6,'euc 1 tr A0A6I8SZ06 A0A6I8SZ06 XENTR Uncharacterized protein OS Xenopus tropicalis OX 8364 GN dnaja3 PE 3 SV 1 111-450'[&!color=#6600cc]:2.0E-6)[&label=56.0,!color=#6600cc]:2.0E-6,'euc 1 tr A0A6I8S6Z3 A0A6I8S6Z3 XENTR Uncharacterized protein OS Xenopus tropicalis OX 8364 GN dnaja3 PE 3 SV 1 41-379'[&!color=#6600cc]:2.0E-6)[&label=80.0,!color=#6600cc]:2.0E-6,'euc 1 tr A0A6I8PU39 A0A6I8PU39 XENTR Uncharacterized protein OS Xenopus tropicalis OX 8364 GN dnaja3 PE 3 SV 1 62-399'[&!color=#6600cc]:2.0E-6)[&label=100.0,!color=#6600cc]:0.129109)[&label=79.0,!color=#6600cc]:0.017168,'reptiles zvi 118093245 K09504 DnaJ homolog subfamily A member 3 RefSeq DNAJA3 dnaJ homolog subfamily A member 3 mitochondrial isoform X1 A  18-357'[&!color=#6600cc]:0.068691,('reptiles asn 102376155 K09504 DnaJ homolog subfamily A member 3 RefSeq DNAJA3 dnaJ homolog subfamily A member 3 mitochondrial A  85-424'[&!color=#6600cc]:0.120743,('birds XP 041575169 1 dnaJ homolog subfamily A member 3 mitochondrial isoform X2 Taeniopygia guttata  123-461'[&!color=#6600cc]:0.027358,'birds XP 025011115 1 dnaJ homolog subfamily A member 3 mitochondrial isoform X1 Gallus gallus  116-455'[&!color=#6600cc]:0.035269)[&label=100.0,!color=#6600cc]:0.037746)[&label=100.0,!color=#6600cc]:0.043375)[&label=81.0,!color=#6600cc]:0.02055,('fish tr A0A4W3HTV8 A0A4W3HTV8 CALMI DnaJ heat shock protein family Hsp40 member A3 OS Callorhinchus milii OX 7868 GN dnaja3 PE 3 SV 1 45-384'[&!color=#6600cc]:0.107206,'fish tr A0A401SML0 A0A401SML0 CHIPU DnaJ homolog subfamily A member 3 mitochondrial OS Chiloscyllium punctatum OX 137246 GN chiPu 0010071 PE 3 SV 1 80-419'[&!color=#6600cc]:0.102674)[&label=100.0,!color=#6600cc]:0.079896)[&label=99.0,!color=#6600cc]:0.045884)[&label=97.0,!color=#6600cc]:0.020415,'euc 1 tr B0S5B7 B0S5B7 DANRE DnaJ heat shock protein family Hsp40 member A3b OS Danio rerio OX 7955 GN dnaja3b PE 3 SV 1 81-421'[&!color=#6600cc]:0.191678)[&label=100.0,!color=#6600cc]:0.176491,'euc 1 tr F7AFR6 F7AFR6 CIOIN Uncharacterized protein OS Ciona intestinalis OX 7719 GN LOC100180605 PE 3 SV 2 83-425'[&!color=#6600cc]:0.441316)[&label=95.0,!color=#6600cc]:0.05769,('euc 1 tr C3XW76 C3XW76 BRAFL Uncharacterized protein OS Branchiostoma floridae OX 7739 GN BRAFLDRAFT 117151 PE 3 SV 1 77-419'[&!color=#6600cc]:0.282125,'euc 1 tr W4ZBU9 W4ZBU9 STRPU Uncharacterized protein OS Strongylocentrotus purpuratus OX 7668 PE 3 SV 1 85-407'[&!color=#6600cc]:0.285174)[&label=96.0,!color=#6600cc]:0.069125)[&label=96.0,!color=#6600cc]:0.10711)[&label=96.0,!color=#6600cc]:0.110438,('euc 1 sp Q8TA83 DNJ10 CAEEL DnaJ homolog dnj 10 OS Caenorhabditis elegans OX 6239 GN dnj 10 PE 3 SV 1 39-383'[&!color=#6600cc]:0.374322,'euc 1 tr A0A5S6PKC1 A0A5S6PKC1 BRUMA BMA DNJ 10 isoform f OS Brugia malayi OX 6279 GN Bm1 44845 PE 3 SV 1 49-395'[&!color=#6600cc]:0.255123)[&label=100.0,!color=#6600cc]:0.237924)[&label=100.0,!color=#6600cc]:0.214576,('euc 1 tr A0A1X7VMT6 A0A1X7VMT6 AMPQE Uncharacterized protein OS Amphimedon queenslandica OX 400682 PE 3 SV 1 89-427'[&!color=#6600cc]:0.008162,'euc 1 tr A0A1X7V3F9 A0A1X7V3F9 AMPQE Uncharacterized protein OS Amphimedon queenslandica OX 400682 GN 100632157 PE 3 SV 1 88-426'[&!color=#6600cc]:2.0E-6)[&label=100.0,!color=#6600cc]:0.559867)[&label=100.0,!color=#6600cc]:0.305562,'tr E1ZPI7 E1ZPI7 CHLVA J domain containing protein OS Chlorella variabilis OX 554065 GN CHLNCDRAFT 139136 PE 4 SV 1 mt 42-337'[&!color=#6600cc]:0.746858)[&label=87.0,!color=#6600cc]:0.098881,(((((('euc 1 tr A0A1D8PNQ8 A0A1D8PNQ8 CANAL Mdj1p OS Candida albicans strain SC5314 ATCC MYA 2876 OX 237561 GN MDJ1 PE 3 SV 1 42-399'[&!color=#6600cc]:0.135217,'euc 1 tr G3B3Y8 G3B3Y8 CANTC DnaJ domain containing protein OS Candida tenuis strain ATCC 10573 BCRC 21748 CBS 615 JCM 9827 NBR 35-389'[&!color=#6600cc]:0.307373)[&label=100.0,!color=#6600cc]:0.331266,('euc 1 tr Q6CRN5 Q6CRN5 KLULA KLLA0D07656p OS Kluyveromyces lactis strain ATCC 8585 CBS 2359 DSM 70799 NBRC 1267 NRRL Y 1140 WM3 20-375'[&!color=#6600cc]:0.262015,('euc 1 sp P35191 MDJ1 YEAST DnaJ homolog 1 mitochondrial OS Saccharomyces cerevisiae strain ATCC 204508 S288c OX 559292 GN MDJ1 56-414'[&!color=#6600cc]:0.256237,'euc 1 tr C5DXB3 C5DXB3 ZYGRC ZYRO0F03652p OS Zygosaccharomyces rouxii strain ATCC 2623 CBS 732 NBRC 1130 NCYC 568 NRRL Y 229 OX 28-387'[&!color=#6600cc]:0.196002)[&label=100.0,!color=#6600cc]:0.099073)[&label=100.0,!color=#6600cc]:0.258811)[&label=100.0,!color=#6600cc]:0.112202,'euc 1 tr Q6C1X9 Q6C1X9 YARLI YALI0F12551p OS Yarrowia lipolytica strain CLIB 122 E 150 OX 284591 GN YALI0 F12551g PE 3 SV 1 42-402'[&!color=#6600cc]:0.489695)[&label=100.0,!color=#6600cc]:0.178985,'euc 1 sp P87239 MDJ1 SCHPO DnaJ homolog 1 mitochondrial OS Schizosaccharomyces pombe strain 972 ATCC 24843 OX 284812 GN mdj1 P 81-428'[&!color=#6600cc]:0.58404)[&label=99.0,!color=#6600cc]:0.060801,(('euc 1 tr B6HH21 B6HH21 PENRW Pc20g13840 protein OS Penicillium rubens strain ATCC 28089 DSM 1075 NRRL 1951 Wisconsin 54 1255 OX 79-434'[&!color=#6600cc]:0.07027,'euc 1 tr Q2UEV0 Q2UEV0 ASPOR Uncharacterized protein OS Aspergillus oryzae strain ATCC 42149 RIB 40 OX 510516 GN AO090026000471 74-432'[&!color=#6600cc]:0.096736)[&label=100.0,!color=#6600cc]:0.209776,'euc 1 tr V5IP41 V5IP41 NEUCR Mitochondrial DnaJ chaperone OS Neurospora crassa strain ATCC 24698 74 OR23 1A CBS 708 71 DSM 1257 75-433'[&!color=#6600cc]:0.248376)[&label=100.0,!color=#6600cc]:0.230154)[&label=100.0,!color=#6600cc]:0.17768,(('euc 1 tr E3JQU9 E3JQU9 PUCGT Uncharacterized protein OS Puccinia graminis f sp tritici strain CRL 75 36 700 3 race SCCL OX 4184 76-431'[&!color=#6600cc]:3.0E-6,'euc 1 tr A0A5B0PZJ8 A0A5B0PZJ8 PUCGR Uncharacterized protein OS Puccinia graminis f sp tritici OX 56615 GN PGT21 030839 PE 3 SV 76-431'[&!color=#6600cc]:3.0E-6)[&label=100.0,!color=#6600cc]:0.590398,('euc 1 tr S2KBK7 S2KBK7 MUCC1 Uncharacterized protein OS Mucor circinelloides f circinelloides strain 1006PhL OX 1220926 GN HMPR 63-414'[&!color=#6600cc]:0.155484,'euc 1 tr S2J2W3 S2J2W3 MUCC1 Uncharacterized protein OS Mucor circinelloides f circinelloides strain 1006PhL OX 1220926 GN HMPR 66-416'[&!color=#6600cc]:0.177507)[&label=100.0,!color=#6600cc]:0.401242)[&label=100.0,!color=#6600cc]:0.099361)[&label=100.0,!color=#6600cc]:0.219297,((((((('euc 1 tr B4FTR0 B4FTR0 MAIZE Chaperone protein dnaJ OS Zea mays OX 4577 GN 103629395 PE 2 SV 1 57-405'[&!color=#6600cc]:0.009974,'euc 1 tr B4FVD3 B4FVD3 MAIZE Chaperone protein dnaJ GFA2 mitochondrial OS Zea mays OX 4577 GN ZEAMMB73 Zm00001d035975 PE 2 SV 1 57-405'[&!color=#6600cc]:0.007415)[&label=100.0,!color=#6600cc]:0.088361,'euc 1 tr Q5VRK6 Q5VRK6 ORYSJ Os06g0116800 protein OS Oryza sativa subsp japonica OX 39947 GN Os06g0116800 PE 2 SV 1 70-418'[&!color=#6600cc]:0.100725)[&label=100.0,!color=#6600cc]:0.166473,('sp Q8GWW8 GFA2 ARATH Chaperone protein dnaJ GFA2 mitochondrial OS Arabidopsis thaliana OX 3702 GN GFA2 PE 2 SV 1 mt 89-433'[&!color=#6600cc]:2.0E-6,'euc 1 sp Q8GWW8 GFA2 ARATH Chaperone protein dnaJ GFA2 mitochondrial OS Arabidopsis thaliana OX 3702 GN GFA2 PE 2 SV 1 89-433'[&!color=#6600cc]:2.0E-6)[&label=100.0,!color=#6600cc]:0.286724)[&label=100.0,!color=#6600cc]:0.062112,('euc 1 tr Q2QX63 Q2QX63 ORYSJ DnaJ C terminal region family protein expressed OS Oryza sativa subsp japonica OX 39947 GN LOC Os 64-407'[&!color=#6600cc]:0.090798,'euc 1 tr A0A1D6ITZ5 A0A1D6ITZ5 MAIZE Chaperone protein dnaJ GFA2 mitochondrial OS Zea mays OX 4577 GN 100304399 PE 3 SV 1 64-408'[&!color=#6600cc]:0.140211)[&label=100.0,!color=#6600cc]:0.268934)[&label=100.0,!color=#6600cc]:0.125326,('XP 024534255 1 chaperone protein dnaJ GFA2 mitochondrial like Selaginella moellendorffii  79-425'[&!color=#6600cc]:0.002256,'XP 024536459 1 chaperone protein dnaJ GFA2 mitochondrial like Selaginella moellendorffii  79-425'[&!color=#6600cc]:0.005906)[&label=100.0,!color=#6600cc]:0.485816)[&label=100.0,!color=#6600cc]:0.077525,('euc 1 tr A0A1D6NS04 A0A1D6NS04 MAIZE Chaperone protein dnaJ 1 mitochondrial OS Zea mays OX 4577 GN ZEAMMB73 Zm00001d044878 PE 4 68-347'[&!color=#6600cc]:0.638534,('euc 1 tr F4HWI4 F4HWI4 ARATH DNAJ heat shock family protein OS Arabidopsis thaliana OX 3702 GN ATJ1 PE 1 SV 1 43-379'[&!color=#6600cc]:2.0E-6,'euc 1 sp Q38813 DNAJ1 ARATH Chaperone protein dnaJ 1 mitochondrial OS Arabidopsis thaliana OX 3702 GN ATJ1 PE 2 SV 2 43-379'[&!color=#6600cc]:2.0E-6)[&label=100.0,!color=#6600cc]:0.447329)[&label=100.0,!color=#6600cc]:0.418505)[&label=100.0,!color=#6600cc]:0.16265,'XP 022838962 1 HSP40 DnaJ peptide binding Ostreococcus tauri  88-381'[&!color=#6600cc]:0.773563)[&label=74.0,!color=#6600cc]:0.11886)[&label=100.0,!cartoon={84,1.7533659999999993},!color=#6600cc]:0.123458)[&label=98.0,!color=#009999]:0.087861)[&label=100.0,!rotate=true,!color=#009999]:0.151635,('act 1 tr Q1AXX4 Q1AXX4 RUBXD Chaperone protein DnaJ OS Rubrobacter xylanophilus strain DSM 9941 NBRC 16129 PRD 1 OX 266117 GN d 1-353'[&!color=#009999]:0.677453,((((('act 1 tr A0A061LZM2 A0A061LZM2 9MICO Molecular chaperone DnaJ OS Leucobacter sp UCD THU OX 1292023 GN H490 0105720 PE 4 SV 1 5-285'[&!color=#cc3300]:0.132878,'act 1 tr A0A0M2LQ25 A0A0M2LQ25 9MICO Molecular chaperone DnaJ OS Leucobacter sp Ag1 OX 1642040 GN XM48 09245 PE 4 SV 1 5-288'[&!color=#cc3300]:0.094587)[&label=100.0,!color=#cc3300]:0.119724,((((('act 1 tr A0A0F0KYE8 A0A0F0KYE8 9MICO Curved DNA binding protein OS Microbacterium foliorum OX 104336 GN cbpA PE 4 SV 1 5-297'[&!color=#cc3300]:0.249724,'act 1 tr A0A0Q5BAI1 A0A0Q5BAI1 9MICO Molecular chaperone DnaJ OS Rathayibacter sp Leaf296 OX 1736327 GN ASF46 02840 PE 4 SV 1 5-295'[&!color=#cc3300]:0.137207)[&label=84.0,!color=#cc3300]:0.038037,'act 1 tr A0A2P8GWT9 A0A2P8GWT9 9MICO Molecular chaperone DnaJ OS Labedella gwakjiensis OX 390269 GN CLV49 2052 PE 4 SV 1 5-297'[&!color=#cc3300]:0.104262)[&label=84.0,!color=#cc3300]:0.016932,((('act 1 tr A0A0Q4V475 A0A0Q4V475 9MICO Molecular chaperone DnaJ OS Curtobacterium sp Leaf261 OX 1736311 GN ASF23 12965 PE 4 SV 1 5-295'[&!color=#cc3300]:0.136231,'act 1 tr A0A3N1QHJ3 A0A3N1QHJ3 9MICO Molecular chaperone DnaJ OS Frondihabitans sp PhB188 OX 2485200 GN EDF46 1593 PE 4 SV 1 5-298'[&!color=#cc3300]:0.167327)[&label=100.0,!color=#cc3300]:0.039949,'act 1 tr A0A5C1Y7V4 A0A5C1Y7V4 9MICO DnaJ domain containing protein OS Lysinimonas sp KACC 19322 OX 2592654 GN FLP23 02575 PE 4 5-295'[&!color=#cc3300]:0.151483)[&label=100.0,!color=#cc3300]:0.028808,'act 1 tr A0A5C8UKF8 A0A5C8UKF8 9MICO DnaJ domain containing protein OS Lacisediminihabitans profunda OX 2594790 GN FVP33 16660  5-297'[&!color=#cc3300]:0.191897)[&label=67.0,!color=#cc3300]:0.02354)[&label=85.0,!color=#cc3300]:0.036641,('act 1 tr A0A0Q8V181 A0A0Q8V181 9MICO Molecular chaperone DnaJ OS Leifsonia sp Root227 OX 1736496 GN ASE16 17405 PE 4 SV 1 5-296'[&!color=#cc3300]:0.063765,'act 1 tr Q6AC78 Q6AC78 LEIXX DnaJ protein OS Leifsonia xyli subsp xyli strain CTCB07 OX 281090 GN dnaJ PE 4 SV 1 5-297'[&!color=#cc3300]:0.088955)[&label=100.0,!color=#cc3300]:0.05541)[&label=85.0,!color=#cc3300]:0.027373,('act 1 tr A0A4P6FQC7 A0A4P6FQC7 9MICO J domain containing protein OS Agromyces protaetiae OX 2509455 GN ET445 04605 PE 4 SV 1 5-296'[&!color=#cc3300]:0.094132,'act 1 tr A0A542J3B1 A0A542J3B1 9MICO Molecular chaperone DnaJ OS Agromyces sp 23 23 OX 2572897 GN FBY15 0930 PE 4 SV 1 5-297'[&!color=#cc3300]:0.082546)[&label=100.0,!color=#cc3300]:0.062952)[&label=99.0,!color=#cc3300]:0.099874)[&label=100.0,!color=#cc3300]:0.168321,(((('act 1 tr A0A0A0JJR5 A0A0A0JJR5 9MICO Molecular chaperone DnaJ OS Knoellia flava TL1 OX 1385518 GN N798 01425 PE 4 SV 1 5-296'[&!color=#cc3300]:0.100442,'act 1 tr A0A2N3YLF1 A0A2N3YLF1 9MICO Molecular chaperone DnaJ OS Tetrasphaera duodecadis OX 173053 GN ATL31 2546 PE 4 SV 1 5-296'[&!color=#cc3300]:0.133078)[&label=100.0,!color=#cc3300]:0.140488,('act 1 tr A0A345NPW2 A0A345NPW2 9MICO J domain containing protein OS Ornithinimicrobium sp AMA3305 OX 2283195 GN DV701 13935 PE  5-297'[&!color=#cc3300]:0.251365,'act 1 tr A0A561E7C4 A0A561E7C4 9MICO Molecular chaperone DnaJ OS Rudaeicoccus suwonensis OX 657409 GN BKA23 0228 PE 4 SV 1 5-296'[&!color=#cc3300]:0.257804)[&label=100.0,!color=#cc3300]:0.040948)[&label=100.0,!color=#cc3300]:0.125382,'act 1 tr A0A1H1EI32 A0A1H1EI32 9ACTN Molecular chaperone DnaJ OS Quadrisphaera sp DSM 44207 OX 1881057 GN SAMN05428996 3015 PE  5-296'[&!color=#cc3300]:0.339019)[&label=92.0,!color=#cc3300]:0.047616,((('act 1 tr A0A1X7EPU0 A0A1X7EPU0 CELCE Molecular chaperone DnaJ OS Cellulosimicrobium cellulans J1 OX 903523 GN SAMN02744115 0292 5-297'[&!color=#cc3300]:0.137357,'act 1 tr A0A2A9EC83 A0A2A9EC83 9MICO Molecular chaperone DnaJ OS Flavimobilis soli OX 442709 GN ATL41 1400 PE 4 SV 1 5-297'[&!color=#cc3300]:0.157983)[&label=100.0,!color=#cc3300]:0.028755,'act 1 tr A0A4Z1E3L9 A0A4Z1E3L9 9MICO Chaperone protein DnaJ OS Serinibacter arcticus OX 1655435 GN SERN 0796 PE 4 SV 1 5-292'[&!color=#cc3300]:0.287395)[&label=100.0,!color=#cc3300]:0.059657,(('act 1 tr A0A448PF39 A0A448PF39 9ACTO Curved DNA binding protein OS Trueperella bialowiezensis OX 312285 GN cbpA PE 4 SV 1 6-296'[&!color=#cc3300]:0.469693,'act 1 tr A0A552WWS5 A0A552WWS5 9MICO J domain containing protein OS Georgenia sp Z446 OX 2594180 GN FJ693 03435 PE 4 SV 1 5-292'[&!color=#cc3300]:0.203626)[&label=60.0,!color=#cc3300]:0.059202,'act 1 tr A0A3P1SD16 A0A3P1SD16 9ACTO J domain containing protein OS Schaalia canis OX 100469 GN EII11 07265 PE 4 SV 1 5-293'[&!color=#cc3300]:0.313316)[&label=80.0,!color=#cc3300]:0.046341)[&label=99.0,!color=#cc3300]:0.046571)[&label=92.0,!color=#cc3300]:0.07139)[&label=95.0,!color=#cc3300]:0.018879,(((('act 1 tr A0A0S9C177 A0A0S9C177 9MICC Molecular chaperone DnaJ OS Arthrobacter sp Leaf69 OX 1736232 GN ASE96 11740 PE 4 SV 1 1-290'[&!color=#cc3300]:0.217708,'act 1 tr A0A5N6MT57 A0A5N6MT57 9MICC DnaJ domain containing protein OS Arthrobacter sp 785 OX 2606616 GN GD627 03345 PE 4 SV 1 5-295'[&!color=#cc3300]:0.15593)[&label=98.0,!color=#cc3300]:0.043412,('act 1 tr A0A0W8IF63 A0A0W8IF63 9MICC Molecular chaperone DnaJ OS Nesterenkonia jeotgali OX 317018 GN AVL63 00100 PE 4 SV 1 5-294'[&!color=#cc3300]:0.35103,'act 1 tr A0A5B7WXJ0 A0A5B7WXJ0 9MICC Molecular chaperone DnaJ OS Glutamicibacter creatinolyticus OX 162496 GN GcLGCM259 2261 PE 5-295'[&!color=#cc3300]:0.162174)[&label=100.0,!color=#cc3300]:0.085253)[&label=100.0,!color=#cc3300]:0.122141,'act 1 tr A0A0U3HJ59 A0A0U3HJ59 9MICC Molecular chaperone DnaJ OS Kocuria flava OX 446860 GN AS188 15430 PE 4 SV 1 5-293'[&!color=#cc3300]:0.322754)[&label=99.0,!color=#cc3300]:0.0819,('act 1 tr A0A1Y1RSG9 A0A1Y1RSG9 9MICC Molecular chaperone DnaJ OS Rothia nasimurium OX 85336 GN A7979 08485 PE 4 SV 1 6-284'[&!color=#cc3300]:0.46544,'act 1 tr A0A433H4K0 A0A433H4K0 9MICC J domain containing protein OS Kocuria sp HSID16901 OX 2419505 GN D8M21 00605 PE 4 SV 1 5-296'[&!color=#cc3300]:0.323024)[&label=100.0,!color=#cc3300]:0.12786)[&label=95.0,!color=#cc3300]:0.044443)[&label=100.0,!color=#cc3300]:0.208498,(((('act 1 tr A0A0Q6V8A2 A0A0Q6V8A2 9ACTN Chaperone protein DnaJ OS Aeromicrobium sp Root344 OX 1736521 GN dnaJ PE 3 SV 1 5-354'[&!color=#009999]:0.349639,'act 1 tr A0A1G6Y1Q8 A0A1G6Y1Q8 9ACTN Chaperone protein DnaJ OS Nocardioides lianchengensis OX 1045774 GN dnaJ PE 3 SV 1 8-363'[&!color=#009999]:0.3929)[&label=100.0,!color=#009999]:0.064726,(('act 1 tr A0A367YQ39 A0A367YQ39 9ACTN Chaperone protein DnaJ OS Desertihabitans brevis OX 2268447 GN dnaJ PE 3 SV 1 5-361'[&!color=#009999]:0.236424,'act 1 tr F5XKU0 F5XKU0 MICPN Chaperone protein DnaJ OS Microlunatus phosphovorus strain ATCC 700054 DSM 10555 JCM 9379 NBRC 101 5-362'[&!color=#009999]:0.14043)[&label=100.0,!color=#009999]:0.057181,('act 1 tr K7RKU0 K7RKU0 ACIA4 Chaperone protein DnaJ OS Acidipropionibacterium acidipropionici strain ATCC 4875 DSM 20272 JCM 64 5-363'[&!color=#009999]:0.146487,'act 1 tr G4CVV1 G4CVV1 9ACTN Chaperone protein DnaJ OS Cutibacterium avidum ATCC 25577 OX 997355 GN dnaJ PE 3 SV 1 5-362'[&!color=#009999]:0.154261)[&label=100.0,!color=#009999]:0.134366)[&label=100.0,!color=#009999]:0.109783)[&label=100.0,!color=#009999]:0.072126,(((('act 1 tr A0A1Z2L4R9 A0A1Z2L4R9 9ACTN Chaperone protein DnaJ OS Streptomyces albireticuli OX 1940 GN dnaJ PE 3 SV 1 6-360'[&!color=#009999]:0.058326,(('act 1 tr A0A494URR9 A0A494URR9 9ACTN Chaperone protein DnaJ OS Streptomyces fungicidicus OX 68203 GN dnaJ PE 3 SV 1 6-364'[&!color=#009999]:0.034766,'abc 1 tr A0A0K2AVI0 A0A0K2AVI0 STRA7 Chaperone protein DnaJ OS Streptomyces ambofaciens strain ATCC 23877 3486 DSM 40053 JCM 42 6-361'[&!color=#009999]:0.037998)[&label=100.0,!color=#009999]:0.007874,'act 1 tr A0A5N8VBB0 A0A5N8VBB0 9ACTN Molecular chaperone DnaJ OS Streptomyces adustus OX 1609272 GN dnaJ PE 4 SV 1 6-361'[&!color=#009999]:0.049767)[&label=100.0,!color=#009999]:0.043131)[&label=100.0,!color=#009999]:0.024406,'act 1 tr A0A1I1QC19 A0A1I1QC19 9ACTN Chaperone protein DnaJ OS Streptomyces aidingensis OX 910347 GN dnaJ PE 3 SV 1 6-363'[&!color=#009999]:0.118114)[&label=100.0,!color=#009999]:0.15758,'act 1 tr A0A4R5D4N0 A0A4R5D4N0 9ACTN Chaperone protein DnaJ OS Jiangella asiatica OX 2530372 GN dnaJ PE 3 SV 1 5-363'[&!color=#009999]:0.26686)[&label=100.0,!color=#009999]:0.071811,((('act 1 tr A0A3D9SMT6 A0A3D9SMT6 9ACTN Chaperone protein DnaJ OS Actinomadura umbrina OX 111806 GN dnaJ PE 3 SV 1 7-365'[&!color=#009999]:0.118793,'act 1 tr A0A6H9YWX9 A0A6H9YWX9 9ACTN Chaperone protein DnaJ OS Actinomadura rudentiformis OX 359158 GN dnaJ PE 3 SV 1 7-364'[&!color=#009999]:0.113101)[&label=100.0,!color=#009999]:0.045646,'act 1 tr A0A543CL34 A0A543CL34 9ACTN Chaperone protein DnaJ OS Actinoallomurus bryophytorum OX 1490222 GN dnaJ PE 3 SV 1 7-359'[&!color=#009999]:0.201357)[&label=98.0,!color=#009999]:0.046913,'act 1 tr A0A3N1DAG8 A0A3N1DAG8 9ACTN Chaperone protein DnaJ OS Actinocorallia herbida OX 58109 GN dnaJ PE 3 SV 1 7-363'[&!color=#009999]:0.210508)[&label=100.0,!color=#009999]:0.129272)[&label=100.0,!color=#009999]:0.051458)[&label=100.0,!color=#009999]:0.11565,(('act 1 tr A0A1M5IPH2 A0A1M5IPH2 9ACTN Chaperone protein DnaJ OS Jatrophihabitans endophyticus OX 1206085 GN dnaJ PE 3 SV 1 5-356'[&!color=#009999]:0.359208,((('act 1 tr A0A1Q5B9L9 A0A1Q5B9L9 9ACTN Chaperone protein DnaJ OS Micromonospora sp CB01531 OX 1718947 GN dnaJ PE 3 SV 1 5-360'[&!color=#009999]:0.03872,('act 1 tr A0A3E2YRW6 A0A3E2YRW6 9ACTN Chaperone protein DnaJ OS Micromonospora sp MW 13 OX 2094022 GN dnaJ1 PE 3 SV 1 5-360'[&!color=#009999]:0.044137,'act 1 tr A0A562I9E1 A0A562I9E1 MICOL Chaperone protein DnaJ OS Micromonospora olivasterospora OX 1880 GN dnaJ PE 3 SV 1 5-363'[&!color=#009999]:0.042234)[&label=100.0,!color=#009999]:0.013896)[&label=100.0,!color=#009999]:0.037556,'act 1 tr A0A2W2EEP7 A0A2W2EEP7 9ACTN Chaperone protein DnaJ OS Micromonospora craterilacus OX 1655439 GN dnaJ PE 3 SV 1 5-359'[&!color=#009999]:0.071394)[&label=100.0,!color=#009999]:0.308532,('act 1 tr A0A285EBI7 A0A285EBI7 9ACTN Chaperone protein DnaJ OS Geodermatophilus sabuli OX 1564158 GN dnaJ PE 3 SV 1 6-363'[&!color=#009999]:0.052828,'act 1 tr A0A372J7J1 A0A372J7J1 9ACTN Chaperone protein DnaJ OS Geodermatophilus sp LHW52908 OX 2303986 GN dnaJ PE 3 SV 1 6-359'[&!color=#009999]:0.020537)[&label=100.0,!color=#009999]:0.206888)[&label=85.0,!color=#009999]:0.045006)[&label=100.0,!color=#009999]:0.043573,((('act 1 tr A0A1B1ZMA4 A0A1B1ZMA4 9PSEU Chaperone protein DnaJ OS Pseudonocardia sp HH130630 07 OX 1690815 GN dnaJ PE 3 SV 1 5-362'[&!color=#009999]:0.063169,'act 1 tr A0A1I4X719 A0A1I4X719 9PSEU Chaperone protein DnaJ OS Pseudonocardia ammonioxydans OX 260086 GN dnaJ PE 3 SV 1 5-362'[&!color=#009999]:0.066957)[&label=100.0,!color=#009999]:0.241886,('act 1 tr A0A1G9ZJV3 A0A1G9ZJV3 9PSEU Chaperone protein DnaJ OS Allokutzneria albata OX 211114 GN dnaJ PE 3 SV 1 5-365'[&!color=#009999]:0.214942,(('act 1 tr A0A1W2DCZ8 A0A1W2DCZ8 KIBAR Chaperone protein DnaJ OS Kibdelosporangium aridum OX 2030 GN dnaJ PE 3 SV 1 5-364'[&!color=#009999]:0.195764,(('act 1 tr A0A1I5T9S0 A0A1I5T9S0 9PSEU Chaperone protein DnaJ OS Yuhushiella deserti OX 587909 GN dnaJ PE 3 SV 1 5-364'[&!color=#009999]:0.161568,'act 1 tr A0A4V2EMI5 A0A4V2EMI5 9PSEU Chaperone protein DnaJ OS Amycolatopsis suaedae OX 2510978 GN dnaJ PE 3 SV 1 5-365'[&!color=#009999]:0.095664)[&label=100.0,!color=#009999]:0.059591,'act 1 tr A0A1I6TBS6 A0A1I6TBS6 9PSEU Chaperone protein DnaJ OS Saccharopolyspora flava OX 95161 GN dnaJ PE 3 SV 1 5-362'[&!color=#009999]:0.153957)[&label=100.0,!color=#009999]:0.035592)[&label=98.0,!color=#009999]:0.017793,'act 1 tr K0KFM1 K0KFM1 SACES Chaperone protein DnaJ OS Saccharothrix espanaensis strain ATCC 51144 DSM 44229 JCM 9112 NBRC 1506 5-365'[&!color=#009999]:0.164902)[&label=91.0,!color=#009999]:0.034308)[&label=100.0,!color=#009999]:0.061601)[&label=100.0,!color=#009999]:0.065859,((((((('act 1 tr A0A0B8NKI4 A0A0B8NKI4 9NOCA Chaperone protein DnaJ OS Nocardia seriolae OX 37332 GN dnaJ PE 3 SV 1 4-359'[&!color=#009999]:0.012636,'act 1 tr A0A6I2G3G4 A0A6I2G3G4 9NOCA Chaperone protein DnaJ OS Nocardia sp SYP A9097 OX 2663237 GN dnaJ PE 3 SV 1 4-355'[&!color=#009999]:0.036465)[&label=100.0,!color=#009999]:0.032524,'act 1 tr A0A164IVU7 A0A164IVU7 9NOCA Chaperone protein DnaJ OS Nocardia terpenica OX 455432 GN dnaJ PE 3 SV 1 4-359'[&!color=#009999]:0.037704)[&label=100.0,!color=#009999]:0.040188,'act 1 tr A0A1W0ATH7 A0A1W0ATH7 9NOCA Chaperone protein DnaJ OS Nocardia donostiensis OX 1538463 GN dnaJ PE 3 SV 1 5-362'[&!color=#009999]:0.049384)[&label=89.0,!color=#009999]:0.010273,'act 1 tr A0A3A4KQA7 A0A3A4KQA7 9NOCA Chaperone protein DnaJ OS Nocardia panacis OX 2340916 GN dnaJ PE 3 SV 1 5-362'[&!color=#009999]:0.085551)[&label=100.0,!color=#009999]:0.064433,('act 1 tr A0A1X0UCV9 A0A1X0UCV9 9NOCA Chaperone protein DnaJ OS Rhodococcus sp 1168 OX 2018041 GN dnaJ PE 3 SV 1 5-363'[&!color=#009999]:0.147836,'act 1 tr A0A1G6VHB9 A0A1G6VHB9 9NOCA Chaperone protein DnaJ OS Rhodococcus tukisamuensis OX 168276 GN dnaJ PE 3 SV 1 5-358'[&!color=#009999]:0.089968)[&label=100.0,!color=#009999]:0.032666)[&label=100.0,!color=#009999]:0.045815,('abc 1 sp P9WNV9 DNAJ1 MYCTU Chaperone protein DnaJ 1 OS Mycobacterium tuberculosis strain ATCC 25618 H37Rv OX 83332 GN dnaJ1 PE 5-360'[&!color=#009999]:0.188288,'act 1 tr G7GUG1 G7GUG1 9ACTN Chaperone protein DnaJ OS Gordonia amarae NBRC 15530 OX 1075090 GN dnaJ PE 3 SV 1 6-359'[&!color=#009999]:0.218213)[&label=89.0,!color=#009999]:0.026432)[&label=100.0,!color=#009999]:0.078953,('act 1 tr A0A2S0WG16 A0A2S0WG16 9CORY Chaperone protein DnaJ OS Corynebacterium sp 2184 OX 2079535 GN dnaJ PE 3 SV 1 6-363'[&!color=#009999]:0.168441,('abc 1 sp Q6NEZ1 DNAJ2 CORDI Chaperone protein DnaJ 2 OS Corynebacterium diphtheriae strain ATCC 700971 NCTC 13129 Biotype gravi 6-363'[&!color=#009999]:0.132262,('act 1 tr A0A0G3GU62 A0A0G3GU62 9CORY Chaperone protein DnaJ OS Corynebacterium epidermidicanis OX 1050174 GN dnaJ2 PE 3 SV 1 5-356'[&!color=#009999]:0.158439,('act 1 tr A0A1F1L400 A0A1F1L400 9CORY Chaperone protein DnaJ OS Corynebacterium sp HMSC04H06 OX 1581050 GN dnaJ PE 3 SV 1 6-365'[&!color=#009999]:0.147336,('act 1 tr M1PA54 M1PA54 9CORY Chaperone protein DnaJ OS Corynebacterium halotolerans YIM 70093 DSM 44683 OX 1121362 GN dnaJ PE 3 6-363'[&!color=#009999]:0.067626,'act 1 tr A0A0N8W099 A0A0N8W099 9CORY Chaperone protein DnaJ OS Corynebacterium lowii OX 1544413 GN dnaJ 2 PE 3 SV 1 5-357'[&!color=#009999]:0.159668)[&label=97.0,!color=#009999]:0.030257)[&label=92.0,!color=#009999]:0.03129)[&label=95.0,!color=#009999]:0.054356)[&label=100.0,!color=#009999]:0.052407)[&label=100.0,!color=#009999]:0.297341)[&label=100.0,!color=#009999]:0.087265)[&label=100.0,!color=#009999]:0.052118)[&label=100.0,!color=#009999]:0.05843)[&label=99.0,!color=#009999]:0.095254)[&label=99.0,!color=#009999]:0.131736)[&label=98.0,!rotate=true,!color=#009999]:0.110335)[&label=74.0,!color=#cc3300]:0.028748,((((((('act 1 tr A0A0F0HJ22 A0A0F0HJ22 9PSEU Molecular chaperone DnaJ OS Saccharothrix sp ST 888 OX 1427391 GN UK12 27790 PE 4 SV 1 1-288'[&!color=#cc3300]:0.261769,('act 1 tr A0A1E7NFE4 A0A1E7NFE4 KITAU Molecular chaperone DnaJ OS Kitasatospora aureofaciens OX 1894 GN HS99 0001520 PE 4 SV 1 1-290'[&!color=#cc3300]:0.140482,'act 1 tr Q826F4 Q826F4 STRAW Putative heat shock protein DnaJ OS Streptomyces avermitilis strain ATCC 31267 DSM 46492 JCM 5070  1-289'[&!color=#cc3300]:0.155829)[&label=100.0,!color=#cc3300]:0.106674)[&label=100.0,!color=#cc3300]:0.073151,('act 1 tr A0A1G8J8L2 A0A1G8J8L2 9MICC Curved DNA binding protein OS Arthrobacter subterraneus OX 335973 GN SAMN04488693 10884 PE 1-288'[&!color=#cc3300]:0.34299,'act 1 tr A0A5J5J5E1 A0A5J5J5E1 9MICO J domain containing protein OS Microbacterium rhizomatis OX 1631477 GN F6B43 07420 PE 4 SV 1-284'[&!color=#cc3300]:0.485939)[&label=96.0,!color=#cc3300]:0.125723)[&label=95.0,!color=#cc3300]:0.066076,(('act 1 tr A0A543CUY4 A0A543CUY4 9ACTN Curved DNA binding protein OS Actinoallomurus bryophytorum OX 1490222 GN FB559 6648 PE 4 S 4-287'[&!color=#cc3300]:0.11054,'act 1 tr A0A543CTV0 A0A543CTV0 9ACTN Curved DNA binding protein OS Actinoallomurus bryophytorum OX 1490222 GN FB559 6239 PE 4 S 4-280'[&!color=#cc3300]:0.129137)[&label=100.0,!color=#cc3300]:0.185256,'act 1 tr C8XFD2 C8XFD2 NAKMY Heat shock protein DnaJ domain protein OS Nakamurella multipartita strain ATCC 700099 DSM 44233 CI 1-289'[&!color=#cc3300]:0.388162)[&label=100.0,!color=#cc3300]:0.114714)[&label=80.0,!color=#cc3300]:0.046558,'act 1 tr A0A166QYN6 A0A166QYN6 9ACTN Curved DNA binding protein OS Frankia sp EI5c OX 683316 GN UG55 101944 PE 4 SV 1 15-294'[&!color=#cc3300]:0.322878)[&label=100.0,!color=#cc3300]:0.316374,(((((((('abc 1 tr A6TH30 A6TH30 KLEP7 Curved DNA binding protein OS Klebsiella pneumoniae subsp pneumoniae strain ATCC 700721 MGH 78578  1-287'[&!color=#cc3300]:0.109594,('abc 1 sp Q57QP2 CBPA SALCH Curved DNA binding protein OS Salmonella choleraesuis strain SC B67 OX 321314 GN cbpA PE 3 SV 1 1-290'[&!color=#cc3300]:0.074298,'abc 1 sp P36659 CBPA ECOLI Curved DNA binding protein OS Escherichia coli strain K12 OX 83333 GN cbpA PE 1 SV 2 1-295'[&!color=#cc3300]:0.064656)[&label=100.0,!color=#cc3300]:0.06137)[&label=100.0,!color=#cc3300]:0.096747,'gam 1 tr A0A083ZYG3 A0A083ZYG3 9GAMM Curved DNA binding protein OS Serratia sp DD3 OX 1410619 GN cbpA PE 4 SV 1 1-291'[&!color=#cc3300]:0.175898)[&label=100.0,!color=#cc3300]:0.181257,('gam 1 tr D4DYP3 D4DYP3 SEROD DnaJ domain protein OS Serratia odorifera DSM 4582 OX 667129 GN cbpA PE 4 SV 1 1-288'[&!color=#cc3300]:0.162706,'gam 1 tr A0A366I3H9 A0A366I3H9 9GAMM Curved DNA binding protein OS Brenneria salicis ATCC 15712 DSM 30166 OX 714314 GN DES54 11 1-302'[&!color=#cc3300]:0.203324)[&label=100.0,!color=#cc3300]:0.109454)[&label=100.0,!color=#cc3300]:0.209429,('abc 1 tr Q15U20 Q15U20 PSEA6 Heat shock protein DnaJ like protein OS Pseudoalteromonas atlantica strain T6c ATCC BAA 1087 OX 34 1-290'[&!color=#cc3300]:0.36477,'gam 1 tr A0A5C9A2C3 A0A5C9A2C3 9GAMM DnaJ domain containing protein OS Parahaliea aestuarii OX 1852021 GN FVW59 06580 PE 4 SV 1 1-294'[&!color=#cc3300]:0.43561)[&label=100.0,!color=#cc3300]:0.124681)[&label=100.0,!color=#cc3300]:0.296644,('bet 1 tr Q12EC0 Q12EC0 POLSJ Chaperone DnaJ like protein OS Polaromonas sp strain JS666 ATCC BAA 500 OX 296591 GN Bpro 1171 PE  1-287'[&!color=#cc3300]:0.460559,('bet 1 tr A0A1M5W7F6 A0A1M5W7F6 9BURK Curved DNA binding protein OS Candidimonas bauzanensis OX 658167 GN SAMN04488135 105123 PE 1-299'[&!color=#cc3300]:0.279129,'bet 1 tr A0A239E6W8 A0A239E6W8 9BURK Curved DNA binding protein OS Noviherbaspirillum humi OX 1688639 GN SAMN06265795 102552 PE 1-297'[&!color=#cc3300]:0.493916)[&label=100.0,!color=#cc3300]:0.224733)[&label=100.0,!color=#cc3300]:0.204249)[&label=99.0,!color=#cc3300]:0.094092,((((((((((('abc 1 tr A1W3R0 A1W3R0 ACISJ Heat shock protein DnaJ domain protein OS Acidovorax sp strain JS42 OX 232721 GN Ajs 0639 PE 4 SV  1-294'[&!color=#cc3300]:0.089292,'bet 1 tr A0A081B617 A0A081B617 9BURK DnaJ class molecular chaperone OS Acidovorax sp MR S7 OX 1268622 GN AVS7 00120 PE 4 SV 1 1-299'[&!color=#cc3300]:0.132539)[&label=100.0,!color=#cc3300]:0.146532,'bet 1 tr A0A0U1PYF3 A0A0U1PYF3 9BURK Molecular chaperone DnaJ OS Lampropedia cohaerens OX 1610491 GN AAV94 10035 PE 4 SV 1 1-296'[&!color=#cc3300]:0.597108)[&label=96.0,!color=#cc3300]:0.044613,'bet 1 tr A0A2U1CBQ5 A0A2U1CBQ5 9BURK Curved DNA binding protein OS Simplicispira sp 125 OX 2135643 GN C8D04 3614 PE 4 SV 1 1-302'[&!color=#cc3300]:0.320737)[&label=97.0,!color=#cc3300]:0.094565,'bet 1 tr A0A3N4U2L0 A0A3N4U2L0 9BURK Curved DNA binding protein OS Tibeticola sediminis OX 1917811 GN EDC62 2209 PE 4 SV 1 1-300'[&!color=#cc3300]:0.248672)[&label=100.0,!color=#cc3300]:0.124944,((('bet 1 tr Q2KW45 Q2KW45 BORA1 Curved DNA binding protein OS Bordetella avium strain 197N OX 360910 GN cbpA PE 4 SV 1 1-299'[&!color=#cc3300]:0.282796,'bet 1 tr A0A1I5JFU3 A0A1I5JFU3 9BURK Curved DNA binding protein OS Variovorax sp PDC80 OX 1882827 GN SAMN05443579 105312 PE 4 S 1-296'[&!color=#cc3300]:0.296934)[&label=100.0,!color=#cc3300]:0.092271,'gam 1 tr V2UNV9 V2UNV9 9GAMM J domain containing protein OS Acinetobacter brisouii CIP 110357 OX 1341683 GN P255 02296 PE 4 SV  1-295'[&!color=#cc3300]:0.797998)[&label=98.0,!color=#cc3300]:0.037075,('bet 1 tr A0A1I7I5Z4 A0A1I7I5Z4 9BURK Curved DNA binding protein OS Massilia namucuonensis OX 1035707 GN SAMN05216552 1007122 PE 1-299'[&!color=#cc3300]:0.266137,'bet 1 tr A0A2R4C8I9 A0A2R4C8I9 9BURK Cytochrome C biogenesis protein OS Massilia armeniaca OX 2072590 GN C9I28 09145 PE 4 SV 1 1-300'[&!color=#cc3300]:0.213501)[&label=100.0,!color=#cc3300]:0.240473)[&label=100.0,!color=#cc3300]:0.064339)[&label=100.0,!color=#cc3300]:0.092329,'bet 1 tr A0A246J8H8 A0A246J8H8 9BURK Cytochrome C biogenesis protein OS Roseateles aquatilis OX 431061 GN CDN99 15315 PE 4 SV 1 1-298'[&!color=#cc3300]:0.398749)[&label=97.0,!color=#cc3300]:0.083934,'bet 1 tr A0A238DRM8 A0A238DRM8 9BURK Curved DNA binding protein OS Thiomonas sp X19 OX 1050370 GN cbpA PE 4 SV 1 1-295'[&!color=#cc3300]:0.409721)[&label=60.0,!color=#cc3300]:0.032795,((('bet 1 tr Q2Y8U8 Q2Y8U8 NITMU Curved DNA binding protein OS Nitrosospira multiformis strain ATCC 25196 NCIMB 11849 C 71 OX 32384 1-295'[&!color=#cc3300]:0.147113,'bet 1 tr A0A1I2YS39 A0A1I2YS39 9PROT Curved DNA binding protein OS Nitrosospira sp Nsp14 OX 1855333 GN SAMN05216299 10554 PE 4  1-297'[&!color=#cc3300]:0.169967)[&label=100.0,!color=#cc3300]:0.205596,'bet 1 tr A0A1H4HNR8 A0A1H4HNR8 9BURK Curved DNA binding protein OS Paraburkholderia sartisoli OX 83784 GN SAMN05192564 111125 P 1-299'[&!color=#cc3300]:0.358848)[&label=62.0,!color=#cc3300]:0.044452,(('bet 1 tr A0A0F7KHN3 A0A0F7KHN3 9PROT Cytochrome C biogenesis protein OS Nitrosomonas communis OX 44574 GN AAW31 11790 PE 4 SV 1 1-294'[&!color=#cc3300]:0.319015,('del 1 tr A0A0B5FN84 A0A0B5FN84 9DELT Cytochrome C biogenesis protein OS Geoalkalibacter subterraneus OX 483547 GN GSUB 01110 PE 1-301'[&!color=#cc3300]:0.414814,'gam 1 tr A0A1A6C1K9 A0A1A6C1K9 9GAMM Cytochrome c biogenesis protein OS Acidihalobacter prosperus OX 160660 GN Thpro 022684 PE  1-296'[&!color=#cc3300]:0.237761)[&label=50.0,!color=#cc3300]:0.043921)[&label=82.0,!color=#cc3300]:0.02757,(('gam 1 tr A0A0X3UBQ5 A0A0X3UBQ5 9GAMM Cytochrome C biogenesis protein OS Microbulbifer sp ZGT114 OX 1685377 GN AVO43 10725 PE 4  1-298'[&!color=#cc3300]:0.260391,'gam 1 tr A0A4V2UK25 A0A4V2UK25 9GAMM Curved DNA binding protein OS Reinekea marinisedimentorum OX 230495 GN BCF53 103177 PE 4 S 1-298'[&!color=#cc3300]:0.218249)[&label=100.0,!color=#cc3300]:0.063232,('gam 1 tr A0A1T4VWV7 A0A1T4VWV7 9GAMM Curved DNA binding protein OS Thiothrix eikelboomii OX 92487 GN SAMN02745130 00480 PE 4 SV 1-295'[&!color=#cc3300]:0.324255,'gam 1 tr A0A1H4GVC6 A0A1H4GVC6 9GAMM Curved DNA binding protein OS Thiothrix caldifontis OX 525918 GN SAMN05660964 03725 PE 4 S 1-285'[&!color=#cc3300]:0.30046)[&label=99.0,!color=#cc3300]:0.108902)[&label=84.0,!color=#cc3300]:0.042409)[&label=97.0,!color=#cc3300]:0.078246)[&label=59.0,!color=#cc3300]:0.018855)[&label=99.0,!color=#cc3300]:0.203381,'del 1 tr M1NEV4 M1NEV4 DESSD Zn finger domain containing DnaJ class molecular chaperone OS Desulfocapsa sulfexigens strain DSM  1-299'[&!color=#cc3300]:0.580288,(('gam 1 tr L0GXI5 L0GXI5 9GAMM DnaJ class molecular chaperone with C terminal Zn finger domain OS Thioflavicoccus mobilis 8321 OX 46-342'[&!color=#cc3300]:0.295011,'gam 1 tr A0A0H4UY43 A0A0H4UY43 9COXI Curved DNA binding protein OS Candidatus Coxiella mudrowiae OX 2054173 GN cbpA PE 4 SV 1 1-303'[&!color=#cc3300]:0.420025)[&label=86.0,!color=#cc3300]:0.092539,('gam 1 tr M7NXU1 M7NXU1 9GAMM Curved DNA binding protein OS Methylophaga lonarensis MPL OX 1286106 GN MPL1 12126 PE 4 SV 1 1-290'[&!color=#cc3300]:0.407988,'gam 1 tr A0A5E4PEA2 A0A5E4PEA2 9COXI Curved DNA binding protein OS Aquicella siphonis OX 254247 GN cbpA PE 4 SV 1 1-302'[&!color=#cc3300]:0.362106)[&label=84.0,!color=#cc3300]:0.064579)[&label=95.0,!color=#cc3300]:0.117856,'del 1 tr A0A2L1GMD2 A0A2L1GMD2 9DELT Cytochrome C biogenesis protein OS Desulfobulbus oralis OX 1986146 GN CAY53 04605 PE 4 SV  1-300'[&!color=#cc3300]:0.564093)[&label=94.0,!color=#cc3300]:0.015582,('gam 1 tr E1VMU3 E1VMU3 9GAMM Curved DNA binding protein OS gamma proteobacterium HdN1 OX 83406 GN cbpA PE 4 SV 1 1-297'[&!color=#cc3300]:0.679148,(((('gam 1 tr E6WTY5 E6WTY5 PSEUU Heat shock protein DnaJ domain protein OS Pseudoxanthomonas suwonensis strain 11 1 OX 743721 GN Ps 1-281'[&!color=#cc3300]:0.191634,'gam 1 tr A0A286CXM8 A0A286CXM8 9GAMM Curved DNA binding protein OS Pseudoxanthomonas wuyuanensis OX 1073196 GN SAMN06296416 101 1-281'[&!color=#cc3300]:0.163791)[&label=100.0,!color=#cc3300]:0.059593,(('gam 1 tr A0A0A0MBB0 A0A0A0MBB0 9GAMM Cytochrome C biogenesis protein OS Lysobacter defluvii IMMIB APB 9 DSM 18482 OX 1385515 GN 1-283'[&!color=#cc3300]:0.161917,'gam 1 tr A0A2K1PZH7 A0A2K1PZH7 9GAMM DnaJ class molecular chaperone OS Lysobacter silvestris OX 1645665 GN Lysil 2370 PE 4 SV 1 1-279'[&!color=#cc3300]:0.241877)[&label=100.0,!color=#cc3300]:0.077668,('gam 1 tr A0A345ZJG0 A0A345ZJG0 9GAMM J domain containing protein OS Lysobacter sp TY2 98 OX 2290922 GN DWG18 06015 PE 4 SV 1 1-278'[&!color=#cc3300]:0.083662,'gam 1 tr A0A4R4F5K6 A0A4R4F5K6 9GAMM J domain containing protein OS Lysobacter sp N42 OX 2545719 GN EYQ95 14375 PE 4 SV 1 1-278'[&!color=#cc3300]:0.098975)[&label=100.0,!color=#cc3300]:0.101987)[&label=100.0,!color=#cc3300]:0.055703)[&label=100.0,!color=#cc3300]:0.069436,'gam 1 tr A0A091AWJ4 A0A091AWJ4 9GAMM J domain containing protein OS Arenimonas oryziterrae DSM 21050 YC6267 OX 1121015 GN N789  1-280'[&!color=#cc3300]:0.302993)[&label=100.0,!color=#cc3300]:0.168098,'gam 1 tr A0A4V6NZF7 A0A4V6NZF7 9GAMM Curved DNA binding protein OS Pseudofulvimonas gallinarii OX 634155 GN EDC25 101245 PE 4 S 1-276'[&!color=#cc3300]:0.444585)[&label=100.0,!color=#cc3300]:0.260976)[&label=93.0,!color=#cc3300]:0.100465)[&label=97.0,!color=#cc3300]:0.104895,(('del 1 tr A0LEW0 A0LEW0 SYNFM Chaperone DnaJ domain protein OS Syntrophobacter fumaroxidans strain DSM 10017 MPOB OX 335543 GN S 2-303'[&!color=#cc3300]:0.320265,('del 1 tr A0A1W1XND6 A0A1W1XND6 9DELT Curved DNA binding protein OS Desulfacinum hydrothermale DSM 13146 OX 1121390 GN SAMN02746 2-301'[&!color=#cc3300]:0.163725,'del 1 tr A0A3N1UDW1 A0A3N1UDW1 9DELT Curved DNA binding protein OS Desulfosoma caldarium OX 610254 GN EDC27 3139 PE 4 SV 1 2-304'[&!color=#cc3300]:0.148553)[&label=100.0,!color=#cc3300]:0.121004)[&label=100.0,!color=#cc3300]:0.244969,((('acd 1 tr B7JAK6 B7JAK6 ACIF2 Curved DNA binding protein OS Acidithiobacillus ferrooxidans strain ATCC 23270 DSM 14882 CIP 10476 1-298'[&!color=#cc3300]:0.036287,'acd 1 tr A0A060UQL1 A0A060UQL1 9PROT DnaJ class molecular chaperone cbpA OS Acidithiobacillus ferrivorans OX 160808 GN cbpA PE  1-298'[&!color=#cc3300]:0.064181)[&label=100.0,!color=#cc3300]:0.04275,'acd 1 tr A0A2I1DHX5 A0A2I1DHX5 9PROT Cytochrome C biogenesis protein OS Acidithiobacillus sp SH OX 187490 GN B1757 14645 PE 4 S 1-301'[&!color=#cc3300]:0.113094)[&label=100.0,!color=#cc3300]:0.078187,('acd 1 tr F9ZTA0 F9ZTA0 ACICS DnaJ class molecular chaperone CbpA OS Acidithiobacillus caldus strain SM 1 OX 990288 GN Atc 0055  1-300'[&!color=#cc3300]:0.224558,'acd 1 tr A0A3M8RKY6 A0A3M8RKY6 9PROT J domain containing protein OS Acidithiobacillus sulfuriphilus OX 1867749 GN EC580 02720 P 1-296'[&!color=#cc3300]:0.177484)[&label=93.0,!color=#cc3300]:0.035049)[&label=100.0,!color=#cc3300]:0.233454)[&label=89.0,!color=#cc3300]:0.0355)[&label=92.0,!color=#cc3300]:0.081455)[&label=99.0,!color=#cc3300]:0.069868,'abc 1 tr B1ZNI4 B1ZNI4 OPITP Chaperone DnaJ domain protein OS Opitutus terrae strain DSM 11246 JCM 15787 PB90 1 OX 452637 GN Ot 3-301'[&!color=#cc3300]:0.782171)[&label=61.0,!color=#cc3300]:0.137303,('abc 1 tr I0IIW1 I0IIW1 PHYMF Curved DNA binding protein OS Phycisphaera mikurensis strain NBRC 102666 KCTC 22515 FYK2301M01 OX  2-283'[&!color=#cc3300]:0.664405,'del 1 tr A0A1M5SX32 A0A1M5SX32 9DELT Curved DNA binding protein OS Desulfofustis glycolicus DSM 9705 OX 1121409 GN SAMN02745124 1-293'[&!color=#cc3300]:0.506774)[&label=75.0,!color=#cc3300]:0.258532,(('abc 1 tr Q72AW4 Q72AW4 DESVH DnaJ protein putative OS Desulfovibrio vulgaris strain Hildenborough ATCC 29579 DSM 644 NCIMB 830 3-290'[&!color=#cc3300]:0.235283,('del 1 tr E5Y3Q5 E5Y3Q5 BILW3 Curved DNA binding protein OS Bilophila wadsworthia strain 3 1 6 OX 563192 GN HMPREF0179 00816 PE  2-292'[&!color=#cc3300]:0.358887,('del 1 tr A0A1Y4CSX9 A0A1Y4CSX9 9DELT Molecular chaperone DnaJ OS Desulfovibrio sp An276 OX 1965618 GN B5F76 13080 PE 4 SV 1 2-278'[&!color=#cc3300]:0.515877,('del 1 tr A0A1J1DYJ8 A0A1J1DYJ8 9DELT Curved DNA binding protein OS Candidatus Desulfovibrio trichonymphae OX 1725232 GN cbpA PE 2-292'[&!color=#cc3300]:0.23281,'del 1 tr A0A3P1ZXX3 A0A3P1ZXX3 9DELT J domain containing protein OS Desulfovibrio sp OH1186 COT 070 OX 2491045 GN EII23 10030 P 2-293'[&!color=#cc3300]:0.177613)[&label=100.0,!color=#cc3300]:0.129218)[&label=100.0,!color=#cc3300]:0.11344)[&label=100.0,!color=#cc3300]:0.076835)[&label=100.0,!color=#cc3300]:0.066822,(((((('del 1 tr C8X3Z3 C8X3Z3 DESRD Chaperone DnaJ domain protein OS Desulfohalobium retbaense strain ATCC 49708 DSM 5692 JCM 16813 HR 1-296'[&!color=#cc3300]:0.266383,'del 1 tr D6SKN4 D6SKN4 9DELT Chaperone DnaJ domain protein OS Desulfonatronospira thiodismutans ASO3 1 OX 555779 GN Dthio PD265 1-303'[&!color=#cc3300]:0.250968)[&label=100.0,!color=#cc3300]:0.087877,'del 1 tr A0A194AFX7 A0A194AFX7 9DELT Molecular chaperone DnaJ OS Desulfoplanes formicivorans OX 1592317 GN DPF 0685 PE 4 SV 1 3-294'[&!color=#cc3300]:0.277598)[&label=83.0,!color=#cc3300]:0.031234,'del 1 tr T2GE79 T2GE79 DESGG Putative chaperone DnaJ domain protein OS Desulfovibrio gigas strain ATCC 19364 DSM 1382 NCIMB 933 1-298'[&!color=#cc3300]:0.410341)[&label=77.0,!color=#cc3300]:0.036286,('del 1 tr C4XII5 C4XII5 DESMR Curved DNA binding protein OS Desulfovibrio magneticus strain ATCC 700980 DSM 13731 RS 1 OX 573370 2-286'[&!color=#cc3300]:0.269358,'del 1 tr A0A2T5CDE1 A0A2T5CDE1 9DELT Molecular chaperone DnaJ OS Desulfonatronum sp SC1 OX 2109626 GN C6366 07290 PE 4 SV 1 3-301'[&!color=#cc3300]:0.242321)[&label=92.0,!color=#cc3300]:0.047163)[&label=74.0,!color=#cc3300]:0.039659,'del 1 tr A0A1M7S8G1 A0A1M7S8G1 9DELT Curved DNA binding protein OS Desulfovibrio litoralis DSM 11393 OX 1121455 GN SAMN02745728 3-295'[&!color=#cc3300]:0.446429)[&label=92.0,!color=#cc3300]:0.09046,((('del 1 tr E6VTQ2 E6VTQ2 PSEA9 Heat shock protein DnaJ domain protein OS Pseudodesulfovibrio aespoeensis strain ATCC 700646 DSM 1 1-303'[&!color=#cc3300]:0.243698,'del 1 tr F0JKT6 F0JKT6 DESDE Chaperone DnaJ domain protein OS Desulfovibrio desulfuricans ND132 OX 641491 GN DND132 3332 PE 4 S 1-304'[&!color=#cc3300]:0.117016)[&label=100.0,!color=#cc3300]:0.098969,'del 1 tr A0A1T4WBB4 A0A1T4WBB4 9DELT Curved DNA binding protein OS Desulfovibrio gracilis DSM 16080 OX 1121449 GN SAMN02745704  2-300'[&!color=#cc3300]:0.283502)[&label=100.0,!color=#cc3300]:0.056903,'del 1 tr A0A238Z9E8 A0A238Z9E8 9DELT Curved DNA binding protein OS Desulfovibrio mexicanus OX 147047 GN SAMN04488503 1335 PE 4  2-293'[&!color=#cc3300]:0.262264)[&label=76.0,!color=#cc3300]:0.075046,('del 1 tr F3YX83 F3YX83 DESAF Heat shock protein DnaJ domain protein OS Desulfocurvibacter africanus subsp africanus str Walvis  2-284'[&!color=#cc3300]:0.293365,'del 1 tr S7UR87 S7UR87 9DELT Heat shock protein DnaJ domain protein OS Desulfovibrio alkalitolerans DSM 16529 OX 1121439 GN dsa 2-305'[&!color=#cc3300]:0.301201)[&label=82.0,!color=#cc3300]:0.089952)[&label=100.0,!color=#cc3300]:0.064166)[&label=100.0,!color=#cc3300]:0.283666,(('abc 1 sp Q56237 DNAJ2 THET8 Chaperone protein DnaJ 2 OS Thermus thermophilus strain HB8 ATCC 27634 DSM 579 OX 300852 GN dnaJ2 P 1-269'[&!color=#cc3300]:0.589966,'abc 1 tr C1CZI2 C1CZI2 DEIDV Putative Chaperone DnaJ like protein OS Deinococcus deserti strain VCD115 DSM 17065 LMG 22923 OX 5 1-279'[&!color=#cc3300]:0.611052)[&label=99.0,!color=#cc3300]:0.203584,(((('abc 1 tr A9WIY9 A9WIY9 CHLAA Chaperone DnaJ domain protein OS Chloroflexus aurantiacus strain ATCC 29366 DSM 635 J 10 fl OX 324 1-284'[&!color=#cc3300]:0.335531,'chl 1 tr A0A2H3L5Q5 A0A2H3L5Q5 9CHLR Molecular chaperone DnaJ OS Candidatus Chloroploca asiatica OX 1506545 GN A9Q02 15160 PE 4 1-280'[&!color=#cc3300]:0.267731,'chl 1 tr E1IDQ6 E1IDQ6 9CHLR Chaperone DnaJ domain containing protein OS Oscillochloris trichoides DG 6 OX 765420 GN OSCT 1457  1-278'[&!color=#cc3300]:0.25352,'chl 1 tr A0A2A6RIE1 A0A2A6RIE1 9CHLR Molecular chaperone DnaJ OS Candidatus Viridilinea mediisalina OX 2024553 GN CJ255 11560 P 1-281'[&!color=#cc3300]:0.205581)[&label=98.0,!color=#cc3300]:0.151236,'chl 1 tr A9B4C4 A9B4C4 HERA2 Chaperone protein DnaJ OS Herpetosiphon aurantiacus strain ATCC 23779 DSM 785 114 95 OX 316274 GN  1-319'[&!color=#cc3300]:0.470603)[&label=90.0,!color=#cc3300]:0.058506,'chl 1 tr A5UTT5 A5UTT5 ROSS1 Chaperone DnaJ domain protein OS Roseiflexus sp strain RS 1 OX 357808 GN RoseRS 1646 PE 4 SV 1 1-282'[&!color=#cc3300]:0.283948)[&label=99.0,!color=#cc3300]:0.225679,(('chl 1 tr I0I0I8 I0I0I8 CALAS J domain containing protein OS Caldilinea aerophila strain DSM 14535 JCM 11387 NBRC 104270 STL 6 O 1-279'[&!color=#cc3300]:0.239076,'chl 1 tr A0A540VFI3 A0A540VFI3 9CHLR J domain containing protein OS Litorilinea aerophila OX 1204385 GN FKZ61 11860 PE 4 SV 1 1-276'[&!color=#cc3300]:0.11808)[&label=100.0,!color=#cc3300]:0.19756,('chl 1 tr A0A1Y6K7T5 A0A1Y6K7T5 9CHLR Curved DNA binding protein OS Brevefilum fermentans OX 1986204 GN cbpA PE 4 SV 1 1-285'[&!color=#cc3300]:0.406755,('chl 1 tr A0A160T7K9 A0A160T7K9 9CHLR Chaperone protein DnaJ OS Candidatus Promineofilum breve OX 1806508 GN dnaJ PE 4 SV 1 1-280'[&!color=#cc3300]:0.314293,'del 1 tr A0A1H3ZTV9 A0A1H3ZTV9 9DELT Curved DNA binding protein OS Desulfuromusa kysingii OX 37625 GN SAMN05660420 01672 PE 4 S 1-281'[&!color=#cc3300]:0.437208)[&label=100.0,!color=#cc3300]:0.056597)[&label=100.0,!color=#cc3300]:0.073528)[&label=100.0,!color=#cc3300]:0.281549,((('chl 1 tr E8MZR2 E8MZR2 ANATU J domain containing protein OS Anaerolinea thermophila strain DSM 14523 JCM 11388 NBRC 100420 UNI  4-285'[&!color=#cc3300]:0.329865,(((('chl 1 tr A0A0P6X8M7 A0A0P6X8M7 9CHLR J domain containing protein OS Ornatilinea apprima OX 1134406 GN ADN00 03000 PE 4 SV 1 1-272'[&!color=#cc3300]:0.272545,'chl 1 tr A0A0S7BF32 A0A0S7BF32 9CHLR DnaJ class molecular chaperone with C terminal Zn finger domain OS Longilinea arvoryzae OX 1-283'[&!color=#cc3300]:0.236941)[&label=94.0,!color=#cc3300]:0.056766,'chl 1 tr A0A0P6WLG6 A0A0P6WLG6 9CHLR J domain containing protein OS Leptolinea tardivitalis OX 229920 GN ADM99 16185 PE 4 SV 1 1-278'[&!color=#cc3300]:0.321464)[&label=92.0,!color=#cc3300]:0.074841,'chl 1 tr A0A347ZNC6 A0A347ZNC6 9CHLR Curved DNA binding protein OS Pelolinea submarina OX 913107 GN DFR64 1776 PE 4 SV 1 1-281'[&!color=#cc3300]:0.479732,'chl 1 tr A0A0P6XYP4 A0A0P6XYP4 9CHLR J domain containing protein OS Levilinea saccharolytica OX 229921 GN ADN01 03280 PE 4 SV 1 1-283'[&!color=#cc3300]:0.325392)[&label=92.0,!color=#cc3300]:0.07798,('chl 1 tr A0A0P6Y1E1 A0A0P6Y1E1 9CHLR J domain containing protein OS Bellilinea caldifistulae OX 360411 GN AC812 08700 PE 4 SV 1 1-288'[&!color=#cc3300]:0.194146,'chl 1 tr A0A0P6Y0N9 A0A0P6Y0N9 9CHLR Molecular chaperone DnaJ OS Thermanaerothrix daxensis OX 869279 GN SE15 09840 PE 4 SV 1 1-283'[&!color=#cc3300]:0.118844)[&label=100.0,!color=#cc3300]:0.07984)[&label=92.0,!color=#cc3300]:0.044062)[&label=91.0,!color=#cc3300]:0.041524,'chl 1 tr A0A0K8PAT7 A0A0K8PAT7 9CHLR DnaJ class molecular chaperone with C terminal Zn finger domain OS Flexilinea flocculi OX  1-283'[&!color=#cc3300]:0.59628)[&label=100.0,!color=#cc3300]:0.096708,'chl 1 tr A0A0M8K7E9 A0A0M8K7E9 9CHLR Curved DNA binding protein OS Ardenticatena maritima OX 872965 GN cbpA PE 4 SV 1 1-272'[&!color=#cc3300]:0.654167)[&label=99.0,!color=#cc3300]:0.281431,'chl 1 tr A0A326ULA5 A0A326ULA5 9CHLR Curved DNA binding protein OS Thermosporothrix hazakensis OX 644383 GN EI42 02485 PE 4 SV  2-289'[&!color=#cc3300]:0.768643,'chl 1 tr A0A212QTI1 A0A212QTI1 9CHLR Curved DNA binding protein OS Thermoflexus hugenholtzii JAD2 OX 877466 GN SAMN02746019 000 1-281'[&!color=#cc3300]:0.670989,(('abc 1 tr Q3Z6N0 Q3Z6N0 DEHM1 Chaperone protein DnaJ OS Dehalococcoides mccartyi strain ATCC BAA 2266 KCTC 15142 195 OX 243164 G 2-319'[&!color=#cc3300]:0.499176,('chl 1 tr D8K289 D8K289 DEHLB Chaperone DnaJ domain protein OS Dehalogenimonas lykanthroporepellens strain ATCC BAA 1523 JCM 150 1-287'[&!color=#cc3300]:0.214515,('chl 1 tr A0A0W0GG83 A0A0W0GG83 9CHLR DnaJ domain DnaJ C terminal domain OS Dehalogenimonas alkenigignens OX 1217799 GN DEALK 04 1-285'[&!color=#cc3300]:0.165715,'chl 1 tr A0A1P8FAC6 A0A1P8FAC6 9CHLR Molecular chaperone DnaJ curved DNA binding protein OS Dehalogenimonas formicexedens OX 18 1-283'[&!color=#cc3300]:0.151733)[&label=100.0,!color=#cc3300]:0.074923)[&label=100.0,!color=#cc3300]:0.183274)[&label=100.0,!color=#cc3300]:0.129782,'chl 1 tr A0A2A9HDT0 A0A2A9HDT0 9CHLR Chaperone protein DnaJ OS Thermoflexus hugenholtzii OX 1495650 GN dnaJ PE 3 SV 1 1-309'[&!color=#cc3300]:0.430899)[&label=75.0,!color=#cc3300]:0.098662,'chl 1 tr D1C4H6 D1C4H6 SPHTD Chaperone protein DnaJ OS Sphaerobacter thermophilus strain DSM 20745 S 6022 OX 479434 GN dnaJ PE  1-315'[&!color=#cc3300]:0.559971,('chl 1 tr D6THT3 D6THT3 9CHLR Chaperone protein DnaJ OS Ktedonobacter racemifer DSM 44963 OX 485913 GN dnaJ PE 3 SV 1 1-309'[&!color=#cc3300]:0.324963,'chl 1 tr A0A328VS75 A0A328VS75 9CHLR Chaperone protein DnaJ OS Thermogemmatispora tikiterensis OX 1825093 GN dnaJ PE 3 SV 1 1-316'[&!color=#cc3300]:0.21196,(((('chl 1 tr A0A402B4D1 A0A402B4D1 9CHLR Chaperone protein DnaJ OS Dictyobacter alpinus OX 2014873 GN dnaJ PE 3 SV 1 1-314'[&!color=#cc3300]:0.033405,'chl 1 tr A0A5J4KIH7 A0A5J4KIH7 9CHLR Chaperone protein DnaJ OS Dictyobacter vulcani OX 2607529 GN dnaJ PE 3 SV 1 1-317'[&!color=#cc3300]:0.020161)[&label=100.0,!color=#cc3300]:0.053581,'chl 1 tr A0A5A5TBZ4 A0A5A5TBZ4 9CHLR Chaperone protein DnaJ OS Dictyobacter sp Uno17 OX 2014874 GN dnaJ PE 3 SV 1 1-302'[&!color=#cc3300]:0.061285)[&label=100.0,!color=#cc3300]:0.037163,'chl 1 tr A0A401ZCI4 A0A401ZCI4 9CHLR Chaperone protein DnaJ OS Dictyobacter aurantiacus OX 1936993 GN dnaJ 2 PE 3 SV 1 1-316'[&!color=#cc3300]:0.051488)[&label=100.0,!color=#cc3300]:0.040764,'chl 1 tr A0A401ZU57 A0A401ZU57 9CHLR Chaperone protein DnaJ OS Tengunoibacter tsumagoiensis OX 2014871 GN dnaJ PE 3 SV 1 1-316'[&!color=#cc3300]:0.158691)[&label=93.0,!color=#cc3300]:0.074113,'chl 1 tr A0A4P6JWS8 A0A4P6JWS8 9CHLR Chaperone protein DnaJ OS Ktedonosporobacter rubrisoli OX 2509675 GN dnaJ PE 3 SV 1 1-312'[&!color=#cc3300]:0.154305)[&label=100.0,!color=#cc3300]:0.425061)[&label=100.0,!color=#cc3300]:0.18008)[&label=65.0,!color=#cc3300]:0.089783,'abc 1 tr K9RY16 K9RY16 SYNP3 DnaJ class molecular chaperone with C terminal Zn finger domain OS Synechococcus sp strain ATCC 27 3-287'[&!color=#cc3300]:1.091483)[&label=77.0,!color=#cc3300]:0.099283)[&label=98.0,!color=#cc3300]:0.086922,'abc 1 tr D5SR42 D5SR42 PLAL2 Chaperone DnaJ domain protein OS Planctopirus limnophila strain ATCC 43296 DSM 3776 IFAM 1008 290  1-274'[&!color=#cc3300]:0.884108)[&label=85.0,!color=#cc3300]:0.055307,(((((((((('alp 1 tr A5G2V0 A5G2V0 ACICJ Chaperone DnaJ domain protein OS Acidiphilium cryptum strain JF 5 OX 349163 GN Acry 2992 PE 4 SV 1 1-277'[&!color=#cc3300]:0.302315,(('alp 1 tr A0A0D6MHE5 A0A0D6MHE5 9PROT Chaperone protein DnaJ OS Tanticharoenia sakaeratensis NBRC 103193 OX 1231623 GN Tasa 003  1-278'[&!color=#cc3300]:0.20624,'alp 1 tr A0A511B2U3 A0A511B2U3 9PROT Molecular chaperone DnaJ OS Gluconobacter wancherniae NBRC 103581 OX 656744 GN GWA01 25060 2-264'[&!color=#cc3300]:0.448183)[&label=100.0,!color=#cc3300]:0.212344,'alp 1 tr A0A5C1YPJ5 A0A5C1YPJ5 9PROT J domain containing protein OS Acetobacter sp KACC 21233 OX 2592655 GN FLP30 04685 PE 4 SV 1-277'[&!color=#cc3300]:0.291128)[&label=100.0,!color=#cc3300]:0.184068)[&label=96.0,!color=#cc3300]:0.053054,'alp 1 tr K5YN49 K5YN49 9PROT Chaperone DnaJ domain containing protein OS Acidocella sp MX AZ02 OX 1214225 GN MXAZACID 06286 PE  1-277'[&!color=#cc3300]:0.505151)[&label=100.0,!color=#cc3300]:0.117009,'alp 1 tr A0A1V2GVV3 A0A1V2GVV3 9PROT Molecular chaperone DnaJ OS Roseomonas deserti OX 1817963 GN BKE38 24010 PE 4 SV 1 1-273'[&!color=#cc3300]:0.41864)[&label=99.0,!color=#cc3300]:0.076843,(('alp 1 tr B8EMW0 B8EMW0 METSB Chaperone DnaJ domain protein OS Methylocella silvestris strain DSM 15510 CIP 108128 LMG 27833 NCI 1-285'[&!color=#cc3300]:0.449445,'alp 1 tr A0A0B4XGT1 A0A0B4XGT1 9RHIZ Curved DNA binding protein CbpA OS Rhizobium gallicum bv gallicum R602 OX 1418105 GN cbpA  1-287'[&!color=#cc3300]:0.417485)[&label=99.0,!color=#cc3300]:0.077192,'bet 1 tr A0A4R3UY36 A0A4R3UY36 9BURK DnaJ like protein OS Paracandidimonas soli OX 1917182 GN EV686 106105 PE 4 SV 1 2-269'[&!color=#cc3300]:0.516345)[&label=57.0,!color=#cc3300]:0.075672)[&label=86.0,!color=#cc3300]:0.047507,((('alp 1 tr A0A1E2RW21 A0A1E2RW21 9RHIZ Curved DNA binding protein OS Methyloligella halotolerans OX 1177755 GN A7A08 02579 PE 4 S 1-286'[&!color=#cc3300]:0.302525,'alp 1 tr A0A369TEH7 A0A369TEH7 9PROT J domain containing protein OS Ferruginivarius sediminum OX 2661937 GN DRB17 07850 PE 4 SV 1-287'[&!color=#cc3300]:0.49727)[&label=98.0,!color=#cc3300]:0.095723,'alp 1 tr A0A397Q6X3 A0A397Q6X3 9RHIZ DnaJ class molecular chaperone OS Dichotomicrobium thermohalophilum OX 933063 GN BXY53 194 1-291'[&!color=#cc3300]:0.612374)[&label=83.0,!color=#cc3300]:0.083187,('alp 1 tr A0A1S1T4A3 A0A1S1T4A3 9RHIZ Molecular chaperone DnaJ OS Ensifer sp LCM 4579 OX 1848292 GN LCM4579 05095 PE 4 SV 1 1-276'[&!color=#cc3300]:0.361755,'alp 1 tr A0A2T0S021 A0A2T0S021 9RHOB DnaJ class molecular chaperone OS Pseudoruegeria haliotis OX 1280846 GN CLV78 101883 PE 4  1-281'[&!color=#cc3300]:0.518902)[&label=82.0,!color=#cc3300]:0.027042)[&label=100.0,!color=#cc3300]:0.144871)[&label=100.0,!color=#cc3300]:0.113343,('alp 1 tr A0A0D8CEV1 A0A0D8CEV1 9PROT Molecular chaperone DnaJ OS Thalassospira sp HJ OX 1616823 GN UF64 10455 PE 4 SV 1 2-288'[&!color=#cc3300]:0.52929,'alp 1 tr A0A4R6WL15 A0A4R6WL15 9PROT DnaJ class molecular chaperone OS Dongia mobilis OX 578943 GN A8950 3589 PE 4 SV 1 2-281'[&!color=#cc3300]:0.419294)[&label=85.0,!color=#cc3300]:0.146758)[&label=65.0,!color=#cc3300]:0.04012,('alp 1 tr C6XIL5 C6XIL5 HIRBI Heat shock protein DnaJ domain protein OS Hirschia baltica strain ATCC 49814 DSM 5838 IFAM 1418 OX 1-284'[&!color=#cc3300]:0.556586,('alp 1 tr A0A2S8W5T0 A0A2S8W5T0 9CAUL Molecular chaperone DnaJ OS Brevundimonas sp MYb31 OX 1848616 GN CQ026 10890 PE 4 SV 1 1-287'[&!color=#cc3300]:0.39932,('alp 1 tr A0A328AX96 A0A328AX96 9CAUL J domain containing protein OS Phenylobacterium hankyongense OX 1813876 GN DJ021 02615 PE  1-281'[&!color=#cc3300]:0.166093,'alp 1 tr A0A4Q3S792 A0A4Q3S792 9CAUL J domain containing protein OS Caulobacteraceae bacterium OX 1978230 GN EON95 05525 PE 4 S 1-284'[&!color=#cc3300]:0.218686)[&label=100.0,!color=#cc3300]:0.117811)[&label=100.0,!color=#cc3300]:0.222585)[&label=98.0,!color=#cc3300]:0.113203)[&label=79.0,!color=#cc3300]:0.062403,((('alp 1 tr Q5NLU6 Q5NLU6 ZYMMO Chaperone DnaJ domain protein OS Zymomonas mobilis subsp mobilis strain ATCC 31821 ZM4 CP4 OX 2642 2-279'[&!color=#cc3300]:0.324694,((('alp 1 tr F1Z5Y8 F1Z5Y8 9SPHN Heat shock protein DnaJ like protein OS Novosphingobium nitrogenifigens DSM 19370 OX 983920 GN Y88 2-282'[&!color=#cc3300]:0.184528,'alp 1 tr A0A6I4T6S5 A0A6I4T6S5 9SPHN DnaJ domain containing protein OS Altererythrobacter endophyticus OX 1808508 GN GRI91 0804 2-284'[&!color=#cc3300]:0.279012)[&label=99.0,!color=#cc3300]:0.058236,('alp 1 tr A0A0S6WZY0 A0A0S6WZY0 9SPHN Molecular chaperone DnaJ OS Novosphingobium sp MBES04 OX 1206458 GN MBENS4 1644 PE 4 SV 1 1-285'[&!color=#cc3300]:0.193631,('alp 1 tr A0A437N4Z4 A0A437N4Z4 9SPHN J domain containing protein OS Novosphingobium umbonatum OX 1908524 GN EOE18 09600 PE 4 SV 1-274'[&!color=#cc3300]:0.204114,'alp 1 tr A0A5B8S3V4 A0A5B8S3V4 9SPHN J domain containing protein OS Novosphingobium ginsenosidimutans OX 1176536 GN FRF71 06585 2-272'[&!color=#cc3300]:0.109723)[&label=100.0,!color=#cc3300]:0.03604)[&label=100.0,!color=#cc3300]:0.072808)[&label=100.0,!color=#cc3300]:0.065351,(('alp 1 tr A0A1V2EST0 A0A1V2EST0 9SPHN Curved DNA binding protein OS Sphingomonas jeddahensis OX 1915074 GN cbpA PE 4 SV 1 2-274'[&!color=#cc3300]:0.154421,'alp 1 tr A0A345WPS4 A0A345WPS4 9SPHN J domain containing protein OS Sphingomonas sp FARSPH OX 2219696 GN DM480 09295 PE 4 SV 1 2-275'[&!color=#cc3300]:0.166193)[&label=100.0,!color=#cc3300]:0.035921,'alp 2 tr A0A1G5TY08 A0A1G5TY08 9SPHN DnaJ C terminal domain containing protein OS Sphingomonas sp NFR15 OX 1566282 GN SAMN03159 2-270'[&!color=#cc3300]:0.21407)[&label=81.0,!color=#cc3300]:0.056066)[&label=69.0,!color=#cc3300]:0.034943)[&label=81.0,!color=#cc3300]:0.081364,'alp 1 tr A0A4Y9EQ73 A0A4Y9EQ73 9SPHN J domain containing protein OS Polymorphobacter arshaanensis OX 2511025 GN EUV02 11690 PE  2-278'[&!color=#cc3300]:0.451569)[&label=100.0,!color=#cc3300]:0.099432,'alp 1 tr A0A501XHI6 A0A501XHI6 9SPHN J domain containing protein OS Sandaracinobacter sp PAMC 28131 OX 1715348 GN FJQ54 11690 P 2-275'[&!color=#cc3300]:0.553834)[&label=100.0,!color=#cc3300]:0.375676,'alp 1 tr K9HFS8 K9HFS8 9PROT DnaJ class molecular chaperone CbpA OS Caenispirillum salinarum AK4 OX 1238182 GN C882 1347 PE 4 S 1-280'[&!color=#cc3300]:0.809229,((((('alp 1 tr M5F882 M5F882 9RHIZ Heat shock protein DnaJ OS Mesorhizobium sp STM 4661 OX 1297570 GN MESS4 430009 PE 4 SV 1 1-278'[&!color=#cc3300]:0.081681,'alp 1 tr A0A1C2DJE8 A0A1C2DJE8 9RHIZ Molecular chaperone DnaJ OS Mesorhizobium hungaricum OX 1566387 GN QV13 21075 PE 4 SV 1 1-276'[&!color=#cc3300]:0.108063)[&label=100.0,!color=#cc3300]:0.165711,'alp 1 tr A0A084UCT7 A0A084UCT7 9RHIZ Molecular chaperone DnaJ OS Nitratireductor basaltis OX 472175 GN EL18 01813 PE 4 SV 1 2-280'[&!color=#cc3300]:0.330642)[&label=100.0,!color=#cc3300]:0.194133,('alp 1 tr A0A0Q8BBR9 A0A0Q8BBR9 9RHIZ Molecular chaperone DnaJ OS Rhizobium sp Root564 OX 1736563 GN ASD74 09960 PE 4 SV 1 1-268'[&!color=#cc3300]:0.457512,'alp 1 tr A0A549TBY9 A0A549TBY9 9RHIZ J domain containing protein OS Rhizobium straminoryzae OX 1387186 GN FNA46 09470 PE 4 SV 1 1-261'[&!color=#cc3300]:0.350674)[&label=100.0,!color=#cc3300]:0.898879)[&label=100.0,!color=#cc3300]:0.12833,'alp 1 tr A0A5D0VEV6 A0A5D0VEV6 9RHOB J domain containing protein OS Rhodobacterales bacterium OX 1948890 GN FMN50 16560 PE 4 SV 1-290'[&!color=#cc3300]:0.501344)[&label=99.0,!color=#cc3300]:0.120091,((('alp 1 tr A0A085F5X9 A0A085F5X9 9BRAD Heat shock protein DnaJ OS Bosea sp LC85 OX 1502851 GN FG93 04356 PE 4 SV 1 1-275'[&!color=#cc3300]:0.423407,'alp 1 tr A0A2T1HS25 A0A2T1HS25 9RHIZ Molecular chaperone DnaJ OS Alsobacter sp SH9 OX 2109933 GN SLNSH 13295 PE 4 SV 1 1-288'[&!color=#cc3300]:0.382475)[&label=100.0,!color=#cc3300]:0.126625,((('alp 1 tr A0A1I2X440 A0A1I2X440 9RHIZ DnaJ class molecular chaperone with C terminal Zn finger domain OS Methylobacterium gossip 2-276'[&!color=#cc3300]:0.180118,'abc 1 tr C5AR45 C5AR45 METEA Chaperone DnaJ domain protein putative heat shock protein OS Methylorubrum extorquens strain ATCC 2-277'[&!color=#cc3300]:0.279027)[&label=100.0,!color=#cc3300]:0.075621,'alp 1 tr A0A3S2VNU4 A0A3S2VNU4 9RHIZ J domain containing protein OS Methylobacterium sp TER 1 OX 2499852 GN EOE48 14745 PE 4 SV 2-276'[&!color=#cc3300]:0.199527)[&label=100.0,!color=#cc3300]:0.135472,'alp 1 tr A0A5N7MJ71 A0A5N7MJ71 9RHIZ J domain containing protein OS Microvirga tunisiensis OX 2108360 GN FS320 14770 PE 4 SV 1 2-274'[&!color=#cc3300]:0.244221)[&label=100.0,!color=#cc3300]:0.151988)[&label=100.0,!color=#cc3300]:0.184701,('alp 1 tr A0A1B9YIE3 A0A1B9YIE3 9BRAD Molecular chaperone DnaJ OS Bradyrhizobium sp LMTR 3 OX 189873 GN LMTR3 26925 PE 4 SV 1 1-288'[&!color=#cc3300]:0.094798,'abc 1 tr Q6NAI7 Q6NAI7 RHOPA Putative heat shock protein DnaJ OS Rhodopseudomonas palustris strain ATCC BAA 98 CGA009 OX 258594 1-282'[&!color=#cc3300]:0.216482)[&label=100.0,!color=#cc3300]:0.352609,'alp 1 tr A0A1W6MSL1 A0A1W6MSL1 9RHIZ Molecular chaperone DnaJ OS Methylocystis bryophila OX 655015 GN B1812 05110 PE 4 SV 1 1-274'[&!color=#cc3300]:0.401835,'alp 1 tr A0A5E4NUJ7 A0A5E4NUJ7 9RHIZ Chaperone DnaJ domain protein OS Beijerinckiaceae bacterium RH AL1 OX 2572036 GN RHAL1 007 1-289'[&!color=#cc3300]:0.500641)[&label=97.0,!color=#cc3300]:0.080614)[&label=100.0,!color=#cc3300]:0.351767,'alp 1 tr I3TMH1 I3TMH1 TISMK Curved DNA binding protein OS Tistrella mobilis strain KA081020 065 OX 1110502 GN cbpA PE 4 SV 1 1-282'[&!color=#cc3300]:0.677125,'alp 1 tr A0A4R2PF66 A0A4R2PF66 RHOSA DnaJ class molecular chaperone OS Rhodothalassium salexigens DSM 2132 OX 1188247 GN EV659  1-282'[&!color=#cc3300]:0.625613)[&label=100.0,!color=#cc3300]:0.20988,((((((((('abc 1 tr O25668 O25668 HELPY Co chaperone curved DNA binding protein A CbpA OS Helicobacter pylori strain ATCC 700392 26695 OX  1-278'[&!color=#cc3300]:0.430707,(('eps 1 tr H5VD63 H5VD63 HELBI DnaJ class molecular chaperone CbpA OS Helicobacter bizzozeronii CCUG 35545 OX 1002805 GN HBZS 116 1-275'[&!color=#cc3300]:0.009422,'eps 1 tr F8KRU9 F8KRU9 HELBC DnaJ class molecular chaperone CbpA OS Helicobacter bizzozeronii strain CIII 1 OX 1002804 GN HBZC1 1-275'[&!color=#cc3300]:0.001113)[&label=100.0,!color=#cc3300]:0.115928,'eps 1 tr E7G4M3 E7G4M3 9HELI Co chaperone curved DNA binding protein A OS Helicobacter suis HS5 OX 710394 GN cbpA PE 4 SV 1 1-278'[&!color=#cc3300]:0.087151)[&label=100.0,!color=#cc3300]:0.192671)[&label=97.0,!color=#cc3300]:0.088127,(('eps 1 tr A0A347VNU0 A0A347VNU0 9HELI DnaJ family protein OS Helicobacter sanguini OX 1548018 GN DCO61 08520 PE 4 SV 1 1-278'[&!color=#cc3300]:0.196145,'eps 1 tr A0A4U8UAT2 A0A4U8UAT2 9HELI DnaJ family protein OS Helicobacter bilis OX 37372 GN LS78 001620 PE 4 SV 1 1-272'[&!color=#cc3300]:0.26582)[&label=100.0,!color=#cc3300]:0.305258,'eps 1 tr A0A268U5E6 A0A268U5E6 9HELI DnaJ family protein OS Helicobacter sp 13S00401 1 OX 1905758 GN BKH43 00530 PE 4 SV 1 1-276'[&!color=#cc3300]:0.467765)[&label=99.0,!color=#cc3300]:0.161705)[&label=91.0,!color=#cc3300]:0.03375,(('eps 1 tr T1CZ93 T1CZ93 9HELI DnaJ class molecular chaperone CbpA OS Helicobacter fennelliae MRY12 0050 OX 1325130 GN HFN 1869 P 1-278'[&!color=#cc3300]:0.182614,'eps 1 tr A0A1B8J7G8 A0A1B8J7G8 9HELI DnaJ family protein OS Helicobacter sp CLO 3 OX 211 GN BA723 07660 PE 4 SV 1 1-281'[&!color=#cc3300]:0.118932)[&label=100.0,!color=#cc3300]:0.058725,('eps 1 tr V8CH02 V8CH02 9HELI J domain containing protein OS Helicobacter canis NCTC 12740 OX 1357399 GN HMPREF2087 01078 PE 4 S 1-276'[&!color=#cc3300]:0.192826,'eps 1 tr V8C742 V8C742 9HELI J domain containing protein OS Helicobacter macacae MIT 99 5501 OX 1357400 GN HMPREF2086 01867 PE  1-279'[&!color=#cc3300]:0.176924)[&label=100.0,!color=#cc3300]:0.063188)[&label=100.0,!color=#cc3300]:0.0945)[&label=77.0,!color=#cc3300]:0.0485,(('eps 1 tr D3UI47 D3UI47 HELM1 Putative curved DNA binding protein OS Helicobacter mustelae strain ATCC 43772 LMG 18044 NCTC 1219 1-281'[&!color=#cc3300]:0.271114,'eps 1 tr A0A3D8JBE6 A0A3D8JBE6 9HELI DnaJ family protein OS Helicobacter anseris OX 375926 GN CQA57 02645 PE 4 SV 1 1-277'[&!color=#cc3300]:0.21432)[&label=100.0,!color=#cc3300]:0.122757,'eps 1 tr A0A268T946 A0A268T946 9HELI DnaJ family protein OS Helicobacter sp 11S03491 1 OX 1476196 GN BKH45 07760 PE 4 SV 1 1-274'[&!color=#cc3300]:0.195353)[&label=82.0,!color=#cc3300]:0.048327)[&label=98.0,!color=#cc3300]:0.059317,(((('eps 1 tr Q7VFN3 Q7VFN3 HELHP Curved DNA binding protein CbpA OS Helicobacter hepaticus strain ATCC 51449 3B1 OX 235279 GN cbpA  1-276'[&!color=#cc3300]:0.113229,'eps 1 tr I7HEQ1 I7HEQ1 9HELI Co chaperone curved DNA binding protein OS Helicobacter cinaedi CCUG 18818 ATCC BAA 847 OX 537971  1-278'[&!color=#cc3300]:0.13805)[&label=100.0,!color=#cc3300]:0.146824,('eps 1 tr A0A2A2GSN9 A0A2A2GSN9 9HELI DnaJ family protein OS Helicobacter sp TUL OX 1848928 GN B9T66 03680 PE 4 SV 1 1-276'[&!color=#cc3300]:0.178377,'eps 1 tr A0A3D8HTK8 A0A3D8HTK8 9HELI DnaJ family protein OS Helicobacter sp MIT 99 10781 OX 1332285 GN CQA37 04530 PE 4 SV 1 1-280'[&!color=#cc3300]:0.187453)[&label=100.0,!color=#cc3300]:0.148604)[&label=100.0,!color=#cc3300]:0.044132,('eps 1 tr A0A3D8I0I1 A0A3D8I0I1 9HELI DnaJ family protein OS Helicobacter sp MIT 99 5507 OX 152489 GN CQA42 02415 PE 4 SV 1 1-274'[&!color=#cc3300]:0.177538,'eps 1 tr A0A3D8IJS9 A0A3D8IJS9 9HELI DnaJ family protein OS Helicobacter sp MIT 14 3879 OX 2040649 GN CQA44 03680 PE 4 SV 1 1-268'[&!color=#cc3300]:0.23459)[&label=100.0,!color=#cc3300]:0.156926)[&label=100.0,!color=#cc3300]:0.077948,('eps 1 tr A0A1B1U4S7 A0A1B1U4S7 9HELI DnaJ family protein OS Helicobacter sp MIT 01 6242 OX 222136 GN BBW65 02680 PE 4 SV 1 1-274'[&!color=#cc3300]:0.213863,'eps 1 tr A0A3D8IYP0 A0A3D8IYP0 9HELI Curved DNA binding protein CbpA OS Helicobacter cholecystus OX 45498 GN cbpA PE 4 SV 1 1-275'[&!color=#cc3300]:0.179593)[&label=100.0,!color=#cc3300]:0.067936)[&label=100.0,!color=#cc3300]:0.050736)[&label=98.0,!color=#cc3300]:0.059477,(('eps 1 tr Q7M921 Q7M921 WOLSU CO CHAPERONE CURVED DNA BINDING PROTEIN A CBPA OS Wolinella succinogenes strain ATCC 29543 DSM 174 1-279'[&!color=#cc3300]:0.200908,'eps 1 tr A0A329ZQE2 A0A329ZQE2 9HELI DnaJ family protein OS Helicobacter sp 15 1451 OX 2004995 GN CCZ01 06420 PE 4 SV 1 1-272'[&!color=#cc3300]:0.308862)[&label=89.0,!color=#cc3300]:0.056352,('eps 1 tr C5ZWY8 C5ZWY8 9HELI Curved DNA binding protein CbpA OS Helicobacter canadensis MIT 98 5491 OX 537970 GN cppA PE 4 SV 1 1-274'[&!color=#cc3300]:0.065076,('eps 1 tr A0A4U8UEJ2 A0A4U8UEJ2 9HELI DnaJ family protein OS Helicobacter apodemus OX 135569 GN LS72 002935 PE 4 SV 1 1-279'[&!color=#cc3300]:0.07679,'eps 1 tr A0A2W6MUT7 A0A2W6MUT7 9HELI DnaJ family protein OS Helicobacter valdiviensis OX 1458358 GN B6S12 05620 PE 4 SV 1 1-275'[&!color=#cc3300]:0.174936)[&label=85.0,!color=#cc3300]:0.051563)[&label=100.0,!color=#cc3300]:0.123241)[&label=100.0,!color=#cc3300]:0.065995)[&label=99.0,!color=#cc3300]:0.088442,(((((('eps 1 tr Q0P927 Q0P927 CAMJE Putative curved DNA binding protein OS Campylobacter jejuni subsp jejuni serotype O 2 strain ATCC  3-275'[&!color=#cc3300]:0.28004,'eps 1 tr A0A222MY19 A0A222MY19 9PROT Co chaperone curved DNA binding protein A OS Campylobacter avium LMG 24591 OX 522484 GN cb 1-282'[&!color=#cc3300]:0.225288)[&label=91.0,!color=#cc3300]:0.036972,'eps 1 tr A0A4U7BIT8 A0A4U7BIT8 9PROT DnaJ family protein OS Campylobacter sp MIT 12 5580 OX 2040651 GN CQA38 06705 PE 4 SV 1 1-283'[&!color=#cc3300]:0.234073)[&label=100.0,!color=#cc3300]:0.128583,'eps 1 tr A0A076FAF1 A0A076FAF1 9PROT Co chaperone curved DNA binding protein A OS Campylobacter iguaniorum OX 1244531 GN cbpA P 1-277'[&!color=#cc3300]:0.264265,'eps 1 tr A7I1Z6 A7I1Z6 CAMHC Co chaperone protein DnaJ OS Campylobacter hominis strain ATCC BAA 381 LMG 19568 NCTC 13146 CH001A 6-279'[&!color=#cc3300]:0.349312,'eps 1 tr A0A1X9SS02 A0A1X9SS02 9PROT Co chaperone protein DnaJ OS Campylobacter lanienae OX 75658 GN cbpA PE 4 SV 1 1-272'[&!color=#cc3300]:0.349819)[&label=70.0,!color=#cc3300]:0.028053,((('eps 1 tr C6RGD2 C6RGD2 9PROT DnaJ domain protein OS Campylobacter showae RM3277 OX 553219 GN CAMSH0001 0585 PE 4 SV 1 1-275'[&!color=#cc3300]:0.040492,'eps 1 tr A0A3P1X838 A0A3P1X838 CAMRE J domain containing protein OS Campylobacter rectus OX 203 GN EII16 02260 PE 4 SV 1 1-272'[&!color=#cc3300]:0.041726)[&label=100.0,!color=#cc3300]:0.160325,('eps 1 tr A7GYW0 A7GYW0 CAMC5 Co chaperone curved DNA binding protein A OS Campylobacter curvus strain 525 92 OX 360105 GN cbpA  1-284'[&!color=#cc3300]:0.11513,'eps 1 tr A0A1S6U7D3 A0A1S6U7D3 9PROT Co chaperone curved DNA binding protein A OS Campylobacter pinnipediorum subsp caledonicus 1-278'[&!color=#cc3300]:0.231212)[&label=100.0,!color=#cc3300]:0.100211)[&label=99.0,!color=#cc3300]:0.066873,((('eps 1 tr S3YK95 S3YK95 9PROT J domain containing protein OS Campylobacter ureolyticus ACS 301 V Sch3b OX 883165 GN HMPREF9309 0 1-273'[&!color=#cc3300]:0.2103,'eps 1 tr A0A128EH39 A0A128EH39 9PROT Protein translation intiation inhibitor OS Campylobacter geochelonis OX 1780362 GN cbpA PE 1-273'[&!color=#cc3300]:0.094022)[&label=100.0,!color=#cc3300]:0.060052,'eps 1 tr A0A2P8QZM4 A0A2P8QZM4 9PROT DnaJ family protein OS Campylobacter blaseri OX 2042961 GN CQ405 06030 PE 4 SV 1 1-279'[&!color=#cc3300]:0.210908)[&label=100.0,!color=#cc3300]:0.102269,'eps 1 tr A0A381DHJ1 A0A381DHJ1 9PROT J domain containing protein OS Campylobacter sputorum biovar sputorum OX 32024 GN cbpA PE  1-279'[&!color=#cc3300]:0.194328)[&label=100.0,!color=#cc3300]:0.05919)[&label=98.0,!color=#cc3300]:0.067879)[&label=97.0,!color=#cc3300]:0.09194,'eps 1 tr A0A292YDP2 A0A292YDP2 9PROT Curved DNA binding protein OS Lebetimonas natsushimae OX 1936991 GN LNAT P0609 PE 4 SV 1 1-274'[&!color=#cc3300]:0.493161)[&label=96.0,!color=#cc3300]:0.097894,('eps 1 tr D1B2T2 D1B2T2 SULD5 Heat shock protein DnaJ domain protein OS Sulfurospirillum deleyianum strain ATCC 51133 DSM 6946 5 1-274'[&!color=#cc3300]:0.128403,'eps 1 tr A0A2D3VX23 A0A2D3VX23 9PROT DnaJ family protein OS Sulfurospirillum sp UBA12182 OX 2015905 GN CFH82 09260 PE 4 SV 1 1-276'[&!color=#cc3300]:0.125777)[&label=100.0,!color=#cc3300]:0.071072)[&label=94.0,!color=#cc3300]:0.065957)[&label=85.0,!color=#cc3300]:0.052934,((('eps 1 tr D5V1Z9 D5V1Z9 ARCNC Heat shock protein DnaJ domain protein OS Arcobacter nitrofigilis strain ATCC 33309 DSM 7299 LMG 7 1-284'[&!color=#cc3300]:0.211193,'eps 1 tr A0A4Q0YIE0 A0A4Q0YIE0 9PROT DnaJ family protein OS Halarcobacter ebronensis OX 1462615 GN CRV08 00275 PE 4 SV 1 1-284'[&!color=#cc3300]:0.20731,('eps 1 tr A8EUJ3 A8EUJ3 ARCB4 Curved DNA binding protein CbpA OS Arcobacter butzleri strain RM4018 OX 367737 GN cbpA PE 4 SV 1 1-283'[&!color=#cc3300]:0.078122,'eps 1 tr A0A363CXP8 A0A363CXP8 9PROT DnaJ family protein OS Pseudoarcobacter caeni OX 1912877 GN B0174 09080 PE 4 SV 1 1-279'[&!color=#cc3300]:0.084032)[&label=62.0,!color=#cc3300]:0.082672,'eps 1 tr A0A1P8KN23 A0A1P8KN23 9PROT DnaJ family protein OS Arcobacter sp LPB0137 OX 1850254 GN LPB137 08675 PE 4 SV 1 1-279'[&!color=#cc3300]:0.114983,'eps 1 tr A0A4Q0XVJ8 A0A4Q0XVJ8 9PROT DnaJ family protein OS Arcobacter sp CECT 8987 OX 2044504 GN CRV04 04345 PE 4 SV 1 1-278'[&!color=#cc3300]:0.157755,'eps 1 tr A0A345IY45 A0A345IY45 9PROT Co chaperone curved DNA binding protein A OS Halarcobacter bivalviorum OX 663364 GN cbpA P 1-276'[&!color=#cc3300]:0.121858,'eps 1 tr A0A345J643 A0A345J643 9PROT Co chaperone curved DNA binding protein A OS Arcobacter mytili LMG 24559 OX 1032238 GN cbp 1-285'[&!color=#cc3300]:0.166351)[&label=100.0,!color=#cc3300]:0.145774,((((('eps 1 tr Q30T48 Q30T48 SULDN Heat shock protein DnaJ like protein OS Sulfurimonas denitrificans strain ATCC 33889 DSM 1251 OX 3 1-282'[&!color=#cc3300]:0.103924,'eps 1 tr B6BIT4 B6BIT4 SULGG Chaperone DnaJ OS Sulfurimonas gotlandica strain DSM 19862 JCM 16533 GD1 OX 929558 GN dnaJ PE 4 SV 1-283'[&!color=#cc3300]:0.082044)[&label=90.0,!color=#cc3300]:0.036065,'eps 1 tr A0A5P8NYU9 A0A5P8NYU9 9HELI DnaJ domain containing protein OS Sulfurimonas sp GYSZ 1 OX 2590022 GN FJR48 02285 PE 4 SV 1-280'[&!color=#cc3300]:0.089928)[&label=90.0,!color=#cc3300]:0.038301,'eps 1 tr A0A2D3VXH8 A0A2D3VXH8 9HELI DnaJ family protein OS Sulfurimonas sp UBA12504 OX 2015903 GN CFH84 09155 PE 4 SV 1 1-276'[&!color=#cc3300]:0.143511)[&label=100.0,!color=#cc3300]:0.040886,'eps 1 tr E0UV60 E0UV60 SULAO Heat shock protein DnaJ domain protein OS Sulfurimonas autotrophica strain ATCC BAA 671 DSM 16294  1-285'[&!color=#cc3300]:0.125089)[&label=100.0,!color=#cc3300]:0.08068,'eps 1 tr E4U1Q3 E4U1Q3 SULKY Heat shock protein DnaJ domain protein OS Sulfuricurvum kujiense strain ATCC BAA 921 DSM 16994 JCM 1-285'[&!color=#cc3300]:0.208628)[&label=100.0,!color=#cc3300]:0.096708)[&label=78.0,!color=#cc3300]:0.033596,('eps 1 tr A6Q3K6 A6Q3K6 NITSB Co chaperone curved DNA binding protein A OS Nitratiruptor sp strain SB155 2 OX 387092 GN cbpA PE  1-280'[&!color=#cc3300]:0.184848,('eps 1 tr A0A1I5NSG8 A0A1I5NSG8 9PROT Curved DNA binding protein OS Hydrogenimonas thermophila OX 223786 GN SAMN05216234 1122 PE 1-280'[&!color=#cc3300]:0.066124,'eps 1 tr A0A3G9HJ60 A0A3G9HJ60 9PROT DnaJ class molecular chaperone CbpA OS Hydrogenimonas sp OX 2231112 GN NNO 1054 PE 4 SV 1 1-281'[&!color=#cc3300]:0.079014)[&label=100.0,!color=#cc3300]:0.035746)[&label=100.0,!color=#cc3300]:0.10729)[&label=77.0,!color=#cc3300]:0.034253)[&label=94.0,!color=#cc3300]:0.158594,'eps 1 tr E6X1Y2 E6X1Y2 NITSE Heat shock protein DnaJ domain protein OS Nitratifractor salsuginis strain DSM 16511 JCM 12458 E9I 1-271'[&!color=#cc3300]:0.247713,('eps 1 tr I2K8F0 I2K8F0 9PROT Co chaperone curved DNA binding protein A OS Sulfurovum sp AR OX 1165841 GN SULAR 04622 PE 4 SV 1 1-275'[&!color=#cc3300]:0.095255,'eps 1 tr A0A151CJ78 A0A151CJ78 9PROT DnaJ family protein OS Sulfurovum riftiae OX 1630136 GN AS592 10880 PE 4 SV 1 1-278'[&!color=#cc3300]:0.075396)[&label=99.0,!color=#cc3300]:0.0439,'eps 1 tr A0A2D3WHK7 A0A2D3WHK7 9PROT DnaJ family protein OS Sulfurovum sp UBA12169 OX 2015906 GN CFH81 00240 PE 4 SV 1 1-275'[&!color=#cc3300]:0.171715)[&label=100.0,!color=#cc3300]:0.812843)[&label=96.0,!color=#cc3300]:0.055655,((('del 1 tr Q2IQI5 Q2IQI5 ANADE Chaperone DnaJ like protein OS Anaeromyxobacter dehalogenans strain 2CP C OX 290397 GN Adeh 1291 P 1-290'[&!color=#cc3300]:0.480826,(('del 1 tr A0A0K1P8T2 A0A0K1P8T2 9DELT Chaperone protein DnaJ OS Vulgatibacter incomptus OX 1391653 GN AKJ08 0317 PE 4 SV 1 2-280'[&!color=#cc3300]:0.432749,'del 1 tr A0A1B9F6A1 A0A1B9F6A1 9DELT Chaperone protein DnaJ OS Dissulfuribacter thermophilus OX 1156395 GN DBT 1414 PE 4 SV 1 1-288'[&!color=#cc3300]:0.766339)[&label=78.0,!color=#cc3300]:0.086226,('del 1 tr A0A540WZA2 A0A540WZA2 9DELT J domain containing protein OS Myxococcus sp AM401 OX 2590453 GN FJV41 19320 PE 4 SV 1 1-293'[&!color=#cc3300]:0.294627,'del 1 tr A0A6I2GLW5 A0A6I2GLW5 9DELT J domain containing protein OS Aggregicoccus sp 17bor 14 OX 2583808 GN FGE12 01525 PE 4 SV 1-281'[&!color=#cc3300]:0.184216)[&label=100.0,!color=#cc3300]:0.300415)[&label=78.0,!color=#cc3300]:0.108153)[&label=85.0,!color=#cc3300]:0.094678,('del 1 tr A6GIK6 A6GIK6 9DELT Chaperone DnaJ like protein OS Plesiocystis pacifica SIR 1 OX 391625 GN PPSIR1 09296 PE 4 SV 1 1-289'[&!color=#cc3300]:0.848112,(('del 1 tr A0A0K1PMJ6 A0A0K1PMJ6 9DELT Chaperone protein DnaJ OS Labilithrix luteola OX 1391654 GN AKJ09 01300 PE 4 SV 1 2-278'[&!color=#cc3300]:0.307315,'del 1 tr A0A4Q5X324 A0A4Q5X324 9DELT J domain containing protein OS Myxococcales bacterium OX 2026763 GN EOO73 30145 PE 4 SV 1 1-285'[&!color=#cc3300]:0.436836)[&label=99.0,!color=#cc3300]:0.06497,('del 1 tr A0A1L6LNP4 A0A1L6LNP4 9DELT DnaJ class molecular chaperone CbpA OS Minicystis rosea OX 888845 GN A7982 08729 PE 4 SV 1 1-283'[&!color=#cc3300]:0.135825,'del 1 tr A0A4U1H3Y2 A0A4U1H3Y2 9DELT J domain containing protein OS Polyangium sp SDU3 1 OX 2567896 GN E8A73 31375 PE 4 SV 1 1-283'[&!color=#cc3300]:0.233551)[&label=100.0,!color=#cc3300]:0.194912)[&label=100.0,!color=#cc3300]:0.165809)[&label=99.0,!color=#cc3300]:0.093293)[&label=59.0,!color=#cc3300]:0.072304,('del 1 tr A0A328C8G2 A0A328C8G2 9DELT Molecular chaperone DnaJ OS Lujinxingia litoralis OX 2211119 GN DL240 10200 PE 4 SV 1 1-285'[&!color=#cc3300]:0.346166,'del 1 tr A0A5B8XTT2 A0A5B8XTT2 9DELT J domain containing protein OS Bradymonadales bacterium V1718 OX 2600177 GN FRD01 15060 PE 1-275'[&!color=#cc3300]:0.342055)[&label=100.0,!color=#cc3300]:0.465005)[&label=93.0,!color=#cc3300]:0.08516)[&label=94.0,!color=#cc3300]:0.122141)[&label=74.0,!color=#cc3300]:0.028747);
end;

begin figtree;
	set appearance.backgroundColorAttribute="Default";
	set appearance.backgroundColour=#ffffff;
	set appearance.branchColorAttribute="User selection";
	set appearance.branchColorGradient=false;
	set appearance.branchLineWidth=1.0;
	set appearance.branchMinLineWidth=0.0;
	set appearance.branchWidthAttribute="Fixed";
	set appearance.foregroundColour=#000000;
	set appearance.hilightingGradient=false;
	set appearance.selectionColour=#2d3680;
	set branchLabels.colorAttribute="User selection";
	set branchLabels.displayAttribute="label";
	set branchLabels.fontName="sansserif";
	set branchLabels.fontSize=8;
	set branchLabels.fontStyle=0;
	set branchLabels.isShown=false;
	set branchLabels.significantDigits=4;
	set layout.expansion=0;
	set layout.layoutType="RECTILINEAR";
	set layout.zoom=0;
	set legend.attribute="label";
	set legend.fontSize=10.0;
	set legend.isShown=false;
	set legend.significantDigits=4;
	set nodeBars.barWidth=4.0;
	set nodeBars.displayAttribute=null;
	set nodeBars.isShown=false;
	set nodeLabels.colorAttribute="User selection";
	set nodeLabels.displayAttribute="label";
	set nodeLabels.fontName="sansserif";
	set nodeLabels.fontSize=8;
	set nodeLabels.fontStyle=0;
	set nodeLabels.isShown=true;
	set nodeLabels.significantDigits=4;
	set nodeShapeExternal.colourAttribute="User selection";
	set nodeShapeExternal.isShown=false;
	set nodeShapeExternal.minSize=10.0;
	set nodeShapeExternal.scaleType=Width;
	set nodeShapeExternal.shapeType=Circle;
	set nodeShapeExternal.size=4.0;
	set nodeShapeExternal.sizeAttribute="Fixed";
	set nodeShapeInternal.colourAttribute="User selection";
	set nodeShapeInternal.isShown=false;
	set nodeShapeInternal.minSize=10.0;
	set nodeShapeInternal.scaleType=Width;
	set nodeShapeInternal.shapeType=Circle;
	set nodeShapeInternal.size=4.0;
	set nodeShapeInternal.sizeAttribute="Fixed";
	set polarLayout.alignTipLabels=false;
	set polarLayout.angularRange=0;
	set polarLayout.rootAngle=0;
	set polarLayout.rootLength=100;
	set polarLayout.showRoot=true;
	set radialLayout.spread=0.0;
	set rectilinearLayout.alignTipLabels=false;
	set rectilinearLayout.curvature=0;
	set rectilinearLayout.rootLength=100;
	set scale.offsetAge=0.0;
	set scale.rootAge=1.0;
	set scale.scaleFactor=1.0;
	set scale.scaleRoot=false;
	set scaleAxis.automaticScale=true;
	set scaleAxis.fontSize=8.0;
	set scaleAxis.isShown=false;
	set scaleAxis.lineWidth=1.0;
	set scaleAxis.majorTicks=1.0;
	set scaleAxis.minorTicks=0.5;
	set scaleAxis.origin=0.0;
	set scaleAxis.reverseAxis=false;
	set scaleAxis.showGrid=true;
	set scaleBar.automaticScale=true;
	set scaleBar.fontSize=10.0;
	set scaleBar.isShown=false;
	set scaleBar.lineWidth=1.0;
	set scaleBar.scaleRange=0.4;
	set tipLabels.colorAttribute="User selection";
	set tipLabels.displayAttribute="Names";
	set tipLabels.fontName="sansserif";
	set tipLabels.fontSize=8;
	set tipLabels.fontStyle=0;
	set tipLabels.isShown=false;
	set tipLabels.significantDigits=4;
	set trees.order=false;
	set trees.orderType="increasing";
	set trees.rooting=true;
	set trees.rootingType="User Selection";
	set trees.transform=false;
	set trees.transformType="cladogram";
end;

###Jack60_ABCB'ST###

#NEXUS
begin trees;
[truncated: 2,220,834 more chars]
