# Supplementary material for: Origin of class B J-domain proteins involved in amyloid transactions
Source: Proc Natl Acad Sci U S A. 2026 Jan 9;123(2):e2522403123. doi: 10.1073/pnas.2522403123 (PMC12799103; doi:10.1073/pnas.2522403123)
Supplement: Supplementary file 11 — Dataset S10 (XLSX) [file pnas.2522403123.sd10.xlsx]

## Sheet: Fig. 4C
	Luciferase refolding
		Relative Luminescence Units [RLU] after 3h											Luciferase activity [% of native] after 3h
		Replicates	Native activity	No addition	- JDP	DNAJA2	AncA	AncAB	AncB	DNAJB1			Replicates	No addition	- JDP	DNAJA2	AncA	AncAB	AncB	DNAJB1
		1	5.3343e+08	38598720	47878004	108000000	76034536	83973016	125000000	96387136			1	7.23595	8.9755	20.2463	14.2539	15.7421	23.4332	18.0693
		2	5.29995e+08	31426942	42390976	89216040	68473112	71176480	91541816	88589600			2	5.92967	7.99838	16.8334	12.9196	13.4297	17.2722	16.7152
		3	5.5949e+08	38939804	40765336	112000000	87038872	83977136	102000000	99167672			3	6.95987	7.28616	20.0182	15.5568	15.0096	18.2309	17.7247

## Sheet: Fig. 4D
		Luciferase disaggregation
			DNAJB1 [RLU]			DNAJA2 [RLU]			Anc B [RLU]			Anc AB [RLU]			Anc A [RLU]			-JDP [RLU]			Native
		60 min	2415062	3153303	3347378	661222	588511	664957	5038304	5261911	3742474	117864	186269	131556	664146	205244	567174	6287	6169	6301	337988544
		120 min	9018187	9097063	10284574	1417178	1597908	1539292	16211652	14868639	11705579	541403	684179	411640	1440551	1236604	1305122	9512	9770	9747	340572320
		180 min	19020322	19120350	16739844	2129174	2415709	2505796	22661394	23100416	21171460	1094157	1521196	1298413	1968973	2011609	2188788	11905	12151	12184	281929925
		240 min	26288130	24072630	22941588	2663789	3514454	3651471	28276870	27760550	27106232	1897232	2518169	2015013	2841311	3316052	2856620	12569	13181	13636	3.20164e+08
			DNAJB1 [% of native]			DNAJA2 [% of native]			Anc B [% of native]			Anc AB [% of native]			Anc A [% of native]			-JDP [% of native]
		60 min	0.754321	0.984904	1.04552	0.206526	0.183816	0.207693	1.57367	1.64351	1.16893	0.0368137	0.0581793	0.0410902	0.20744	0.064106	0.177151	0.00186012	0.00182521	0.00186426
		120 min	2.81674	2.84138	3.21229	0.442642	0.499091	0.480783	5.06355	4.64408	3.65612	0.169102	0.213697	0.128572	0.449942	0.386241	0.407642	0.00279295	0.0028687	0.00286195
		180 min	5.94081	5.97206	5.22853	0.665027	0.754523	0.782661	7.07807	7.21519	6.6127	0.341749	0.475131	0.405547	0.61499	0.628307	0.683647	0.00422268	0.00430994	0.00432164
		240 min	8.21084	7.51885	7.16558	0.832009	1.09771	1.1405	8.83201	8.67074	8.46637	0.592582	0.786526	0.62937	0.887456	1.03574	0.892238	0.00392581	0.00411696	0.00425907

## Sheet: Fig. 4E
	a-synuclein disaggregation
		Replicates are expressed in Relative Fluorescence Units (RFU); protein baseline values were subtracted and autozero was performed based on the value of fibrils alone.																					Normalization
	Time [h]	-JDP			B1			AncB			AncAB			AncA			A2					Time [h]	-JDP			B1			AncB			AncAB			AncA			A2
	0	4632.4	4632.4	4632.4	4632.4	4632.4	4632.4	4632.4	4632.4	4632.4	4632.4	4632.4	4632.4	4632.4	4632.4	4632.4	4632.4	4632.4	4632.4			0	1	1	1	1	1	1	1	1	1	1	1	1	1	1	1	1	1	1
	0.083333	4629.58	4606.08	4590.33	4457.58	4482.83	4534.83	4546.33	4593.08	4557.58	4511.08	4506.08	4591.08	4545.33	4574.83	4626.58	4580.33	4624.58	4631.33			0.083333	0.999393	0.99432	0.99092	0.962263	0.967714	0.978939	0.981421	0.991513	0.98385	0.973812	0.972733	0.991082	0.981206	0.987574	0.998745	0.988761	0.998313	0.99977
	0.166667	4582.17	4546.42	4552.42	4304.67	4368.17	4410.17	4442.17	4485.67	4455.42	4460.42	4450.67	4556.67	4572.67	4539.42	4575.17	4503.92	4555.67	4600.67			0.166667	0.989157	0.98144	0.982735	0.929253	0.942961	0.952028	0.958936	0.968326	0.961796	0.962875	0.96077	0.983653	0.987107	0.979929	0.987646	0.972266	0.983437	0.993151
	0.25	4563.85	4577.1	4604.6	4204.6	4318.1	4309.85	4345.1	4420.1	4461.35	4407.85	4471.85	4551.85	4509.35	4468.6	4579.6	4491.35	4571.6	4582.6			0.25	0.985202	0.988062	0.993999	0.90765	0.932152	0.930371	0.93798	0.954171	0.963075	0.951526	0.965342	0.982612	0.973437	0.96464	0.988602	0.969551	0.986875	0.98925
	0.333333	4549.19	4583.19	4546.44	4081.19	4229.56	4208.44	4280.44	4411.69	4344.19	4348.19	4447.19	4496.44	4493.19	4459.44	4498.69	4509.44	4538.94	4553.69			0.333333	0.982037	0.989377	0.981444	0.88101	0.91304	0.908479	0.924022	0.952355	0.937784	0.938647	0.960018	0.97065	0.969949	0.962663	0.971136	0.973456	0.979825	0.983009
	0.416667	4541.04	4554.04	4519.79	4009.04	4174.04	4122.04	4218.04	4369.79	4221.79	4337.04	4425.54	4425.54	4493.29	4441.79	4487.29	4490.54	4550.29	4479.29			0.416667	0.980278	0.983085	0.975691	0.865435	0.901054	0.889828	0.910552	0.94331	0.911362	0.936241	0.955345	0.955345	0.969971	0.958853	0.968675	0.969377	0.982275	0.966948
	0.5	4566.77	4555.02	4449.77	3916.4	4103.15	4083.52	4129.77	4282.27	4120.27	4323.02	4401.52	4351.52	4461.02	4411.02	4474.77	4508.52	4527.27	4487.27			0.5	0.985834	0.983297	0.960577	0.845437	0.88575	0.881514	0.891498	0.924418	0.889447	0.933215	0.950161	0.939367	0.963005	0.952212	0.965973	0.973259	0.977307	0.968672
	0.583333	4523.38	4518.88	4444.88	3842.63	4033.38	4036.63	4073.13	4278.88	4105.38	4240.88	4353.13	4330.88	4476.38	4479.63	4496.88	4482.13	4553.13	4572.13			0.583333	0.976467	0.975496	0.959521	0.829513	0.87069	0.871392	0.879271	0.923687	0.886233	0.915484	0.939715	0.934912	0.966321	0.967023	0.970747	0.967563	0.982889	0.986991
	0.666667	4470.71	4549.21	4575.46	3777.34	4002.84	3976.21	3984.96	4171.21	4152.46	4223.96	4355.71	4416.21	4399.96	4500.96	4401.46	4423.21	4529.96	4573.71			0.666667	0.965097	0.982043	0.98771	0.815418	0.864097	0.858349	0.860238	0.900444	0.896396	0.911831	0.940272	0.953332	0.949824	0.971627	0.950148	0.954843	0.977887	0.987332
	0.75	4559.05	4508.55	4550.3	3727.68	3918.05	3929.05	3984.05	4216.55	4111.3	4238.05	4328.55	4407.55	4397.55	4380.55	4444.55	4436.3	4508.55	4436.3			0.75	0.984167	0.973266	0.982278	0.804698	0.845794	0.848169	0.860042	0.910232	0.887511	0.914873	0.934409	0.951463	0.949304	0.945634	0.95945	0.957669	0.973266	0.957669
	0.833333	4532.52	4433.77	4430.52	3656.65	3826.65	3877.77	3875.52	4070.27	3977.02	4224.77	4235.77	4253.27	4364.02	4441.27	4416.52	4463.27	4469.52	4523.52			0.833333	0.978439	0.957122	0.95642	0.789363	0.826061	0.837098	0.836612	0.878653	0.858523	0.912005	0.91438	0.918157	0.942065	0.958741	0.953398	0.96349	0.964839	0.976496
	0.916667	4504.11	4479.61	4381.61	3611.73	3794.98	3844.86	3875.11	4068.36	3885.11	4142.61	4262.11	4264.36	4446.61	4411.61	4402.11	4497.11	4456.86	4495.36			0.916667	0.972306	0.967017	0.945861	0.779668	0.819226	0.829993	0.836523	0.87824	0.838681	0.894268	0.920065	0.920551	0.959893	0.952337	0.950287	0.970794	0.962106	0.970417
	1	4550.73	4459.73	4476.98	3557.98	3732.98	3785.23	3805.23	4017.98	3916.23	4120.98	4211.48	4245.73	4367.98	4391.98	4371.48	4480.23	4427.73	4529.73			1	0.98237	0.962726	0.96645	0.768065	0.805842	0.817121	0.821439	0.867365	0.8454	0.8896	0.909136	0.91653	0.94292	0.948101	0.943676	0.967151	0.955818	0.977837
	1.08333	4513.2	4505.2	4506.45	3513.45	3727.2	3772.45	3792.95	4006.95	3912.2	4127.7	4219.2	4267.45	4344.7	4425.2	4386.7	4491.95	4478.95	4547.95			1.08333	0.974268	0.972541	0.972811	0.758451	0.804593	0.814362	0.818787	0.864983	0.844529	0.89105	0.910802	0.921218	0.937894	0.955271	0.94696	0.969681	0.966874	0.981769
	1.16667	4556.8	4453.8	4514.55	3477.3	3702.05	3712.3	3753.05	4000.3	3861.8	4147.55	4212.8	4251.8	4374.05	4402.3	4350.55	4466.55	4512.3	4533.3			1.16667	0.98368	0.961445	0.974559	0.750647	0.799164	0.801377	0.810174	0.863548	0.83365	0.895335	0.90942	0.917839	0.944229	0.950328	0.939156	0.964198	0.974074	0.978607
	1.25	4555.74	4505.49	4527.99	3417.74	3693.37	3655.99	3724.49	3951.24	3811.24	4144.24	4195.74	4246.74	4328.24	4390.99	4346.49	4447.74	4498.24	4511.49			1.25	0.983452	0.972605	0.977462	0.737791	0.797291	0.789222	0.80401	0.852958	0.822736	0.894621	0.905739	0.916748	0.934342	0.947888	0.938281	0.960138	0.97104	0.9739
	1.33333	4524.45	4489.45	4518.7	3382.45	3639.7	3621.7	3693.95	3920.45	3800.45	4105.95	4197.95	4211.45	4367.45	4381.7	4247.95	4439.45	4497.7	4539.7			1.33333	0.976697	0.969141	0.975456	0.730172	0.785705	0.781819	0.797416	0.846311	0.820406	0.886355	0.906215	0.909129	0.942805	0.945881	0.917009	0.958348	0.970922	0.979989
	1.41667	4544.49	4467.24	4495.24	3365.99	3612.74	3567.49	3600.49	3925.24	3735.74	4064.74	4188.24	4159.74	4346.24	4357.24	4272.99	4445.99	4491.49	4490.99			1.41667	0.981023	0.964347	0.970392	0.726619	0.779885	0.770117	0.777241	0.847345	0.806438	0.877459	0.904119	0.897967	0.938227	0.940601	0.922414	0.95976	0.969582	0.969474
	1.5	4488.08	4503.33	4525.08	3305.96	3597.33	3534.33	3612.33	3846.33	3745.58	4091.08	4205.58	4236.33	4328.58	4401.83	4248.58	4452.58	4454.08	4482.33			1.5	0.968846	0.972138	0.976833	0.71366	0.776559	0.762959	0.779797	0.830311	0.808562	0.883145	0.907863	0.914501	0.934415	0.950227	0.917145	0.961183	0.961507	0.967605
	1.58333	4499.96	4461.21	4524.46	3299.21	3563.83	3534.21	3552.46	3841.46	3709.96	4089.46	4125.21	4160.21	4315.71	4404.71	4312.71	4447.21	4437.21	4542.71			1.58333	0.97141	0.963045	0.976699	0.712203	0.769328	0.762933	0.766872	0.829259	0.800872	0.882795	0.890512	0.898068	0.931636	0.950848	0.930988	0.960023	0.957864	0.980638
	1.66667	4503.81	4422.06	4540.56	3280.44	3501.69	3469.81	3535.31	3787.06	3669.81	4033.56	4119.56	4113.81	4250.06	4367.56	4218.56	4454.81	4412.81	4586.06			1.66667	0.972242	0.954595	0.980175	0.708151	0.755912	0.749031	0.763171	0.817517	0.792206	0.870729	0.889294	0.888052	0.917465	0.94283	0.910665	0.961664	0.952598	0.989997
	1.75	4527.21	4390.46	4559.21	3207.46	3465.96	3517.96	3470.21	3754.46	3668.46	4011.96	4090.46	4123.21	4279.21	4357.71	4319.46	4434.21	4403.71	4535.46			1.75	0.977293	0.947773	0.984201	0.692397	0.7482	0.759425	0.749117	0.810479	0.791914	0.866065	0.883011	0.890081	0.923757	0.940703	0.932446	0.957217	0.950633	0.979074
	1.83333	4489.09	4422.09	4511.59	3208.46	3455.71	3441.09	3491.09	3746.59	3636.34	3988.09	3990.09	4067.34	4263.09	4375.09	4286.09	4477.34	4416.34	4547.59			1.83333	0.969063	0.9546	0.973921	0.692614	0.745988	0.742831	0.753624	0.808779	0.78498	0.860912	0.861344	0.87802	0.920277	0.944454	0.925242	0.966527	0.953359	0.981692
	1.91667	4527.64	4352.14	4518.64	3169.77	3457.52	3433.39	3454.39	3708.64	3567.14	3977.39	3969.14	4091.89	4206.14	4369.64	4312.14	4502.64	4333.14	4557.39			1.91667	0.977386	0.939501	0.975443	0.68426	0.746377	0.741169	0.745703	0.800588	0.770042	0.858603	0.856822	0.88332	0.907984	0.943278	0.930866	0.971989	0.935399	0.983808
	2	4517.25	4362.75	4552	3159.12	3420.62	3417	3418.5	3695.25	3583.5	4005.25	3965.5	4164.5	4228	4343	4244	4481	4394.25	4566.25			2	0.975142	0.94179	0.982643	0.681962	0.738412	0.73763	0.737954	0.797696	0.773572	0.864616	0.856035	0.898993	0.912701	0.937526	0.916155	0.967317	0.94859	0.98572
	2.08333	4556.07	4380.32	4532.32	3150.82	3386.57	3398.07	3378.57	3661.57	3523.32	3978.32	3997.57	4041.82	4190.32	4343.32	4300.32	4480.82	4337.82	4557.57			2.08333	0.983522	0.945583	0.978395	0.68017	0.731061	0.733544	0.729334	0.790426	0.760581	0.858803	0.862958	0.872511	0.904567	0.937596	0.928313	0.967278	0.936408	0.983846
	2.16667	4499.04	4351.29	4563.54	3096.42	3378.67	3349.54	3327.79	3676.54	3477.04	3943.79	3925.29	4065.29	4201.29	4360.79	4276.04	4468.04	4363.79	4537.04			2.16667	0.971212	0.939317	0.985136	0.668426	0.729356	0.723068	0.718373	0.793658	0.750592	0.85135	0.847356	0.877578	0.906937	0.941368	0.923073	0.96452	0.942016	0.979415
	2.25	4472.7	4387.95	4542.2	3096.57	3374.57	3340.95	3282.7	3617.45	3401.45	3970.7	3984.7	4045.45	4199.95	4322.95	4270.2	4450.45	4362.95	4507.95			2.25	0.965525	0.94723	0.980528	0.66846	0.728472	0.721214	0.708639	0.780902	0.734274	0.857158	0.86018	0.873295	0.906647	0.933199	0.921812	0.960722	0.941834	0.973135
	2.33333	4507.44	4373.44	4517.94	3055.69	3330.31	3276.69	3234.19	3602.44	3376.94	3910.44	3916.69	4042.94	4180.69	4304.69	4235.94	4408.19	4339.69	4494.94			2.33333	0.973025	0.944098	0.975291	0.659634	0.718918	0.707342	0.698167	0.777662	0.728983	0.84415	0.845499	0.872753	0.902489	0.929257	0.914416	0.9516	0.936812	0.970326
	2.41667	4492.89	4377.39	4486.64	3012.26	3333.26	3280.64	3175.89	3640.14	3351.64	3901.89	3957.14	3992.89	4210.64	4329.39	4239.14	4428.14	4381.39	4489.39			2.41667	0.969884	0.944951	0.968535	0.65026	0.719555	0.708195	0.685582	0.7858	0.723521	0.842304	0.854231	0.861949	0.908954	0.934589	0.915107	0.955906	0.945814	0.969129
	2.5	4474.53	4431.28	4479.03	3010.53	3365.66	3261.28	3174.03	3630.78	3339.03	3893.53	3996.53	3956.53	4257.03	4277.53	4170.03	4467.78	4408.28	4526.03			2.5	0.965921	0.956585	0.966893	0.649886	0.726548	0.704016	0.685181	0.78378	0.7208	0.8405	0.862735	0.8541	0.91897	0.923395	0.900189	0.964464	0.95162	0.977039
	2.58333	4493.29	4445.79	4471.04	2997.79	3344.92	3209.29	3157.54	3652.29	3287.29	3887.54	4024.29	3956.29	4250.29	4283.04	4152.79	4482.54	4439.29	4499.29			2.58333	0.969971	0.959717	0.965168	0.647136	0.72207	0.692793	0.681622	0.788424	0.709631	0.839207	0.868728	0.854048	0.917515	0.924584	0.896467	0.967651	0.958314	0.971266
	2.66667	4487.43	4444.93	4442.43	2977.18	3349.05	3190.18	3144.43	3556.18	3290.43	3854.68	3960.93	3948.68	4249.93	4290.68	4094.43	4473.68	4419.93	4495.43			2.66667	0.968705	0.959531	0.958991	0.642686	0.722963	0.688667	0.678791	0.767676	0.710308	0.832113	0.855049	0.852405	0.917436	0.926233	0.883868	0.965737	0.954134	0.970432
	2.75	4487.91	4411.66	4488.16	2954.91	3334.79	3218.91	3128.16	3601.41	3256.16	3867.91	3999.91	3825.66	4230.66	4138.66	4138.16	4490.16	4451.91	4374.91			2.75	0.96881	0.95235	0.968864	0.63788	0.719884	0.69487	0.67528	0.777441	0.702911	0.83497	0.863465	0.82585	0.913277	0.893417	0.893309	0.969296	0.961039	0.944417
	2.83333	4503.21	4448.46	4300.46	2953.96	3349.33	3120.71	3088.96	3626.71	3122.96	3846.46	3975.21	3829.96	4232.71	4145.21	4095.46	4533.71	4444.96	4344.96			2.83333	0.972111	0.960292	0.928343	0.637673	0.723023	0.67367	0.666816	0.7829	0.674155	0.830338	0.858131	0.826776	0.913718	0.894829	0.88409	0.978695	0.959537	0.93795
	2.91667	4484.59	4436.84	4289.84	2939.72	3308.72	3133.59	3094.34	3579.84	3112.09	3890.09	3996.59	3796.09	4236.34	4112.84	4105.59	4565.34	4451.59	4334.34			2.91667	0.968093	0.957785	0.926052	0.634599	0.714255	0.676451	0.667978	0.772783	0.67181	0.839757	0.862748	0.819466	0.914503	0.887843	0.886278	0.985524	0.960969	0.935658
	3	4553.05	4393.8	4323.8	2924.55	3259.3	3155.05	3092.05	3531.55	3067.55	3884.05	3917.55	3811.55	4203.05	4137.55	4110.3	4537.05	4394.05	4346.3			3	0.982871	0.948493	0.933383	0.631325	0.703588	0.681083	0.667484	0.762359	0.662195	0.838453	0.845685	0.822803	0.907316	0.893177	0.887294	0.979417	0.948547	0.93824
	3.08333	4492.83	4373.83	4351.33	2893.71	3279.46	3118.58	3063.83	3521.83	3060.08	3881.33	3897.08	3832.83	4232.83	4096.58	4146.58	4536.08	4367.58	4352.83			3.08333	0.969872	0.944183	0.939326	0.624667	0.707939	0.673211	0.661392	0.760261	0.660583	0.837867	0.841267	0.827397	0.913745	0.884333	0.895126	0.979208	0.942834	0.93965
	3.16667	4520.45	4406.95	4348.95	2888.2	3248.7	3134.45	3101.45	3506.2	3052.95	3864.45	3903.95	3818.7	4211.2	4113.2	4138.95	4536.95	4407.45	4361.45			3.16667	0.975833	0.951331	0.938811	0.623477	0.701299	0.676636	0.669512	0.756886	0.659042	0.834221	0.842748	0.824345	0.909075	0.887919	0.893478	0.979395	0.951439	0.941509
	3.25	4530.44	4360.69	4324.44	2900.44	3249.19	3067.94	3053.19	3492.94	2989.94	3841.19	3863.19	3790.94	4184.19	4128.19	4114.19	4515.69	4374.19	4348.69			3.25	0.977991	0.941347	0.933521	0.626121	0.701406	0.662279	0.659095	0.754025	0.645441	0.829202	0.833951	0.818354	0.903245	0.891157	0.888134	0.974807	0.944261	0.938756
	3.33333	4533.8	4400.05	4313.3	2875.8	3225.67	3072.55	3060.8	3512.05	2997.05	3867.8	3903.55	3809.05	4210.05	4161.55	4091.55	4584.3	4386.55	4424.05			3.33333	0.978715	0.949842	0.931115	0.620801	0.696329	0.663273	0.660737	0.758149	0.646975	0.834945	0.842662	0.822262	0.908827	0.898357	0.883246	0.989616	0.946928	0.955023
	3.41667	4534.13	4423.63	4360.38	2861.63	3234.5	3072.13	3020.38	3458.38	2995.88	3808.88	3875.38	3809.63	4194.88	4154.13	4137.38	4523.63	4364.88	4438.38			3.41667	0.978786	0.954932	0.941278	0.617742	0.698235	0.663183	0.652011	0.746563	0.646723	0.822226	0.836581	0.822388	0.905552	0.896755	0.893139	0.976519	0.94225	0.958116
	3.5	4490.41	4343.91	4338.16	2835.04	3190.04	3050.91	3003.91	3490.91	2970.66	3701.16	3821.41	3800.91	4185.16	4168.66	4100.66	4477.16	4374.91	4396.41			3.5	0.969349	0.937724	0.936483	0.612002	0.688636	0.658603	0.648457	0.753586	0.64128	0.798973	0.824932	0.820506	0.903455	0.899893	0.885214	0.966489	0.944416	0.949058
	3.58333	4535.02	4403.52	4387.52	2839.14	3220.02	3051.27	3005.27	3541.52	2981.27	3801.77	3865.27	3779.27	4257.77	4165.27	4131.02	4535.77	4432.52	4477.27			3.58333	0.978978	0.950591	0.947137	0.612888	0.695108	0.658679	0.648749	0.76451	0.643568	0.820691	0.834398	0.815833	0.919128	0.89916	0.891766	0.97914	0.956851	0.966511
	3.66667	4534.15	4433.65	4350.9	2820.03	3244.9	3042.4	2985.15	3465.15	2981.15	3768.65	3839.65	3840.15	4234.4	4178.9	4114.65	4509.4	4429.15	4438.15			3.66667	0.978791	0.957096	0.939233	0.608761	0.70048	0.656766	0.644407	0.748025	0.643544	0.813542	0.828869	0.828977	0.914084	0.902103	0.888233	0.973448	0.956125	0.958068
	3.75	4512.85	4419.1	4400.35	2802.1	3246.72	3055.35	2966.6	3462.35	2964.1	3761.1	3921.35	3802.85	4226.35	4144.6	4123.1	4526.85	4390.1	4439.1			3.75	0.974193	0.953955	0.949907	0.604892	0.700873	0.659561	0.640403	0.747421	0.639863	0.811912	0.846505	0.820925	0.912346	0.894698	0.890057	0.977215	0.947695	0.958272
	3.83333	4478.56	4458.06	4403.56	2808.56	3207.06	3037.06	2950.31	3486.81	2955.06	3747.81	3885.81	3795.81	4167.56	4195.56	4153.81	4515.56	4351.06	4438.31			3.83333	0.966791	0.962366	0.950601	0.606287	0.692311	0.655613	0.636887	0.752701	0.637912	0.809044	0.838834	0.819405	0.899655	0.9057	0.896687	0.974778	0.939268	0.958102
	3.91667	4486.56	4377.31	4417.31	2791.93	3209.43	3034.81	2947.06	3415.06	2943.81	3726.06	3797.31	3825.81	4203.81	4163.06	4104.06	4540.06	4347.81	4429.31			3.91667	0.968517	0.944933	0.953568	0.602697	0.692823	0.655127	0.636184	0.737212	0.635482	0.804347	0.819728	0.825881	0.90748	0.898683	0.885947	0.980066	0.938565	0.956159
	4	4468.63	4396.38	4391.63	2765.51	3188.88	3011.13	2944.13	3469.13	2938.38	3712.63	3803.13	3828.38	4125.88	4129.13	4101.88	4507.13	4357.88	4400.63			4	0.964648	0.949052	0.948026	0.596993	0.688387	0.650016	0.635553	0.748885	0.634312	0.80145	0.820986	0.826437	0.890659	0.89136	0.885478	0.972959	0.940741	0.949969
	4.08333	4501.39	4322.89	4401.89	2752.64	3157.27	2984.39	2968.89	3416.64	2915.89	3716.89	3811.39	3792.64	4151.89	4162.64	4114.89	4521.14	4363.14	4445.14			4.08333	0.97172	0.933187	0.950241	0.594215	0.681562	0.644244	0.640898	0.737554	0.629456	0.802369	0.822769	0.818721	0.896273	0.898593	0.888286	0.975983	0.941876	0.959577
	4.16667	4509.47	4426.47	4372.72	2768.34	3195.97	2988.47	2951.47	3341.47	2896.22	3745.72	3862.22	3826.97	4097.22	4152.47	4097.97	4561.72	4269.47	4468.47			4.16667	0.973462	0.955545	0.943942	0.597604	0.689916	0.645123	0.637136	0.721325	0.625209	0.808591	0.83374	0.826131	0.88447	0.896396	0.884632	0.984742	0.921653	0.964612
	4.25	4521.16	4286.66	4409.41	2760.53	3112.66	2958.91	2939.66	3345.91	2924.16	3739.16	3716.41	3817.66	4068.16	4215.91	4072.41	4572.66	4292.16	4446.66			4.25	0.975987	0.925365	0.951863	0.595919	0.671932	0.638742	0.634587	0.722284	0.631241	0.807176	0.802264	0.824121	0.878197	0.910092	0.879115	0.987104	0.926552	0.959904
	4.33333	4543.58	4374.08	4418.58	2760.08	3146.71	2939.08	2980.58	3397.33	2888.83	3856.58	3770.83	3793.33	4127.33	4164.83	4095.33	4607.58	4353.83	4441.83			4.33333	0.980827	0.944237	0.953843	0.595821	0.679282	0.634462	0.643421	0.733385	0.623615	0.832524	0.814013	0.81887	0.890971	0.899066	0.884063	0.994643	0.939866	0.958862
	4.41667	4671.42	4388.67	4404.92	2788.42	3169.67	2942.92	2929.42	3459.42	2863.67	3735.92	3836.92	3767.42	4189.17	4147.42	4105.42	4626.17	4384.67	4431.92			4.41667	1.00842	0.947387	0.950895	0.601939	0.68424	0.635291	0.632377	0.746789	0.618184	0.806477	0.82828	0.813277	0.90432	0.895308	0.886241	0.998656	0.946523	0.956723
	4.5	4554.95	4427.45	4403.2	2747.95	3181.45	2956.2	2913.7	3419.45	2849.7	3730.95	3830.7	3793.95	4190.7	4160.95	4075.95	4598.95	4372.45	4452.45			4.5	0.983282	0.955758	0.950523	0.593203	0.686783	0.638158	0.628983	0.73816	0.615168	0.805404	0.826937	0.819004	0.904651	0.898228	0.879879	0.99278	0.943885	0.961155
	4.58333	4573.83	4420.58	4377.33	2728.95	3171.2	2977.58	2902.83	3441.08	2825.83	3747.08	3786.33	3776.33	4173.08	4150.83	4133.08	4574.58	4417.83	4402.33			4.58333	0.987356	0.954274	0.944937	0.589101	0.68457	0.642772	0.626636	0.742828	0.610014	0.808885	0.817358	0.815199	0.900846	0.896043	0.892211	0.987518	0.95368	0.950334
	4.66667	4563.44	4392.44	4371.44	2745.56	3151.31	2945.19	2909.19	3385.44	2815.19	3680.44	3802.94	3741.69	4175.19	4147.94	4112.94	4574.19	4381.94	4384.44			4.66667	0.985114	0.9482	0.943667	0.592688	0.680277	0.635781	0.628009	0.730818	0.607718	0.7945	0.820944	0.807722	0.901302	0.89542	0.887864	0.987435	0.945933	0.946473
	4.75	4565.69	4406.94	4406.69	2718.69	3166.44	2901.94	2842.19	3444.44	2810.94	3688.69	3812.94	3768.69	4175.44	4126.69	4059.69	4607.44	4400.44	4410.44			4.75	0.985599	0.95133	0.951276	0.586886	0.683542	0.626444	0.613546	0.743554	0.6068	0.796281	0.823103	0.81355	0.901356	0.890832	0.876369	0.994612	0.949927	0.952086
	4.83333	4545.22	4427.47	4394.47	2699.84	3158.84	2863.72	2848.97	3391.97	2785.97	3709.22	3822.97	3723.72	4205.72	4143.97	4085.22	4609.72	4384.22	4394.47			4.83333	0.98118	0.955761	0.948638	0.582817	0.681902	0.618193	0.615009	0.732227	0.601409	0.800712	0.825267	0.803842	0.907892	0.894562	0.881879	0.995104	0.946425	0.948638
	4.91667	4503.22	4422.47	4413.22	2696.47	3150.09	2897.22	2834.72	3436.47	2795.22	3692.22	3813.72	3749.72	4187.22	4164.97	4105.72	4580.97	4388.22	4449.72			4.91667	0.972114	0.954682	0.952685	0.582089	0.680013	0.625425	0.611933	0.741833	0.603406	0.797042	0.823271	0.809455	0.903898	0.899095	0.886305	0.988897	0.947288	0.960564
	5	4513.89	4403.64	4431.39	2688.14	3137.26	2910.14	2787.39	3358.39	2775.14	3683.14	3800.14	3712.14	4190.39	4105.14	4068.39	4550.14	4375.64	4396.89			5	0.974417	0.950617	0.956608	0.580291	0.677244	0.628214	0.601716	0.724978	0.599071	0.795082	0.820339	0.801342	0.904583	0.88618	0.878246	0.982242	0.944573	0.94916
	5.08333	4537.95	4385.45	4394.7	2685.82	3134.32	2903.2	2813.2	3358.7	2747.95	3667.95	3793.7	3743.7	4191.95	4096.2	4133.2	4545.95	4398.2	4419.95			5.08333	0.979611	0.946691	0.948687	0.579791	0.676609	0.626716	0.607287	0.725045	0.593202	0.791803	0.818949	0.808155	0.90492	0.88425	0.892237	0.981338	0.949443	0.954138
	5.16667	4512.68	4416.43	4382.43	2677.68	3136.93	2889.18	2786.43	3456.43	2729.68	3709.93	3784.43	3694.93	4182.18	4095.43	4061.18	4545.43	4393.43	4443.43			5.16667	0.974156	0.953378	0.946039	0.578033	0.677172	0.62369	0.601509	0.746142	0.589258	0.800866	0.816948	0.797628	0.902811	0.884084	0.87669	0.981226	0.948413	0.959207
	5.25	4543.35	4427.6	4404.1	2678.6	3129.72	2884.85	2818.6	3361.85	2730.1	3661.35	3784.85	3682.6	4194.35	4126.85	4115.1	4559.1	4388.6	4397.85			5.25	0.980776	0.955789	0.950716	0.578231	0.675616	0.622754	0.608453	0.725725	0.589348	0.790378	0.817038	0.794965	0.905437	0.890866	0.88833	0.984176	0.94737	0.949367
	5.33333	4560.16	4394.66	4439.66	2654.16	3113.53	2876.16	2796.41	3332.91	2753.41	3709.16	3774.41	3732.16	4191.16	4135.16	4083.66	4580.16	4356.66	4436.66			5.33333	0.984406	0.948679	0.958393	0.572956	0.672122	0.620879	0.603664	0.719478	0.594381	0.8007	0.814785	0.805665	0.90475	0.892661	0.881543	0.988723	0.940476	0.957746
	5.41667	4528.04	4399.79	4395.29	2652.04	3133.42	2869.29	2786.79	3364.29	2743.79	3662.04	3816.54	3704.29	4150.29	4142.54	4049.04	4537.04	4350.54	4419.29			5.41667	0.977473	0.949787	0.948816	0.572499	0.676414	0.619397	0.601587	0.726253	0.592305	0.790528	0.82388	0.799649	0.895927	0.894254	0.87407	0.979415	0.939155	0.953997
	5.5	4487.96	4370.96	4433.46	2647.34	3112.71	2851.46	2775.21	3364.21	2724.71	3683.71	3753.21	3738.46	4119.21	4094.96	4053.46	4580.46	4328.71	4409.96			5.5	0.968821	0.943564	0.957056	0.571484	0.671945	0.615548	0.599088	0.726236	0.588187	0.795207	0.81021	0.807026	0.889219	0.883984	0.875025	0.988789	0.934444	0.951983
	5.58333	4488.8	4323.55	4396.55	2633.55	3094.3	2837.05	2781.3	3292.3	2707.05	3678.55	3706.05	3703.3	4072.55	4125.05	4083.8	4541.05	4293.8	4377.05			5.58333	0.969002	0.933329	0.949087	0.568507	0.66797	0.612437	0.600402	0.710712	0.584374	0.794092	0.800029	0.799435	0.879145	0.890478	0.881574	0.980281	0.926907	0.944878
	5.66667	4525.92	4296.17	4375.17	2659.17	3041.3	2845.92	2765.67	3323.67	2702.42	3657.67	3691.17	3692.42	4078.17	4092.67	4064.17	4552.42	4258.92	4356.92			5.66667	0.977015	0.927418	0.944472	0.574038	0.656527	0.614352	0.597028	0.717484	0.583374	0.789585	0.796816	0.797086	0.880358	0.883489	0.877336	0.982735	0.919377	0.940533
	5.75	4490.95	4240.95	4396.7	2628.08	3056.58	2852.2	2743.45	3262.95	2695.45	3631.45	3635.7	3722.7	4030.2	4093.45	4126.7	4510.2	4283.7	4366.45			5.75	0.969466	0.915499	0.94912	0.567326	0.659826	0.615708	0.592232	0.704377	0.58187	0.783925	0.784843	0.803623	0.870004	0.883658	0.890835	0.973622	0.924727	0.94259
	5.83333	4507.66	4317.41	4367.41	2627.41	3074.16	2822.66	2718.41	3258.41	2685.41	3590.91	3638.66	3697.16	4113.91	4076.41	4038.16	4486.91	4318.41	4351.16			5.83333	0.973072	0.932002	0.942796	0.567181	0.663621	0.609329	0.586825	0.703395	0.579701	0.775172	0.78548	0.798109	0.888073	0.879978	0.871721	0.968593	0.932218	0.939288
	5.91667	4511.07	4319.07	4354.57	2619.32	3097.69	2816.32	2719.32	3237.32	2658.82	3608.57	3671.07	3666.07	4080.32	4061.82	4012.57	4501.32	4304.57	4396.57			5.91667	0.973808	0.932361	0.940024	0.565434	0.668701	0.607961	0.587021	0.698842	0.573961	0.778984	0.792476	0.791397	0.880822	0.876828	0.866196	0.971703	0.929231	0.949091
	6	4481.46	4306.71	4338.71	2604.34	3064.46	2817.96	2713.71	3246.21	2660.96	3614.21	3650.96	3652.46	4078.46	4055.71	4033.21	4454.21	4271.71	4376.46			6	0.967418	0.929694	0.936602	0.562201	0.661529	0.608317	0.585812	0.700763	0.574425	0.780204	0.788137	0.788461	0.880422	0.875511	0.870654	0.961535	0.922139	0.944751
	6.08333	4487.1	4285.35	4345.1	2625.47	3065.6	2832.35	2694.35	3214.85	2650.85	3598.1	3677.85	3644.35	4082.85	4054.1	4068.85	4525.35	4282.6	4350.85			6.08333	0.968633	0.925081	0.93798	0.566763	0.661773	0.611421	0.581631	0.693992	0.57224	0.776724	0.79394	0.786708	0.881368	0.875161	0.878345	0.97689	0.924488	0.939221
	6.16667	4486.36	4299.86	4406.36	2589.23	3064.36	2785.86	2685.11	3235.36	2692.86	3569.61	3653.61	3713.36	4059.61	4131.61	3997.86	4439.86	4269.86	4414.36			6.16667	0.968474	0.928214	0.951204	0.55894	0.661505	0.601385	0.579636	0.698419	0.581309	0.770574	0.788707	0.801606	0.876351	0.891894	0.863021	0.958436	0.921738	0.952931
	6.25	4462.67	4281.92	4403.42	2586.3	3053.92	2775.17	2712.42	3213.92	2674.42	3545.92	3622.42	3707.92	4065.92	4099.92	4016.67	4445.67	4291.17	4391.42			6.25	0.963361	0.924342	0.95057	0.558306	0.659253	0.599079	0.585533	0.693792	0.57733	0.765461	0.781975	0.800432	0.877714	0.885054	0.867082	0.959691	0.926339	0.94798
	6.33333	4512.17	4300.42	4398.92	2606.67	3062.17	2789.67	2713.42	3233.42	2672.67	3571.67	3620.67	3681.17	4083.92	4307.42	4004.67	4527.42	4259.17	4606.42			6.33333	0.974045	0.928335	0.949598	0.562703	0.661032	0.602208	0.585747	0.698	0.576951	0.771019	0.781596	0.794657	0.881599	0.929846	0.864491	0.977337	0.91943	0.994391
	6.41667	4496.02	4307.77	4482.52	2607.14	3080.02	2783.52	2725.77	3241.02	2735.52	3598.02	3629.27	3760.77	4088.77	4162.77	4010.02	4525.27	4256.77	4438.27			6.41667	0.97056	0.929922	0.967646	0.562807	0.664887	0.600881	0.588414	0.699642	0.590519	0.776708	0.783454	0.811841	0.882646	0.898621	0.865647	0.976874	0.918913	0.958093
	6.5	4525.09	4276.59	4342.84	2618.34	3068.47	2748.09	2726.09	3224.34	2656.59	3618.34	3618.84	3620.34	4058.34	4060.59	3992.09	4532.09	4239.59	4369.34			6.5	0.976836	0.923192	0.937494	0.565224	0.662393	0.593234	0.588484	0.696042	0.573481	0.781095	0.781203	0.781527	0.876078	0.876564	0.861777	0.978347	0.915205	0.943214
	6.58333	4488.91	4264.41	4376.16	2579.28	3057.78	2787.16	2738.41	3214.16	2623.41	3617.66	3610.91	3638.16	4043.66	4095.91	4054.16	4516.16	4255.91	4393.66			6.58333	0.969025	0.920562	0.944686	0.556793	0.660087	0.601667	0.591143	0.693844	0.566318	0.780948	0.77949	0.785373	0.872909	0.884188	0.875175	0.974908	0.918727	0.948463
	6.66667	4510.96	4272.71	4427.96	2571.21	3050.46	2760.71	2702.71	3214.96	2652.46	3558.71	3610.71	3640.71	4040.71	4063.46	4022.21	4426.71	4259.71	4343.71			6.66667	0.973785	0.922353	0.955867	0.555049	0.658505	0.595956	0.583436	0.694016	0.572588	0.768221	0.779447	0.785923	0.872271	0.877182	0.868278	0.955597	0.919547	0.93768
	6.75	4492.71	4222.46	4375.21	2580.96	3035.09	2740.21	2677.21	3244.96	2715.46	3601.71	3628.96	3671.21	4019.46	4093.21	3950.71	4501.71	4195.96	4481.71			6.75	0.969846	0.911507	0.944481	0.557154	0.655187	0.591532	0.577932	0.700493	0.586189	0.777505	0.783387	0.792508	0.867685	0.883605	0.852844	0.971789	0.905786	0.967471
	6.83333	4481.65	4251.65	4455.4	2562.53	3033.28	2750.15	2644.15	3247.15	2661.9	3603.9	3597.9	3703.4	4065.15	4083.65	3928.65	4512.9	4239.4	4415.15			6.83333	0.967458	0.917808	0.961791	0.553175	0.654796	0.593678	0.570795	0.700965	0.574627	0.777977	0.776682	0.799457	0.877548	0.881541	0.848081	0.974204	0.915163	0.953103
	6.91667	4498.12	4269.37	4531.12	2572.12	3045.24	2734.12	2665.37	3191.62	2704.87	3573.37	3583.37	3780.87	4067.62	4111.87	3943.37	4547.62	4227.87	4443.87			6.91667	0.971013	0.921632	0.978136	0.555245	0.657379	0.590216	0.575375	0.688977	0.583902	0.771386	0.773545	0.816179	0.87808	0.887632	0.851258	0.981698	0.912673	0.959302
	7	4503.79	4271.29	4407.04	2579.04	3040.04	2723.54	2664.79	3189.29	2697.04	3580.79	3548.54	3712.04	4075.04	4108.04	4002.04	4532.04	4243.29	4392.29			7	0.972237	0.922047	0.951351	0.556739	0.656256	0.587932	0.57525	0.688474	0.582212	0.772988	0.766026	0.801321	0.879682	0.886806	0.863923	0.978335	0.916002	0.948167
	7.08333	4467.99	4225.99	4452.99	2558.62	3040.87	2732.24	2649.49	3251.74	2667.74	3537.49	3585.24	3689.49	4050.49	4113.99	3977.99	4493.49	4267.24	4379.49			7.08333	0.96451	0.912269	0.961272	0.552331	0.656435	0.589812	0.571949	0.701957	0.575888	0.763642	0.77395	0.796454	0.874384	0.888091	0.858733	0.970014	0.921174	0.945405
	7.16667	4504.11	4258.36	4542.61	2569.48	3030.61	2680.36	2656.11	3208.36	2671.36	3542.36	3587.61	3777.11	4047.36	4103.36	3943.11	4541.36	4237.86	4385.11			7.16667	0.972306	0.919255	0.980617	0.554676	0.65422	0.578611	0.573376	0.692591	0.576668	0.764692	0.77446	0.815368	0.873707	0.885795	0.851202	0.980347	0.91483	0.946617
	7.25	4456.01	4276.01	4423.01	2526.63	3046.88	2657.26	2606.01	3202.01	2599.01	3570.26	3575.76	3651.51	4037.76	4089.01	3869.01	4542.01	4234.76	4421.76			7.25	0.961923	0.923066	0.954799	0.545427	0.657734	0.573625	0.562562	0.691221	0.56105	0.770715	0.771902	0.788255	0.871635	0.882698	0.835207	0.980488	0.914161	0.954529
	7.33333	4480.86	4254.11	4393.36	2553.74	3022.24	2680.86	2610.11	3183.36	2565.86	3545.11	3565.36	3629.11	4049.36	4055.86	3885.11	4536.11	4238.86	4345.11			7.33333	0.967288	0.918339	0.948399	0.551278	0.652413	0.57872	0.563447	0.687195	0.553895	0.765287	0.769658	0.78342	0.87414	0.875543	0.838683	0.979215	0.915047	0.937983
	7.41667	4452.43	4250.68	4343.43	2549.18	3045.68	2670.18	2613.93	3166.68	2543.43	3491.43	3593.68	3621.18	4069.18	4069.68	3890.93	4486.43	4221.18	4321.68			7.41667	0.96115	0.917598	0.93762	0.550294	0.657474	0.576414	0.564272	0.683594	0.549053	0.753698	0.775771	0.781708	0.878418	0.878526	0.839939	0.96849	0.91123	0.932925
	7.5	4455.26	4256.26	4319.51	2539.26	3024.63	2691.51	2610.76	3155.51	2541.76	3485.26	3558.51	3605.01	4048.51	4035.51	4007.76	4462.01	4225.51	4302.01			7.5	0.96176	0.918802	0.932456	0.548152	0.65293	0.581018	0.563586	0.681182	0.548691	0.752365	0.768178	0.778216	0.873955	0.871148	0.865158	0.963217	0.912164	0.928678
	7.58333	4381.29	4214.79	4303.29	2523.92	2977.42	2690.79	2619.54	3161.54	2537.04	3515.54	3531.54	3649.04	4050.79	4030.04	3979.04	4425.29	4216.29	4368.04			7.58333	0.945794	0.909852	0.928956	0.544841	0.642738	0.580864	0.565483	0.682486	0.547674	0.758904	0.762358	0.787723	0.874449	0.869969	0.85896	0.955292	0.910175	0.942934
	7.66667	4429.11	4242.11	4344.11	2514.36	2973.98	2696.86	2570.86	3134.36	2557.61	3437.61	3572.11	3656.36	4035.36	4079.36	3951.11	4438.61	4209.11	4547.86			7.66667	0.956116	0.915748	0.937767	0.542777	0.641997	0.582174	0.554974	0.676617	0.552114	0.74208	0.771115	0.789302	0.871117	0.880615	0.85293	0.958167	0.908624	0.981751
	7.75	4427.7	4260.95	4435.45	2511.82	2967.82	2691.45	2562.45	3166.45	2539.45	3432.7	3573.95	3679.7	4045.45	4244.7	3963.45	4470.2	4244.7	4530.45			7.75	0.955811	0.919815	0.957484	0.542229	0.640667	0.581005	0.553158	0.683544	0.548193	0.74102	0.771511	0.79434	0.873294	0.916307	0.855593	0.964986	0.916307	0.977992
	7.83333	4446.6	4283.1	4478.35	2535.98	2987.6	2680.85	2598.35	3158.85	2614.1	3493.1	3591.35	3710.1	4033.85	4094.1	3995.35	4483.85	4241.6	4355.85			7.83333	0.959892	0.924597	0.966746	0.547444	0.644936	0.578718	0.560909	0.681904	0.564308	0.754059	0.775268	0.800903	0.870791	0.883797	0.86248	0.967933	0.915638	0.940302
	7.91667	4515.8	4272.8	4351.05	2529.18	3005.8	2687.55	2576.55	3168.3	2543.05	3471.55	3584.55	3653.8	4076.55	4043.05	3964.55	4442.8	4295.05	4333.3			7.91667	0.97483	0.922374	0.939266	0.545976	0.648865	0.580164	0.556203	0.683944	0.548971	0.749407	0.773801	0.78875	0.880009	0.872777	0.855832	0.959072	0.927177	0.935434
	8	4447.97	4271.47	4307.22	2509.22	3009.59	2685.72	2543.22	3170.22	2514.47	3462.72	3573.97	3622.72	4024.72	4049.72	4001.47	4444.22	4249.97	4308.72			8	0.960187	0.922085	0.929803	0.541667	0.649683	0.579768	0.549006	0.684357	0.5428	0.7475	0.771515	0.782039	0.868819	0.874216	0.8638	0.959377	0.917444	0.930126
	8.08333	4416.69	4254.44	4340.94	2517.19	2981.56	2653.94	2565.69	3178.69	2529.44	3488.44	3570.94	3608.19	4037.69	3996.69	3936.19	4430.69	4244.19	4264.69			8.08333	0.953434	0.918409	0.937082	0.543387	0.643632	0.572907	0.553857	0.686186	0.546032	0.753052	0.770861	0.778902	0.871619	0.862768	0.849708	0.956456	0.916196	0.920622
	8.16667	4395.03	4236.28	4309.78	2500.65	2982.78	2663.53	2542.78	3153.53	2519.78	3476.28	3561.78	3580.28	4042.28	4000.53	3959.78	4417.03	4220.53	4298.53			8.16667	0.948758	0.914489	0.930355	0.539818	0.643895	0.574978	0.548911	0.680754	0.543946	0.750427	0.768884	0.772877	0.87261	0.863597	0.8548	0.953507	0.911089	0.927927
	8.25	4425.72	4231.22	4288.47	2499.72	2984.72	2679.22	2525.72	3142.97	2510.22	3467.47	3552.47	3570.22	4053.47	4004.97	3898.72	4471.97	4243.22	4268.97			8.25	0.955384	0.913397	0.925756	0.539617	0.644314	0.578366	0.545229	0.678476	0.541883	0.748526	0.766875	0.770707	0.875026	0.864556	0.84162	0.965368	0.915988	0.921546
	8.33333	4363.63	4248.63	4270.88	2501.75	2996.5	2659.38	2517.88	3140.38	2504.88	3469.13	3551.88	3565.63	4003.63	4024.63	3977.63	4405.13	4198.88	4234.38			8.33333	0.94198	0.917155	0.921958	0.540055	0.646858	0.574082	0.543536	0.677916	0.54073	0.748884	0.766747	0.769715	0.864267	0.8688	0.858654	0.950939	0.906415	0.914079
	8.41667	4387.22	4213.72	4327.22	2531.22	2997.6	2624.47	2526.72	3172.47	2493.22	3453.72	3526.97	3631.72	4030.47	4007.72	3891.72	4428.22	4231.22	4285.97			8.41667	0.947074	0.90962	0.934122	0.546418	0.647094	0.566548	0.545446	0.684845	0.538214	0.745558	0.761371	0.783984	0.870062	0.865151	0.84011	0.955925	0.913398	0.925217
	8.5	4375.44	4231.44	4298.94	2502.19	2988.31	2612.44	2541.69	3142.94	2545.44	3445.19	3541.44	3666.19	4045.94	4021.69	3911.44	4497.94	4189.19	4297.44			8.5	0.94453	0.913444	0.928016	0.54015	0.64509	0.563949	0.548676	0.678469	0.549486	0.743716	0.764493	0.791423	0.8734	0.868165	0.844366	0.970974	0.904324	0.927692
	8.58333	4433.04	4193.04	4317.04	2521.54	2997.67	2614.29	2539.79	3127.29	2505.04	3474.29	3537.04	3680.29	4007.29	4014.54	3901.04	4464.54	4177.29	4244.79			8.58333	0.956965	0.905156	0.931924	0.544328	0.64711	0.56435	0.548268	0.675092	0.540766	0.749999	0.763545	0.794469	0.865058	0.866623	0.842122	0.963765	0.901756	0.916328
	8.66667	4450.1	4275.1	4323.6	2522.47	3012.97	2653.35	2560.1	3144.35	2492.35	3456.85	3510.85	3671.1	3999.35	4031.85	3993.35	4391.85	4185.1	4320.85			8.66667	0.960647	0.92287	0.93334	0.544529	0.650414	0.572781	0.552651	0.678774	0.538026	0.746233	0.75789	0.792484	0.863343	0.870359	0.862048	0.948073	0.903441	0.932746
	8.75	4432.69	4218.19	4311.94	2519.44	3006.57	2599.44	2582.94	3156.44	2494.94	3463.44	3542.69	3693.94	4063.44	3991.94	3836.19	4411.69	4223.94	4300.44			8.75	0.95689	0.910586	0.930823	0.543875	0.649031	0.561144	0.557583	0.681385	0.538586	0.747657	0.764765	0.797415	0.877179	0.861745	0.828123	0.952357	0.911827	0.928341
	8.83333	4412.53	4207.78	4280.03	2535.41	3020.53	2591.28	2575.28	3221.28	2474.78	3452.53	3509.28	3675.28	4018.03	4009.53	3821.28	4472.28	4201.78	4295.28			8.83333	0.952538	0.908338	0.923935	0.547321	0.652045	0.559383	0.555929	0.695381	0.534234	0.745302	0.757552	0.793387	0.867377	0.865542	0.824904	0.965436	0.907043	0.927227
	8.91667	4458.98	4238.23	4279.73	2526.98	3003.6	2592.23	2557.98	3141.23	2492.48	3495.98	3529.48	3650.23	4032.98	4035.48	3832.73	4484.98	4236.23	4316.48			8.91667	0.962563	0.91491	0.923868	0.545501	0.64839	0.559586	0.552193	0.678099	0.538053	0.754679	0.761911	0.787978	0.870602	0.871142	0.827374	0.968176	0.914478	0.931802
	9	4426.92	4221.67	4222.92	2501.3	3020.55	2548.17	2584.92	3145.17	2394.17	3468.17	3556.17	3529.92	3987.92	3959.92	3845.67	4431.42	4163.17	4244.67			9	0.955644	0.911337	0.911607	0.539958	0.652049	0.550077	0.55801	0.678952	0.516833	0.748678	0.767675	0.762008	0.860877	0.854833	0.830169	0.956616	0.898708	0.916302
	9.08333	4410.5	4197.5	4267.5	2532.62	3017.87	2574.5	2573.5	3142.5	2457	3481	3501.25	3631.5	4022	3984.5	3860.5	4465.5	4175.25	4244.5			9.08333	0.952098	0.906118	0.921229	0.54672	0.651471	0.555759	0.555543	0.678374	0.530394	0.751446	0.755818	0.783935	0.868232	0.860137	0.833369	0.963971	0.901315	0.916264
	9.16667	4419.25	4215.25	4258.5	2512.12	2997.12	2602	2594.25	3131.75	2422.25	3526.5	3507.5	3606.25	3982.25	3991	3894	4443	4180	4181.5			9.16667	0.953987	0.909949	0.919285	0.542294	0.646991	0.561695	0.560022	0.676053	0.522892	0.761268	0.757166	0.778484	0.859651	0.86154	0.8406	0.959114	0.90234	0.902663
	9.25	4382.77	4179.77	4218.27	2506.39	3001.02	2583.77	2560.27	3149.27	2421.02	3444.27	3479.52	3632.77	4004.27	3947.27	3897.27	4458.77	4163.27	4200.27			9.25	0.946112	0.90229	0.910601	0.541057	0.647833	0.55776	0.552687	0.679835	0.522627	0.743517	0.751127	0.784209	0.864405	0.8521	0.841307	0.962518	0.898729	0.906716
	9.33333	4411.12	4217.62	4220.62	2509.12	3011.87	2567.62	2579.12	3130.12	2425.62	3504.62	3525.62	3626.87	4053.37	3978.37	3895.12	4460.37	4175.37	4218.12			9.33333	0.952232	0.910461	0.911108	0.541645	0.650174	0.554274	0.556756	0.675701	0.52362	0.756545	0.761078	0.782935	0.875004	0.858814	0.840842	0.962863	0.90134	0.910569
	9.41667	4394.24	4184.74	4201.24	2502.36	3016.11	2538.49	2556.24	3163.74	2408.99	3491.74	3441.24	3587.24	4038.49	3926.49	3804.99	4462.49	4191.49	4186.24			9.41667	0.948588	0.903363	0.906925	0.540187	0.651091	0.547985	0.551817	0.682958	0.52003	0.753764	0.742863	0.77438	0.871792	0.847614	0.821386	0.963321	0.90482	0.903686
	9.5	4419.98	4197.98	4235.48	2515.36	2993.23	2575.73	2509.73	3119.23	2428.98	3469.48	3451.73	3606.73	4010.23	4086.48	3899.73	4435.73	4168.73	4267.23			9.5	0.954146	0.906222	0.914317	0.542992	0.646152	0.556026	0.541778	0.673351	0.524347	0.74896	0.745129	0.778589	0.865692	0.882153	0.841839	0.957546	0.899908	0.921171
	9.58333	4401.37	4187.87	4290.12	2506.24	2996.37	2564.37	2539.62	3186.12	2483.62	3466.37	3493.37	3669.87	4016.12	4007.87	3816.37	4452.37	4199.87	4283.12			9.58333	0.950127	0.904038	0.926111	0.541024	0.646828	0.553572	0.548229	0.68779	0.53614	0.748287	0.754116	0.792217	0.866962	0.865182	0.823842	0.961136	0.906629	0.9246
	9.66667	4355.85	4216.1	4326.35	2511.35	3001.6	2557.6	2533.85	3177.6	2441.35	3477.1	3469.85	3633.6	4012.1	4046.1	3919.85	4393.85	4160.6	4322.35			9.66667	0.940302	0.910134	0.933934	0.542128	0.647959	0.552112	0.546985	0.685952	0.527017	0.750606	0.749041	0.784389	0.866097	0.873436	0.846183	0.948505	0.898153	0.933071
	9.75	4363.2	4200.2	4339.45	2484.08	2997.33	2542.2	2526.45	3103.7	2495.7	3449.7	3505.95	3636.95	4041.2	4018.7	3832.95	4362.95	4177.45	4237.7			9.75	0.941889	0.906702	0.936762	0.536241	0.647036	0.548788	0.545388	0.67	0.53875	0.744691	0.756834	0.785113	0.872379	0.867522	0.827423	0.941835	0.901791	0.914797
	9.83333	4355.24	4192.49	4291.49	2466.74	3003.11	2544.24	2518.74	3125.99	2474.49	3499.49	3476.99	3640.49	4035.24	4048.49	3886.74	4455.24	4193.49	4244.74			9.83333	0.940169	0.905036	0.926407	0.532497	0.648285	0.549227	0.543722	0.67481	0.53417	0.755438	0.75058	0.785875	0.87109	0.873951	0.839034	0.961756	0.905252	0.916315
	9.91667	4403.77	4194.52	4285.77	2489.77	3010.4	2548.27	2497.27	3137.77	2465.27	3490.52	3495.02	3627.52	4030.27	3992.52	3839.02	4420.52	4130.52	4242.77			9.91667	0.950646	0.905475	0.925173	0.537469	0.649857	0.550097	0.539088	0.677353	0.53218	0.753502	0.754473	0.783076	0.870018	0.861869	0.828733	0.954262	0.891659	0.915891
	10	4377.9	4230.4	4267.4	2500.02	3015.15	2534.15	2465.9	3079.65	2452.15	3457.9	3544.65	3610.65	4025.4	4008.4	3877.4	4438.9	4130.4	4260.65			10	0.94506	0.913219	0.921207	0.539682	0.650882	0.547048	0.532315	0.664806	0.529347	0.746459	0.765186	0.779433	0.868966	0.865296	0.837017	0.958229	0.891632	0.91975
	10.0833	4333.79	4171.04	4281.04	2464.16	2994.66	2546.79	2478.29	3077.29	2464.04	3426.79	3484.54	3581.04	3989.79	4015.29	3810.54	4438.54	4101.04	4216.04			10.0833	0.935539	0.900406	0.924152	0.531941	0.646461	0.549778	0.534991	0.664297	0.531914	0.739744	0.752211	0.773042	0.86128	0.866784	0.822585	0.958152	0.885295	0.91012
	10.1667	4333.98	4145.48	4288.48	2487.1	2994.6	2530.48	2518.98	3085.98	2432.98	3444.73	3408.23	3641.98	3938.73	3994.23	3810.23	4380.98	4069.48	4233.73			10.1667	0.935579	0.894888	0.925757	0.536893	0.646447	0.546256	0.543774	0.666173	0.525209	0.743616	0.735737	0.786197	0.850256	0.862237	0.822517	0.945725	0.878482	0.913938
	10.25	4348.38	4142.63	4263.13	2484.5	2983.88	2528.63	2510.38	3039.38	2516.13	3496.88	3421.63	3641.63	3952.63	4026.88	3800.63	4429.38	4130.13	4264.13			10.25	0.938688	0.894273	0.920285	0.536332	0.644132	0.545857	0.541917	0.656113	0.543159	0.754874	0.73863	0.786121	0.853257	0.869286	0.820445	0.956174	0.891574	0.920501
	10.3333	4366.02	4079.52	4267.77	2470.02	2971.27	2509.52	2523.02	3045.27	2460.77	3479.52	3352.52	3572.02	3882.02	3972.52	3806.52	4408.52	4022.77	4229.52			10.3333	0.942498	0.880651	0.921288	0.533206	0.641412	0.541733	0.544648	0.657386	0.53121	0.751128	0.723713	0.771096	0.838016	0.857552	0.821718	0.951672	0.8684	0.913031
	10.4167	4343.05	4093.05	4249.3	2480.18	2986.8	2542.8	2500.05	3048.3	2455.8	3461.3	3424.05	3682.8	3931.3	4019.05	3874.8	4392.3	4078.3	4247.05			10.4167	0.937538	0.883571	0.917301	0.535398	0.644764	0.548917	0.539688	0.65804	0.530136	0.747194	0.739153	0.79501	0.848654	0.867596	0.836457	0.94817	0.880387	0.916815
	10.5	4368.95	4122.95	4229.2	2461.95	2996.57	2533.2	2493.95	3051.2	2439.2	3486.95	3453.7	3603.95	3960.2	3932.7	3873.45	4363.45	4111.7	4198.2			10.5	0.943129	0.890025	0.912961	0.531463	0.646873	0.546844	0.538371	0.658665	0.526552	0.752731	0.745553	0.777988	0.854892	0.848955	0.836165	0.941942	0.887596	0.906269
	10.5833	4329.68	4129.43	4233.93	2451.43	2989.93	2530.18	2455.43	3059.18	2419.18	3315.18	3436.18	3626.68	3933.43	4002.43	3869.93	4263.93	4094.18	4238.93			10.5833	0.934652	0.891424	0.913983	0.529193	0.645439	0.546193	0.530056	0.660388	0.522231	0.715651	0.741772	0.782895	0.849113	0.864009	0.835406	0.920459	0.883815	0.915062
	10.6667	4342.06	4095.56	4239.06	2436.81	3015.43	2532.81	2515.31	3060.56	2422.31	3461.31	3443.56	3589.56	3980.06	4115.06	3854.81	4291.56	4082.81	4217.31			10.6667	0.937324	0.884112	0.91509	0.526036	0.650945	0.54676	0.542982	0.660686	0.522906	0.747196	0.743364	0.774882	0.859179	0.888322	0.832141	0.926423	0.88136	0.910395
	10.75	4284.58	4103.58	4266.08	2440.58	2991.83	2543.58	2496.83	3099.08	2485.83	3418.83	3402.83	3618.33	3972.33	3930.33	3901.33	4316.83	4132.08	4225.08			10.75	0.924917	0.885845	0.920924	0.526851	0.64585	0.549086	0.538994	0.669002	0.536619	0.738027	0.734573	0.781093	0.857512	0.848445	0.842185	0.931879	0.891997	0.912073
	10.8333	4328.94	4100.69	4217.94	2458.56	2980.44	2550.69	2511.44	3029.19	2437.19	3389.44	3423.19	3644.94	3953.69	3957.19	3894.69	4335.94	4088.19	4237.94			10.8333	0.934491	0.885219	0.91053	0.530732	0.643389	0.550619	0.542146	0.653913	0.526117	0.731681	0.738966	0.786836	0.853486	0.854241	0.840749	0.936002	0.88252	0.914847
	10.9167	4304.25	4104	4190.25	2455.5	2985.62	2546.5	2493	3061.5	2428.25	3412.75	3381.75	3624.5	3905.5	3944	3939.5	4309.25	4075.25	4179.25			10.9167	0.929161	0.885933	0.904552	0.53007	0.644509	0.549714	0.538165	0.660888	0.524188	0.736712	0.73002	0.782423	0.843083	0.851394	0.850422	0.930241	0.879727	0.902177
	11	4288.98	4116.23	4147.48	2451.35	2973.6	2548.98	2493.98	3045.23	2407.73	3336.98	3413.48	3615.98	3935.23	3966.23	3958.98	4273.98	4087.23	4201.73			11	0.925865	0.888573	0.895319	0.529175	0.641914	0.55025	0.538377	0.657376	0.519758	0.720356	0.73687	0.780584	0.849501	0.856193	0.854628	0.922627	0.882313	0.90703
	11.0833	4356.65	4052.4	4167.65	2484.4	2987.65	2551.65	2549.9	3037.65	2421.9	3430.65	3425.4	3627.65	3902.15	3982.15	3911.9	4334.65	4049.65	4186.9			11.0833	0.940474	0.874795	0.899675	0.53631	0.644947	0.550827	0.550449	0.65574	0.522818	0.740578	0.739444	0.783104	0.842361	0.859631	0.844466	0.935725	0.874202	0.90383
	11.1667	4332.62	4078.37	4210.37	2477.62	2985	2536.87	2506.37	3050.37	2434.37	3397.12	3410.62	3720.12	3924.62	3988.37	3836.62	4293.87	4075.87	4198.62			11.1667	0.935287	0.880402	0.908897	0.534846	0.644374	0.547637	0.541053	0.658487	0.52551	0.73334	0.736254	0.803066	0.847212	0.860973	0.828215	0.926922	0.879862	0.90636
	11.25	4326.89	4069.89	4204.89	2471.27	2996.02	2442.64	2486.64	3076.39	2399.14	3357.14	3392.89	3646.89	3945.89	3967.39	3771.64	4310.39	4091.89	4194.64			11.25	0.93405	0.878572	0.907714	0.533475	0.646753	0.527296	0.536794	0.664104	0.517905	0.72471	0.732427	0.787258	0.851804	0.856445	0.814188	0.930489	0.883321	0.905501
	11.3333	4329.33	4091.58	4165.33	2484.71	3001.71	2513.33	2478.08	3106.83	2415.58	3446.58	3372.58	3633.58	3898.58	3901.33	3883.58	4348.83	4037.08	4139.08			11.3333	0.934577	0.883254	0.899174	0.536376	0.647981	0.542555	0.534946	0.670675	0.521454	0.744017	0.728042	0.784385	0.84159	0.842184	0.838352	0.938786	0.871489	0.893507
	11.4167	4307.2	4084.2	4134.45	2475.83	3006.08	2482.95	2485.45	3043.45	2392.7	3426.7	3410.7	3636.95	3964.45	3918.7	3821.45	4314.95	4075.2	4117.95			11.4167	0.9298	0.881661	0.892508	0.534459	0.648925	0.535998	0.536537	0.656993	0.516515	0.739726	0.736272	0.785113	0.85581	0.845934	0.824941	0.931473	0.879718	0.888947
	11.5	4300.82	4093.57	4118.82	2484.82	2993.07	2517.57	2508.32	3033.07	2368.07	3433.57	3412.07	3609.82	3943.32	3941.07	3858.57	4291.32	4098.07	4172.57			11.5	0.928421	0.883682	0.889133	0.5364	0.646116	0.543469	0.541472	0.654751	0.511197	0.741207	0.736566	0.779254	0.851247	0.850762	0.832952	0.92637	0.884653	0.900736
	11.5833	4333.2	4109.2	4151.7	2492.7	3018.7	2505.45	2492.95	3037.2	2399.7	3504.95	3407.45	3686.45	3940.2	3958.2	3886.95	4359.2	4069.45	4193.2			11.5833	0.935411	0.887056	0.89623	0.538101	0.651649	0.540853	0.538155	0.655642	0.518025	0.756616	0.735569	0.795797	0.850574	0.854459	0.839079	0.941024	0.878475	0.905189
	11.6667	4297.99	4108.24	4142.49	2478.36	3044.49	2463.49	2496.99	3072.99	2376.74	3476.99	3444.49	3666.24	4003.74	3935.74	3872.24	4327.74	4123.49	4146.74			11.6667	0.92781	0.886849	0.894242	0.535006	0.657216	0.531795	0.539027	0.663368	0.513068	0.75058	0.743564	0.791434	0.86429	0.849611	0.835903	0.934232	0.890141	0.89516

## Sheet: Fig. 4F
	BLI Hsp70-system loading
Time [min]	DNAJA2 + Hsc70 + Hsp105			AncB + Hsc70 + Hsp105			AncAB + Hsc70 + Hsp105			AncA + Hsc70 + Hsp105			DNAJB1 + Hsc70 + Hsp105			- JDP + Hsc70 + Hsp105
0	-3.81639e-17	0.039777	0.061495	0.0631959	0.03062	0.098169	-5.55112e-17	0.0721238	0.227612	-6.245e-17	0.0874081	0.0966975	0	0	0.048873	0	0	0
0.003	0.0329568	0.072734	0.085823	0.0708235	0.039565	0.109527	0.0362583	0.0852086	0.28372	0.0165487	0.102935	0.144988	0.0127033	0.0167159	0.058802	-0.00078578	-0.00106602	0.0005623
0.007	0.0568028	0.09658	0.108608	0.0805626	0.042273	0.115568	0.0629087	0.0997164	0.341244	0.059017	0.120452	0.181916	0.026756	0.0350355	0.069891	-0.00129723	-0.00227231	0.00119267
0.01	0.0940171	0.133794	0.139428	0.0893488	0.044219	0.124824	0.0921778	0.115421	0.388862	0.0899721	0.1393	0.219697	0.0418425	0.0544837	0.080205	-0.00143384	-0.00309761	0.00190907
0.013	0.11528	0.155057	0.168488	0.096326	0.061376	0.135292	0.114227	0.132128	0.432826	0.118145	0.158598	0.252957	0.0578294	0.0748939	0.092729	-0.00123108	-0.00327655	0.00253015
0.017	0.143754	0.183531	0.20283	0.105746	0.074215	0.147473	0.1411	0.14912	0.484402	0.147382	0.178104	0.276558	0.0742147	0.0956236	0.102452	-0.00059276	-0.00321649	0.0036311
0.02	0.167688	0.207465	0.233015	0.114754	0.084691	0.160714	0.161957	0.166129	0.528573	0.176912	0.197206	0.29085	0.0910703	0.116194	0.111824	0.00029371	-0.00285035	0.00428385
0.023	0.190817	0.230594	0.263156	0.125258	0.10158	0.174809	0.180762	0.182604	0.569911	0.196357	0.21572	0.309192	0.1069	0.135915	0.127182	0.0018571	-0.00186752	0.00521651
0.027	0.209465	0.249242	0.295868	0.135953	0.114655	0.191389	0.198327	0.19805	0.608763	0.218623	0.232444	0.325342	0.121874	0.154312	0.13757	0.00366659	-0.00014546	0.00598246
0.03	0.227862	0.267639	0.326247	0.149294	0.128672	0.205278	0.212951	0.211837	0.645554	0.23727	0.246848	0.338216	0.135561	0.170461	0.149121	0.00591353	0.00219059	0.00673446
0.033	0.244866	0.284643	0.356611	0.159646	0.147007	0.219531	0.228876	0.224743	0.677075	0.25379	0.258434	0.348508	0.146925	0.184144	0.163848	0.00857904	0.00471164	0.00733892
0.037	0.261292	0.301069	0.378361	0.171225	0.161014	0.233184	0.243205	0.237476	0.709119	0.269949	0.266597	0.35935	0.155225	0.19402	0.168944	0.0117845	0.00765753	0.00824896
0.04	0.276767	0.316544	0.402992	0.181162	0.177617	0.248737	0.257614	0.249247	0.737467	0.287589	0.273537	0.367962	0.163045	0.203747	0.180721	0.0141105	0.0103238	0.00901509
0.043	0.291554	0.331331	0.426268	0.192079	0.190807	0.260732	0.270028	0.260323	0.766005	0.29972	0.279083	0.382216	0.171057	0.213353	0.19272	0.016183	0.012497	0.00977377
0.047	0.305739	0.345516	0.450539	0.200649	0.212399	0.274996	0.285081	0.271472	0.793058	0.313999	0.284882	0.386886	0.179335	0.222942	0.204009	0.0185805	0.0143453	0.010493
0.05	0.317165	0.356942	0.475415	0.209374	0.224302	0.287677	0.295099	0.282074	0.815393	0.325055	0.290289	0.387712	0.18771	0.232753	0.213658	0.0204269	0.016572	0.0107687
0.053	0.329946	0.369723	0.492706	0.217154	0.242614	0.299166	0.307528	0.292255	0.837399	0.338688	0.294841	0.399385	0.195588	0.242451	0.223393	0.0225661	0.0185497	0.0114592
0.057	0.343854	0.383631	0.514188	0.224222	0.265422	0.309923	0.318399	0.302027	0.859131	0.350256	0.299134	0.406629	0.203619	0.251935	0.234685	0.0245533	0.0203284	0.012371
0.06	0.354367	0.394144	0.530149	0.232467	0.279416	0.32385	0.328569	0.311374	0.880313	0.36271	0.303447	0.418057	0.211462	0.261232	0.244621	0.0262976	0.0219171	0.0131307
0.063	0.365899	0.405676	0.548339	0.240655	0.303002	0.334677	0.337267	0.320698	0.896745	0.372506	0.307331	0.420316	0.219334	0.2707	0.249959	0.0283029	0.0236353	0.0138408
0.067	0.378012	0.417789	0.565824	0.250278	0.317303	0.345393	0.346465	0.329182	0.916765	0.383318	0.310966	0.424781	0.227241	0.279952	0.262129	0.0300662	0.0250776	0.0143723
0.07	0.386667	0.426444	0.582831	0.261706	0.339114	0.357433	0.354763	0.337099	0.93329	0.395157	0.314933	0.425859	0.23446	0.289422	0.274447	0.0315201	0.0267023	0.014559
0.073	0.395333	0.43511	0.593228	0.273432	0.35548	0.367734	0.362806	0.345098	0.948541	0.403645	0.318805	0.42972	0.242083	0.298273	0.285199	0.0330991	0.0276231	0.014885
0.077	0.406435	0.446212	0.615216	0.282939	0.37746	0.379032	0.371725	0.353405	0.964079	0.413879	0.322203	0.438432	0.250002	0.307256	0.294823	0.0348718	0.0287069	0.0153128
0.08	0.414613	0.45439	0.623956	0.290991	0.393374	0.387324	0.379318	0.361539	0.977651	0.42239	0.324959	0.443355	0.257591	0.316944	0.304122	0.0363015	0.0298974	0.0160228
0.083	0.422553	0.46233	0.647742	0.295218	0.412838	0.39625	0.387457	0.369146	0.990393	0.430533	0.327869	0.447162	0.265238	0.326717	0.3111	0.0377124	0.030897	0.0167859
0.087	0.430371	0.470148	0.655867	0.305207	0.43114	0.404492	0.39309	0.376396	1.00281	0.438022	0.330783	0.451686	0.273316	0.336496	0.320367	0.0390082	0.0319854	0.0165662
0.09	0.43776	0.477537	0.663263	0.315137	0.451747	0.409433	0.40051	0.383754	1.01478	0.446048	0.333836	0.453427	0.280401	0.345952	0.332245	0.0405495	0.0332704	0.0172335
0.093	0.444823	0.4846	0.678437	0.32223	0.471449	0.416964	0.407939	0.390837	1.02425	0.4548	0.336479	0.458698	0.2884	0.355617	0.338029	0.0417878	0.0346934	0.0172101
0.097	0.453198	0.492975	0.6871	0.331359	0.488542	0.424975	0.415419	0.39765	1.03503	0.463664	0.339252	0.456368	0.296077	0.365445	0.346383	0.0428636	0.0353864	0.0176022
0.1	0.46068	0.500457	0.702177	0.342155	0.508965	0.432876	0.420212	0.404342	1.04436	0.474018	0.342237	0.463367	0.303476	0.375774	0.357498	0.0441781	0.0360974	0.0182566
0.103	0.468323	0.5081	0.712649	0.348232	0.53655	0.439213	0.426958	0.411052	1.0504	0.481852	0.34525	0.464092	0.310771	0.385404	0.36683	0.0455439	0.0368783	0.0186204
0.107	0.475345	0.515122	0.725138	0.354746	0.550478	0.447003	0.433587	0.416874	1.05805	0.489418	0.347953	0.472542	0.318791	0.395048	0.376315	0.0468668	0.0380914	0.0189978
0.11	0.480858	0.520635	0.733596	0.363737	0.572042	0.451564	0.439445	0.422288	1.06722	0.497047	0.350174	0.472759	0.326323	0.404856	0.380377	0.0480979	0.0385135	0.0194672
0.113	0.487872	0.527649	0.740761	0.372759	0.590866	0.456074	0.446341	0.428214	1.07568	0.504429	0.35309	0.481319	0.334017	0.414408	0.391042	0.0497157	0.0397778	0.0202479
0.117	0.494484	0.534261	0.755108	0.382065	0.614349	0.459125	0.452947	0.433682	1.0799	0.511302	0.355432	0.480645	0.341787	0.424403	0.404025	0.0511714	0.0412106	0.020442
0.12	0.502181	0.541958	0.763216	0.389137	0.632575	0.462969	0.459122	0.438912	1.08877	0.518315	0.357342	0.480467	0.349439	0.433998	0.409845	0.0522376	0.0422666	0.02113
0.123	0.508338	0.548115	0.773268	0.399442	0.652775	0.466149	0.463472	0.44416	1.09194	0.52616	0.35975	0.485314	0.357557	0.443866	0.418131	0.0532142	0.0438317	0.0214265
0.127	0.515888	0.555665	0.782381	0.404041	0.671642	0.46974	0.467337	0.449409	1.09859	0.532639	0.361961	0.488538	0.365276	0.453942	0.421694	0.054629	0.0451402	0.0220656
0.13	0.52153	0.561307	0.786612	0.40951	0.69745	0.472049	0.4717	0.454721	1.10309	0.539162	0.36407	0.490551	0.373143	0.464039	0.427621	0.0561077	0.0457985	0.0225236
0.133	0.52859	0.568367	0.794545	0.417848	0.719519	0.474778	0.476082	0.459524	1.11022	0.544996	0.366266	0.496768	0.380997	0.474022	0.438771	0.0571861	0.0468917	0.0230285
0.137	0.533522	0.573299	0.806074	0.426316	0.736271	0.477042	0.479137	0.464379	1.11358	0.551357	0.368277	0.500914	0.388856	0.483852	0.444002	0.0585806	0.0481692	0.0235762
0.14	0.536858	0.576635	0.81787	0.430274	0.759079	0.479935	0.483529	0.46923	1.12113	0.557647	0.370347	0.503772	0.397238	0.493773	0.460473	0.06008	0.0489313	0.0246066
0.143	0.541657	0.581434	0.819862	0.439133	0.776588	0.483443	0.488696	0.474219	1.12407	0.562894	0.372282	0.508908	0.405309	0.50412	0.456603	0.0612866	0.0500457	0.0251343
0.147	0.546712	0.586489	0.828293	0.446598	0.797908	0.486417	0.492649	0.478508	1.13021	0.568066	0.374357	0.504829	0.413101	0.514773	0.47224	0.0620728	0.0511166	0.0259358
0.15	0.551315	0.591092	0.83409	0.453895	0.814712	0.490311	0.497507	0.482341	1.13467	0.573951	0.376503	0.510741	0.421216	0.525224	0.475545	0.0633199	0.0518896	0.0258323
0.153	0.55649	0.596267	0.842142	0.46223	0.839765	0.494567	0.503385	0.486805	1.13986	0.579363	0.378502	0.515035	0.429411	0.535569	0.478995	0.0645662	0.0531052	0.026154
0.157	0.563043	0.60282	0.84762	0.473405	0.854867	0.499376	0.506152	0.491453	1.14509	0.583737	0.380856	0.514694	0.436896	0.546085	0.48771	0.065928	0.053939	0.0266554
0.16	0.569014	0.608791	0.856103	0.482433	0.878116	0.502486	0.510802	0.495495	1.1512	0.587664	0.38273	0.514993	0.445527	0.556973	0.497731	0.0670777	0.0547196	0.0267238
0.163	0.573112	0.612889	0.856352	0.492218	0.898037	0.507364	0.515399	0.49979	1.15466	0.592754	0.384781	0.521354	0.454189	0.56789	0.502307	0.0680379	0.055116	0.0273482
0.167	0.576697	0.616474	0.867576	0.498676	0.918146	0.510357	0.519681	0.503967	1.16069	0.597379	0.386941	0.526754	0.462754	0.578784	0.50899	0.0692211	0.0559861	0.0277383
0.17	0.582036	0.621813	0.874166	0.507345	0.939712	0.514562	0.52188	0.507793	1.16522	0.602737	0.388998	0.521072	0.470999	0.589288	0.516813	0.0704419	0.0570407	0.0277378
0.173	0.586243	0.62602	0.881388	0.51055	0.959975	0.517559	0.526338	0.51134	1.16862	0.6077	0.390733	0.529064	0.479547	0.599909	0.526001	0.0716897	0.0580195	0.0280993
0.177	0.59002	0.629797	0.884694	0.518081	0.978934	0.521927	0.528176	0.514829	1.17103	0.612969	0.392755	0.532346	0.487362	0.610404	0.533082	0.0727657	0.0584745	0.02801
0.18	0.594737	0.634514	0.891722	0.52762	0.997834	0.525086	0.531168	0.518747	1.17426	0.616616	0.394434	0.528401	0.49553	0.621078	0.542073	0.0741363	0.0596619	0.0286862
0.183	0.599444	0.639221	0.896524	0.535892	1.01918	0.530502	0.533534	0.522231	1.17819	0.621328	0.395998	0.534117	0.503959	0.632227	0.548735	0.0748344	0.0608966	0.0289325
0.187	0.603316	0.643093	0.901532	0.542395	1.03538	0.53381	0.538614	0.525872	1.18434	0.625109	0.397321	0.536178	0.51222	0.642826	0.554711	0.0756752	0.0617164	0.0296648
0.19	0.60756	0.647337	0.906672	0.552581	1.05946	0.537811	0.543618	0.529307	1.18711	0.63043	0.399167	0.541046	0.520752	0.653415	0.567113	0.0766515	0.0625326	0.0298705
0.193	0.61139	0.651167	0.915696	0.560663	1.07637	0.540677	0.549803	0.532642	1.19372	0.634702	0.400373	0.542417	0.529067	0.664275	0.572738	0.0775144	0.063181	0.0305951
0.197	0.614851	0.654628	0.918609	0.564988	1.09655	0.544642	0.553206	0.536447	1.19951	0.639012	0.402198	0.544224	0.537404	0.674763	0.582237	0.0784321	0.0637306	0.0306938
0.2	0.618703	0.65848	0.920375	0.573903	1.11163	0.547413	0.557607	0.539206	1.20328	0.64253	0.403869	0.54607	0.545704	0.685186	0.583314	0.0788261	0.064727	0.0313088
0.203	0.62239	0.662167	0.927018	0.58254	1.13956	0.5503	0.559494	0.542316	1.20724	0.644963	0.405563	0.544474	0.554351	0.696209	0.590797	0.0800851	0.0653885	0.0315037
0.207	0.626592	0.666369	0.937775	0.588684	1.15651	0.552243	0.56249	0.545033	1.20979	0.648742	0.407181	0.553261	0.562615	0.706981	0.595124	0.0808625	0.0660471	0.0320576
0.21	0.63024	0.670017	0.938954	0.596843	1.17395	0.555815	0.564663	0.54778	1.21371	0.652971	0.408798	0.55254	0.570517	0.717678	0.598877	0.0817038	0.0670311	0.031723
0.213	0.633864	0.673641	0.942332	0.604436	1.18916	0.560203	0.567106	0.550006	1.2138	0.65755	0.410577	0.553797	0.579024	0.728873	0.60436	0.0829327	0.0673842	0.032307
0.217	0.637862	0.677639	0.949219	0.611003	1.21427	0.562741	0.571093	0.552697	1.21607	0.660521	0.411993	0.558754	0.587454	0.740189	0.615418	0.0841618	0.0682383	0.0326168
0.22	0.641247	0.681024	0.951033	0.616351	1.22976	0.566182	0.577205	0.556074	1.21655	0.665204	0.41377	0.558922	0.595632	0.750967	0.623599	0.0854462	0.0695411	0.0332781
0.223	0.644926	0.684703	0.959117	0.621672	1.25024	0.571625	0.580413	0.559159	1.22271	0.669513	0.415727	0.562939	0.604316	0.762254	0.630652	0.0866347	0.0703657	0.0336212
0.227	0.648353	0.68813	0.967937	0.625963	1.26917	0.574776	0.584128	0.561926	1.22448	0.674488	0.41712	0.565958	0.613336	0.773682	0.637303	0.0877603	0.0713257	0.0338525
0.23	0.652817	0.692594	0.96732	0.630405	1.28591	0.578406	0.587794	0.565231	1.22855	0.677988	0.419049	0.570494	0.622237	0.785042	0.643162	0.0888658	0.0719158	0.0342437
0.233	0.65688	0.696657	0.975968	0.63711	1.3069	0.582773	0.590853	0.568025	1.23219	0.685058	0.420976	0.567323	0.630805	0.796056	0.652875	0.089645	0.0731475	0.034481
0.237	0.659967	0.699744	0.973388	0.644053	1.32195	0.587263	0.591687	0.570824	1.23782	0.689415	0.422847	0.568769	0.639263	0.807264	0.654785	0.0906965	0.0742858	0.0346064
0.24	0.663537	0.703314	0.978262	0.651474	1.34312	0.591326	0.595187	0.57401	1.24024	0.693029	0.424408	0.573598	0.647764	0.81857	0.66191	0.0917484	0.0754246	0.0345575
0.243	0.66914	0.708917	0.983966	0.65936	1.35734	0.596917	0.596903	0.576688	1.24275	0.695767	0.426346	0.573483	0.656058	0.82973	0.669063	0.0923825	0.0765242	0.0345446
0.247	0.672444	0.712221	0.98996	0.667768	1.37497	0.600391	0.600089	0.579482	1.24784	0.699581	0.42783	0.577249	0.664326	0.841072	0.675601	0.093244	0.0778255	0.0349069
0.25	0.676624	0.716401	0.996456	0.674412	1.39533	0.605456	0.602284	0.582695	1.24881	0.700637	0.429785	0.577519	0.672944	0.852516	0.683316	0.093254	0.078775	0.0351514
0.253	0.680713	0.72049	0.995842	0.682772	1.41298	0.610404	0.605543	0.585366	1.2507	0.704359	0.43143	0.578688	0.681625	0.863688	0.690678	0.0939443	0.0793162	0.0354398
0.257	0.68474	0.724517	1.00378	0.6897	1.43329	0.61506	0.60833	0.588156	1.25222	0.707255	0.432842	0.585571	0.690092	0.874494	0.695789	0.0939271	0.0799697	0.0355797
0.26	0.686565	0.726342	1.00327	0.696122	1.45261	0.620338	0.612606	0.591099	1.25728	0.710695	0.434391	0.583888	0.698452	0.885865	0.702167	0.0940575	0.0804735	0.0361141
0.263	0.689463	0.72924	1.01365	0.70149	1.46851	0.62928	0.616626	0.593409	1.2588	0.715779	0.436198	0.584797	0.707043	0.896793	0.710321	0.0943247	0.0807176	0.0360792
0.267	0.691397	0.731174	1.0136	0.70817	1.49094	0.634532	0.618065	0.595613	1.26365	0.719644	0.437345	0.592045	0.715738	0.907988	0.712618	0.0948133	0.0810441	0.0363338
0.27	0.694679	0.734456	1.01995	0.712743	1.50386	0.638963	0.621079	0.598172	1.26473	0.722583	0.438679	0.591283	0.724253	0.919005	0.727269	0.0958231	0.0817165	0.0367221
0.273	0.695667	0.735444	1.02171	0.717591	1.52387	0.643357	0.621874	0.600314	1.27062	0.727015	0.439706	0.592549	0.732797	0.929842	0.730852	0.0965068	0.0820533	0.0370977
0.277	0.699416	0.739193	1.02298	0.723193	1.53189	0.647252	0.623866	0.601923	1.27179	0.729696	0.441058	0.598011	0.741363	0.940521	0.736659	0.0979562	0.0824916	0.037344
0.28	0.702798	0.742575	1.03047	0.730128	1.55521	0.647883	0.624752	0.603924	1.27552	0.731393	0.442168	0.598917	0.750577	0.951966	0.744053	0.0990545	0.0827792	0.0379861
0.283	0.705343	0.74512	1.03504	0.736893	1.57122	0.652061	0.627013	0.605908	1.27937	0.734779	0.443529	0.597994	0.759802	0.963124	0.753127	0.0999227	0.0832887	0.0385223
0.287	0.709309	0.749086	1.04293	0.743447	1.58827	0.656578	0.62777	0.60813	1.28131	0.73829	0.445155	0.603435	0.768181	0.974158	0.758065	0.100981	0.0839547	0.03871
0.29	0.713	0.752777	1.04468	0.750768	1.602	0.660387	0.630819	0.610121	1.28233	0.740645	0.446588	0.604303	0.777239	0.985647	0.764581	0.10193	0.0845715	0.0392988
0.293	0.715864	0.755641	1.04897	0.75771	1.61591	0.663636	0.632597	0.611981	1.28341	0.745192	0.447633	0.609383	0.785936	0.997012	0.767255	0.103372	0.0853308	0.0393255
0.297	0.718723	0.7585	1.05175	0.765106	1.63399	0.668411	0.635476	0.613833	1.28498	0.748754	0.449372	0.603836	0.794706	1.00808	0.778061	0.104219	0.0858004	0.0394543
0.3	0.723899	0.763676	1.05197	0.7695	1.65412	0.671344	0.637399	0.615612	1.28422	0.752229	0.451086	0.608027	0.803591	1.01878	0.78519	0.104878	0.0867491	0.0394101
0.303	0.727032	0.766809	1.05889	0.775561	1.67038	0.675164	0.639434	0.617281	1.2895	0.755543	0.452439	0.610207	0.812144	1.03034	0.792499	0.10613	0.0876038	0.0398761
0.307	0.729891	0.769668	1.0564	0.782687	1.68621	0.678214	0.642096	0.619506	1.29378	0.759633	0.453858	0.613244	0.820913	1.04151	0.80082	0.107204	0.0888488	0.0397584
0.31	0.732801	0.772578	1.06501	0.788506	1.69857	0.681604	0.644682	0.621337	1.29642	0.760795	0.455919	0.615245	0.829079	1.05241	0.804188	0.108273	0.0894544	0.0399651
0.313	0.734782	0.774559	1.0701	0.794585	1.71816	0.685337	0.647023	0.623833	1.29725	0.763932	0.457556	0.619381	0.837538	1.06404	0.810488	0.109361	0.0906495	0.0402209
0.317	0.737492	0.777269	1.07139	0.801378	1.73645	0.688619	0.650626	0.6263	1.2996	0.767002	0.458768	0.621551	0.845992	1.07562	0.816259	0.109713	0.0912387	0.0407231
0.32	0.739818	0.779595	1.07504	0.806658	1.74378	0.691038	0.654616	0.628573	1.30154	0.769633	0.460091	0.625511	0.854226	1.08683	0.828473	0.11024	0.0919869	0.0411651
0.323	0.743222	0.782999	1.08051	0.812321	1.76577	0.696248	0.656905	0.631	1.30261	0.772887	0.461569	0.623313	0.862636	1.09817	0.825891	0.110549	0.0926499	0.0414754
0.327	0.745691	0.785468	1.08322	0.817663	1.7728	0.698778	0.658365	0.633231	1.30563	0.777472	0.46286	0.628013	0.871022	1.10968	0.836283	0.111174	0.0932592	0.0420349
0.33	0.749339	0.789116	1.08958	0.822488	1.79314	0.701892	0.661233	0.635183	1.31069	0.779397	0.464281	0.626988	0.879545	1.12101	0.842194	0.111842	0.0942573	0.0424992
0.333	0.750545	0.790322	1.08678	0.827623	1.81022	0.706212	0.663908	0.637776	1.313	0.781565	0.465418	0.627083	0.888167	1.13227	0.849184	0.11248	0.0949561	0.0427792
0.337	0.752759	0.792536	1.09721	0.833987	1.8197	0.711774	0.666253	0.639963	1.31483	0.783933	0.467144	0.629296	0.896567	1.14303	0.856848	0.113035	0.095469	0.0432215
0.34	0.754915	0.794692	1.098	0.839081	1.8328	0.710808	0.668243	0.64203	1.31502	0.787022	0.468577	0.632045	0.904867	1.15395	0.869513	0.113683	0.09549	0.0433176
0.343	0.758283	0.79806	1.09883	0.843874	1.85586	0.716199	0.670621	0.643824	1.31839	0.788123	0.47003	0.639484	0.913356	1.16492	0.873294	0.114587	0.0956996	0.0440134
0.347	0.761621	0.801398	1.10503	0.850378	1.86446	0.718707	0.672346	0.646049	1.31784	0.790996	0.471267	0.634393	0.92231	1.17649	0.879356	0.114648	0.0958884	0.044153
0.35	0.764514	0.804291	1.10637	0.85564	1.88138	0.72104	0.672161	0.647752	1.32149	0.794766	0.47273	0.634555	0.93077	1.18773	0.885569	0.115581	0.0961577	0.0444109
0.353	0.766755	0.806532	1.10931	0.862381	1.89818	0.723282	0.674073	0.649703	1.32033	0.797973	0.474236	0.639186	0.939154	1.19898	0.892523	0.116074	0.0968772	0.0446592
0.357	0.769872	0.809649	1.11559	0.869068	1.90737	0.729048	0.676494	0.650946	1.32488	0.799145	0.475383	0.644749	0.947771	1.2099	0.902924	0.116846	0.0973108	0.0449572
0.36	0.772859	0.812636	1.11888	0.875693	1.9228	0.730728	0.678267	0.65236	1.32472	0.802783	0.476589	0.646465	0.956394	1.22082	0.905814	0.117661	0.0978802	0.0448825
0.363	0.775199	0.814976	1.11987	0.880714	1.93633	0.733522	0.680728	0.653506	1.32746	0.803638	0.478114	0.646496	0.964917	1.23184	0.918714	0.117767	0.0984485	0.0452153
0.367	0.77725	0.817027	1.12858	0.888729	1.94857	0.73649	0.684559	0.655067	1.32857	0.806041	0.479395	0.642092	0.973715	1.24289	0.919202	0.11815	0.098918	0.0456392
0.37	0.780313	0.82009	1.12622	0.894355	1.96272	0.739508	0.685649	0.656518	1.33194	0.807122	0.480631	0.650671	0.982562	1.25426	0.927724	0.11889	0.0995301	0.04622
0.373	0.783195	0.822972	1.12906	0.899233	1.97405	0.739936	0.687379	0.658828	1.33331	0.810413	0.482051	0.652107	0.991386	1.26563	0.930113	0.119443	0.100183	0.0463938
0.377	0.785042	0.824819	1.13194	0.906488	1.98518	0.746022	0.689497	0.660173	1.3342	0.812427	0.483482	0.654517	0.999649	1.27677	0.942486	0.120125	0.10099	0.0470032
0.38	0.788871	0.828648	1.13885	0.910766	2.0051	0.749441	0.69034	0.662403	1.33643	0.817173	0.484917	0.653319	1.00854	1.28855	0.945134	0.12075	0.102216	0.0474086
0.383	0.792433	0.83221	1.14185	0.91402	2.0146	0.754604	0.693736	0.664226	1.33786	0.81804	0.486245	0.659008	1.01697	1.29962	0.950698	0.120908	0.102574	0.0478198
0.387	0.796319	0.836096	1.1395	0.91906	2.02796	0.758052	0.694766	0.666158	1.34041	0.821404	0.48777	0.6628	1.02528	1.31115	0.958141	0.12164	0.103195	0.0483301
0.39	0.79954	0.839317	1.14787	0.924551	2.03895	0.762863	0.698879	0.66766	1.34064	0.822827	0.489259	0.660863	1.0337	1.32259	0.961643	0.122573	0.103759	0.0484598
0.393	0.80078	0.840557	1.14929	0.929514	2.05449	0.765159	0.700237	0.669388	1.34521	0.824757	0.490491	0.66384	1.04187	1.3339	0.970527	0.123085	0.10466	0.048815
0.397	0.802553	0.84233	1.15243	0.935848	2.06385	0.769317	0.703689	0.671293	1.3465	0.825967	0.492109	0.666766	1.05045	1.34537	0.977951	0.123737	0.105639	0.0492131
0.4	0.805659	0.845436	1.15285	0.941476	2.07881	0.7717	0.704279	0.67305	1.34897	0.829019	0.494051	0.667495	1.05883	1.35628	0.987843	0.124426	0.106062	0.0494595
0.403	0.808086	0.847863	1.15732	0.94651	2.08846	0.776606	0.706547	0.674785	1.34983	0.830504	0.495712	0.665612	1.06699	1.36696	0.990771	0.12498	0.106492	0.0495822
0.407	0.809107	0.848884	1.16312	0.951313	2.10087	0.782083	0.706481	0.676212	1.35366	0.833292	0.497225	0.671647	1.07489	1.37782	0.994746	0.125783	0.106894	0.0497321
0.41	0.813019	0.852796	1.16612	0.955733	2.11591	0.785829	0.71002	0.677606	1.35469	0.836647	0.498505	0.67326	1.08346	1.38876	1.00624	0.12679	0.107316	0.0499516
0.413	0.814687	0.854464	1.16966	0.960551	2.12559	0.79049	0.710782	0.678926	1.35759	0.838359	0.500012	0.669803	1.09176	1.39963	1.01043	0.127692	0.107469	0.0498037
0.417	0.8165	0.856277	1.17186	0.966075	2.14029	0.794415	0.711987	0.680445	1.35874	0.840427	0.501308	0.673643	1.09988	1.41084	1.01818	0.129109	0.107996	0.0500865
0.42	0.817097	0.856874	1.17702	0.971517	2.14961	0.79455	0.715917	0.681775	1.36202	0.843257	0.502674	0.676038	1.10811	1.42164	1.02523	0.129627	0.108605	0.0504213
0.423	0.820174	0.859951	1.17856	0.977494	2.1644	0.79789	0.716192	0.682846	1.3632	0.844452	0.503704	0.680262	1.11611	1.43254	1.03345	0.130551	0.109073	0.05049
0.427	0.821949	0.861726	1.18392	0.984344	2.17259	0.801359	0.716796	0.684278	1.36453	0.845056	0.505215	0.679973	1.12388	1.44346	1.03991	0.13092	0.10979	0.0509759
0.43	0.82529	0.865067	1.18163	0.990443	2.18476	0.804135	0.720078	0.685743	1.36756	0.847481	0.506483	0.682039	1.13221	1.45456	1.04984	0.131394	0.110458	0.0515606
0.433	0.827054	0.866831	1.19088	0.996768	2.19887	0.807458	0.720087	0.687328	1.36901	0.850185	0.508004	0.685343	1.14081	1.46574	1.0558	0.131801	0.110568	0.0521296
0.437	0.829059	0.868836	1.19141	1.00325	2.20613	0.811188	0.720761	0.688868	1.37101	0.852053	0.50931	0.685443	1.14937	1.47675	1.06156	0.132622	0.111393	0.0523756
0.44	0.830689	0.870466	1.19547	1.00837	2.21896	0.812796	0.724096	0.690437	1.37043	0.853993	0.510191	0.692244	1.15768	1.48787	1.06943	0.132945	0.112141	0.0528288
0.443	0.833725	0.873502	1.19931	1.01157	2.22882	0.816064	0.72721	0.691923	1.37247	0.856654	0.511303	0.692318	1.16605	1.4984	1.07301	0.133607	0.112956	0.0528622
0.447	0.835176	0.874953	1.20317	1.01659	2.24175	0.817497	0.727946	0.693662	1.37162	0.858855	0.512835	0.693558	1.17406	1.50933	1.08476	0.134438	0.113351	0.0527286
0.45	0.837949	0.877726	1.20734	1.02108	2.25148	0.821501	0.731099	0.694706	1.37385	0.860487	0.513838	0.691923	1.18217	1.51985	1.08964	0.135052	0.113997	0.0527646
0.453	0.842161	0.881938	1.20722	1.02604	2.26628	0.825635	0.733078	0.695935	1.375	0.863648	0.515	0.697019	1.19032	1.53044	1.10081	0.135803	0.114493	0.0526823
0.457	0.844829	0.884606	1.21257	1.03301	2.27076	0.828151	0.73525	0.697332	1.37763	0.865558	0.516183	0.694542	1.19845	1.54085	1.09935	0.136334	0.115406	0.0526491
0.46	0.847881	0.887658	1.21469	1.04038	2.28308	0.831985	0.735967	0.698781	1.37845	0.868266	0.517556	0.700736	1.20647	1.55137	1.10922	0.136811	0.116046	0.0526036
0.463	0.851542	0.891319	1.21754	1.04599	2.2979	0.837382	0.737646	0.70002	1.37961	0.870278	0.518944	0.700371	1.21436	1.56167	1.11565	0.137422	0.116646	0.0527501
0.467	0.854778	0.894555	1.21996	1.051	2.30756	0.840381	0.738751	0.701374	1.381	0.87158	0.520726	0.704388	1.22216	1.57194	1.12279	0.138131	0.117498	0.0526831
0.47	0.85611	0.895887	1.22599	1.05601	2.31281	0.845085	0.740052	0.702643	1.38245	0.873229	0.521888	0.704186	1.23	1.5823	1.12652	0.138699	0.118218	0.0526353
0.473	0.857045	0.896822	1.22609	1.06133	2.32309	0.850499	0.742091	0.703574	1.38333	0.874877	0.523198	0.70086	1.23779	1.59269	1.13467	0.139648	0.118784	0.0527201
0.477	0.859194	0.898971	1.2285	1.06568	2.3372	0.852299	0.742949	0.704984	1.38576	0.876241	0.524424	0.711216	1.24593	1.60311	1.14471	0.140383	0.119137	0.0529414
0.48	0.861046	0.900823	1.23207	1.07116	2.35036	0.856731	0.745136	0.706261	1.38847	0.879746	0.52582	0.713919	1.25366	1.61362	1.15103	0.141092	0.119462	0.0532525
0.483	0.861645	0.901422	1.23284	1.07776	2.35425	0.860991	0.747483	0.708104	1.39055	0.881498	0.52682	0.708671	1.26167	1.62425	1.16109	0.141773	0.120231	0.0532974
0.487	0.864617	0.904394	1.236	1.0823	2.36522	0.862929	0.749596	0.70949	1.39221	0.883445	0.528105	0.712537	1.26884	1.63486	1.16274	0.142039	0.120849	0.0534831
0.49	0.86931	0.909087	1.24298	1.08821	2.3785	0.866882	0.748457	0.710792	1.39391	0.887108	0.529448	0.715949	1.27654	1.64553	1.17003	0.142616	0.120969	0.0541714
0.493	0.870769	0.910546	1.24204	1.09309	2.38372	0.872213	0.751368	0.712246	1.3952	0.888752	0.531035	0.71503	1.28419	1.656	1.18165	0.142942	0.121293	0.0550502
0.497	0.871839	0.911616	1.24784	1.09945	2.39057	0.873888	0.750577	0.713754	1.39618	0.890545	0.532361	0.718789	1.29291	1.66648	1.1814	0.143626	0.121179	0.0553212
0.5	0.874448	0.914225	1.25711	1.10419	2.40609	0.875983	0.751764	0.715074	1.3972	0.892805	0.533547	0.722075	1.30097	1.67721	1.19144	0.14409	0.121135	0.0558637
0.503	0.875356	0.915133	1.25014	1.11098	2.41831	0.881861	0.753373	0.716375	1.39994	0.89567	0.534341	0.721905	1.30893	1.68812	1.20237	0.14458	0.121393	0.0561711
0.507	0.87689	0.916667	1.26021	1.1159	2.42695	0.883621	0.757436	0.717802	1.40285	0.896572	0.535272	0.72396	1.31696	1.69885	1.20639	0.144515	0.121551	0.056679
0.51	0.881011	0.920788	1.26181	1.12168	2.43607	0.884219	0.758052	0.719198	1.40212	0.897789	0.536375	0.722854	1.32519	1.7093	1.21018	0.144997	0.121784	0.0566701
0.513	0.88436	0.924137	1.26409	1.12644	2.44048	0.888619	0.761312	0.720292	1.40444	0.899293	0.537652	0.724295	1.33286	1.71998	1.22532	0.145572	0.121863	0.0566325
0.517	0.887457	0.927234	1.26531	1.13177	2.45447	0.892045	0.762999	0.721671	1.40697	0.902575	0.538908	0.733435	1.34093	1.73038	1.23108	0.146124	0.122668	0.0567611
0.52	0.889403	0.92918	1.2714	1.1379	2.46687	0.89331	0.762654	0.723328	1.4086	0.901819	0.540279	0.731487	1.34897	1.74081	1.232	0.146408	0.122752	0.0573211
0.523	0.890165	0.929942	1.271	1.1437	2.47214	0.898206	0.763055	0.724719	1.40822	0.903949	0.54145	0.73644	1.35685	1.75151	1.24472	0.146865	0.123791	0.057972
0.527	0.891197	0.930974	1.27372	1.1495	2.48495	0.904652	0.765975	0.725773	1.41387	0.906858	0.543249	0.73308	1.36466	1.76196	1.24779	0.147609	0.124319	0.058309
0.53	0.892823	0.9326	1.27477	1.15291	2.49254	0.90629	0.767403	0.726751	1.41484	0.909605	0.544512	0.736572	1.37262	1.7726	1.25438	0.148273	0.125548	0.05907
0.533	0.893711	0.933488	1.28097	1.15699	2.50302	0.911209	0.769305	0.728415	1.41584	0.910513	0.545912	0.735328	1.38099	1.78281	1.26412	0.149107	0.126811	0.0592923
0.537	0.896813	0.93659	1.28336	1.161	2.51439	0.915806	0.771683	0.729325	1.41681	0.913723	0.54717	0.738321	1.38896	1.79317	1.26734	0.149625	0.127532	0.059579
0.54	0.900616	0.940393	1.28787	1.16636	2.51325	0.921188	0.773343	0.730455	1.41906	0.914795	0.548426	0.743459	1.39703	1.8036	1.27494	0.150183	0.1282	0.0597306
0.543	0.902163	0.94194	1.28632	1.17079	2.53076	0.923818	0.775619	0.732017	1.41772	0.916296	0.549993	0.745858	1.40479	1.81382	1.28116	0.150892	0.128767	0.0599038
0.547	0.903514	0.943291	1.29348	1.17852	2.54411	0.928882	0.777097	0.733433	1.41898	0.916115	0.551299	0.745327	1.41252	1.82404	1.28765	0.151425	0.129238	0.0599194
0.55	0.905097	0.944874	1.29403	1.1856	2.54728	0.932077	0.777207	0.734962	1.42089	0.917509	0.552607	0.747119	1.42042	1.8344	1.30194	0.151983	0.129996	0.0599518
0.553	0.90714	0.946917	1.29904	1.19244	2.55809	0.934936	0.779096	0.735575	1.42082	0.919797	0.553979	0.747777	1.42764	1.84434	1.30069	0.152165	0.130636	0.0602835
0.557	0.907185	0.946962	1.3008	1.19619	2.56818	0.936066	0.778989	0.737043	1.42252	0.923265	0.55537	0.750988	1.43554	1.85418	1.31287	0.15268	0.130847	0.0606605
0.56	0.910798	0.950575	1.30539	1.20069	2.58576	0.941628	0.778912	0.738542	1.42315	0.925731	0.556492	0.756097	1.44358	1.8642	1.31534	0.153102	0.131201	0.0605132
0.563	0.913378	0.953155	1.30459	1.20579	2.58703	0.944387	0.780105	0.739675	1.42528	0.928573	0.55782	0.756251	1.45128	1.87426	1.3254	0.153912	0.131206	0.0604013
0.567	0.915538	0.955315	1.3088	1.21075	2.59807	0.947452	0.782469	0.740801	1.42448	0.930891	0.559059	0.755895	1.45873	1.88446	1.33358	0.154417	0.131653	0.0605403
0.57	0.917314	0.957091	1.31638	1.21346	2.60227	0.953622	0.783897	0.742197	1.42724	0.93271	0.560368	0.759321	1.46649	1.89469	1.33704	0.154797	0.131926	0.0607073
0.573	0.920145	0.959922	1.31293	1.2193	2.61159	0.957336	0.785906	0.743469	1.42712	0.932875	0.561933	0.757539	1.47389	1.90427	1.34591	0.155075	0.13226	0.0606715
0.577	0.921076	0.960853	1.31812	1.22609	2.6204	0.960742	0.787909	0.74474	1.43026	0.935107	0.563233	0.762687	1.4812	1.91427	1.3563	0.155846	0.132457	0.0607136
0.58	0.923963	0.96374	1.32058	1.23049	2.63064	0.967653	0.788901	0.745939	1.43043	0.935411	0.56471	0.763033	1.48847	1.92413	1.36003	0.156634	0.132529	0.0605618
0.583	0.925632	0.965409	1.32581	1.23573	2.64047	0.968931	0.790459	0.747023	1.43203	0.936179	0.566294	0.768	1.49584	1.93387	1.36869	0.157004	0.133174	0.0608339
0.587	0.927832	0.967609	1.32571	1.24247	2.65036	0.972505	0.791903	0.747902	1.43275	0.938142	0.567553	0.768455	1.50361	1.9437	1.37488	0.15782	0.133417	0.0617345
0.59	0.930896	0.970673	1.32884	1.24725	2.65589	0.97793	0.794593	0.74876	1.43397	0.941015	0.568743	0.763113	1.51098	1.95355	1.38107	0.158607	0.134032	0.0622007
0.593	0.931963	0.97174	1.33372	1.25197	2.6629	0.981011	0.794339	0.749571	1.43454	0.942149	0.570082	0.776281	1.51808	1.96329	1.38584	0.159694	0.134672	0.0622121
0.597	0.934009	0.973786	1.34078	1.25858	2.67746	0.985883	0.795234	0.750426	1.43646	0.94442	0.571178	0.772252	1.52543	1.97294	1.39928	0.160219	0.135003	0.0626419
0.6	0.936618	0.976395	1.342	1.2641	2.68786	0.994387	0.796706	0.75159	1.43829	0.946277	0.572451	0.773343	1.53278	1.98255	1.40046	0.160804	0.135292	0.0625665
0.603	0.939212	0.978989	1.3429	1.2679	2.69466	0.998956	0.798197	0.75252	1.43873	0.946939	0.573814	0.771908	1.53967	1.99248	1.40426	0.161405	0.135584	0.0625032
0.607	0.940412	0.980189	1.34185	1.27322	2.70203	1.00385	0.798673	0.753527	1.44198	0.948587	0.575078	0.776531	1.54737	2.00253	1.41739	0.162031	0.136018	0.0622965
0.61	0.942864	0.982641	1.34877	1.27702	2.70867	1.00795	0.800794	0.754599	1.44239	0.950564	0.576578	0.778413	1.55436	2.01242	1.42432	0.162651	0.136547	0.0624699
0.613	0.943192	0.982969	1.3503	1.28061	2.72102	1.0118	0.802433	0.755558	1.44488	0.952255	0.578222	0.783442	1.56183	2.02235	1.42365	0.16288	0.137133	0.062626
0.617	0.945119	0.984896	1.35125	1.28656	2.7282	1.01665	0.80355	0.756843	1.44598	0.954002	0.579541	0.781132	1.5694	2.03212	1.43684	0.163119	0.13779	0.0626731
0.62	0.947005	0.986782	1.35308	1.29214	2.7373	1.02198	0.803967	0.757894	1.44618	0.95464	0.580707	0.782835	1.5768	2.04141	1.44577	0.163203	0.138676	0.0626626
0.623	0.948767	0.988544	1.35655	1.29806	2.74184	1.02552	0.805695	0.759573	1.44556	0.955538	0.581891	0.783958	1.58397	2.05114	1.44632	0.163529	0.139211	0.0627759
0.627	0.950732	0.990509	1.36778	1.3039	2.75222	1.02992	0.805944	0.760607	1.44832	0.956709	0.583119	0.785448	1.59142	2.0605	1.45505	0.164256	0.140028	0.062551
0.63	0.952867	0.992644	1.36536	1.31	2.76146	1.03152	0.805493	0.761292	1.44571	0.957948	0.584258	0.78957	1.5985	2.06985	1.46514	0.165099	0.140262	0.0630246
0.633	0.955606	0.995383	1.36695	1.31515	2.77074	1.03222	0.807435	0.762473	1.44719	0.958759	0.585463	0.79192	1.60586	2.07905	1.47464	0.165624	0.141012	0.0629117
0.637	0.956661	0.996438	1.37081	1.32256	2.77948	1.03473	0.809329	0.763978	1.44976	0.961082	0.587015	0.790067	1.61302	2.08857	1.48329	0.165945	0.141736	0.0632046
0.64	0.959263	0.99904	1.37438	1.32647	2.78579	1.0376	0.810334	0.765256	1.45044	0.961303	0.588527	0.797449	1.62008	2.09817	1.48883	0.166435	0.142222	0.0638315
0.643	0.961353	1.00113	1.38011	1.33245	2.79394	1.03975	0.812042	0.766553	1.45116	0.962483	0.589714	0.801298	1.62731	2.1075	1.49166	0.166909	0.142796	0.0643766
0.647	0.964713	1.00449	1.375	1.33775	2.80267	1.04313	0.814758	0.767509	1.45481	0.964384	0.590941	0.796741	1.63473	2.1169	1.50384	0.167597	0.143147	0.0645996
0.65	0.966243	1.00602	1.37785	1.34278	2.80984	1.04946	0.814684	0.768568	1.45494	0.965691	0.591522	0.798739	1.64164	2.12631	1.50268	0.168209	0.143291	0.0652186
0.653	0.968283	1.00806	1.38518	1.3463	2.81912	1.05261	0.815805	0.769767	1.4556	0.966757	0.592576	0.804043	1.64877	2.13565	1.51029	0.169013	0.143489	0.0657403
0.657	0.969193	1.00897	1.38686	1.35172	2.82532	1.05794	0.817503	0.770937	1.45738	0.968915	0.593756	0.802134	1.65565	2.14476	1.51846	0.169582	0.143978	0.066102
0.66	0.972423	1.0122	1.39078	1.35723	2.83967	1.06293	0.819233	0.772399	1.45824	0.970586	0.595306	0.809247	1.66232	2.15422	1.52534	0.170207	0.144663	0.0662628
0.663	0.972743	1.01252	1.39357	1.36333	2.84369	1.07011	0.82056	0.773956	1.45999	0.971835	0.596487	0.804454	1.66922	2.1638	1.53821	0.170768	0.14482	0.0669255
0.667	0.974123	1.0139	1.39976	1.36838	2.84957	1.07166	0.823528	0.775421	1.45979	0.973971	0.597816	0.806869	1.67622	2.17337	1.53516	0.17161	0.145546	0.0671846
0.67	0.976023	1.0158	1.39393	1.37419	2.859	1.07659	0.824688	0.776658	1.46131	0.976627	0.599315	0.810264	1.68333	2.18294	1.54919	0.171988	0.146323	0.0672841
0.673	0.978973	1.01875	1.40647	1.38186	2.86834	1.08052	0.824314	0.77735	1.46266	0.979252	0.600622	0.813198	1.69082	2.19235	1.5536	0.172283	0.146623	0.0673111
0.677	0.979293	1.01907	1.40125	1.38814	2.87493	1.08213	0.826168	0.778488	1.46426	0.980095	0.602021	0.812661	1.69777	2.20177	1.56203	0.172355	0.147357	0.0679369
0.68	0.983523	1.0233	1.40588	1.39297	2.88182	1.08498	0.826211	0.779226	1.46469	0.982288	0.603413	0.820724	1.70518	2.21107	1.56949	0.172793	0.147634	0.0680829
0.683	0.986003	1.02578	1.41148	1.39846	2.89633	1.09221	0.827401	0.780317	1.46631	0.983586	0.604528	0.822335	1.71223	2.22027	1.57493	0.173085	0.147699	0.0683235
0.687	0.989763	1.02954	1.41109	1.40379	2.9044	1.09584	0.828836	0.780977	1.4672	0.984271	0.605782	0.81635	1.71908	2.22954	1.58528	0.173386	0.148308	0.0684508
0.69	0.993363	1.03314	1.41241	1.40813	2.91251	1.10121	0.832143	0.781499	1.46823	0.986111	0.60699	0.822929	1.72579	2.23892	1.59133	0.173929	0.148693	0.0685362
0.693	0.994013	1.03379	1.41731	1.41283	2.92334	1.10713	0.832225	0.782155	1.46931	0.988183	0.60834	0.822644	1.733	2.2477	1.59396	0.174357	0.148978	0.068606
0.697	0.993763	1.03354	1.42106	1.41732	2.92645	1.11038	0.835786	0.782757	1.47139	0.990121	0.609437	0.825825	1.73959	2.25689	1.60914	0.174585	0.149311	0.0686841
0.7	0.994993	1.03477	1.42604	1.42136	2.938	1.11066	0.835448	0.783471	1.47308	0.991388	0.610864	0.826315	1.74639	2.26616	1.61279	0.17496	0.150201	0.0686074
0.703	0.995303	1.03508	1.42638	1.4258	2.9407	1.11515	0.837464	0.784418	1.47511	0.993548	0.612298	0.824653	1.75341	2.27537	1.61702	0.175197	0.151176	0.0688263
0.707	0.994433	1.03421	1.42821	1.43127	2.95081	1.11783	0.83865	0.785289	1.47499	0.993769	0.613734	0.828734	1.76052	2.28467	1.62612	0.175775	0.151719	0.0692654
0.71	0.995733	1.03551	1.42723	1.43769	2.9623	1.12332	0.841421	0.786063	1.47603	0.99535	0.614439	0.829843	1.76744	2.29371	1.63258	0.176277	0.152066	0.0691881
0.713	0.997323	1.0371	1.42967	1.44127	2.96572	1.13066	0.842029	0.786861	1.47536	0.996136	0.614987	0.828551	1.77442	2.30318	1.63679	0.177255	0.152171	0.0693138
0.717	0.998493	1.03827	1.44239	1.44775	2.97895	1.14058	0.843843	0.787775	1.47842	0.99805	0.616075	0.834839	1.78112	2.3122	1.64471	0.177996	0.152265	0.069445
0.72	0.999073	1.03885	1.43164	1.45286	2.9821	1.14351	0.844384	0.788849	1.47835	0.997624	0.617616	0.835113	1.7879	2.32117	1.64984	0.178586	0.153086	0.0695269
0.723	1.0025	1.04228	1.43945	1.45784	2.99055	1.14841	0.844914	0.790198	1.48142	0.998896	0.618733	0.83721	1.79473	2.33006	1.66141	0.179341	0.153859	0.0696333
0.727	1.00482	1.0446	1.44328	1.46241	3.00184	1.15258	0.845814	0.791308	1.48366	1.00116	0.620223	0.841801	1.8012	2.33922	1.66995	0.180364	0.154287	0.0700497
0.73	1.00637	1.04615	1.44502	1.46993	3.01106	1.15314	0.847413	0.792164	1.48512	1.00207	0.621038	0.848129	1.80795	2.3483	1.67381	0.180779	0.154798	0.0702808
0.733	1.00974	1.04952	1.44838	1.47586	3.01403	1.15225	0.849505	0.793276	1.48704	1.00379	0.622248	0.842767	1.81473	2.35694	1.6797	0.180917	0.155411	0.0704179
0.737	1.01285	1.05263	1.45168	1.48202	3.02517	1.15801	0.851696	0.794185	1.486	1.00632	0.62329	0.847734	1.82178	2.36562	1.68758	0.181367	0.156025	0.0702828
0.74	1.01323	1.05301	1.4573	1.48686	3.03417	1.15933	0.852761	0.795314	1.48871	1.00652	0.624044	0.847346	1.82836	2.37396	1.69481	0.182005	0.156028	0.0701173
0.743	1.01688	1.05666	1.45325	1.49305	3.04087	1.16003	0.85308	0.796709	1.48954	1.00871	0.625115	0.845606	1.83502	2.38242	1.70031	0.182749	0.156751	0.070775
0.747	1.02011	1.05989	1.4604	1.49937	3.04561	1.16579	0.853344	0.797531	1.49202	1.01104	0.6264	0.848672	1.84156	2.39104	1.70829	0.183685	0.156682	0.0713361
0.75	1.02051	1.06029	1.46167	1.50478	3.05398	1.17098	0.853388	0.798997	1.49042	1.01194	0.627617	0.853045	1.84792	2.40008	1.71754	0.184219	0.156836	0.0715378
0.753	1.02409	1.06387	1.46748	1.50949	3.0663	1.17298	0.853125	0.80002	1.49403	1.01426	0.628728	0.853071	1.85457	2.40892	1.72109	0.18456	0.157482	0.071626
0.757	1.0267	1.06648	1.46876	1.51698	3.0716	1.18134	0.854115	0.801028	1.49398	1.01733	0.630085	0.855068	1.86082	2.41727	1.72929	0.184789	0.157763	0.0718973
0.76	1.02808	1.06786	1.47183	1.52067	3.0748	1.18816	0.855563	0.80214	1.49277	1.01691	0.631355	0.857405	1.86721	2.42583	1.73641	0.185155	0.158006	0.0719374
0.763	1.0291	1.06888	1.4772	1.52414	3.09027	1.19053	0.856738	0.803208	1.49372	1.0186	0.632522	0.858619	1.8732	2.43433	1.74607	0.185655	0.158296	0.0719028
0.767	1.03314	1.07292	1.48037	1.52952	3.0958	1.19581	0.857056	0.803897	1.4956	1.01984	0.633553	0.856503	1.87973	2.44301	1.74931	0.186185	0.158691	0.0720857
0.77	1.03391	1.07369	1.4802	1.53588	3.10361	1.20107	0.859118	0.804979	1.49652	1.01937	0.634652	0.863129	1.88666	2.45141	1.75819	0.186596	0.159326	0.0720744
0.773	1.03525	1.07503	1.48167	1.54044	3.11259	1.20272	0.860629	0.806096	1.49558	1.02115	0.635958	0.867997	1.8931	2.46042	1.76168	0.187269	0.159193	0.0725355
0.777	1.03667	1.07645	1.48309	1.54597	3.11936	1.20568	0.862039	0.806406	1.49855	1.023	0.636758	0.868407	1.89927	2.46893	1.76986	0.187607	0.158928	0.0726105
0.78	1.03942	1.0792	1.48837	1.55264	3.12672	1.21225	0.86295	0.806887	1.49757	1.0236	0.637866	0.866359	1.90543	2.47771	1.77877	0.188119	0.158989	0.0728519
0.783	1.03785	1.07763	1.48961	1.55812	3.13901	1.21558	0.864682	0.807483	1.49864	1.02566	0.639288	0.870523	1.91172	2.48638	1.78161	0.188381	0.159621	0.0727101
0.787	1.04009	1.07987	1.49476	1.5654	3.14238	1.21903	0.864649	0.80809	1.50148	1.02638	0.640321	0.870007	1.9176	2.49487	1.79214	0.188362	0.159847	0.072997
0.79	1.04208	1.08186	1.49634	1.56962	3.14741	1.22619	0.86664	0.80872	1.50371	1.02631	0.641799	0.872384	1.9237	2.50314	1.7964	0.188603	0.160241	0.0733883
0.793	1.04471	1.08449	1.49852	1.57592	3.16102	1.23182	0.867841	0.809158	1.50418	1.02641	0.643335	0.875796	1.92992	2.51167	1.80701	0.188963	0.160431	0.073744
0.797	1.04678	1.08656	1.50421	1.58159	3.16724	1.23575	0.869848	0.809637	1.50562	1.02671	0.644562	0.878459	1.93609	2.5199	1.81497	0.189052	0.160736	0.0735898
0.8	1.05019	1.08997	1.50167	1.58662	3.17378	1.24187	0.872788	0.810841	1.50819	1.02696	0.646038	0.876484	1.94255	2.52806	1.82344	0.18953	0.161021	0.073637
0.803	1.05103	1.09081	1.50777	1.59049	3.18291	1.24563	0.874979	0.812145	1.50713	1.02924	0.647345	0.877197	1.9489	2.53618	1.82881	0.190508	0.16141	0.074094
0.807	1.05321	1.09299	1.51205	1.59681	3.18904	1.24554	0.875392	0.813665	1.50922	1.03188	0.648611	0.88404	1.95461	2.54434	1.82922	0.190752	0.161365	0.0744175
0.81	1.05213	1.09191	1.51502	1.6011	3.19955	1.25015	0.875846	0.814976	1.50909	1.03409	0.650026	0.882951	1.96116	2.55275	1.84202	0.191248	0.161849	0.075111
0.813	1.05302	1.0928	1.51333	1.60487	3.20442	1.25128	0.876545	0.816004	1.51089	1.03557	0.651151	0.882106	1.96735	2.56162	1.84824	0.191777	0.161979	0.0753075
0.817	1.0541	1.09388	1.5194	1.61072	3.20791	1.25466	0.875484	0.817097	1.50902	1.03853	0.651956	0.886747	1.9738	2.57004	1.8533	0.192501	0.162583	0.0754656
0.82	1.05632	1.0961	1.52222	1.61678	3.22031	1.26228	0.875869	0.817991	1.51036	1.04121	0.653283	0.890117	1.98048	2.57809	1.85649	0.192955	0.163061	0.0760462
0.823	1.05642	1.0962	1.52352	1.62245	3.23104	1.26865	0.876339	0.818983	1.5075	1.04086	0.654831	0.889001	1.9867	2.58639	1.86924	0.193674	0.163144	0.0763016
0.827	1.06026	1.10004	1.52919	1.62704	3.23465	1.2732	0.87748	0.82006	1.51037	1.04156	0.655562	0.888822	1.99307	2.59485	1.87404	0.194441	0.163825	0.0762185
0.83	1.06221	1.10199	1.53284	1.63394	3.24317	1.27673	0.878803	0.821063	1.51065	1.04456	0.656512	0.8973	1.99961	2.60254	1.88249	0.195132	0.16424	0.0766005
0.833	1.06467	1.10445	1.53142	1.63838	3.25072	1.28193	0.881122	0.821757	1.51479	1.04391	0.657343	0.896833	2.00616	2.61087	1.8894	0.195393	0.165041	0.0765895
0.837	1.06508	1.10486	1.53356	1.64402	3.26138	1.28499	0.882061	0.822758	1.51456	1.04507	0.657934	0.901461	2.01317	2.6187	1.89465	0.19602	0.165489	0.0765167
0.84	1.06664	1.10642	1.53396	1.65013	3.26485	1.28989	0.881839	0.823281	1.51938	1.04732	0.659151	0.89791	2.01956	2.62682	1.8995	0.196426	0.165615	0.0767983
0.843	1.06785	1.10763	1.54408	1.65787	3.27395	1.29465	0.883248	0.823544	1.51984	1.04895	0.660319	0.895942	2.0259	2.63449	1.90981	0.19665	0.166284	0.0766769
0.847	1.06938	1.10916	1.54153	1.66376	3.28019	1.30024	0.883827	0.824426	1.5218	1.04993	0.661395	0.904255	2.03178	2.64285	1.91693	0.197324	0.167106	0.076937
0.85	1.07049	1.11027	1.5477	1.6687	3.29119	1.30297	0.884058	0.825342	1.52095	1.05279	0.662557	0.903407	2.0379	2.65095	1.9203	0.197636	0.167593	0.0771011
0.853	1.07236	1.11214	1.54928	1.67286	3.30026	1.30379	0.885538	0.825938	1.52384	1.05324	0.663872	0.907279	2.0437	2.6588	1.92878	0.197726	0.167604	0.0775809
0.857	1.07509	1.11487	1.54867	1.67708	3.3053	1.30706	0.888131	0.826416	1.52233	1.0541	0.665255	0.907778	2.04985	2.66689	1.93892	0.198086	0.168426	0.0776338
0.86	1.07616	1.11594	1.55656	1.68225	3.31386	1.31061	0.888591	0.82705	1.52262	1.05531	0.666507	0.903646	2.05598	2.67508	1.94301	0.198372	0.168615	0.0777071
0.863	1.07681	1.11659	1.55434	1.687	3.32125	1.31341	0.890279	0.827691	1.52405	1.05568	0.667888	0.913954	2.06188	2.68317	1.94595	0.198948	0.168978	0.0780146
0.867	1.0809	1.12068	1.55529	1.69346	3.33064	1.31828	0.893135	0.829252	1.52371	1.05515	0.669298	0.913225	2.06787	2.69133	1.955	0.199201	0.169431	0.0785732
0.87	1.08294	1.12272	1.56295	1.70086	3.33236	1.32535	0.892812	0.830534	1.52302	1.05587	0.670847	0.914709	2.07365	2.69927	1.96257	0.199242	0.169705	0.0790888
0.873	1.08544	1.12522	1.56277	1.7073	3.3424	1.33053	0.894358	0.83138	1.52537	1.05689	0.672329	0.916892	2.07959	2.70756	1.97325	0.199502	0.169835	0.0790681
0.877	1.08609	1.12587	1.56225	1.71206	3.35031	1.33549	0.896609	0.832087	1.52653	1.05787	0.673884	0.918864	2.08557	2.71579	1.97654	0.200427	0.170257	0.0791325
0.88	1.08885	1.12863	1.56556	1.71737	3.36196	1.34186	0.896487	0.832806	1.52648	1.05921	0.67491	0.917632	2.09116	2.72386	1.98447	0.201179	0.170759	0.0792555
0.883	1.08825	1.12803	1.5739	1.72272	3.36591	1.3479	0.896841	0.833303	1.52608	1.06055	0.676228	0.921689	2.09702	2.73145	1.989	0.201649	0.171053	0.0798114
0.887	1.0902	1.12998	1.57074	1.72654	3.37369	1.35156	0.898793	0.834163	1.52773	1.06235	0.677734	0.92058	2.1029	2.73964	1.99968	0.202064	0.171223	0.0800026
0.89	1.09057	1.13035	1.57038	1.73366	3.38119	1.35496	0.898756	0.834914	1.52857	1.06303	0.678869	0.921853	2.10871	2.74781	2.0096	0.202556	0.171655	0.0795258
0.893	1.09434	1.13412	1.57907	1.73831	3.39243	1.35843	0.899001	0.835812	1.52872	1.06432	0.679772	0.921777	2.11457	2.75526	2.01459	0.203273	0.172138	0.079512
0.897	1.09443	1.13421	1.58012	1.74358	3.39447	1.36166	0.901632	0.836866	1.52964	1.06453	0.680764	0.9268	2.12069	2.76283	2.01988	0.203689	0.172522	0.0793118
0.9	1.0973	1.13708	1.5852	1.74865	3.4082	1.36331	0.902495	0.837729	1.53284	1.06568	0.681958	0.927445	2.12689	2.77051	2.02463	0.20388	0.173059	0.0789013
0.903	1.09836	1.13814	1.58528	1.75391	3.41376	1.36664	0.904373	0.83875	1.5332	1.06756	0.682816	0.930436	2.13314	2.77801	2.03316	0.204726	0.173374	0.0787786
0.907	1.10066	1.14044	1.59062	1.75874	3.42447	1.37007	0.906047	0.839463	1.53373	1.06973	0.684408	0.932132	2.13879	2.78572	2.03865	0.205034	0.17381	0.0793373
0.91	1.1009	1.14068	1.59119	1.76479	3.42964	1.37411	0.907403	0.840445	1.53625	1.07224	0.685464	0.928092	2.14471	2.7931	2.04509	0.205951	0.174133	0.0795236
0.913	1.10488	1.14466	1.59105	1.77078	3.43459	1.37801	0.906677	0.84154	1.53746	1.0735	0.686835	0.939483	2.15012	2.80097	2.05306	0.206303	0.174338	0.0803053
0.917	1.10648	1.14626	1.59624	1.77756	3.44444	1.38153	0.907249	0.842805	1.53698	1.07479	0.687998	0.93588	2.15608	2.80892	2.056	0.20654	0.17399	0.0808008
0.92	1.10824	1.14802	1.59808	1.78417	3.44852	1.38861	0.908347	0.843414	1.53809	1.07416	0.689194	0.935608	2.16182	2.81632	2.06877	0.206604	0.174402	0.0809731
0.923	1.10912	1.1489	1.60066	1.7878	3.45945	1.3956	0.908476	0.844363	1.5367	1.0751	0.690485	0.937829	2.16762	2.82403	2.06728	0.207055	0.175124	0.0809955
0.927	1.11084	1.15062	1.60443	1.79398	3.46783	1.40156	0.907953	0.845428	1.5345	1.07479	0.691626	0.945275	2.17337	2.83166	2.0783	0.20715	0.175276	0.0816162
0.93	1.11103	1.15081	1.6071	1.79919	3.47013	1.40661	0.910442	0.846389	1.53622	1.07619	0.693076	0.947667	2.17885	2.8393	2.08896	0.207519	0.175656	0.0819871
0.933	1.11111	1.15089	1.60928	1.80413	3.48102	1.41241	0.910613	0.847433	1.53762	1.07734	0.694469	0.945446	2.18474	2.84643	2.09259	0.207676	0.176158	0.0824921
0.937	1.11305	1.15283	1.61195	1.80925	3.48768	1.41537	0.912163	0.848098	1.54002	1.08011	0.695769	0.950202	2.19046	2.85402	2.09607	0.207901	0.176706	0.0826915
0.94	1.11517	1.15495	1.61619	1.81606	3.49738	1.4169	0.914144	0.848726	1.54088	1.08229	0.696851	0.944711	2.1961	2.86149	2.1042	0.208523	0.177163	0.0825213
0.943	1.11772	1.1575	1.61776	1.8223	3.50345	1.41996	0.917173	0.849012	1.54553	1.08333	0.698015	0.951447	2.201	2.86855	2.11188	0.209028	0.177574	0.0826744
0.947	1.12018	1.15996	1.62414	1.82809	3.50986	1.42453	0.916034	0.849405	1.54244	1.0847	0.699235	0.950235	2.20624	2.87584	2.12102	0.209218	0.177945	0.0830349
0.95	1.12237	1.16215	1.62202	1.83393	3.51705	1.42905	0.917985	0.849748	1.54365	1.08668	0.70055	0.95433	2.21194	2.88312	2.12325	0.209326	0.178466	0.0831916
0.953	1.12293	1.16271	1.6238	1.83755	3.52622	1.4313	0.918462	0.850369	1.54177	1.08811	0.701969	0.954681	2.21769	2.89058	2.13281	0.209755	0.179658	0.0834777
0.957	1.12507	1.16485	1.62631	1.84259	3.52721	1.43591	0.920045	0.851028	1.54508	1.08836	0.703339	0.955346	2.2235	2.89784	2.13808	0.210218	0.180312	0.0831376
0.96	1.12624	1.16602	1.62545	1.84737	3.54096	1.43873	0.919408	0.851215	1.54286	1.08877	0.704783	0.965307	2.22896	2.90481	2.14354	0.210935	0.180654	0.0831896
0.963	1.12695	1.16673	1.62991	1.85112	3.54716	1.44133	0.922631	0.851826	1.54846	1.08884	0.706184	0.961846	2.2348	2.91195	2.14981	0.210993	0.181403	0.0831578
0.967	1.12953	1.16931	1.63314	1.85521	3.55666	1.44576	0.923215	0.852306	1.54715	1.09021	0.707385	0.958797	2.24062	2.91878	2.15998	0.212067	0.181826	0.0836528
0.97	1.1313	1.17108	1.63465	1.86066	3.5607	1.45068	0.924916	0.852909	1.55053	1.09031	0.70868	0.963838	2.24648	2.92612	2.16524	0.212939	0.181788	0.0838528
0.973	1.13296	1.17274	1.63989	1.86844	3.57274	1.45724	0.925211	0.852928	1.54996	1.09084	0.710359	0.965166	2.25225	2.93319	2.17149	0.213724	0.181823	0.0843994
0.977	1.13542	1.1752	1.64308	1.87217	3.57349	1.46275	0.926296	0.853587	1.55253	1.09222	0.711712	0.968723	2.25815	2.94044	2.17444	0.214554	0.182168	0.084798
0.98	1.13738	1.17716	1.64264	1.87932	3.58844	1.46848	0.925359	0.854426	1.55132	1.09333	0.713225	0.967183	2.2635	2.94823	2.18805	0.214838	0.182261	0.0853017
0.983	1.13762	1.1774	1.64596	1.88584	3.5939	1.47188	0.926632	0.855447	1.55469	1.09436	0.714254	0.966212	2.2692	2.95576	2.19256	0.215548	0.182101	0.0854867
0.987	1.13907	1.17885	1.64865	1.89247	3.59964	1.47725	0.926359	0.85607	1.55292	1.09555	0.715132	0.969011	2.27403	2.96287	2.20247	0.215779	0.182962	0.0853689
0.99	1.13988	1.17966	1.65215	1.89638	3.60598	1.47925	0.928094	0.857082	1.55239	1.09591	0.715918	0.973489	2.27957	2.97043	2.20824	0.216297	0.183019	0.0854981
0.993	1.14206	1.18184	1.65349	1.90558	3.62056	1.48445	0.929569	0.858105	1.55112	1.09765	0.716997	0.979277	2.28498	2.97784	2.21544	0.216709	0.183339	0.0857244
0.997	1.14246	1.18224	1.65698	1.90896	3.62245	1.48634	0.932749	0.859161	1.55214	1.10076	0.718072	0.978585	2.29042	2.98495	2.21743	0.217037	0.18356	0.0860079
1	1.14613	1.18591	1.65775	1.91402	3.62596	1.49084	0.932937	0.86039	1.54999	1.10115	0.719122	0.978167	2.29593	2.99246	2.22715	0.217347	0.184053	0.0857393
1.003	1.14787	1.18765	1.66157	1.9175	3.64176	1.49593	0.933948	0.861617	1.55084	1.10251	0.719878	0.981849	2.30138	3.00003	2.23301	0.217618	0.184428	0.0854342
1.007	1.14968	1.18946	1.66331	1.92204	3.64727	1.5015	0.93456	0.862646	1.55418	1.10522	0.720855	0.97606	2.30679	3.00669	2.23651	0.217939	0.184498	0.0852768
1.01	1.1499	1.18968	1.66767	1.92347	3.65591	1.50479	0.936187	0.863141	1.55564	1.10543	0.721989	0.985055	2.3117	3.0136	2.24378	0.218472	0.184772	0.0856317
1.013	1.1529	1.19268	1.66854	1.92793	3.65889	1.51244	0.936504	0.864488	1.55698	1.1055	0.723285	0.986406	2.31729	3.02051	2.24842	0.21893	0.185413	0.0855127
1.017	1.15269	1.19247	1.67185	1.93256	3.66624	1.51691	0.938253	0.865602	1.56005	1.10657	0.72399	0.982722	2.32293	3.0277	2.25868	0.218916	0.186029	0.0856132
1.02	1.15403	1.19381	1.67445	1.93853	3.67484	1.52095	0.939028	0.866649	1.56196	1.10868	0.725224	0.991713	2.32819	3.0344	2.2617	0.219161	0.186781	0.0859517
1.023	1.15573	1.19551	1.67357	1.94262	3.67815	1.52484	0.938828	0.867491	1.56248	1.10922	0.726153	0.988769	2.33392	3.04118	2.27486	0.219203	0.186801	0.0855785
1.027	1.15744	1.19722	1.67691	1.94909	3.68343	1.52893	0.939848	0.867908	1.56432	1.1096	0.727205	0.989882	2.33935	3.04732	2.28003	0.219043	0.186793	0.0855111
1.03	1.15986	1.19964	1.68223	1.95519	3.69809	1.5318	0.940095	0.86866	1.56446	1.11036	0.72817	0.995042	2.34496	3.05351	2.28393	0.219266	0.187356	0.085835
1.033	1.16107	1.20085	1.67913	1.96099	3.70112	1.53589	0.940104	0.869218	1.56345	1.11166	0.728837	0.992914	2.35041	3.06027	2.29287	0.21976	0.187811	0.085738
1.037	1.16374	1.20352	1.68363	1.96718	3.71123	1.53957	0.940674	0.869927	1.56354	1.11007	0.730461	0.997564	2.35625	3.06726	2.2963	0.219855	0.187937	0.0857685
1.04	1.1658	1.20558	1.69072	1.97318	3.71398	1.54329	0.941612	0.87048	1.56529	1.11251	0.731752	0.99956	2.36132	3.07374	2.29993	0.220044	0.188514	0.0865878
1.043	1.16635	1.20613	1.69298	1.97837	3.7228	1.55013	0.941846	0.871562	1.56539	1.11441	0.733014	1.00035	2.3664	3.08111	2.30869	0.220011	0.188626	0.0868225
1.047	1.16698	1.20676	1.6944	1.9855	3.73128	1.55553	0.941949	0.872463	1.56664	1.11668	0.733834	1.00177	2.37143	3.08828	2.31631	0.220137	0.18873	0.0871903
1.05	1.1687	1.20848	1.69578	1.99225	3.74356	1.56093	0.942634	0.87347	1.56924	1.11601	0.734973	1.00166	2.37647	3.09482	2.32897	0.220197	0.189008	0.0877659
1.053	1.17072	1.2105	1.69741	1.99743	3.74685	1.56606	0.944222	0.874275	1.56909	1.11819	0.735963	1.00549	2.38111	3.10152	2.33157	0.220399	0.189936	0.0882524
1.057	1.17193	1.21171	1.69892	2.00231	3.75331	1.57051	0.945024	0.875249	1.56804	1.1181	0.737242	1.00275	2.38672	3.1081	2.33492	0.220778	0.189605	0.0889635
1.06	1.17339	1.21317	1.70543	2.0073	3.76384	1.57351	0.944318	0.876146	1.57016	1.11916	0.738849	1.00968	2.39155	3.11472	2.34543	0.221217	0.190108	0.0896297
1.063	1.17566	1.21544	1.70549	2.01193	3.77012	1.57679	0.94619	0.876457	1.56929	1.11871	0.73988	1.01142	2.39673	3.12155	2.35172	0.221302	0.190203	0.0902756
1.067	1.17706	1.21684	1.70833	2.01574	3.77686	1.58079	0.948066	0.8776	1.57125	1.1216	0.741027	1.01109	2.40175	3.12865	2.35641	0.221809	0.190591	0.0901891
1.07	1.17754	1.21732	1.71377	2.02309	3.78872	1.58521	0.948135	0.87841	1.57073	1.12165	0.741704	1.01359	2.40688	3.13488	2.36366	0.222242	0.190459	0.0909078
1.073	1.17963	1.21941	1.71384	2.02801	3.79037	1.58976	0.948624	0.87876	1.57324	1.12274	0.742726	1.01378	2.41171	3.14097	2.37221	0.222877	0.190286	0.0910856
1.077	1.18116	1.22094	1.71445	2.03436	3.80117	1.59475	0.952837	0.879174	1.57236	1.12269	0.743763	1.01702	2.41662	3.14772	2.37768	0.223711	0.190526	0.0914963
1.08	1.18212	1.2219	1.71696	2.04029	3.80637	1.59868	0.952587	0.880341	1.57362	1.12547	0.744743	1.01567	2.42171	3.15433	2.38652	0.223937	0.190744	0.0914867
1.083	1.18334	1.22312	1.71496	2.04631	3.81491	1.60151	0.955159	0.880888	1.57241	1.12469	0.745381	1.01865	2.42688	3.16115	2.38814	0.224181	0.191044	0.0915238
1.087	1.18504	1.22482	1.72405	2.05097	3.81651	1.60727	0.956316	0.881507	1.57824	1.12696	0.74639	1.02711	2.43188	3.16766	2.3955	0.224874	0.191508	0.0916001
1.09	1.18519	1.22497	1.72359	2.05644	3.82642	1.60913	0.958994	0.881823	1.5762	1.12788	0.747166	1.02268	2.43712	3.17409	2.40052	0.225274	0.191799	0.0916684
1.093	1.18737	1.22715	1.72799	2.06201	3.83712	1.61299	0.957304	0.882134	1.57833	1.12859	0.748663	1.02512	2.44238	3.18034	2.40402	0.225591	0.192073	0.0912141
1.097	1.18891	1.22869	1.7308	2.06743	3.83996	1.61958	0.958068	0.882387	1.57828	1.13003	0.749991	1.02776	2.44747	3.18692	2.41531	0.226321	0.192627	0.0906119
1.1	1.191	1.23078	1.73236	2.07317	3.84703	1.62548	0.956026	0.883143	1.57974	1.13042	0.751383	1.02694	2.45269	3.1938	2.42611	0.226789	0.193105	0.0900991
1.103	1.19312	1.2329	1.73487	2.07844	3.85897	1.62993	0.956334	0.883908	1.57744	1.13279	0.753081	1.0287	2.4579	3.20042	2.42774	0.227332	0.193371	0.0899564
1.107	1.19464	1.23442	1.73567	2.08489	3.85982	1.63789	0.956295	0.884421	1.58086	1.13336	0.754441	1.03327	2.46238	3.20695	2.43615	0.227769	0.193907	0.0900729
1.11	1.19486	1.23464	1.74433	2.08963	3.87067	1.64381	0.958375	0.884927	1.57973	1.13548	0.756048	1.03225	2.46723	3.21354	2.44451	0.228511	0.194242	0.0896854
1.113	1.19682	1.2366	1.73676	2.09611	3.87373	1.64884	0.960557	0.885891	1.5813	1.13503	0.757161	1.03373	2.47227	3.21985	2.4463	0.229149	0.195008	0.0895899
1.117	1.19872	1.2385	1.74617	2.10177	3.88073	1.65273	0.962319	0.886595	1.58223	1.13717	0.758638	1.03443	2.47744	3.22609	2.45278	0.229606	0.195644	0.0895435
1.12	1.19957	1.23935	1.74931	2.1066	3.89002	1.65853	0.963469	0.887272	1.58327	1.13599	0.760046	1.03561	2.48226	3.23244	2.45759	0.230288	0.196182	0.0896841
1.123	1.2007	1.24048	1.75036	2.1109	3.89919	1.66224	0.964446	0.888	1.58267	1.13614	0.7614	1.04046	2.48715	3.23885	2.46581	0.230685	0.196026	0.0901941
1.127	1.20359	1.24337	1.75509	2.11751	3.90888	1.66725	0.96566	0.888608	1.58419	1.13643	0.762597	1.03992	2.4917	3.24501	2.47562	0.231051	0.196532	0.0906329
1.13	1.20449	1.24427	1.75855	2.12161	3.91191	1.67085	0.9659	0.889377	1.58487	1.13643	0.763443	1.04155	2.49702	3.2513	2.4769	0.231223	0.196903	0.0911832
1.133	1.20531	1.24509	1.75311	2.12453	3.92191	1.67614	0.96742	0.890744	1.58505	1.13785	0.764477	1.04567	2.50192	3.25771	2.48554	0.231727	0.197146	0.0914816
1.137	1.20833	1.24811	1.7628	2.13035	3.92624	1.6804	0.968165	0.891448	1.58651	1.13832	0.765762	1.04407	2.50709	3.26362	2.48791	0.232043	0.197089	0.0919132
1.14	1.21141	1.25119	1.76351	2.13609	3.93243	1.68488	0.969791	0.89189	1.58661	1.14103	0.76675	1.04679	2.51226	3.27017	2.4946	0.232828	0.197428	0.092193
1.143	1.21314	1.25292	1.76875	2.14118	3.93977	1.68706	0.971871	0.892767	1.58794	1.14273	0.767922	1.04738	2.51721	3.27706	2.50916	0.233257	0.197848	0.0930815
1.147	1.21617	1.25595	1.76783	2.14794	3.94722	1.69214	0.972262	0.89392	1.58691	1.1437	0.769282	1.05036	2.52193	3.28342	2.51163	0.233568	0.19796	0.0928516
1.15	1.21679	1.25657	1.7668	2.15617	3.9593	1.69631	0.972336	0.894553	1.59061	1.14388	0.770504	1.05034	2.52697	3.28954	2.51678	0.234274	0.198509	0.0931229
1.153	1.21656	1.25634	1.771	2.16157	3.96334	1.69928	0.97311	0.895195	1.59074	1.14439	0.771646	1.05252	2.53168	3.29574	2.52447	0.234729	0.198969	0.0937472
1.157	1.21709	1.25687	1.7716	2.16732	3.96846	1.7038	0.972102	0.895674	1.59219	1.14279	0.772919	1.05302	2.5367	3.30182	2.52819	0.235163	0.199309	0.0938428
1.16	1.21724	1.25702	1.77839	2.17459	3.97841	1.70737	0.97183	0.896304	1.59225	1.14321	0.774321	1.05611	2.54156	3.30792	2.53603	0.23541	0.199397	0.0934869
1.163	1.21746	1.25724	1.78014	2.17899	3.98313	1.71051	0.97439	0.89682	1.59476	1.14412	0.775029	1.05793	2.54601	3.31403	2.54219	0.235731	0.200006	0.0935852
1.167	1.21975	1.25953	1.78195	2.18506	3.99546	1.71474	0.97496	0.89741	1.59456	1.14521	0.77608	1.06113	2.55061	3.32032	2.55232	0.235992	0.200573	0.0939742
1.17	1.2214	1.26118	1.78337	2.19154	3.99557	1.721	0.97616	0.897732	1.59422	1.1473	0.777041	1.06173	2.55496	3.32642	2.56083	0.236395	0.201205	0.0938544
1.173	1.22284	1.26262	1.78623	2.19652	4.00616	1.72703	0.97795	0.898473	1.59753	1.14785	0.778066	1.06242	2.55918	3.3322	2.5639	0.236939	0.201381	0.0938974
1.177	1.22512	1.2649	1.78757	2.20002	4.01492	1.73372	0.97859	0.898959	1.60017	1.1484	0.778981	1.06136	2.56408	3.33809	2.56882	0.23735	0.201708	0.0934732
1.18	1.22692	1.2667	1.79092	2.20438	4.01836	1.74083	0.97881	0.899573	1.60057	1.14982	0.779688	1.06276	2.56894	3.34434	2.57485	0.237251	0.202042	0.0935366
1.183	1.23001	1.26979	1.78827	2.20921	4.0237	1.74663	0.97893	0.899953	1.60081	1.15118	0.780775	1.06653	2.57404	3.35018	2.58089	0.237279	0.202388	0.093828
1.187	1.23033	1.27011	1.79284	2.21462	4.03456	1.75071	0.98042	0.900748	1.60294	1.1522	0.781807	1.07149	2.57864	3.35613	2.58435	0.237457	0.202467	0.0943182
1.19	1.23222	1.272	1.79532	2.2208	4.04024	1.7542	0.98292	0.901393	1.60186	1.15365	0.782612	1.06968	2.58332	3.36222	2.59779	0.237429	0.202691	0.0949
1.193	1.23394	1.27372	1.79526	2.22686	4.04497	1.75839	0.98414	0.902244	1.60082	1.15481	0.783594	1.07331	2.58836	3.36764	2.59452	0.237684	0.202977	0.0951356
1.197	1.2342	1.27398	1.80051	2.23561	4.05121	1.76034	0.98455	0.903455	1.60429	1.15393	0.784708	1.07445	2.59342	3.37349	2.60398	0.237996	0.203258	0.0952838
1.2	1.23328	1.27306	1.80363	2.24187	4.05977	1.76357	0.98647	0.904063	1.60225	1.15326	0.785577	1.07673	2.59811	3.37999	2.61565	0.238373	0.203367	0.0950379
1.203	1.23449	1.27427	1.80485	2.24687	4.06515	1.76796	0.98663	0.904626	1.60461	1.15359	0.786849	1.07699	2.60309	3.38593	2.61399	0.238858	0.203461	0.0953719
1.207	1.23632	1.2761	1.807	2.25329	4.07728	1.77236	0.98557	0.905297	1.60335	1.15513	0.787776	1.07627	2.60744	3.39211	2.6286	0.239093	0.20372	0.0958193
1.21	1.23643	1.27621	1.8099	2.25976	4.08311	1.7742	0.98637	0.906022	1.60382	1.15546	0.788929	1.07997	2.61168	3.39807	2.62948	0.239106	0.20348	0.09589
1.213	1.23567	1.27545	1.8097	2.26513	4.08837	1.77942	0.98914	0.906919	1.60381	1.15768	0.790467	1.08084	2.61658	3.40373	2.63746	0.239651	0.203912	0.0953654
1.217	1.23795	1.27773	1.81484	2.26931	4.09466	1.78397	0.99018	0.907416	1.60685	1.158	0.791669	1.08355	2.62162	3.40957	2.64079	0.240132	0.204172	0.0957011
1.22	1.24119	1.28097	1.81759	2.27506	4.10751	1.78704	0.99121	0.908078	1.60722	1.16023	0.792481	1.08828	2.62649	3.4153	2.65316	0.240649	0.204572	0.0958527
1.223	1.24282	1.2826	1.82095	2.28049	4.11141	1.79016	0.99205	0.908749	1.60926	1.16092	0.793566	1.09022	2.6312	3.42133	2.65345	0.240758	0.204595	0.0959685
1.227	1.24541	1.28519	1.81828	2.2848	4.11753	1.79592	0.99191	0.909289	1.61032	1.16207	0.79414	1.08645	2.6358	3.42712	2.65864	0.241254	0.204705	0.096375
1.23	1.24873	1.28851	1.82598	2.28966	4.12514	1.80154	0.9928	0.909967	1.60979	1.16264	0.79509	1.09028	2.64024	3.43304	2.66436	0.241862	0.205363	0.0968091
1.233	1.25033	1.29011	1.82559	2.29508	4.13592	1.8051	0.9922	0.910556	1.61078	1.16445	0.796114	1.08801	2.64452	3.43852	2.67183	0.24248	0.205421	0.0968455
1.237	1.2515	1.29128	1.82716	2.29975	4.13313	1.80948	0.99356	0.911111	1.60873	1.16431	0.796903	1.09123	2.64869	3.44388	2.67747	0.243139	0.205719	0.0966869
1.24	1.25197	1.29175	1.83361	2.30487	4.14274	1.81434	0.99418	0.911871	1.60933	1.16573	0.797966	1.09302	2.65287	3.44933	2.68753	0.243696	0.205725	0.0968439
1.243	1.25285	1.29263	1.83024	2.31013	4.15625	1.81931	0.99559	0.9124	1.60923	1.1666	0.799318	1.09485	2.65746	3.45534	2.69234	0.244237	0.206341	0.0972874
1.247	1.25506	1.29484	1.8334	2.31356	4.15738	1.82308	0.99461	0.912966	1.61011	1.16675	0.801121	1.09577	2.66212	3.46073	2.69853	0.244571	0.207237	0.0978769
1.25	1.25515	1.29493	1.84175	2.31941	4.16647	1.83154	0.99632	0.913473	1.61074	1.16874	0.802555	1.09919	2.66683	3.46591	2.70251	0.244804	0.207859	0.0986006
1.253	1.25582	1.2956	1.84287	2.32757	4.17591	1.83619	0.99733	0.914091	1.61254	1.17001	0.803841	1.10036	2.67085	3.47179	2.70527	0.244963	0.207994	0.0992932
1.257	1.25714	1.29692	1.84292	2.33337	4.17741	1.84144	0.99851	0.914398	1.61402	1.17045	0.805016	1.10211	2.67499	3.47745	2.72014	0.245306	0.208501	0.0995851
1.26	1.25946	1.29924	1.84248	2.33752	4.18903	1.84526	0.99868	0.914864	1.6137	1.17091	0.806445	1.10282	2.67931	3.48298	2.72004	0.245914	0.20862	0.0996968
1.263	1.26001	1.29979	1.84512	2.34556	4.19138	1.84965	1.00125	0.915524	1.61447	1.17261	0.807824	1.104	2.68324	3.48861	2.72904	0.24614	0.208724	0.0995842
1.267	1.26292	1.3027	1.84925	2.35067	4.19929	1.85006	1.00277	0.915836	1.61511	1.17208	0.808778	1.10687	2.6872	3.49469	2.73772	0.246411	0.209007	0.0997747
1.27	1.26434	1.30412	1.84979	2.35506	4.20587	1.85559	1.00274	0.916671	1.61762	1.17174	0.809851	1.10707	2.69125	3.50008	2.74179	0.246215	0.209376	0.0999009
1.273	1.26607	1.30585	1.8522	2.36127	4.21331	1.85951	1.00322	0.917148	1.61873	1.17232	0.810874	1.11055	2.69543	3.50589	2.7486	0.246136	0.209581	0.10008
1.277	1.26691	1.30669	1.85814	2.36781	4.21548	1.86462	1.0034	0.917413	1.62268	1.17355	0.811801	1.11124	2.70023	3.51197	2.75232	0.246385	0.21005	0.100006
1.28	1.26877	1.30855	1.8591	2.37161	4.23294	1.86882	1.00363	0.91804	1.62307	1.17371	0.81315	1.11276	2.70531	3.51739	2.75949	0.246793	0.210673	0.0997955
1.283	1.27015	1.30993	1.8578	2.37691	4.23724	1.87516	1.00426	0.91865	1.62133	1.1763	0.814237	1.11187	2.7097	3.52292	2.76526	0.246765	0.2107	0.0999837
1.287	1.27297	1.31275	1.8648	2.38382	4.243	1.87923	1.00462	0.919434	1.62208	1.17745	0.81496	1.11542	2.71399	3.52826	2.76918	0.247003	0.211515	0.0999458
1.29	1.27405	1.31383	1.86738	2.38695	4.24581	1.88306	1.00567	0.9201	1.62051	1.17789	0.815877	1.11287	2.71828	3.53417	2.78337	0.246988	0.211807	0.100333
1.293	1.275	1.31478	1.86899	2.39247	4.25275	1.88804	1.00791	0.920729	1.61824	1.17841	0.816559	1.11487	2.72237	3.53951	2.78579	0.247581	0.212053	0.100504
1.297	1.27713	1.31691	1.86597	2.39915	4.26608	1.89023	1.00755	0.921439	1.61872	1.18003	0.817446	1.11921	2.72674	3.54486	2.79018	0.248214	0.212743	0.10055
1.3	1.27825	1.31803	1.87063	2.40526	4.26903	1.89162	1.00698	0.922121	1.62074	1.17889	0.818222	1.12058	2.73095	3.55004	2.79545	0.248451	0.212964	0.100489
1.303	1.27824	1.31802	1.87315	2.40924	4.27904	1.89523	1.00793	0.92281	1.62059	1.17926	0.819259	1.11847	2.73546	3.55555	2.80285	0.248886	0.213479	0.100613
1.307	1.28023	1.32001	1.87697	2.41762	4.2828	1.89802	1.00847	0.923546	1.62232	1.17945	0.820588	1.12275	2.73951	3.56114	2.80999	0.249495	0.213575	0.101019
1.31	1.28128	1.32106	1.87888	2.42202	4.29024	1.90055	1.00855	0.924483	1.62616	1.18006	0.822328	1.12407	2.74376	3.56639	2.81608	0.250094	0.213956	0.10137
1.313	1.28037	1.32015	1.88399	2.42759	4.29358	1.90829	1.0091	0.925054	1.62565	1.18236	0.823576	1.12863	2.74853	3.571	2.82167	0.250276	0.214575	0.101466
1.317	1.28151	1.32129	1.881	2.43106	4.30148	1.91559	1.00984	0.925934	1.62694	1.18333	0.824364	1.12858	2.75256	3.57581	2.82459	0.250055	0.214486	0.102139
1.32	1.28252	1.3223	1.8813	2.43805	4.30927	1.92167	1.011	0.926873	1.62534	1.18431	0.825287	1.12932	2.75664	3.58109	2.83338	0.250274	0.214252	0.102541
1.323	1.28318	1.32296	1.88797	2.44231	4.31585	1.92978	1.01153	0.927445	1.62646	1.18702	0.825701	1.13271	2.76093	3.58635	2.84015	0.250737	0.214335	0.102679
1.327	1.2844	1.32418	1.8891	2.44978	4.32036	1.93594	1.00994	0.92806	1.62479	1.18705	0.826749	1.13194	2.76508	3.59159	2.84425	0.251033	0.21435	0.102966
1.33	1.28819	1.32797	1.89059	2.45655	4.32817	1.93933	1.01017	0.929013	1.6268	1.18741	0.827887	1.136	2.76928	3.59694	2.85017	0.251219	0.214406	0.103468
1.333	1.28923	1.32901	1.89627	2.46281	4.33645	1.94323	1.01232	0.92964	1.62777	1.18878	0.828823	1.13841	2.77374	3.60245	2.85974	0.251392	0.214689	0.103481
1.337	1.29056	1.33034	1.89567	2.46736	4.34753	1.94668	1.01292	0.930417	1.6309	1.18889	0.829846	1.14122	2.77824	3.60785	2.86552	0.251522	0.215117	0.103813
1.34	1.29301	1.33279	1.897	2.47248	4.34704	1.94937	1.01413	0.930915	1.63265	1.18887	0.831148	1.14071	2.78284	3.6135	2.87157	0.251698	0.215319	0.103981
1.343	1.29407	1.33385	1.89835	2.47691	4.35422	1.95493	1.01717	0.931919	1.63293	1.19072	0.832429	1.14487	2.78701	3.61875	2.87022	0.251891	0.216208	0.10421
1.347	1.29437	1.33415	1.90013	2.48008	4.36324	1.95914	1.02002	0.932859	1.63578	1.18903	0.833966	1.13985	2.79113	3.62354	2.87757	0.25247	0.21641	0.104061
1.35	1.29611	1.33589	1.90007	2.4874	4.37099	1.96239	1.02028	0.93361	1.63432	1.18861	0.835264	1.14176	2.79501	3.62881	2.88651	0.253099	0.216753	0.103998
1.353	1.29822	1.338	1.9028	2.49166	4.37988	1.96719	1.02185	0.934029	1.63462	1.18997	0.836333	1.14754	2.7989	3.63418	2.88726	0.253979	0.217439	0.104036
1.357	1.29856	1.33834	1.90386	2.49938	4.38537	1.97015	1.02172	0.934455	1.634	1.18989	0.837572	1.14702	2.803	3.63948	2.89896	0.254419	0.217371	0.104176
1.36	1.30169	1.34147	1.90788	2.5042	4.38444	1.9736	1.02274	0.934736	1.63561	1.19115	0.838403	1.15109	2.80724	3.64448	2.90252	0.25482	0.217562	0.104199
1.363	1.30373	1.34351	1.91161	2.51028	4.3989	1.97712	1.02247	0.935355	1.63327	1.19212	0.839877	1.14582	2.8119	3.64967	2.9126	0.255502	0.217857	0.104206
1.367	1.30404	1.34382	1.91259	2.51278	4.40441	1.9824	1.02434	0.93611	1.6383	1.19353	0.840766	1.15357	2.81597	3.6548	2.91361	0.25604	0.21765	0.104097
1.37	1.30533	1.34511	1.91426	2.51989	4.40935	1.98726	1.02452	0.936628	1.63978	1.19571	0.842061	1.15218	2.82021	3.65969	2.91977	0.256809	0.218156	0.104195
1.373	1.30734	1.34712	1.91667	2.52223	4.41751	1.99541	1.02582	0.937237	1.63983	1.19656	0.843536	1.15169	2.82394	3.66468	2.92832	0.257637	0.218265	0.10439
1.377	1.30764	1.34742	1.9213	2.52922	4.42102	2.00118	1.02708	0.937566	1.63784	1.19661	0.845022	1.16156	2.8279	3.66924	2.93307	0.258105	0.218915	0.10422
1.38	1.30938	1.34916	1.92432	2.53518	4.42101	2.00561	1.02769	0.938234	1.64272	1.19883	0.845714	1.15766	2.83238	3.67391	2.93922	0.258524	0.219528	0.104077
1.383	1.31039	1.35017	1.92545	2.54268	4.43691	2.01063	1.02864	0.938845	1.63994	1.20062	0.846312	1.15935	2.83607	3.67845	2.94742	0.259128	0.220026	0.104149
1.387	1.31087	1.35065	1.93031	2.54695	4.44283	2.01588	1.02787	0.938868	1.64163	1.19992	0.847037	1.16129	2.84034	3.68347	2.95165	0.25941	0.220089	0.10428
1.39	1.31101	1.35079	1.93288	2.55452	4.4456	2.0194	1.02903	0.939002	1.64228	1.20185	0.847559	1.16377	2.84415	3.68896	2.95954	0.25966	0.220545	0.104016
1.393	1.31304	1.35282	1.93311	2.55943	4.45101	2.02358	1.02882	0.939172	1.64506	1.20347	0.848581	1.16484	2.84798	3.69425	2.96398	0.259793	0.221105	0.104447
1.397	1.31324	1.35302	1.93268	2.56373	4.45763	2.02827	1.02927	0.9397	1.64267	1.20328	0.849663	1.1665	2.85196	3.69964	2.97078	0.260229	0.221157	0.10478
1.4	1.3167	1.35648	1.93904	2.56899	4.46986	2.03252	1.02917	0.940287	1.64584	1.20266	0.850864	1.16901	2.85648	3.70464	2.97547	0.260176	0.221538	0.104298
1.403	1.31871	1.35849	1.94027	2.57618	4.47635	2.03715	1.0318	0.941039	1.64175	1.20449	0.852014	1.16973	2.86019	3.70977	2.98265	0.260073	0.221821	0.104419
1.407	1.32119	1.36097	1.93935	2.58078	4.48082	2.04309	1.03295	0.942139	1.64438	1.20444	0.852901	1.16821	2.86368	3.71507	2.99012	0.259716	0.222098	0.104393
1.41	1.32118	1.36096	1.944	2.58665	4.48536	2.04873	1.03339	0.942725	1.64435	1.20483	0.854301	1.17463	2.86766	3.72017	2.99358	0.259791	0.222402	0.104594
1.413	1.32282	1.3626	1.94485	2.59269	4.49268	2.05332	1.03332	0.943165	1.64456	1.20627	0.855384	1.17501	2.872	3.72526	2.99551	0.260252	0.222359	0.104719
1.417	1.32336	1.36314	1.94692	2.59839	4.49921	2.06036	1.03451	0.943528	1.64248	1.20749	0.856183	1.17408	2.87587	3.73	3.00515	0.260369	0.222665	0.104973
1.42	1.32356	1.36334	1.94721	2.60282	4.50886	2.06241	1.03558	0.944078	1.64512	1.20677	0.857211	1.17874	2.87989	3.73487	3.01605	0.260359	0.223021	0.105268
1.423	1.32479	1.36457	1.94769	2.60985	4.51908	2.06389	1.03545	0.945029	1.64352	1.20703	0.858456	1.17711	2.88383	3.73964	3.01208	0.260119	0.222882	0.105567
1.427	1.32532	1.3651	1.95558	2.61593	4.51931	2.06583	1.03644	0.945732	1.64641	1.20753	0.859249	1.17955	2.88794	3.74491	3.01999	0.260257	0.222915	0.10607
1.43	1.32577	1.36555	1.95722	2.62151	4.52677	2.0736	1.03887	0.946797	1.64674	1.20765	0.860664	1.18483	2.89189	3.7496	3.02003	0.260834	0.223036	0.106484
1.433	1.32641	1.36619	1.96159	2.62532	4.53688	2.07673	1.03808	0.947314	1.64681	1.20925	0.861414	1.18394	2.8954	3.75426	3.03056	0.261115	0.223053	0.106759
1.437	1.3291	1.36888	1.95771	2.63017	4.53476	2.08337	1.03914	0.947808	1.64769	1.21038	0.862923	1.18471	2.89928	3.75933	3.03616	0.261353	0.223548	0.106972
1.44	1.32946	1.36924	1.9628	2.63355	4.54928	2.09041	1.04168	0.94837	1.65003	1.21169	0.864157	1.18698	2.90286	3.76442	3.04773	0.261829	0.223711	0.107282
1.443	1.33267	1.37245	1.96415	2.63785	4.55614	2.0944	1.04263	0.948744	1.6484	1.21186	0.865264	1.18339	2.9068	3.76942	3.05175	0.262441	0.224659	0.107288
1.447	1.33409	1.37387	1.96876	2.64257	4.56331	2.0952	1.04289	0.949645	1.65005	1.21316	0.865868	1.18889	2.91072	3.77409	3.05732	0.263151	0.22493	0.107194
1.45	1.33542	1.3752	1.96977	2.64931	4.5679	2.09877	1.0453	0.949506	1.65075	1.21327	0.866997	1.18965	2.91468	3.77899	3.05911	0.263772	0.225263	0.107417
1.453	1.33589	1.37567	1.97026	2.65652	4.57205	2.10113	1.04476	0.94997	1.65056	1.21379	0.867788	1.18621	2.91874	3.78411	3.06792	0.264149	0.225219	0.107794
1.457	1.33833	1.37811	1.97404	2.66609	4.5759	2.10394	1.04433	0.950403	1.65043	1.21468	0.868884	1.19418	2.92271	3.78922	3.07323	0.264995	0.225762	0.107649
1.46	1.33857	1.37835	1.97394	2.67337	4.58702	2.10925	1.0454	0.950724	1.65372	1.21561	0.870084	1.19262	2.92647	3.79388	3.0754	0.265604	0.225873	0.107946
1.463	1.34104	1.38082	1.97667	2.68092	4.59505	2.11496	1.04498	0.95177	1.65251	1.21513	0.871354	1.1936	2.93028	3.79852	3.08284	0.266207	0.225692	0.107975
1.467	1.3421	1.38188	1.97887	2.68807	4.6018	2.12046	1.04521	0.952663	1.65412	1.21634	0.872527	1.19876	2.93461	3.80342	3.09188	0.266469	0.226138	0.108051
1.47	1.34317	1.38295	1.97841	2.69372	4.60864	2.12583	1.04446	0.953236	1.654	1.21827	0.873464	1.19435	2.93808	3.80816	3.09877	0.26695	0.226222	0.108251
1.473	1.34342	1.3832	1.98251	2.6987	4.60961	2.13026	1.04543	0.953893	1.65505	1.21867	0.874569	1.20277	2.94186	3.81293	3.09766	0.267224	0.226804	0.108693
1.477	1.34481	1.38459	1.98466	2.70139	4.62087	2.1324	1.04569	0.95409	1.65309	1.21869	0.87572	1.19884	2.94619	3.81769	3.10477	0.267674	0.227318	0.108882
1.48	1.34561	1.38539	1.98712	2.70778	4.6208	2.13589	1.04799	0.954344	1.65367	1.21904	0.876671	1.20669	2.95026	3.82236	3.11257	0.268269	0.228049	0.109255
1.483	1.34721	1.38699	1.98704	2.71278	4.63114	2.13767	1.04799	0.95485	1.65425	1.2195	0.877822	1.20502	2.95379	3.82673	3.11886	0.268349	0.228531	0.109428
1.487	1.34798	1.38776	1.99103	2.71863	4.63664	2.14121	1.05098	0.955272	1.65588	1.21959	0.879067	1.20402	2.95753	3.83147	3.12812	0.268568	0.228686	0.109511
1.49	1.34945	1.38923	1.99121	2.72057	4.64086	2.1453	1.05157	0.955595	1.65487	1.22102	0.880181	1.20788	2.96113	3.83625	3.12611	0.26859	0.22893	0.109862
1.493	1.34986	1.38964	1.99609	2.7294	4.64863	2.15319	1.05154	0.95583	1.65591	1.2224	0.880835	1.20752	2.96462	3.84105	3.13689	0.268905	0.228714	0.110053
1.497	1.35155	1.39133	1.99737	2.73522	4.6518	2.15932	1.05162	0.95642	1.65879	1.22295	0.881906	1.20762	2.96813	3.84506	3.13723	0.268824	0.229067	0.110462
1.5	1.3539	1.39368	1.99829	2.74014	4.66397	2.16657	1.05409	0.956664	1.65853	1.22339	0.882786	1.21207	2.97164	3.84959	3.14597	0.268426	0.229044	0.110613
1.503	1.3548	1.39458	1.99841	2.74519	4.66866	2.16846	1.05443	0.957152	1.6618	1.22367	0.884024	1.21709	2.97556	3.85438	3.14966	0.26852	0.229307	0.11067
1.507	1.35551	1.39529	2.00239	2.74987	4.67315	2.17389	1.05506	0.958037	1.66172	1.22499	0.885089	1.21505	2.97903	3.85931	3.158	0.268634	0.22983	0.111216
1.51	1.35793	1.39771	2.00244	2.75776	4.68115	2.17681	1.05548	0.95829	1.66333	1.22623	0.885922	1.21573	2.98301	3.86402	3.16677	0.268825	0.230565	0.11135
1.513	1.35827	1.39805	2.00612	2.76196	4.68657	2.17993	1.0568	0.958917	1.66113	1.22808	0.886969	1.21388	2.98659	3.86802	3.16946	0.268757	0.230794	0.111289
1.517	1.35791	1.39769	2.01247	2.76644	4.69635	2.18222	1.05568	0.959294	1.66438	1.22727	0.887915	1.21954	2.99065	3.87239	3.17465	0.269203	0.230741	0.111063
1.52	1.36064	1.40042	2.00543	2.7737	4.69711	2.18692	1.05591	0.960058	1.66337	1.2264	0.888695	1.21955	2.99453	3.87682	3.17807	0.269778	0.23093	0.111092
1.523	1.36207	1.40185	2.01228	2.78221	4.70582	2.19208	1.05625	0.960558	1.66501	1.22632	0.890125	1.22335	2.99814	3.88142	3.18097	0.270055	0.231195	0.110383
1.527	1.36473	1.40451	2.01669	2.78488	4.71133	2.19694	1.05795	0.961237	1.66722	1.22694	0.890873	1.22634	3.00165	3.88604	3.19118	0.270424	0.231415	0.110563
1.53	1.36697	1.40675	2.01705	2.78698	4.72008	2.2012	1.05822	0.962544	1.66871	1.22724	0.891544	1.21948	3.00515	3.89019	3.19695	0.270866	0.231487	0.110589
1.533	1.36893	1.40871	2.01863	2.79357	4.72243	2.20925	1.05994	0.963475	1.66822	1.22788	0.892043	1.22525	3.00899	3.89495	3.20181	0.271211	0.231668	0.110656
1.537	1.36933	1.40911	2.021	2.79939	4.732	2.21623	1.06086	0.963805	1.66772	1.23086	0.892853	1.22759	3.01242	3.89896	3.20804	0.271468	0.232116	0.110981
1.54	1.37003	1.40981	2.02881	2.80417	4.73936	2.21889	1.06267	0.964608	1.67027	1.2306	0.893965	1.2295	3.0159	3.90357	3.21749	0.271961	0.232484	0.111117
1.543	1.36893	1.40871	2.0278	2.81124	4.74167	2.22345	1.06205	0.965386	1.66739	1.23136	0.894814	1.22963	3.01967	3.908	3.21866	0.272397	0.232886	0.111355
1.547	1.36912	1.4089	2.02681	2.82002	4.75235	2.22492	1.06204	0.965819	1.66714	1.23396	0.895992	1.23015	3.02331	3.91255	3.22096	0.272814	0.233407	0.111492
1.55	1.36884	1.40862	2.02964	2.82676	4.75961	2.22798	1.06277	0.966748	1.6691	1.23581	0.897356	1.23133	3.02683	3.9166	3.23198	0.273128	0.233542	0.111564
1.553	1.36887	1.40865	2.03138	2.83039	4.76582	2.23073	1.06474	0.967226	1.66724	1.23737	0.898187	1.23808	3.03033	3.92104	3.23653	0.273573	0.233808	0.111868
1.557	1.37171	1.41149	2.03601	2.83559	4.77007	2.23821	1.06377	0.96748	1.66897	1.23841	0.899402	1.23351	3.03365	3.92536	3.23946	0.274066	0.234171	0.111925
1.56	1.3738	1.41358	2.03804	2.84162	4.77681	2.24285	1.06594	0.968132	1.66944	1.23842	0.900816	1.23303	3.03704	3.92958	3.24629	0.27442	0.234001	0.112392
1.563	1.3756	1.41538	2.03406	2.84778	4.78167	2.251	1.06767	0.968533	1.67103	1.2374	0.90188	1.23802	3.04059	3.93381	3.25433	0.274734	0.23459	0.11266
1.567	1.37957	1.41935	2.03459	2.85341	4.78875	2.25657	1.06854	0.968742	1.6684	1.23875	0.902902	1.2432	3.04437	3.93839	3.25439	0.275289	0.234988	0.112849
1.57	1.38098	1.42076	2.04106	2.85986	4.79063	2.26259	1.06784	0.969402	1.67071	1.23761	0.904179	1.24042	3.04788	3.94261	3.26247	0.275899	0.235674	0.112975
1.573	1.38075	1.42053	2.04668	2.865	4.79972	2.26208	1.07004	0.970076	1.66884	1.23998	0.905229	1.24359	3.05151	3.94715	3.26837	0.276059	0.236281	0.112854
1.577	1.38184	1.42162	2.04492	2.87075	4.80608	2.26681	1.06955	0.970126	1.67031	1.23971	0.906338	1.24804	3.05524	3.95125	3.27355	0.276256	0.236706	0.112576
1.58	1.38248	1.42226	2.04629	2.87362	4.81412	2.26959	1.07045	0.970761	1.66985	1.24013	0.90716	1.24383	3.05833	3.95557	3.27939	0.276485	0.237063	0.112389
1.583	1.38073	1.42051	2.04691	2.88454	4.81314	2.2694	1.06957	0.970849	1.67073	1.2405	0.908095	1.24652	3.062	3.95988	3.28806	0.277076	0.237035	0.112259
1.587	1.38182	1.4216	2.04935	2.89122	4.82146	2.27506	1.0706	0.971078	1.67331	1.24041	0.90902	1.24959	3.06548	3.96457	3.29034	0.277209	0.23762	0.11236
1.59	1.38483	1.42461	2.05572	2.89903	4.83271	2.28026	1.06838	0.97165	1.67108	1.241	0.909685	1.2485	3.06874	3.96917	3.29943	0.277072	0.23797	0.112311
1.593	1.38764	1.42742	2.05518	2.90841	4.84263	2.28128	1.06987	0.972163	1.67269	1.24382	0.910253	1.25207	3.07234	3.97354	3.30401	0.277301	0.2379	0.112918
1.597	1.39037	1.43015	2.05299	2.9204	4.84109	2.28706	1.07145	0.972788	1.67385	1.2446	0.910788	1.25718	3.07571	3.97747	3.30416	0.277364	0.238015	0.113119
1.6	1.39181	1.43159	2.05877	2.92423	4.84518	2.29663	1.0731	0.973622	1.67545	1.24515	0.91123	1.25465	3.0792	3.98183	3.31797	0.277353	0.238169	0.113882
1.603	1.39614	1.43592	2.06174	2.93015	4.86076	2.29908	1.07511	0.974064	1.67441	1.24757	0.912014	1.2609	3.08285	3.98586	3.31315	0.277273	0.238379	0.114391
1.607	1.39658	1.43636	2.06517	2.93595	4.8584	2.30378	1.07784	0.975425	1.67705	1.24688	0.913127	1.25988	3.08675	3.99034	3.32285	0.277195	0.238357	0.114478
1.61	1.39605	1.43583	2.06443	2.93885	4.8694	2.31048	1.07881	0.976219	1.67606	1.24778	0.914037	1.25934	3.09049	3.99465	3.32632	0.277263	0.238784	0.114906
1.613	1.39587	1.43565	2.06366	2.94271	4.87232	2.31479	1.07919	0.977088	1.6783	1.24796	0.91506	1.25946	3.09397	3.99855	3.33214	0.277928	0.239341	0.114968
1.617	1.39921	1.43899	2.07085	2.9495	4.88196	2.31563	1.0792	0.977526	1.67866	1.24817	0.916032	1.25979	3.09746	4.00245	3.34028	0.278181	0.23966	0.11495
1.62	1.40038	1.44016	2.06616	2.95352	4.88871	2.31891	1.07821	0.977712	1.67788	1.24712	0.917154	1.26022	3.10064	4.00634	3.34242	0.278784	0.239809	0.115214
1.623	1.40052	1.4403	2.07306	2.95915	4.89629	2.32567	1.0776	0.9779	1.67845	1.24813	0.918536	1.2603	3.10432	4.01028	3.35252	0.279535	0.239812	0.115221
1.627	1.40276	1.44254	2.07659	2.96412	4.90046	2.33057	1.07738	0.978846	1.67952	1.24628	0.919583	1.26574	3.10819	4.01416	3.35441	0.280249	0.240049	0.115513
1.63	1.40464	1.44442	2.08132	2.96545	4.90711	2.33494	1.07634	0.979179	1.68048	1.24826	0.920378	1.26785	3.1117	4.01814	3.35868	0.280747	0.240593	0.115555
1.633	1.4038	1.44358	2.07961	2.96648	4.90738	2.34257	1.07792	0.979882	1.67888	1.24852	0.921797	1.2674	3.11588	4.02212	3.36913	0.281507	0.241021	0.11559
1.637	1.40347	1.44325	2.08065	2.97225	4.91681	2.34646	1.07837	0.98035	1.68245	1.25049	0.922943	1.27033	3.11972	4.02597	3.36915	0.282183	0.241401	0.115387
1.64	1.40491	1.44469	2.08222	2.98053	4.92402	2.35024	1.08084	0.980884	1.68214	1.24867	0.924311	1.27025	3.12343	4.0298	3.37247	0.282563	0.241423	0.115197
1.643	1.40425	1.44403	2.08636	2.98558	4.92856	2.35499	1.08157	0.981017	1.68251	1.25138	0.925193	1.26759	3.12698	4.03391	3.38321	0.283028	0.241706	0.115383
1.647	1.40629	1.44607	2.08624	2.99328	4.93306	2.35894	1.08257	0.98121	1.68158	1.25227	0.925994	1.27666	3.13021	4.03827	3.38529	0.283416	0.241836	0.115502
1.65	1.40845	1.44823	2.08596	3.00277	4.94092	2.35979	1.08273	0.981082	1.68377	1.25273	0.927615	1.27425	3.13361	4.04238	3.39331	0.283741	0.242209	0.115555
1.653	1.41018	1.44996	2.08853	3.01117	4.9442	2.36415	1.08435	0.981146	1.68178	1.25317	0.928507	1.28114	3.13684	4.04634	3.39734	0.283709	0.242709	0.115797
1.657	1.41187	1.45165	2.0916	3.00973	4.9515	2.36775	1.08525	0.981536	1.68238	1.25587	0.929241	1.27457	3.1399	4.05088	3.40569	0.283593	0.24299	0.116256
1.66	1.4125	1.45228	2.09111	3.01933	4.95422	2.36976	1.08569	0.981824	1.68349	1.25479	0.930002	1.2762	3.14294	4.05528	3.41025	0.283598	0.243052	0.116404
1.663	1.41246	1.45224	2.09346	3.02747	4.96167	2.37627	1.08688	0.982359	1.68486	1.25487	0.930789	1.28314	3.14596	4.05952	3.4137	0.283704	0.243101	0.117032
1.667	1.41478	1.45456	2.10025	3.03351	4.96415	2.38196	1.08792	0.983306	1.68522	1.25669	0.931626	1.27795	3.14905	4.06384	3.41442	0.28371	0.242787	0.117569
1.67	1.41389	1.45367	2.09426	3.03784	4.97217	2.38676	1.08709	0.984026	1.68518	1.2565	0.932571	1.27987	3.15238	4.06826	3.42515	0.283536	0.242459	0.117743
1.673	1.41594	1.45572	2.10283	3.04848	4.97953	2.39054	1.08747	0.984939	1.68728	1.25631	0.933794	1.28635	3.15565	4.07276	3.42776	0.283415	0.24268	0.118359
1.677	1.41833	1.45811	2.10318	3.05256	4.98686	2.39649	1.08745	0.985911	1.68557	1.25836	0.934628	1.28579	3.1584	4.07703	3.43879	0.283688	0.243129	0.118731
1.68	1.41839	1.45817	2.10206	3.05504	4.99396	2.40033	1.08833	0.986377	1.68694	1.25761	0.935577	1.28508	3.16133	4.0811	3.44003	0.283813	0.243717	0.118911
1.683	1.4182	1.45798	2.10187	3.06027	5.00252	2.40305	1.0885	0.986848	1.68628	1.25776	0.936782	1.28609	3.16434	4.08516	3.44242	0.284135	0.243907	0.118782
1.687	1.42141	1.46119	2.10901	3.06358	5.00848	2.41019	1.09117	0.987677	1.68983	1.25963	0.938217	1.29066	3.16769	4.0893	3.44509	0.284732	0.244166	0.118792
1.69	1.42107	1.46085	2.10607	3.06562	5.01515	2.41448	1.09204	0.988478	1.68914	1.26107	0.939063	1.29321	3.17101	4.09333	3.45661	0.285268	0.244026	0.118826
1.693	1.42211	1.46189	2.11036	3.0718	5.01611	2.42049	1.09531	0.989383	1.69057	1.26105	0.940195	1.29141	3.17476	4.09703	3.45942	0.28582	0.244203	0.118963
1.697	1.42388	1.46366	2.11931	3.07858	5.02293	2.42326	1.09564	0.989888	1.68952	1.26166	0.941271	1.29209	3.17832	4.10085	3.463	0.286353	0.24459	0.119132
1.7	1.42545	1.46523	2.11529	3.08495	5.02956	2.42852	1.09487	0.990909	1.69145	1.26368	0.94234	1.29318	3.18215	4.10458	3.47604	0.28731	0.244948	0.118696
1.703	1.42696	1.46674	2.11821	3.09305	5.03585	2.4302	1.09454	0.991137	1.69178	1.2623	0.943254	1.29704	3.18568	4.10833	3.48025	0.287988	0.245386	0.118358
1.707	1.42979	1.46957	2.1217	3.10048	5.0437	2.43272	1.09467	0.991814	1.69168	1.26261	0.94452	1.29556	3.18893	4.112	3.48502	0.288293	0.245669	0.118427
1.71	1.42979	1.46957	2.1177	3.10401	5.04508	2.43472	1.0943	0.991866	1.694	1.26265	0.945765	1.30103	3.19243	4.11599	3.48948	0.288673	0.246248	0.118128
1.713	1.43158	1.47136	2.12667	3.11224	5.05076	2.43882	1.09564	0.992102	1.69433	1.26465	0.94715	1.29997	3.19558	4.1196	3.49054	0.288853	0.24685	0.11795
1.717	1.43314	1.47292	2.12309	3.11604	5.05687	2.44329	1.09824	0.992031	1.69608	1.26306	0.948475	1.30284	3.19854	4.12308	3.49771	0.289366	0.24757	0.118005
1.72	1.43341	1.47319	2.12507	3.12114	5.0628	2.44879	1.09972	0.99216	1.6968	1.26487	0.949047	1.30876	3.20196	4.1266	3.50703	0.289594	0.247762	0.118518
1.723	1.43311	1.47289	2.12781	3.12752	5.069	2.45368	1.10173	0.99248	1.69847	1.26561	0.949724	1.30598	3.20459	4.13057	3.51293	0.289798	0.24813	0.118335
1.727	1.43554	1.47532	2.13027	3.13539	5.07938	2.45867	1.10128	0.992925	1.69846	1.26585	0.95014	1.30519	3.20805	4.13435	3.515	0.28978	0.248306	0.118275
1.73	1.43567	1.47545	2.13361	3.13417	5.08125	2.4647	1.10234	0.993474	1.69868	1.26717	0.95121	1.30603	3.21138	4.13779	3.52167	0.290077	0.248422	0.118551
1.733	1.43809	1.47787	2.13425	3.13992	5.0921	2.47024	1.10236	0.993995	1.69868	1.2674	0.952043	1.3078	3.2151	4.14175	3.52567	0.290498	0.24896	0.118737
1.737	1.43959	1.47937	2.13726	3.14232	5.09398	2.47313	1.10075	0.994695	1.69626	1.26925	0.952686	1.30967	3.21835	4.14566	3.53193	0.290408	0.24952	0.119283
1.74	1.44003	1.47981	2.1409	3.14697	5.10149	2.47576	1.10184	0.994968	1.69806	1.27003	0.953899	1.31442	3.22184	4.14952	3.53652	0.290467	0.249986	0.119702
1.743	1.44079	1.48057	2.14148	3.14962	5.10734	2.47838	1.10337	0.995797	1.69739	1.27094	0.954748	1.31522	3.22512	4.15338	3.53729	0.290677	0.250588	0.11934
1.747	1.44345	1.48323	2.13975	3.15766	5.1098	2.4798	1.10301	0.996029	1.69873	1.26984	0.955745	1.31321	3.2284	4.15749	3.54264	0.291246	0.250608	0.119499
1.75	1.44332	1.4831	2.13977	3.16423	5.11668	2.4842	1.10517	0.996402	1.69928	1.27049	0.956922	1.31774	3.23143	4.1616	3.54625	0.291783	0.250591	0.119067
1.753	1.44453	1.48431	2.14185	3.17056	5.12214	2.48991	1.10666	0.996947	1.70308	1.27032	0.957946	1.31615	3.23476	4.16564	3.55424	0.292043	0.250812	0.11931
1.757	1.44615	1.48593	2.15006	3.17634	5.13013	2.49626	1.10654	0.997565	1.70264	1.27046	0.958846	1.31779	3.23782	4.16942	3.56015	0.292513	0.250684	0.119878
1.76	1.44697	1.48675	2.15075	3.18261	5.13186	2.50312	1.10663	0.99807	1.70368	1.27101	0.959748	1.31893	3.24128	4.17287	3.56747	0.292794	0.250751	0.120242
1.763	1.4475	1.48728	2.14821	3.18504	5.14259	2.50967	1.10885	0.998678	1.70598	1.27239	0.960412	1.31964	3.24397	4.17688	3.56642	0.293135	0.25151	0.120303
1.767	1.44802	1.4878	2.15022	3.18771	5.1497	2.51623	1.10764	0.998884	1.70555	1.27395	0.961437	1.3248	3.247	4.1806	3.58334	0.293367	0.251552	0.120383
1.77	1.44946	1.48924	2.15469	3.19137	5.15669	2.51898	1.10835	0.998929	1.70656	1.27502	0.962529	1.32846	3.24995	4.18448	3.57815	0.293577	0.251597	0.120851
1.773	1.45189	1.49167	2.15633	3.19467	5.15772	2.52593	1.10813	0.999877	1.70844	1.27543	0.963342	1.32571	3.2532	4.188	3.58633	0.293506	0.251551	0.120975
1.777	1.45411	1.49389	2.1586	3.19821	5.15958	2.52931	1.10926	1.00027	1.70958	1.27656	0.964347	1.32724	3.2563	4.19118	3.5867	0.293657	0.251821	0.121059
1.78	1.45651	1.49629	2.15703	3.20683	5.17225	2.5308	1.10802	1.00077	1.70843	1.27679	0.965101	1.32845	3.25931	4.19477	3.59477	0.293992	0.252225	0.121477
1.783	1.45644	1.49622	2.15981	3.21094	5.1721	2.53257	1.10998	1.001	1.70867	1.27687	0.965828	1.32892	3.26233	4.19836	3.59951	0.294528	0.252183	0.121649
1.787	1.45694	1.49672	2.16301	3.21996	5.17226	2.53725	1.11056	1.00142	1.70923	1.27569	0.966565	1.33153	3.26506	4.20235	3.60838	0.294643	0.25199	0.121627
1.79	1.45749	1.49727	2.16127	3.22443	5.18682	2.53975	1.10951	1.00211	1.70678	1.27662	0.967251	1.33271	3.26765	4.20607	3.60905	0.294556	0.252143	0.1212
1.793	1.45959	1.49937	2.16161	3.22843	5.19337	2.54464	1.11013	1.0028	1.70735	1.27837	0.967435	1.33413	3.27091	4.20955	3.61302	0.294662	0.252203	0.121257
1.797	1.45946	1.49924	2.17194	3.2331	5.19441	2.54952	1.11148	1.00333	1.70795	1.27871	0.968624	1.33566	3.27369	4.21271	3.61755	0.295171	0.25261	0.121447
1.8	1.4628	1.50258	2.16607	3.2375	5.20164	2.55322	1.11238	1.0037	1.7093	1.27932	0.969359	1.3329	3.27661	4.21641	3.62521	0.295441	0.253035	0.121723
1.803	1.46329	1.50307	2.17204	3.23875	5.20621	2.55663	1.11349	1.00378	1.70949	1.28014	0.970354	1.33183	3.27974	4.21968	3.63071	0.295589	0.253266	0.12174
1.807	1.46366	1.50344	2.17742	3.2436	5.21239	2.55824	1.11556	1.00391	1.71124	1.28058	0.971447	1.33815	3.28274	4.22308	3.6369	0.29592	0.25336	0.121979
1.81	1.46475	1.50453	2.17394	3.25123	5.21826	2.56198	1.11665	1.00473	1.71313	1.28061	0.971943	1.33827	3.28554	4.22662	3.64172	0.296089	0.253275	0.121676
1.813	1.46575	1.50553	2.17331	3.25566	5.22493	2.56553	1.11666	1.00524	1.71306	1.28152	0.972861	1.33824	3.2884	4.23023	3.64585	0.296545	0.253285	0.122049
1.817	1.46521	1.50499	2.17708	3.26048	5.23249	2.56933	1.11787	1.0058	1.71561	1.28189	0.97386	1.34484	3.29118	4.23385	3.65091	0.29665	0.253688	0.122139
1.82	1.467	1.50678	2.1818	3.26933	5.23047	2.57388	1.1178	1.00664	1.71443	1.28341	0.974859	1.34174	3.29416	4.23722	3.6551	0.296761	0.254233	0.122371
1.823	1.46735	1.50713	2.18274	3.27497	5.24705	2.58023	1.11786	1.00742	1.71426	1.28492	0.975812	1.34456	3.29664	4.24059	3.6589	0.297075	0.254871	0.122477
1.827	1.46741	1.50719	2.18142	3.27906	5.24924	2.58496	1.11751	1.00766	1.71536	1.28476	0.97639	1.34377	3.29951	4.24356	3.66392	0.297173	0.255254	0.122271
1.83	1.46822	1.508	2.18979	3.28547	5.25428	2.59031	1.11741	1.00774	1.71637	1.28549	0.977293	1.34729	3.30234	4.24739	3.67216	0.29721	0.255893	0.122176
1.833	1.46936	1.50914	2.19113	3.29157	5.25757	2.59481	1.11634	1.00788	1.71487	1.28685	0.978397	1.34696	3.3058	4.25069	3.6723	0.297664	0.256184	0.122475
1.837	1.47041	1.51019	2.19079	3.2944	5.26497	2.59822	1.11808	1.00864	1.71435	1.28719	0.979068	1.3496	3.30929	4.25412	3.677	0.297696	0.256603	0.12282
1.84	1.47189	1.51167	2.19253	3.29799	5.27184	2.60095	1.11904	1.00946	1.71658	1.28799	0.979797	1.34939	3.31302	4.25784	3.68392	0.297846	0.257338	0.122604
1.843	1.47193	1.51171	2.19267	3.30446	5.27826	2.60438	1.11924	1.00975	1.71508	1.28791	0.980962	1.35204	3.31612	4.26121	3.69286	0.298453	0.257754	0.122947
1.847	1.47371	1.51349	2.1928	3.30881	5.27537	2.60697	1.12154	1.01043	1.71375	1.28879	0.982075	1.35184	3.3195	4.26492	3.69459	0.298908	0.2581	0.122962
1.85	1.47503	1.51481	2.19825	3.31435	5.28577	2.61119	1.12159	1.01115	1.7157	1.28757	0.982634	1.35241	3.32233	4.26862	3.70015	0.299231	0.258053	0.122865
1.853	1.4767	1.51648	2.19927	3.31978	5.28773	2.61335	1.12149	1.01165	1.71662	1.28712	0.98332	1.35464	3.32495	4.27281	3.70187	0.299495	0.25819	0.122931
1.857	1.47742	1.5172	2.19663	3.32591	5.29812	2.61897	1.12172	1.0123	1.718	1.28676	0.984191	1.35683	3.3278	4.27632	3.70833	0.299741	0.258141	0.123323
1.86	1.47983	1.51961	2.19862	3.32957	5.30457	2.62397	1.12266	1.01252	1.71825	1.28807	0.985153	1.3632	3.33073	4.27943	3.71176	0.300527	0.258427	0.124058
1.863	1.47963	1.51941	2.20222	3.33476	5.30589	2.62987	1.12148	1.01286	1.72128	1.288	0.986588	1.36179	3.33352	4.28309	3.71642	0.301113	0.259014	0.124231
1.867	1.48123	1.52101	2.20604	3.34077	5.31508	2.63707	1.1231	1.013	1.72078	1.28991	0.987378	1.35971	3.33641	4.28673	3.72486	0.301213	0.259399	0.124485
1.87	1.48157	1.52135	2.20688	3.34615	5.32354	2.6414	1.1236	1.01305	1.7245	1.29109	0.988619	1.36526	3.33974	4.29023	3.72684	0.301783	0.259519	0.124888
1.873	1.48303	1.52281	2.20673	3.35454	5.32587	2.64358	1.12402	1.01338	1.72262	1.29251	0.989472	1.36169	3.34243	4.29353	3.73054	0.302064	0.259366	0.125736
1.877	1.48319	1.52297	2.20843	3.35842	5.33074	2.64705	1.12596	1.01393	1.72247	1.29225	0.990549	1.36515	3.34546	4.29712	3.73633	0.302159	0.259482	0.126056
1.88	1.48473	1.52451	2.20679	3.36358	5.33601	2.64834	1.12686	1.01414	1.72142	1.29387	0.99147	1.36337	3.34849	4.30037	3.74498	0.302342	0.25986	0.126498
1.883	1.48525	1.52503	2.2156	3.36504	5.3437	2.65117	1.12729	1.01474	1.72225	1.29453	0.992691	1.36594	3.35139	4.30374	3.74593	0.302449	0.259941	0.12674
1.887	1.48575	1.52553	2.2163	3.36981	5.34638	2.6571	1.12914	1.015	1.71952	1.29468	0.993938	1.37159	3.35428	4.30678	3.7549	0.30246	0.260267	0.126453
1.89	1.48629	1.52607	2.21869	3.37148	5.35594	2.66067	1.12871	1.01531	1.72068	1.2943	0.99481	1.37334	3.35721	4.30973	3.75867	0.302728	0.260688	0.126442
1.893	1.48774	1.52752	2.21969	3.37543	5.35519	2.6665	1.12835	1.01537	1.72109	1.29538	0.995516	1.36605	3.36052	4.31269	3.76132	0.30297	0.260667	0.126548
1.897	1.48934	1.52912	2.22003	3.37926	5.36419	2.67204	1.12864	1.01543	1.72274	1.2948	0.996747	1.37363	3.36326	4.31573	3.76799	0.302952	0.260719	0.126825
1.9	1.49081	1.53059	2.22383	3.38643	5.36819	2.67692	1.12961	1.01545	1.72372	1.29518	0.997709	1.37264	3.36642	4.31914	3.77094	0.303287	0.26104	0.127196
1.903	1.49246	1.53224	2.22414	3.39111	5.37663	2.67877	1.12918	1.01603	1.72229	1.296	0.998259	1.37517	3.36967	4.32237	3.77465	0.303539	0.261048	0.127221
1.907	1.49617	1.53595	2.22716	3.39492	5.38343	2.68206	1.13129	1.01656	1.72422	1.29672	0.999193	1.37608	3.37272	4.32577	3.78616	0.303997	0.261369	0.126811
1.91	1.49573	1.53551	2.23251	3.40241	5.38884	2.68479	1.13266	1.01696	1.72548	1.29546	1.00002	1.38067	3.37538	4.32834	3.7864	0.304158	0.261293	0.126513
1.913	1.49641	1.53619	2.22608	3.40739	5.38723	2.68808	1.13403	1.01774	1.72619	1.29676	1.00043	1.37849	3.37832	4.33188	3.79159	0.304258	0.261477	0.126091
1.917	1.49695	1.53673	2.23239	3.41131	5.39529	2.68928	1.13489	1.0185	1.72456	1.29689	1.00066	1.37524	3.3812	4.33564	3.79697	0.304685	0.26166	0.125727
1.92	1.49732	1.5371	2.232	3.41629	5.40205	2.6946	1.13574	1.01869	1.7273	1.29703	1.00141	1.37976	3.38393	4.33925	3.80416	0.305474	0.261813	0.125459
1.923	1.49695	1.53673	2.2323	3.42082	5.40324	2.70096	1.13576	1.01928	1.72661	1.29845	1.00293	1.3815	3.3867	4.34245	3.80606	0.306273	0.261755	0.125425
1.927	1.49948	1.53926	2.23194	3.42662	5.41178	2.70195	1.13604	1.01975	1.72783	1.30058	1.00393	1.38067	3.38974	4.34616	3.80558	0.306677	0.261923	0.125486
1.93	1.5009	1.54068	2.23669	3.43174	5.41883	2.70657	1.13645	1.02045	1.72632	1.3009	1.00489	1.38213	3.39253	4.34966	3.81535	0.307307	0.262601	0.12497
1.933	1.5016	1.54138	2.23896	3.43729	5.42814	2.7134	1.13627	1.02085	1.72909	1.30147	1.00573	1.38902	3.39549	4.35296	3.81815	0.307529	0.26259	0.125399
1.937	1.50338	1.54316	2.23746	3.44011	5.42434	2.71812	1.13627	1.02155	1.72869	1.30319	1.00683	1.38698	3.3984	4.35631	3.82558	0.307937	0.26257	0.125814
1.94	1.50454	1.54432	2.24074	3.44806	5.43336	2.72126	1.13831	1.02196	1.72782	1.30263	1.00784	1.38469	3.40131	4.35941	3.82871	0.30805	0.262543	0.126369
1.943	1.50538	1.54516	2.24353	3.45126	5.44173	2.72867	1.13888	1.02272	1.72765	1.30347	1.00883	1.39356	3.40422	4.3629	3.83096	0.307809	0.26332	0.126932
1.947	1.50673	1.54651	2.24729	3.45642	5.44458	2.7336	1.13952	1.0229	1.72845	1.304	1.00981	1.38641	3.40691	4.36595	3.84002	0.307913	0.263449	0.127293
1.95	1.50958	1.54936	2.24964	3.46132	5.44965	2.73616	1.1406	1.02353	1.72762	1.30521	1.01074	1.39195	3.40973	4.3689	3.84692	0.307924	0.263631	0.127614
1.953	1.51126	1.55104	2.24885	3.4681	5.45551	2.73753	1.14113	1.02402	1.72908	1.30413	1.01172	1.39262	3.41239	4.37153	3.85359	0.308076	0.26419	0.127865
1.957	1.51232	1.5521	2.25101	3.46966	5.46069	2.74458	1.14101	1.02452	1.73124	1.30418	1.01235	1.38963	3.41512	4.37472	3.84935	0.308509	0.264689	0.128279
1.96	1.51226	1.55204	2.2517	3.4753	5.46843	2.74762	1.14253	1.02503	1.73012	1.30405	1.01301	1.39514	3.41757	4.37767	3.86148	0.308923	0.26514	0.128675
1.963	1.51274	1.55252	2.24837	3.48194	5.46936	2.75044	1.14266	1.02514	1.73183	1.3041	1.01385	1.39948	3.41985	4.38092	3.86165	0.308872	0.266121	0.129219
1.967	1.51223	1.55201	2.25679	3.48437	5.47661	2.7547	1.14232	1.02567	1.73197	1.30355	1.01466	1.39829	3.4223	4.38471	3.86807	0.308964	0.266694	0.129248
1.97	1.51192	1.5517	2.25865	3.48782	5.47855	2.75778	1.14299	1.02686	1.73238	1.30503	1.01525	1.40286	3.42552	4.3878	3.8752	0.309457	0.267356	0.129119
1.973	1.51334	1.55312	2.25591	3.4948	5.4901	2.75946	1.14359	1.02762	1.73361	1.30643	1.01623	1.40397	3.42831	4.39094	3.88075	0.309574	0.267971	0.128844
1.977	1.51614	1.55592	2.26434	3.50038	5.49329	2.7623	1.14289	1.02779	1.73528	1.30748	1.01711	1.39942	3.43058	4.39386	3.88107	0.309726	0.268255	0.128802
1.98	1.51693	1.55671	2.26182	3.50117	5.49504	2.7663	1.14473	1.02796	1.73595	1.30898	1.01802	1.40237	3.43337	4.39721	3.88626	0.310225	0.268597	0.128959
1.983	1.51814	1.55792	2.26138	3.50799	5.50193	2.76991	1.14473	1.0287	1.73676	1.31081	1.01903	1.4018	3.43636	4.40032	3.88505	0.310665	0.268612	0.128771
1.987	1.5191	1.55888	2.26408	3.51475	5.51013	2.77692	1.14542	1.02919	1.73812	1.31186	1.02012	1.40812	3.43886	4.40372	3.89683	0.311184	0.268423	0.129065
1.99	1.51992	1.5597	2.26526	3.51912	5.51387	2.78041	1.14646	1.02986	1.73696	1.31197	1.02132	1.40606	3.44166	4.40686	3.89682	0.311636	0.268245	0.129317
1.993	1.51991	1.55969	2.26552	3.52118	5.51734	2.78446	1.14703	1.03028	1.73995	1.3128	1.02216	1.40941	3.4445	4.41026	3.90024	0.311634	0.268062	0.129406
1.997	1.52164	1.56142	2.26897	3.52961	5.524	2.79051	1.14747	1.03081	1.74068	1.31187	1.02303	1.40915	3.44731	4.4131	3.90899	0.31233	0.268246	0.129651
2	1.52263	1.56241	2.27005	3.53272	5.53254	2.7943	1.14973	1.03078	1.74059	1.31267	1.02373	1.40757	3.4502	4.41635	3.91456	0.312476	0.267583	0.130294
2.003	1.52381	1.56359	2.2726	3.53874	5.53239	2.79539	1.15164	1.03123	1.74149	1.3126	1.02418	1.41067	3.45295	4.41968	3.91873	0.312867	0.267988	0.130501
2.007	1.52383	1.56361	2.27434	3.54481	5.54217	2.80096	1.15087	1.03129	1.7422	1.31309	1.0249	1.41274	3.45582	4.4227	3.9199	0.31318	0.268178	0.130623
2.01	1.5234	1.56318	2.27578	3.54976	5.54495	2.80605	1.15167	1.03214	1.74115	1.3134	1.02561	1.41652	3.45836	4.42594	3.92797	0.31325	0.268291	0.131184
2.013	1.52423	1.56401	2.27553	3.55585	5.54953	2.80917	1.15271	1.03222	1.73916	1.31432	1.0261	1.41589	3.46099	4.42915	3.93394	0.313403	0.268182	0.131214
2.017	1.52391	1.56369	2.27646	3.56151	5.55423	2.81565	1.15449	1.03271	1.74063	1.31284	1.02639	1.41289	3.46403	4.43177	3.9372	0.313868	0.268341	0.130995
2.02	1.52548	1.56526	2.28113	3.56376	5.56053	2.82169	1.15455	1.03314	1.73828	1.3117	1.02754	1.41739	3.46643	4.43462	3.94585	0.314448	0.268578	0.131428
2.023	1.52674	1.56652	2.28469	3.56818	5.5637	2.82519	1.1551	1.03332	1.74029	1.31332	1.02793	1.41746	3.46888	4.43834	3.94284	0.31489	0.268837	0.131382
2.027	1.53047	1.57025	2.28342	3.57285	5.5707	2.82962	1.15579	1.03393	1.7403	1.3137	1.02875	1.41887	3.47158	4.44148	3.95025	0.314788	0.2693	0.131124
2.03	1.52897	1.56875	2.2855	3.57342	5.57502	2.83216	1.15471	1.03478	1.74436	1.31407	1.0295	1.41805	3.47432	4.44495	3.95692	0.314804	0.270063	0.131408
2.033	1.53097	1.57075	2.28696	3.57886	5.581	2.83209	1.15392	1.0357	1.74502	1.31596	1.03009	1.42349	3.47698	4.44796	3.96584	0.315011	0.270281	0.131126
2.037	1.53305	1.57283	2.28991	3.58658	5.58596	2.83686	1.15491	1.03639	1.74922	1.31788	1.03093	1.42439	3.47993	4.45122	3.96604	0.315296	0.270864	0.131032
2.04	1.53478	1.57456	2.28886	3.5904	5.59778	2.84058	1.15693	1.03691	1.7463	1.31652	1.03202	1.42377	3.48228	4.45405	3.96817	0.315571	0.270875	0.13088
2.043	1.53524	1.57502	2.29357	3.59644	5.59365	2.84197	1.15815	1.03683	1.74664	1.31722	1.03302	1.42832	3.48489	4.45687	3.97766	0.315536	0.271148	0.131335
2.047	1.53911	1.57889	2.29358	3.60085	5.60361	2.84869	1.15948	1.03721	1.74598	1.31943	1.03395	1.42731	3.48763	4.45979	3.97517	0.31575	0.271178	0.1317
2.05	1.5401	1.57988	2.29767	3.60554	5.60378	2.85416	1.16085	1.03828	1.74679	1.31964	1.03521	1.42402	3.49044	4.46282	3.98266	0.316216	0.270942	0.131926
2.053	1.54162	1.5814	2.30169	3.60904	5.61534	2.8575	1.16116	1.0385	1.74444	1.32006	1.03631	1.42704	3.49333	4.46579	3.98603	0.316179	0.271197	0.132517
2.057	1.54246	1.58224	2.29638	3.61532	5.61882	2.85869	1.16182	1.03852	1.74582	1.32053	1.03756	1.43077	3.49566	4.46818	3.98936	0.316447	0.271417	0.132777
2.06	1.54342	1.5832	2.30201	3.62169	5.62489	2.86386	1.16074	1.03844	1.74535	1.32069	1.03867	1.43651	3.49847	4.47096	3.99254	0.316651	0.271571	0.133033
2.063	1.54413	1.58391	2.29626	3.62876	5.62903	2.8666	1.16194	1.03851	1.74624	1.31995	1.03925	1.42823	3.50133	4.47382	3.99718	0.317244	0.272007	0.133137
2.067	1.54504	1.58482	2.30537	3.63389	5.63292	2.87047	1.16129	1.03844	1.7451	1.32082	1.04019	1.43285	3.50437	4.47666	4.00331	0.31784	0.272014	0.133387
2.07	1.54415	1.58393	2.30596	3.63642	5.6365	2.87384	1.16134	1.03907	1.74829	1.32166	1.04082	1.43393	3.50696	4.47947	4.01008	0.318204	0.272745	0.133303
2.073	1.54537	1.58515	2.30808	3.64068	5.64566	2.87921	1.16173	1.03954	1.74858	1.32388	1.04158	1.43724	3.50961	4.48248	4.01028	0.318367	0.272767	0.133222
2.077	1.54701	1.58679	2.30437	3.64427	5.64998	2.8837	1.16338	1.04037	1.75094	1.32408	1.04224	1.43691	3.51221	4.48545	4.01948	0.318495	0.272888	0.133549
2.08	1.5474	1.58718	2.3098	3.64747	5.65327	2.88575	1.16492	1.04052	1.74874	1.32351	1.04289	1.43971	3.51486	4.48806	4.02317	0.318675	0.273394	0.133603
2.083	1.54885	1.58863	2.31062	3.65319	5.66131	2.89247	1.16567	1.04081	1.7504	1.32493	1.04396	1.43971	3.51748	4.49087	4.02763	0.31924	0.273584	0.133834
2.087	1.55011	1.58989	2.3154	3.65867	5.65999	2.89723	1.16509	1.04136	1.74755	1.3244	1.04476	1.44161	3.5198	4.49407	4.02819	0.319177	0.273637	0.134206
2.09	1.54977	1.58955	2.30901	3.66008	5.66623	2.90206	1.16514	1.04207	1.75018	1.32396	1.04539	1.4461	3.52236	4.49766	4.03923	0.319194	0.274047	0.134056
2.093	1.55003	1.58981	2.3162	3.66644	5.67688	2.90432	1.16501	1.04273	1.74891	1.32518	1.04643	1.44202	3.52507	4.50054	4.04572	0.319343	0.274337	0.133839
2.097	1.55055	1.59033	2.31753	3.6707	5.67791	2.90666	1.16474	1.04344	1.74896	1.32586	1.04709	1.44149	3.52756	4.50363	4.0442	0.319558	0.274758	0.134293
2.1	1.55072	1.5905	2.31337	3.67589	5.68116	2.90714	1.16478	1.04356	1.74936	1.32411	1.0477	1.44378	3.52984	4.50679	4.05054	0.31949	0.274921	0.133878
2.103	1.55107	1.59085	2.32425	3.68123	5.69314	2.91132	1.16667	1.04408	1.75168	1.325	1.04885	1.44943	3.53196	4.51003	4.05603	0.319391	0.275344	0.133845
2.107	1.55175	1.59153	2.32035	3.68767	5.69593	2.91554	1.16643	1.04476	1.75187	1.32577	1.04958	1.44798	3.53483	4.51286	4.06095	0.319624	0.275129	0.133966
2.11	1.55246	1.59224	2.31675	3.69026	5.7007	2.92071	1.16764	1.04513	1.75368	1.32607	1.05051	1.4513	3.53763	4.51569	4.05965	0.319609	0.275289	0.134313
2.113	1.55408	1.59386	2.32169	3.69714	5.70263	2.92445	1.16715	1.04589	1.75404	1.32726	1.05154	1.44812	3.54005	4.51845	4.06994	0.320227	0.274967	0.134303
2.117	1.55531	1.59509	2.32678	3.70009	5.71089	2.92916	1.1687	1.0462	1.75316	1.32803	1.05306	1.44724	3.54283	4.52117	4.073	0.320247	0.275301	0.134672
2.12	1.55639	1.59617	2.32964	3.70402	5.71096	2.93197	1.16855	1.04623	1.75251	1.32907	1.05397	1.45307	3.54533	4.5239	4.07465	0.319952	0.275712	0.134744
2.123	1.55873	1.59851	2.32772	3.70741	5.71778	2.93282	1.16938	1.04637	1.75378	1.32971	1.05486	1.45554	3.54761	4.52642	4.08	0.32054	0.275487	0.134546
2.127	1.55991	1.59969	2.33057	3.71326	5.72436	2.93434	1.1696	1.04665	1.75176	1.32914	1.05562	1.44764	3.55075	4.52904	4.08209	0.321111	0.275564	0.134181
2.13	1.56068	1.60046	2.33662	3.71609	5.72922	2.94205	1.17007	1.04712	1.75455	1.3292	1.05645	1.45594	3.55333	4.53162	4.08936	0.322046	0.275799	0.134304
2.133	1.56254	1.60232	2.33712	3.72167	5.73582	2.94687	1.16946	1.04753	1.75387	1.33063	1.05755	1.45587	3.55622	4.53412	4.092	0.322615	0.275943	0.134461
2.137	1.5654	1.60518	2.3351	3.72775	5.73657	2.95035	1.17025	1.04777	1.7553	1.33174	1.05822	1.45696	3.55844	4.53709	4.09775	0.323049	0.276405	0.134194
2.14	1.56612	1.6059	2.33763	3.73456	5.73953	2.95713	1.17194	1.04775	1.75319	1.33228	1.05872	1.45701	3.56093	4.54007	4.1004	0.323651	0.27644	0.134266
2.143	1.56689	1.60667	2.33877	3.74046	5.74906	2.96168	1.17247	1.04809	1.75607	1.33393	1.05948	1.45863	3.56347	4.54268	4.10511	0.324193	0.276973	0.134456
2.147	1.56888	1.60866	2.33863	3.74741	5.7538	2.96279	1.17302	1.04834	1.75542	1.3347	1.05999	1.46275	3.5656	4.54516	4.10894	0.324662	0.27734	0.134717
2.15	1.56902	1.6088	2.34088	3.7516	5.75491	2.96324	1.1736	1.04876	1.75888	1.33439	1.06061	1.46102	3.56797	4.54793	4.11426	0.325025	0.277747	0.134487
2.153	1.57007	1.60985	2.34192	3.75814	5.76268	2.96806	1.17369	1.04936	1.75933	1.33397	1.06106	1.46362	3.57043	4.55072	4.11318	0.325249	0.27801	0.134802
2.157	1.57162	1.6114	2.34688	3.76101	5.76809	2.97166	1.17372	1.05005	1.76135	1.33585	1.0619	1.46396	3.5726	4.55368	4.1209	0.325528	0.278717	0.13493
2.16	1.57382	1.6136	2.34363	3.76395	5.76881	2.975	1.17436	1.05017	1.76026	1.3361	1.06282	1.46518	3.57509	4.55613	4.12756	0.325622	0.279277	0.134883
2.163	1.57413	1.61391	2.3447	3.76528	5.77975	2.98007	1.17573	1.05057	1.76094	1.33741	1.06334	1.46688	3.57781	4.55901	4.13482	0.325408	0.279744	0.135377
2.167	1.57511	1.61489	2.35265	3.7696	5.77814	2.98493	1.17703	1.05055	1.76058	1.33788	1.06399	1.47059	3.58054	4.56225	4.13375	0.325689	0.280174	0.135176
2.17	1.57448	1.61426	2.34894	3.77198	5.78813	2.98865	1.17747	1.05109	1.76014	1.33747	1.06509	1.47233	3.5832	4.5649	4.14122	0.325616	0.280618	0.135647
2.173	1.57432	1.6141	2.35394	3.77632	5.78716	2.99051	1.17755	1.0515	1.75975	1.33576	1.06582	1.46815	3.58591	4.5677	4.14356	0.325644	0.280465	0.135909
2.177	1.57529	1.61507	2.35261	3.77971	5.79507	2.99518	1.17838	1.05148	1.75963	1.33541	1.06677	1.46867	3.58834	4.57078	4.14731	0.325432	0.281015	0.136196
2.18	1.57523	1.61501	2.35346	3.78553	5.80053	2.99857	1.17749	1.0516	1.75897	1.33311	1.06779	1.47094	3.59055	4.57359	4.15082	0.32538	0.281129	0.136727
2.183	1.57696	1.61674	2.35753	3.78951	5.80312	3.00094	1.17836	1.05191	1.75774	1.33292	1.06872	1.47254	3.59296	4.57662	4.15925	0.325197	0.281518	0.136957
2.187	1.57784	1.61762	2.35651	3.79421	5.81127	3.00383	1.18005	1.05243	1.75835	1.33326	1.06958	1.47439	3.59497	4.57963	4.16276	0.325621	0.281409	0.136971
2.19	1.57986	1.61964	2.35667	3.80143	5.81666	3.00869	1.18124	1.05277	1.75801	1.33374	1.07049	1.47505	3.59747	4.58214	4.16536	0.326092	0.281232	0.136961
2.193	1.58017	1.61995	2.36094	3.80571	5.81685	3.01221	1.18086	1.0535	1.75889	1.33403	1.07152	1.47889	3.59977	4.58499	4.17029	0.326089	0.28164	0.136905
2.197	1.58251	1.62229	2.35894	3.80971	5.82532	3.01677	1.18215	1.05436	1.75993	1.33482	1.07246	1.47704	3.60177	4.58816	4.17861	0.326655	0.281961	0.137441
2.2	1.58296	1.62274	2.36161	3.81462	5.83263	3.02115	1.18214	1.0549	1.76031	1.33573	1.07312	1.47956	3.60436	4.59082	4.18017	0.326954	0.282022	0.136882
2.203	1.58577	1.62555	2.36283	3.8179	5.8388	3.02658	1.18252	1.05526	1.76153	1.33626	1.07375	1.48008	3.60648	4.59352	4.17844	0.327371	0.281979	0.136908
2.207	1.58489	1.62467	2.36954	3.8209	5.83531	3.02904	1.18243	1.05556	1.76001	1.3366	1.07455	1.47913	3.60882	4.59591	4.18966	0.327304	0.282012	0.137298
2.21	1.58606	1.62584	2.36685	3.82823	5.84355	3.03395	1.18342	1.05606	1.76182	1.33743	1.07528	1.48477	3.61143	4.59809	4.18879	0.32775	0.282328	0.137399
2.213	1.58732	1.6271	2.36533	3.83336	5.85069	3.03636	1.18492	1.05665	1.76174	1.33811	1.07555	1.48414	3.61343	4.60052	4.19621	0.328176	0.282627	0.137878
2.217	1.58837	1.62815	2.37207	3.84004	5.85547	3.03964	1.18559	1.05739	1.76397	1.33961	1.07637	1.48757	3.61595	4.60305	4.20094	0.328334	0.282724	0.13805
2.22	1.58721	1.62699	2.37657	3.84409	5.85877	3.04367	1.18622	1.05847	1.76251	1.34002	1.0769	1.48555	3.6185	4.60556	4.20532	0.328883	0.282651	0.138556
2.223	1.58905	1.62883	2.37363	3.84925	5.86336	3.0466	1.18601	1.05963	1.76509	1.34096	1.07719	1.48747	3.62077	4.60781	4.21271	0.328935	0.282971	0.138602
2.227	1.59051	1.63029	2.37439	3.8516	5.86719	3.04931	1.18628	1.0599	1.76455	1.34134	1.07784	1.48607	3.62324	4.61035	4.20686	0.32933	0.283154	0.139106
2.23	1.59007	1.62985	2.37923	3.857	5.87144	3.05337	1.18583	1.06032	1.7662	1.342	1.07853	1.49214	3.62593	4.61295	4.21685	0.329772	0.282907	0.139706
2.233	1.59178	1.63156	2.3829	3.86069	5.87909	3.05685	1.1871	1.06076	1.76442	1.3422	1.07916	1.48696	3.62842	4.61571	4.22295	0.330186	0.283034	0.140087
2.237	1.59331	1.63309	2.38058	3.8638	5.88049	3.05854	1.18627	1.06104	1.76631	1.342	1.07995	1.48992	3.63072	4.61805	4.22619	0.330104	0.283279	0.140335
2.24	1.59427	1.63405	2.38359	3.86964	5.88609	3.06187	1.18773	1.06121	1.76681	1.34244	1.08024	1.49289	3.63292	4.6208	4.22739	0.330271	0.283469	0.140563
2.243	1.59285	1.63263	2.38144	3.87485	5.89089	3.06652	1.18892	1.06125	1.76734	1.34323	1.08111	1.49588	3.63559	4.62376	4.23056	0.330167	0.284092	0.140758
2.247	1.59431	1.63409	2.3819	3.87756	5.8939	3.07004	1.18876	1.06199	1.76776	1.34487	1.08229	1.49513	3.63767	4.62613	4.24351	0.330684	0.284268	0.14106
2.25	1.59445	1.63423	2.39002	3.87794	5.89865	3.07435	1.18856	1.06266	1.76745	1.34459	1.08314	1.49698	3.63992	4.6291	4.24061	0.331134	0.284567	0.140833
2.253	1.59556	1.63534	2.38387	3.88448	5.90723	3.07733	1.18974	1.06308	1.7683	1.3461	1.08423	1.49283	3.64206	4.63174	4.24362	0.331533	0.284604	0.140834
2.257	1.59643	1.63621	2.39035	3.8894	5.91101	3.08358	1.19069	1.0635	1.76807	1.34515	1.08518	1.49987	3.64444	4.63455	4.24531	0.331721	0.284698	0.140607
2.26	1.59846	1.63824	2.39292	3.89364	5.91657	3.08654	1.19081	1.06407	1.77046	1.34617	1.086	1.49727	3.64664	4.63748	4.25642	0.331797	0.285482	0.140374
2.263	1.6001	1.63988	2.39111	3.90061	5.91592	3.08821	1.19305	1.06448	1.76993	1.34575	1.08708	1.49523	3.64913	4.64006	4.2595	0.332163	0.285793	0.140396
2.267	1.60261	1.64239	2.39123	3.90716	5.92246	3.09307	1.19257	1.06452	1.77257	1.34618	1.08778	1.50258	3.65191	4.64233	4.26337	0.332376	0.285905	0.140286
2.27	1.60311	1.64289	2.39313	3.91161	5.92509	3.09548	1.19419	1.06468	1.77324	1.34725	1.08891	1.4998	3.65402	4.64469	4.26261	0.332284	0.286209	0.140767
2.273	1.6032	1.64298	2.39948	3.9136	5.93333	3.09807	1.19321	1.0641	1.77578	1.34791	1.08999	1.50428	3.65639	4.64696	4.27009	0.332551	0.287065	0.141228
2.277	1.60495	1.64473	2.39436	3.91839	5.93703	3.09863	1.19578	1.06399	1.77429	1.34721	1.09039	1.50238	3.65863	4.64924	4.27565	0.333105	0.287407	0.141476
2.28	1.60625	1.64603	2.39851	3.91918	5.94266	3.10344	1.19468	1.0644	1.77585	1.34796	1.09084	1.50619	3.66044	4.65187	4.27827	0.333532	0.287853	0.141705
2.283	1.60695	1.64673	2.3995	3.92594	5.9475	3.10609	1.19576	1.06509	1.77575	1.34863	1.09173	1.50122	3.66245	4.65415	4.28411	0.333611	0.288297	0.141621
2.287	1.60775	1.64753	2.39832	3.92915	5.94386	3.11081	1.19554	1.06562	1.77386	1.34875	1.0921	1.50438	3.66461	4.65611	4.28381	0.333976	0.288307	0.141625
2.29	1.60988	1.64966	2.40032	3.937	5.95922	3.11415	1.19682	1.06586	1.77356	1.35064	1.09272	1.50884	3.66651	4.65842	4.29146	0.333746	0.28869	0.141525
2.293	1.60959	1.64937	2.40078	3.94284	5.96151	3.12157	1.19495	1.06629	1.77196	1.35111	1.09385	1.51363	3.66846	4.66095	4.29275	0.333988	0.288857	0.141734
2.297	1.61005	1.64983	2.40665	3.95251	5.97084	3.12771	1.19675	1.06672	1.77075	1.35169	1.09457	1.51225	3.6708	4.66301	4.30384	0.334039	0.288927	0.141583
2.3	1.60985	1.64963	2.4109	3.95193	5.96804	3.13073	1.19606	1.06673	1.7692	1.35172	1.09505	1.51349	3.67289	4.66538	4.30109	0.333914	0.289295	0.141449
2.303	1.61125	1.65103	2.40567	3.95846	5.97486	3.13409	1.19698	1.06756	1.77222	1.35059	1.09587	1.5125	3.67519	4.66744	4.30783	0.333902	0.289236	0.14135
2.307	1.61232	1.6521	2.40929	3.9583	5.9772	3.13911	1.19821	1.06828	1.76954	1.35186	1.09669	1.51545	3.67767	4.66974	4.31163	0.334004	0.289035	0.141541
2.31	1.61377	1.65355	2.41026	3.95978	5.9796	3.14123	1.19993	1.06874	1.77272	1.35266	1.09787	1.51673	3.67996	4.67203	4.31479	0.334047	0.289255	0.141444
2.313	1.61434	1.65412	2.4124	3.96104	5.99016	3.14218	1.20055	1.06969	1.77343	1.35235	1.09932	1.51482	3.68223	4.67433	4.31643	0.334754	0.289029	0.141544
2.317	1.61559	1.65537	2.41405	3.97162	5.99154	3.14697	1.20322	1.07	1.77808	1.35347	1.10021	1.51794	3.68481	4.67713	4.32498	0.33473	0.288879	0.141825
2.32	1.61649	1.65627	2.41248	3.97532	5.99816	3.15143	1.20451	1.07026	1.77547	1.35436	1.10105	1.51516	3.68763	4.67978	4.32899	0.335283	0.289168	0.141949
2.323	1.61765	1.65743	2.41611	3.9833	6.00318	3.15558	1.20498	1.0702	1.77946	1.3537	1.1023	1.51666	3.69006	4.68253	4.33474	0.335551	0.289059	0.141985
2.327	1.61775	1.65753	2.42364	3.98902	6.00495	3.15962	1.20526	1.07038	1.77796	1.35311	1.10305	1.51937	3.69261	4.68515	4.33231	0.335614	0.289471	0.14225
2.33	1.61813	1.65791	2.4232	3.99363	6.00995	3.16501	1.2055	1.07068	1.77948	1.35461	1.10408	1.52329	3.69506	4.68774	4.34154	0.335931	0.289197	0.142478
2.333	1.61814	1.65792	2.42089	3.99544	6.01849	3.1681	1.20572	1.07103	1.77827	1.35489	1.10468	1.52397	3.69761	4.69045	4.34314	0.336362	0.289327	0.143051
2.337	1.6194	1.65918	2.42554	3.99941	6.01862	3.17169	1.20538	1.07115	1.78016	1.35522	1.10548	1.52059	3.69983	4.69301	4.34744	0.336513	0.289624	0.143514
2.34	1.61836	1.65814	2.42347	4.00202	6.02523	3.17284	1.20523	1.07072	1.779	1.35492	1.10585	1.52679	3.70253	4.69578	4.35243	0.337069	0.290111	0.144005
2.343	1.61954	1.65932	2.42592	4.00832	6.02795	3.1746	1.2053	1.07125	1.78287	1.35674	1.10607	1.52648	3.70505	4.6984	4.35856	0.33722	0.290119	0.144188
2.347	1.62035	1.66013	2.42476	4.01105	6.03379	3.17703	1.20474	1.07189	1.784	1.35716	1.10644	1.52457	3.70769	4.70113	4.35818	0.337806	0.290377	0.144301
2.35	1.61988	1.65966	2.42389	4.01712	6.03911	3.18	1.20526	1.0724	1.78576	1.35804	1.10702	1.52762	3.7102	4.70362	4.35835	0.338098	0.290666	0.144478
2.353	1.62039	1.66017	2.43196	4.0216	6.04111	3.1812	1.20726	1.07219	1.78737	1.35791	1.10722	1.52847	3.71262	4.70601	4.37481	0.338327	0.290618	0.144389
2.357	1.62383	1.66361	2.42908	4.02676	6.04666	3.18589	1.20932	1.07282	1.79029	1.35849	1.10787	1.52773	3.71441	4.7087	4.37042	0.338555	0.291179	0.144437
2.36	1.62478	1.66456	2.42861	4.03127	6.05565	3.19298	1.20985	1.07353	1.79027	1.35803	1.10851	1.53026	3.71602	4.71073	4.37135	0.33898	0.291563	0.144476
2.363	1.62704	1.66682	2.43815	4.03846	6.05628	3.1959	1.21138	1.07385	1.78969	1.35722	1.10868	1.53136	3.71806	4.71291	4.38079	0.339192	0.291924	0.144229
2.367	1.62895	1.66873	2.43628	4.0399	6.06094	3.20048	1.21156	1.07461	1.7917	1.35846	1.10919	1.53212	3.71979	4.71514	4.38076	0.33933	0.292223	0.144448
2.37	1.63067	1.67045	2.43748	4.04573	6.06579	3.20666	1.21093	1.07567	1.79194	1.36056	1.10981	1.53239	3.7217	4.71748	4.38688	0.339774	0.292178	0.144529
2.373	1.62984	1.66962	2.43845	4.0512	6.06769	3.20879	1.21086	1.07597	1.7924	1.36175	1.11075	1.53417	3.72354	4.7202	4.39291	0.340009	0.292673	0.144608
2.377	1.63129	1.67107	2.43936	4.05402	6.07782	3.20952	1.21192	1.07651	1.79183	1.36158	1.11143	1.53565	3.72521	4.72305	4.39507	0.340286	0.293082	0.144612
2.38	1.63197	1.67175	2.4434	4.05852	6.08122	3.21314	1.21153	1.07735	1.7938	1.36193	1.11231	1.53721	3.72752	4.72558	4.39747	0.340481	0.293105	0.144987
2.383	1.6324	1.67218	2.44055	4.06447	6.08115	3.21476	1.21162	1.0775	1.79275	1.3607	1.11291	1.53587	3.72939	4.72803	4.4045	0.340337	0.293913	0.145377
2.387	1.63334	1.67312	2.44349	4.06702	6.08716	3.21734	1.21191	1.07796	1.79389	1.35972	1.11379	1.53915	3.73146	4.73025	4.41122	0.340768	0.294299	0.145351
2.39	1.63558	1.67536	2.44122	4.06847	6.09413	3.22182	1.21312	1.07836	1.79385	1.35841	1.11506	1.53832	3.73338	4.73229	4.40883	0.340913	0.294172	0.145561
2.393	1.63487	1.67465	2.44459	4.07338	6.09938	3.22905	1.21392	1.07917	1.79563	1.3602	1.11581	1.54417	3.73545	4.73467	4.41879	0.341191	0.294593	0.145728
2.397	1.63509	1.67487	2.4438	4.07491	6.09871	3.23125	1.21479	1.07971	1.79533	1.36271	1.11661	1.54579	3.73736	4.73707	4.42063	0.34156	0.294474	0.146006
2.4	1.63594	1.67572	2.45075	4.07776	6.10466	3.23608	1.21525	1.07984	1.79566	1.36216	1.11777	1.54213	3.73996	4.7392	4.41913	0.341582	0.294594	0.146099
2.403	1.63652	1.6763	2.44987	4.08417	6.11596	3.23945	1.21642	1.07979	1.79602	1.36367	1.11876	1.54241	3.74247	4.74152	4.42249	0.341571	0.294744	0.146018
2.407	1.63585	1.67563	2.44944	4.08793	6.11526	3.24308	1.21645	1.08028	1.79605	1.3657	1.11944	1.54485	3.74523	4.74384	4.43124	0.3422	0.294634	0.145729
2.41	1.63848	1.67826	2.45076	4.09231	6.1228	3.24139	1.21686	1.08089	1.79533	1.3657	1.12041	1.54465	3.74822	4.74574	4.43706	0.342418	0.294837	0.145657
2.413	1.63902	1.6788	2.45472	4.09838	6.12126	3.2471	1.21772	1.08121	1.79521	1.36469	1.12125	1.54674	3.75057	4.7478	4.43845	0.343197	0.29505	0.146027
2.417	1.64049	1.68027	2.45206	4.10175	6.13014	3.25217	1.21889	1.08173	1.79586	1.36567	1.12205	1.54934	3.75286	4.75011	4.43844	0.343662	0.295089	0.146162
2.42	1.64119	1.68097	2.45368	4.10705	6.13299	3.2566	1.21869	1.08149	1.79614	1.36584	1.1226	1.54771	3.75517	4.75194	4.44644	0.34399	0.295514	0.146005
2.423	1.64265	1.68243	2.45653	4.11102	6.1404	3.26068	1.22005	1.08248	1.79701	1.36559	1.12357	1.55045	3.75701	4.75389	4.45005	0.344707	0.295923	0.145648
2.427	1.64321	1.68299	2.45797	4.11426	6.14536	3.2671	1.21973	1.08301	1.79711	1.36583	1.1245	1.546	3.75924	4.75592	4.4556	0.344977	0.296222	0.145298
2.43	1.64295	1.68273	2.46387	4.12038	6.14099	3.27138	1.22047	1.08322	1.79852	1.36582	1.12502	1.55353	3.76167	4.75839	4.45065	0.345313	0.296478	0.145105
2.433	1.64528	1.68506	2.45889	4.12831	6.14838	3.27233	1.22113	1.08351	1.79778	1.36595	1.12592	1.55552	3.76372	4.76077	4.46154	0.345711	0.296745	0.145018
2.437	1.64632	1.6861	2.4587	4.13137	6.15015	3.27321	1.22121	1.08326	1.79886	1.36663	1.12675	1.5541	3.76572	4.76336	4.46548	0.346163	0.296897	0.144812
2.44	1.6468	1.68658	2.46407	4.13647	6.1562	3.27746	1.22083	1.08372	1.79848	1.36806	1.12753	1.55361	3.76795	4.76606	4.47161	0.34587	0.297031	0.144919
2.443	1.64685	1.68663	2.46407	4.14254	6.16522	3.28073	1.22154	1.08391	1.79946	1.36867	1.12824	1.55602	3.76975	4.76851	4.47017	0.346038	0.29686	0.144972
2.447	1.65017	1.68995	2.45824	4.14283	6.16571	3.28446	1.22055	1.08419	1.80105	1.36998	1.12846	1.55742	3.77206	4.77059	4.47359	0.346277	0.297025	0.145461
2.45	1.65009	1.68987	2.46395	4.14666	6.17179	3.28917	1.22186	1.08442	1.80164	1.37287	1.12903	1.55945	3.77382	4.7732	4.48063	0.346337	0.29763	0.145759
2.453	1.65022	1.69	2.46518	4.15002	6.17509	3.29548	1.22359	1.08463	1.80187	1.373	1.12968	1.55911	3.77567	4.77575	4.48015	0.346552	0.297795	0.146037
2.457	1.65173	1.69151	2.46658	4.15645	6.17552	3.29758	1.22357	1.08481	1.80264	1.37319	1.13033	1.55652	3.7775	4.77764	4.484	0.34648	0.298253	0.146249
2.46	1.65208	1.69186	2.46748	4.15952	6.18356	3.298	1.22683	1.08512	1.80302	1.37266	1.13086	1.56126	3.77905	4.77992	4.49395	0.347057	0.298633	0.145979
2.463	1.65245	1.69223	2.46898	4.16757	6.18806	3.30037	1.22918	1.08546	1.80266	1.37191	1.13125	1.56277	3.78085	4.78198	4.4954	0.347143	0.298647	0.146356
2.467	1.65367	1.69345	2.47231	4.16894	6.19517	3.30215	1.22856	1.08569	1.80473	1.36996	1.1321	1.5621	3.78272	4.78379	4.50063	0.347513	0.29885	0.146202
2.47	1.65483	1.69461	2.47457	4.17327	6.19692	3.30266	1.22775	1.0861	1.80552	1.37032	1.13262	1.56195	3.78491	4.78584	4.50281	0.348217	0.29902	0.146387
2.473	1.65583	1.69561	2.46947	4.17682	6.20136	3.30598	1.22816	1.08665	1.80492	1.3693	1.13325	1.56626	3.78708	4.78803	4.5072	0.348733	0.299146	0.146693
2.477	1.65864	1.69842	2.47503	4.17939	6.20126	3.31145	1.22767	1.08724	1.80594	1.3687	1.13406	1.56488	3.7891	4.7901	4.51255	0.348846	0.299469	0.147374
2.48	1.65677	1.69655	2.48043	4.18165	6.20366	3.31523	1.22734	1.0878	1.80442	1.36973	1.1347	1.56671	3.79069	4.79226	4.51526	0.349213	0.299686	0.148435
2.483	1.6582	1.69798	2.48963	4.18687	6.21089	3.31763	1.22896	1.0886	1.80384	1.37036	1.13513	1.56859	3.79268	4.79447	4.51951	0.34933	0.29986	0.148753
2.487	1.65887	1.69865	2.48029	4.19059	6.21102	3.32102	1.22934	1.08918	1.80294	1.37117	1.136	1.56554	3.79462	4.79625	4.52493	0.349424	0.300238	0.149028
2.49	1.66016	1.69994	2.48151	4.19678	6.22208	3.32624	1.23007	1.09006	1.80365	1.37224	1.13694	1.57149	3.79647	4.79869	4.52546	0.349676	0.300566	0.14889
2.493	1.65875	1.69853	2.48507	4.19981	6.22491	3.32908	1.22956	1.0905	1.80658	1.37521	1.13804	1.57153	3.79872	4.80112	4.52707	0.349762	0.300955	0.149447
2.497	1.66147	1.70125	2.48474	4.20472	6.22907	3.33276	1.23104	1.09042	1.80761	1.37493	1.13882	1.56971	3.80103	4.80358	4.53382	0.34992	0.301399	0.14938
2.5	1.66059	1.70037	2.48655	4.21093	6.2342	3.33903	1.23131	1.09064	1.8091	1.3768	1.1397	1.5711	3.80304	4.80561	4.53604	0.350067	0.301776	0.1496
2.503	1.66165	1.70143	2.4836	4.21807	6.24166	3.34354	1.23267	1.09077	1.80982	1.37601	1.14057	1.57358	3.8053	4.8082	4.54115	0.350141	0.301474	0.149479
2.507	1.66228	1.70206	2.49063	4.22061	6.24255	3.34511	1.23215	1.09152	1.81022	1.37787	1.14134	1.57072	3.80807	4.8106	4.5435	0.350109	0.30151	0.149854
2.51	1.66434	1.70412	2.48741	4.2277	6.24239	3.34777	1.23375	1.09162	1.80769	1.37708	1.14214	1.57294	3.81012	4.81286	4.54823	0.35051	0.302216	0.150187
2.513	1.66554	1.70532	2.49281	4.23173	6.2491	3.35144	1.23336	1.09183	1.8076	1.378	1.14244	1.58345	3.8125	4.81508	4.55323	0.350788	0.302681	0.150397
2.517	1.66562	1.7054	2.49824	4.23402	6.25681	3.35367	1.23342	1.09213	1.80858	1.37712	1.14345	1.57667	3.81495	4.81754	4.55812	0.350868	0.302682	0.150247
2.52	1.66732	1.7071	2.49279	4.23614	6.2619	3.35811	1.23213	1.0923	1.80877	1.37817	1.1446	1.57721	3.81712	4.81947	4.56005	0.351006	0.30322	0.15048
2.523	1.66762	1.7074	2.49258	4.23845	6.26834	3.36271	1.23385	1.09279	1.81015	1.37624	1.14531	1.57999	3.81957	4.82139	4.56077	0.351019	0.303034	0.150556
2.527	1.66912	1.7089	2.49222	4.24229	6.2682	3.36614	1.23297	1.0928	1.80934	1.37678	1.14595	1.57766	3.82153	4.82352	4.56974	0.351878	0.302949	0.150124
2.53	1.67015	1.70993	2.49702	4.24403	6.27183	3.36967	1.23382	1.09342	1.81141	1.37685	1.14638	1.57893	3.82367	4.82525	4.5713	0.352043	0.302829	0.150358
2.533	1.67333	1.71311	2.5022	4.24826	6.27303	3.37005	1.23494	1.09357	1.81145	1.3775	1.14728	1.57864	3.82557	4.82722	4.57434	0.352752	0.30296	0.150153
2.537	1.67272	1.7125	2.49964	4.2521	6.27965	3.37162	1.23602	1.09385	1.81163	1.37722	1.14789	1.58827	3.82808	4.82901	4.5762	0.352945	0.302804	0.149865
2.54	1.67296	1.71274	2.50451	4.25792	6.2833	3.37608	1.23631	1.09413	1.81186	1.37784	1.14854	1.58642	3.82979	4.83148	4.58294	0.353025	0.30283	0.150019
2.543	1.67431	1.71409	2.50244	4.26256	6.28687	3.37776	1.23631	1.0947	1.8139	1.37732	1.14889	1.58312	3.8315	4.83351	4.58075	0.353169	0.302848	0.150308
2.547	1.67309	1.71287	2.50259	4.26623	6.29282	3.3811	1.2365	1.09541	1.81522	1.37741	1.14957	1.58468	3.83322	4.83559	4.58678	0.353248	0.303018	0.15065
2.55	1.6738	1.71358	2.50356	4.27109	6.29965	3.38585	1.23546	1.09595	1.81477	1.37605	1.1501	1.58345	3.83491	4.8374	4.59366	0.35299	0.303162	0.150865
2.553	1.67513	1.71491	2.50849	4.27657	6.3007	3.38992	1.23718	1.09696	1.81705	1.37725	1.1508	1.58855	3.83662	4.83997	4.59175	0.352997	0.303193	0.150744
2.557	1.67683	1.71661	2.50373	4.27881	6.30445	3.39346	1.2372	1.09751	1.81851	1.37804	1.15127	1.58522	3.8385	4.84279	4.59754	0.352984	0.303599	0.150438
2.56	1.67764	1.71742	2.5036	4.28147	6.30598	3.39927	1.23926	1.09799	1.81768	1.37925	1.15213	1.58779	3.83988	4.84501	4.60158	0.353582	0.303522	0.150848
2.563	1.68015	1.71993	2.50838	4.2874	6.31074	3.39964	1.23886	1.09829	1.8179	1.37945	1.15267	1.59149	3.84171	4.84762	4.6039	0.353448	0.303994	0.150303
2.567	1.68042	1.7202	2.50876	4.28989	6.31837	3.40414	1.24103	1.09869	1.81682	1.3816	1.15341	1.58974	3.84365	4.84985	4.60879	0.353822	0.304033	0.15082
2.57	1.68096	1.72074	2.51114	4.29115	6.32394	3.40549	1.23992	1.09911	1.81829	1.38168	1.15424	1.59394	3.84554	4.85202	4.60984	0.354109	0.304224	0.150732
2.573	1.68139	1.72117	2.51102	4.29561	6.32762	3.40766	1.24095	1.09959	1.81635	1.38246	1.15493	1.59781	3.84746	4.85398	4.61244	0.35465	0.304926	0.150921
2.577	1.68167	1.72145	2.51607	4.30132	6.32812	3.41083	1.23901	1.09943	1.81819	1.38417	1.15585	1.593	3.84913	4.8558	4.62239	0.35483	0.305435	0.150921
2.58	1.68268	1.72246	2.51991	4.30541	6.3303	3.41622	1.23972	1.09963	1.81782	1.38485	1.15649	1.59332	3.85125	4.85756	4.62408	0.354926	0.305509	0.150935
2.583	1.68527	1.72505	2.51512	4.30951	6.3389	3.42037	1.23997	1.09974	1.82031	1.38518	1.15774	1.59714	3.85348	4.85943	4.62683	0.355207	0.305606	0.151136
2.587	1.6864	1.72618	2.51818	4.31774	6.3412	3.42493	1.24063	1.10009	1.81845	1.38578	1.15854	1.59843	3.85532	4.86128	4.62974	0.355169	0.306255	0.151423
2.59	1.68801	1.72779	2.51954	4.32536	6.33974	3.42629	1.24062	1.10037	1.82007	1.38594	1.159	1.59816	3.85759	4.8632	4.63152	0.355375	0.306021	0.151537
2.593	1.6877	1.72748	2.52253	4.33223	6.34777	3.43096	1.24095	1.10032	1.8209	1.38425	1.15957	1.59953	3.85956	4.86494	4.63772	0.355928	0.30616	0.151193
2.597	1.68914	1.72892	2.52439	4.33875	6.35312	3.43509	1.24331	1.10052	1.82114	1.38472	1.16005	1.60078	3.86165	4.86675	4.64323	0.356229	0.30684	0.151574
2.6	1.68787	1.72765	2.52398	4.34355	6.35564	3.43724	1.24347	1.10068	1.8215	1.38567	1.16073	1.60049	3.86362	4.86872	4.64436	0.356666	0.30713	0.151819
2.603	1.68813	1.72791	2.52823	4.34475	6.35877	3.44191	1.246	1.10101	1.82279	1.38599	1.1611	1.60098	3.86601	4.87063	4.64767	0.356905	0.307112	0.151654
2.607	1.68843	1.72821	2.52462	4.34677	6.36658	3.4474	1.24495	1.10102	1.82392	1.38672	1.16163	1.60518	3.86769	4.87318	4.65804	0.357247	0.30713	0.152141
2.61	1.69057	1.73035	2.52842	4.34877	6.37192	3.45059	1.2471	1.1014	1.82211	1.38842	1.16204	1.60464	3.8698	4.87492	4.66079	0.357453	0.307131	0.152362
2.613	1.69086	1.73064	2.52773	4.35306	6.37154	3.45156	1.24661	1.10229	1.82074	1.38884	1.16283	1.60519	3.87213	4.87701	4.65761	0.357343	0.307065	0.153068
2.617	1.69267	1.73245	2.52539	4.36018	6.37554	3.45626	1.24627	1.10285	1.8191	1.3886	1.16352	1.60754	3.87395	4.87907	4.66614	0.357165	0.30711	0.153305
2.62	1.69336	1.73314	2.53018	4.36707	6.38117	3.45938	1.2457	1.10334	1.81834	1.3905	1.16378	1.6049	3.87617	4.88185	4.66449	0.357274	0.306918	0.153287
2.623	1.69424	1.73402	2.52806	4.37123	6.38451	3.4618	1.24734	1.10341	1.81893	1.39006	1.16469	1.60609	3.87792	4.88425	4.67164	0.357202	0.307094	0.153771
2.627	1.69544	1.73522	2.5321	4.37474	6.38873	3.46466	1.24762	1.10371	1.81996	1.38982	1.16589	1.60664	3.87987	4.88645	4.67493	0.357578	0.307375	0.153709
2.63	1.69621	1.73599	2.53671	4.37741	6.39276	3.4694	1.24805	1.10425	1.8221	1.39055	1.1667	1.61146	3.88213	4.88866	4.67389	0.357943	0.307952	0.153378
2.633	1.69685	1.73663	2.53769	4.38036	6.39915	3.47234	1.24894	1.10433	1.82395	1.3916	1.16785	1.60928	3.88432	4.89084	4.68217	0.358778	0.308033	0.153834
2.637	1.69825	1.73803	2.53785	4.37877	6.40205	3.47508	1.24945	1.10457	1.82578	1.39058	1.16858	1.60496	3.88605	4.89291	4.68025	0.359269	0.308688	0.153584
2.64	1.69916	1.73894	2.53755	4.38318	6.40408	3.47811	1.25111	1.10516	1.82456	1.39097	1.16925	1.61206	3.88768	4.89463	4.68417	0.359658	0.308966	0.153658
2.643	1.69861	1.73839	2.54182	4.38147	6.40534	3.48092	1.24983	1.10536	1.82621	1.39235	1.16988	1.61117	3.88964	4.89651	4.69251	0.359726	0.309263	0.15409
2.647	1.6984	1.73818	2.54318	4.38166	6.4161	3.48593	1.25066	1.10588	1.82682	1.39267	1.17047	1.61507	3.89176	4.89799	4.69758	0.359893	0.309555	0.154391
2.65	1.69912	1.7389	2.54422	4.38227	6.41803	3.48453	1.25112	1.10615	1.82693	1.39242	1.17114	1.6152	3.89372	4.89983	4.69268	0.360145	0.30943	0.15439
2.653	1.70027	1.74005	2.54505	4.39331	6.41746	3.48751	1.25153	1.10683	1.82631	1.3936	1.17156	1.61559	3.89541	4.90171	4.69817	0.360362	0.309598	0.154543
2.657	1.70023	1.74001	2.54408	4.39036	6.42482	3.48832	1.25205	1.10723	1.82557	1.39584	1.17195	1.61591	3.89735	4.90377	4.70368	0.360712	0.309818	0.155053
2.66	1.70266	1.74244	2.54146	4.40289	6.42704	3.49309	1.25355	1.10747	1.82713	1.3945	1.17264	1.61685	3.89868	4.9059	4.70612	0.361093	0.310075	0.154885
2.663	1.70367	1.74345	2.54433	4.40739	6.4335	3.49582	1.25361	1.10785	1.8274	1.39528	1.17318	1.6161	3.9003	4.90789	4.71087	0.361415	0.310484	0.155195
2.667	1.70303	1.74281	2.54635	4.40821	6.43515	3.50089	1.25308	1.10843	1.82848	1.39729	1.17366	1.61657	3.90182	4.91003	4.71078	0.361646	0.31062	0.155059
2.67	1.70421	1.74399	2.54643	4.40729	6.44126	3.50349	1.25297	1.10887	1.82839	1.3954	1.17439	1.61808	3.90364	4.91202	4.72109	0.361806	0.3106	0.154797
2.673	1.70455	1.74433	2.55126	4.41598	6.44091	3.5109	1.25264	1.10938	1.83032	1.39541	1.17504	1.6247	3.90493	4.91393	4.71938	0.361743	0.310649	0.15519
2.677	1.70356	1.74334	2.54901	4.41588	6.44484	3.51265	1.25291	1.10974	1.82763	1.39649	1.17561	1.61675	3.90692	4.91539	4.72693	0.361701	0.310623	0.155568
2.68	1.70563	1.74541	2.55229	4.4214	6.4518	3.5137	1.25454	1.11009	1.83039	1.39763	1.17621	1.61948	3.90838	4.91711	4.73228	0.361851	0.310538	0.156084
2.683	1.70822	1.748	2.55026	4.43136	6.45747	3.51923	1.2558	1.10985	1.82967	1.39632	1.17698	1.61976	3.90968	4.91871	4.73179	0.361455	0.311117	0.155718
2.687	1.70894	1.74872	2.55361	4.43534	6.45455	3.522	1.25701	1.11005	1.83353	1.39787	1.17743	1.62525	3.9117	4.92052	4.73111	0.361222	0.311251	0.155762
2.69	1.70981	1.74959	2.5545	4.43738	6.46581	3.52262	1.25801	1.11068	1.8334	1.39715	1.17849	1.62808	3.91323	4.92285	4.73894	0.361376	0.311591	0.155333
2.693	1.71091	1.75069	2.55416	4.44504	6.46983	3.52391	1.25707	1.11102	1.83694	1.39663	1.1793	1.62534	3.91522	4.92484	4.74604	0.36149	0.31187	0.15474
2.697	1.71145	1.75123	2.55621	4.44738	6.46993	3.52918	1.25713	1.1117	1.8337	1.39582	1.17969	1.63086	3.91709	4.92676	4.74857	0.362175	0.311848	0.154893
2.7	1.71231	1.75209	2.55786	4.44774	6.47068	3.53214	1.25694	1.11195	1.83719	1.3965	1.18014	1.63031	3.91924	4.9288	4.75689	0.362507	0.311911	0.155277
2.703	1.71187	1.75165	2.55794	4.4542	6.47784	3.53532	1.25901	1.11249	1.83393	1.39701	1.1806	1.63073	3.9211	4.9305	4.74735	0.362508	0.312275	0.155614
2.707	1.71336	1.75314	2.56411	4.45866	6.48187	3.53937	1.2574	1.11281	1.83583	1.39667	1.18123	1.62831	3.92291	4.9319	4.76049	0.362597	0.312011	0.155806
2.71	1.71357	1.75335	2.56455	4.45887	6.48809	3.54112	1.25871	1.11271	1.83365	1.39705	1.18188	1.6348	3.92541	4.93384	4.76168	0.36277	0.312107	0.156166
2.713	1.71511	1.75489	2.56184	4.4663	6.48855	3.54498	1.25914	1.11299	1.8362	1.39789	1.18238	1.63318	3.92755	4.93535	4.76788	0.362683	0.311673	0.156386
2.717	1.7137	1.75348	2.56402	4.47268	6.49296	3.55	1.26076	1.113	1.83361	1.39685	1.18309	1.63027	3.92963	4.93754	4.76713	0.363447	0.311258	0.156303
2.72	1.71521	1.75499	2.56485	4.47728	6.49887	3.55498	1.2594	1.11329	1.83518	1.39775	1.18381	1.63207	3.93136	4.93978	4.77086	0.36382	0.311637	0.156518
2.723	1.71543	1.75521	2.5671	4.48116	6.49519	3.55875	1.26106	1.11379	1.83462	1.39945	1.18443	1.63627	3.93355	4.94197	4.7746	0.36449	0.311992	0.15671
2.727	1.71834	1.75812	2.56929	4.48742	6.50016	3.56361	1.26299	1.11423	1.83701	1.40016	1.18537	1.63357	3.93533	4.94432	4.77551	0.364907	0.311917	0.156465
2.73	1.71788	1.75766	2.56702	4.48673	6.50507	3.56372	1.26364	1.11458	1.83686	1.39992	1.18629	1.63678	3.93723	4.94668	4.77935	0.365243	0.311937	0.156644
2.733	1.71963	1.75941	2.56946	4.49229	6.51407	3.56347	1.26261	1.11485	1.83836	1.40226	1.18672	1.63774	3.93905	4.94899	4.78734	0.365689	0.312627	0.156838
2.737	1.72058	1.76036	2.57224	4.4937	6.51411	3.56538	1.26296	1.11529	1.84077	1.40255	1.18745	1.6376	3.94074	4.9509	4.78739	0.365795	0.312924	0.157127
2.74	1.72208	1.76186	2.57046	4.50041	6.51802	3.56823	1.26356	1.11542	1.84025	1.40167	1.18794	1.64033	3.94243	4.95259	4.79495	0.366145	0.313362	0.1574
2.743	1.72265	1.76243	2.57407	4.50068	6.52044	3.57313	1.26482	1.11546	1.83962	1.40173	1.18845	1.63486	3.94403	4.95458	4.79384	0.366428	0.313376	0.157407
2.747	1.72225	1.76203	2.57373	4.50699	6.52372	3.57681	1.2646	1.11585	1.83871	1.40195	1.1889	1.64052	3.9454	4.95612	4.78974	0.366673	0.31381	0.157364
2.75	1.72378	1.76356	2.57428	4.5105	6.53044	3.5827	1.26618	1.11636	1.84047	1.40011	1.18927	1.6409	3.94725	4.95803	4.79941	0.366108	0.314343	0.157146
2.753	1.72437	1.76415	2.57348	4.51655	6.53605	3.58513	1.2656	1.11704	1.83746	1.40009	1.18982	1.64183	3.94914	4.95999	4.79933	0.366249	0.314712	0.157005
2.757	1.72443	1.76421	2.58036	4.52004	6.53786	3.58709	1.26697	1.11731	1.84032	1.40176	1.19059	1.64424	3.95083	4.96188	4.80288	0.366381	0.314904	0.156774
2.76	1.72446	1.76424	2.57737	4.52596	6.53825	3.5908	1.26505	1.11782	1.83947	1.40381	1.19104	1.64301	3.95278	4.96336	4.80823	0.366303	0.315527	0.15695
2.763	1.72622	1.766	2.57816	4.52974	6.54524	3.59559	1.26563	1.11839	1.84205	1.4036	1.1913	1.64662	3.95468	4.96515	4.81369	0.366669	0.316168	0.157594
2.767	1.72674	1.76652	2.57633	4.53497	6.54939	3.59531	1.26608	1.11849	1.8393	1.40447	1.19205	1.64303	3.95692	4.96697	4.81881	0.367019	0.316583	0.158223
2.77	1.72712	1.7669	2.58448	4.54082	6.5534	3.60131	1.26856	1.11904	1.84087	1.40515	1.19311	1.64994	3.95883	4.96864	4.8169	0.367073	0.316995	0.158309
2.773	1.72862	1.7684	2.57997	4.54067	6.55198	3.6058	1.26873	1.11906	1.84106	1.40541	1.19367	1.65055	3.96072	4.97043	4.82392	0.367276	0.317014	0.158402
2.777	1.72919	1.76897	2.5836	4.54599	6.56291	3.60827	1.27055	1.11931	1.84149	1.40568	1.19442	1.64967	3.96243	4.97204	4.83086	0.367518	0.317121	0.159098
2.78	1.72883	1.76861	2.58425	4.55507	6.5683	3.61115	1.27091	1.11963	1.84023	1.40679	1.19527	1.64887	3.9639	4.97365	4.83506	0.367483	0.317204	0.159391
2.783	1.72904	1.76882	2.58618	4.55652	6.56705	3.61482	1.27136	1.11963	1.84077	1.40839	1.19612	1.65058	3.96548	4.97598	4.83693	0.3683	0.317661	0.15928
2.787	1.73135	1.77113	2.58651	4.55711	6.56932	3.61585	1.27178	1.11998	1.8416	1.408	1.19656	1.65265	3.9668	4.97804	4.83355	0.368156	0.318352	0.159338
2.79	1.73058	1.77036	2.58829	4.56325	6.57228	3.61818	1.2721	1.12058	1.8387	1.40762	1.19749	1.65445	3.96862	4.98001	4.83971	0.368972	0.318345	0.159608
2.793	1.72951	1.76929	2.59037	4.56454	6.58055	3.6199	1.27184	1.12081	1.84091	1.40542	1.19798	1.65209	3.97009	4.98202	4.84161	0.369086	0.318326	0.159425
2.797	1.73119	1.77097	2.58981	4.56641	6.58088	3.62211	1.27247	1.12089	1.84097	1.40593	1.19858	1.65622	3.97169	4.98386	4.84395	0.369361	0.318409	0.15962
2.8	1.73237	1.77215	2.59252	4.57103	6.58643	3.62763	1.27222	1.12112	1.84226	1.4059	1.19867	1.65456	3.9733	4.98531	4.85191	0.369905	0.318467	0.159932
2.803	1.73202	1.7718	2.59205	4.57211	6.59328	3.63108	1.27348	1.12163	1.83951	1.40661	1.19938	1.65281	3.97466	4.98708	4.85083	0.370107	0.318415	0.159753
2.807	1.73448	1.77426	2.59551	4.57497	6.59047	3.63417	1.27379	1.12221	1.84252	1.40673	1.19984	1.65718	3.97651	4.98872	4.85379	0.370806	0.318257	0.159468
2.81	1.73751	1.77729	2.59375	4.57666	6.59691	3.63541	1.27429	1.12263	1.84173	1.40953	1.20056	1.65508	3.97822	4.99044	4.85722	0.370992	0.318046	0.159486
2.813	1.73878	1.77856	2.59899	4.57981	6.60173	3.63871	1.2745	1.12297	1.84459	1.40984	1.20097	1.65604	3.98042	4.99181	4.86752	0.371225	0.317752	0.159469
2.817	1.7387	1.77848	2.59382	4.58377	6.60241	3.6411	1.27639	1.12355	1.84462	1.40906	1.20124	1.66201	3.98238	4.99372	4.86964	0.371191	0.317599	0.159261
2.82	1.74034	1.78012	2.59998	4.58839	6.60241	3.64142	1.27533	1.12393	1.84815	1.4096	1.20227	1.65953	3.98459	4.99555	4.86902	0.371627	0.317858	0.158774
2.823	1.73942	1.7792	2.60511	4.59536	6.61548	3.64499	1.27633	1.12453	1.84838	1.41018	1.20272	1.66051	3.98662	4.99688	4.86879	0.371847	0.31774	0.159082
2.827	1.7384	1.77818	2.60364	4.60309	6.61727	3.6494	1.27734	1.12536	1.85017	1.40919	1.20308	1.65672	3.9888	4.99908	4.87765	0.372194	0.318251	0.159486
2.83	1.73952	1.7793	2.60157	4.60522	6.6207	3.65228	1.27839	1.12591	1.84686	1.40955	1.20371	1.66247	3.99063	5.0011	4.88253	0.372624	0.31822	0.159895
2.833	1.74198	1.78176	2.60304	4.60586	6.62138	3.65678	1.27738	1.12667	1.8492	1.40961	1.20456	1.66222	3.99262	5.00304	4.88388	0.372896	0.318182	0.160317
2.837	1.74129	1.78107	2.60901	4.60984	6.62053	3.66049	1.27761	1.12753	1.84784	1.40878	1.20485	1.66183	3.99438	5.00496	4.88949	0.373011	0.318175	0.160577
2.84	1.74384	1.78362	2.60695	4.61137	6.62721	3.6632	1.27733	1.12776	1.84753	1.40823	1.20477	1.66453	3.99579	5.00699	4.88954	0.37311	0.318487	0.160988
2.843	1.7454	1.78518	2.60907	4.6147	6.62803	3.66783	1.27905	1.12804	1.84731	1.40954	1.20561	1.66364	3.99743	5.00865	4.891	0.373376	0.318865	0.161459
2.847	1.74524	1.78502	2.60611	4.61796	6.63827	3.67062	1.27925	1.1282	1.84864	1.40898	1.20626	1.6674	3.99933	5.0103	4.89234	0.373381	0.319725	0.161842
2.85	1.74521	1.78499	2.60844	4.62532	6.64149	3.67296	1.2811	1.12825	1.84681	1.41224	1.20634	1.66233	4.00072	5.01244	4.89558	0.373547	0.320164	0.161849
2.853	1.74695	1.78673	2.61357	4.62933	6.63867	3.67747	1.28173	1.12879	1.8484	1.41332	1.20687	1.66921	4.00221	5.01415	4.90328	0.373301	0.320399	0.162378
2.857	1.74626	1.78604	2.60866	4.62986	6.64514	3.68143	1.28252	1.12881	1.84997	1.41358	1.20801	1.66289	4.00393	5.01563	4.90435	0.373651	0.320349	0.162856
2.86	1.74736	1.78714	2.6107	4.62959	6.64927	3.68573	1.28114	1.12895	1.84864	1.41297	1.20833	1.66722	4.00538	5.01727	4.90616	0.373444	0.320565	0.16255
2.863	1.7487	1.78848	2.6142	4.63	6.65338	3.68933	1.2817	1.12927	1.85018	1.4147	1.20908	1.66863	4.00699	5.01897	4.91113	0.373607	0.320459	0.16308
2.867	1.74955	1.78933	2.61059	4.62846	6.65378	3.69353	1.28094	1.13005	1.85201	1.41354	1.20987	1.67308	4.00837	5.02044	4.91318	0.373964	0.320364	0.16341
2.87	1.75043	1.79021	2.61148	4.6303	6.66329	3.69827	1.28189	1.13051	1.85398	1.41394	1.2103	1.67318	4.01009	5.0225	4.91934	0.37416	0.320444	0.163644
2.873	1.75326	1.79304	2.61128	4.63575	6.66247	3.70057	1.28131	1.13072	1.85307	1.41609	1.21086	1.66852	4.0123	5.02387	4.92145	0.37438	0.320581	0.163625
2.877	1.75283	1.79261	2.61567	4.642	6.66327	3.70392	1.28307	1.13057	1.85513	1.41549	1.21173	1.67404	4.01397	5.02549	4.923	0.374556	0.320622	0.163559
2.88	1.75243	1.79221	2.61346	4.64905	6.67292	3.70773	1.28389	1.13066	1.85565	1.41475	1.21231	1.67841	4.01575	5.02714	4.92931	0.374784	0.320269	0.163133
2.883	1.75271	1.79249	2.62034	4.65687	6.6772	3.70751	1.28453	1.13129	1.85611	1.41448	1.21284	1.67257	4.01735	5.02904	4.92353	0.374779	0.320609	0.162796
2.887	1.75339	1.79317	2.61595	4.6621	6.67444	3.71127	1.28446	1.13148	1.85339	1.41385	1.21349	1.67683	4.01876	5.03102	4.93097	0.375038	0.32078	0.162801
2.89	1.75319	1.79297	2.61778	4.66638	6.67798	3.71306	1.28552	1.13154	1.85368	1.41376	1.21395	1.674	4.01994	5.03256	4.9372	0.37536	0.320826	0.163089
2.893	1.75456	1.79434	2.62407	4.66904	6.68378	3.71473	1.28611	1.13209	1.85215	1.41461	1.2146	1.67339	4.02163	5.0347	4.94056	0.3755	0.320951	0.162792
2.897	1.7557	1.79548	2.61936	4.67526	6.68815	3.71843	1.28742	1.1323	1.85414	1.41535	1.21516	1.68116	4.02327	5.03624	4.94079	0.375608	0.320902	0.162786
2.9	1.75668	1.79646	2.62128	4.67474	6.6942	3.71993	1.28845	1.1327	1.85147	1.41623	1.21568	1.67846	4.02469	5.03822	4.94693	0.375645	0.320984	0.163022
2.903	1.75711	1.79689	2.62274	4.68088	6.69309	3.72173	1.2892	1.13295	1.8535	1.41591	1.21611	1.67809	4.02655	5.04045	4.94954	0.376223	0.322011	0.163251
2.907	1.75825	1.79803	2.62586	4.68618	6.69836	3.72396	1.28972	1.13275	1.85207	1.41593	1.21643	1.67726	4.02834	5.04228	4.94998	0.376511	0.323228	0.163228
2.91	1.75901	1.79879	2.63244	4.69019	6.70005	3.72669	1.28903	1.13294	1.85444	1.41601	1.21761	1.68254	4.03002	5.04399	4.95461	0.376854	0.323524	0.163577
2.913	1.76037	1.80015	2.63211	4.69097	6.70357	3.7302	1.28818	1.133	1.85174	1.41563	1.21785	1.68324	4.03164	5.04554	4.95221	0.37666	0.324103	0.163951
2.917	1.76164	1.80142	2.62867	4.69754	6.70705	3.73623	1.29022	1.1333	1.85593	1.41509	1.21811	1.68576	4.03306	5.04747	4.96325	0.376609	0.324231	0.163335
2.92	1.76232	1.8021	2.62607	4.70039	6.71471	3.73684	1.289	1.13344	1.85554	1.41676	1.21949	1.68576	4.03484	5.04899	4.967	0.376705	0.324677	0.163359
2.923	1.76255	1.80233	2.62991	4.70327	6.71732	3.74309	1.29062	1.13352	1.85824	1.41653	1.22054	1.68679	4.0365	5.05037	4.96812	0.376976	0.324931	0.163669
2.927	1.76316	1.80294	2.62703	4.70745	6.7168	3.74781	1.29085	1.13424	1.85769	1.41716	1.221	1.68622	4.03841	5.05247	4.97664	0.376869	0.324763	0.163318
2.93	1.76322	1.803	2.634	4.71176	6.72208	3.75041	1.29046	1.13466	1.8581	1.4174	1.22177	1.67785	4.04009	5.054	4.97549	0.377163	0.325054	0.163736
2.933	1.76298	1.80276	2.63353	4.71576	6.72758	3.75296	1.29092	1.13542	1.85598	1.41828	1.22257	1.68644	4.04202	5.05523	4.97478	0.376916	0.325079	0.164
2.937	1.76292	1.8027	2.63513	4.71847	6.72877	3.75845	1.29144	1.13534	1.85828	1.41895	1.22301	1.68795	4.04386	5.05672	4.98022	0.377148	0.324913	0.164529
2.94	1.76457	1.80435	2.63765	4.72391	6.73452	3.75871	1.29117	1.13527	1.85792	1.42118	1.22407	1.68801	4.04581	5.05828	4.97629	0.377343	0.325119	0.164773
2.943	1.76589	1.80567	2.63355	4.72845	6.74352	3.75835	1.29101	1.13521	1.85932	1.42024	1.22478	1.68586	4.04735	5.06001	4.98569	0.377757	0.325223	0.165141
2.947	1.76613	1.80591	2.63543	4.73028	6.73886	3.76155	1.29241	1.1353	1.85993	1.42013	1.22523	1.6863	4.04921	5.06155	4.98899	0.37828	0.325235	0.1653
2.95	1.76747	1.80725	2.64194	4.73386	6.74535	3.76336	1.29007	1.13551	1.86264	1.42059	1.22552	1.68752	4.05044	5.06317	4.99265	0.378285	0.325651	0.165973
2.953	1.76836	1.80814	2.63831	4.73717	6.74361	3.76492	1.29342	1.13573	1.86071	1.42116	1.22606	1.68326	4.05228	5.06464	4.99646	0.378668	0.32593	0.166175
2.957	1.76801	1.80779	2.63711	4.73482	6.74581	3.76978	1.29315	1.13579	1.86247	1.41821	1.22681	1.69344	4.05404	5.06595	5.00333	0.379104	0.326229	0.166207
2.96	1.76867	1.80845	2.64362	4.73494	6.75389	3.77307	1.29433	1.13621	1.86045	1.42005	1.22755	1.68999	4.05635	5.06774	5.0018	0.379057	0.32619	0.166894
2.963	1.76992	1.8097	2.64841	4.73628	6.76195	3.77369	1.29392	1.1367	1.86165	1.42152	1.22825	1.69511	4.05781	5.06914	5.00615	0.379536	0.326017	0.167279
2.967	1.77062	1.8104	2.6435	4.73689	6.75915	3.77935	1.29567	1.13702	1.86034	1.42194	1.22924	1.69423	4.05926	5.07103	5.00831	0.379716	0.326398	0.167349
2.97	1.77269	1.81247	2.6484	4.74023	6.76525	3.78195	1.29495	1.13753	1.86303	1.42159	1.22997	1.69801	4.061	5.07271	5.01099	0.380472	0.327345	0.167914
2.973	1.77379	1.81357	2.64534	4.74566	6.76474	3.78443	1.29683	1.13792	1.86138	1.42324	1.23035	1.69424	4.06248	5.07427	5.01402	0.380844	0.327473	0.167983
2.977	1.77403	1.81381	2.64709	4.75144	6.77151	3.78912	1.29776	1.13861	1.86413	1.42342	1.23117	1.69723	4.06338	5.0758	5.01552	0.381076	0.327499	0.168007
2.98	1.77409	1.81387	2.64577	4.75885	6.77339	3.79409	1.29843	1.13902	1.86477	1.42462	1.23147	1.69973	4.06437	5.07713	5.02359	0.381067	0.327864	0.167474
2.983	1.77503	1.81481	2.64816	4.76515	6.77996	3.7975	1.29698	1.13991	1.86515	1.42559	1.23195	1.69722	4.06551	5.07878	5.0296	0.381557	0.327949	0.166922
2.987	1.77468	1.81446	2.65378	4.77256	6.77548	3.80244	1.29795	1.14035	1.86422	1.42579	1.2329	1.6987	4.06668	5.08057	5.02487	0.381774	0.328572	0.166596
2.99	1.77431	1.81409	2.65439	4.77906	6.78231	3.80469	1.29744	1.14115	1.86725	1.42656	1.23316	1.70099	4.06801	5.08237	5.02947	0.381738	0.328882	0.166577
2.993	1.77483	1.81461	2.64849	4.78164	6.7869	3.80589	1.29852	1.14142	1.86808	1.42709	1.2336	1.70475	4.06956	5.08427	5.03578	0.381782	0.328653	0.166048
2.997	1.77605	1.81583	2.65474	4.78844	6.79513	3.80621	1.29914	1.14135	1.86903	1.42706	1.23428	1.70311	4.07098	5.08556	5.0416	0.381928	0.329009	0.166435
3	1.77749	1.81727	2.65384	4.79237	6.79605	3.806	1.30083	1.14188	1.87147	1.42658	1.23469	1.70134	4.07234	5.08722	5.04414	0.381963	0.3289	0.166458
3.003	1.7797	1.81948	2.65724	4.79373	6.79486	3.80707	1.29958	1.14185	1.87031	1.42789	1.23516	1.70519	4.07415	5.08909	5.04402	0.382432	0.329044	0.166456
3.007	1.78064	1.82042	2.65918	4.79992	6.7963	3.81041	1.29931	1.1421	1.87044	1.42843	1.23578	1.70414	4.07631	5.09092	5.04294	0.382694	0.32916	0.166314
3.01	1.78324	1.82302	2.65938	4.80711	6.80483	3.8151	1.29947	1.14247	1.86801	1.42834	1.23592	1.70086	4.07825	5.09254	5.04465	0.383035	0.329511	0.165908
3.013	1.78384	1.82362	2.65878	4.8085	6.80647	3.81912	1.29922	1.1426	1.86801	1.42814	1.23601	1.70602	4.08005	5.09415	5.04931	0.383192	0.330009	0.165499
3.017	1.78317	1.82295	2.66038	4.8148	6.81137	3.82239	1.29999	1.1428	1.86585	1.42699	1.23645	1.70613	4.08171	5.09548	5.04798	0.383154	0.330469	0.165717
3.02	1.78141	1.82119	2.65683	4.82045	6.81559	3.8276	1.30084	1.14318	1.86815	1.42648	1.23745	1.70537	4.08412	5.09685	5.05639	0.383443	0.330882	0.165628
3.023	1.78292	1.8227	2.66194	4.82096	6.8157	3.8308	1.30176	1.14311	1.86604	1.42724	1.23809	1.70837	4.08576	5.09844	5.05907	0.383769	0.330972	0.166046
3.027	1.78008	1.81986	2.66058	4.82357	6.8206	3.83263	1.30194	1.14376	1.86846	1.42846	1.2385	1.70901	4.08791	5.10035	5.06019	0.383959	0.330713	0.166308
3.03	1.7807	1.82048	2.66402	4.82942	6.82293	3.83468	1.30333	1.14427	1.86737	1.4297	1.23868	1.71069	4.08982	5.10179	5.07039	0.384182	0.330348	0.166081
3.033	1.78259	1.82237	2.66152	4.82992	6.82306	3.83871	1.30314	1.14412	1.86914	1.43069	1.23908	1.707	4.09191	5.10306	5.06776	0.384188	0.330498	0.166564
3.037	1.78338	1.82316	2.6646	4.8299	6.82828	3.83866	1.30341	1.14431	1.86692	1.43103	1.23922	1.71247	4.09358	5.10437	5.0702	0.384814	0.330601	0.167073
3.04	1.78405	1.82383	2.66616	4.83313	6.8347	3.8428	1.30389	1.14463	1.869	1.43074	1.23948	1.70945	4.0952	5.10591	5.07471	0.385084	0.330821	0.167423
3.043	1.78631	1.82609	2.66798	4.83466	6.83178	3.84537	1.30429	1.14495	1.86814	1.43044	1.24006	1.7096	4.09646	5.10772	5.07492	0.385244	0.33105	0.167519
3.047	1.78896	1.82874	2.66782	4.83404	6.83566	3.85021	1.30455	1.14562	1.86918	1.43008	1.24051	1.71615	4.09739	5.10939	5.08164	0.385834	0.33096	0.167659
3.05	1.78855	1.82833	2.66914	4.83639	6.84159	3.85086	1.30608	1.14597	1.86885	1.43145	1.24082	1.70786	4.09887	5.1111	5.0861	0.386318	0.330926	0.16815
3.053	1.78864	1.82842	2.67226	4.83707	6.84573	3.85445	1.30746	1.146	1.87113	1.43129	1.2418	1.71534	4.10036	5.11282	5.08834	0.386267	0.331558	0.168264
3.057	1.78988	1.82966	2.67132	4.83878	6.8511	3.85718	1.30779	1.14624	1.87162	1.43147	1.24261	1.71656	4.10197	5.11471	5.08554	0.386215	0.331864	0.168982
3.06	1.79027	1.83005	2.6714	4.84187	6.84954	3.85965	1.30775	1.14625	1.87223	1.43183	1.24347	1.7157	4.10355	5.11601	5.09344	0.386529	0.331499	0.169423
3.063	1.78751	1.82729	2.67218	4.84505	6.85608	3.8613	1.30837	1.14647	1.8722	1.43109	1.24443	1.71251	4.10473	5.11736	5.09308	0.386354	0.331305	0.169812
3.067	1.78811	1.82789	2.66934	4.84852	6.85995	3.86784	1.3082	1.14726	1.87184	1.43075	1.24505	1.71995	4.1061	5.11911	5.09993	0.386433	0.331245	0.169893
3.07	1.79155	1.83133	2.67315	4.85731	6.86582	3.87079	1.30873	1.1476	1.87256	1.43256	1.24558	1.71783	4.10817	5.12062	5.09789	0.38654	0.331111	0.170032
3.073	1.79166	1.83144	2.6773	4.86288	6.86353	3.87354	1.30827	1.1483	1.87278	1.43322	1.24624	1.72336	4.10946	5.12193	5.1043	0.386791	0.330953	0.169884
3.077	1.79328	1.83306	2.67664	4.86834	6.8677	3.8767	1.30984	1.14875	1.87425	1.43233	1.24698	1.72197	4.11071	5.12329	5.10917	0.386953	0.331341	0.169533
3.08	1.7964	1.83618	2.67068	4.87168	6.87397	3.87957	1.31077	1.14925	1.87414	1.43389	1.24757	1.72135	4.11173	5.1247	5.10826	0.38702	0.331661	0.169423
3.083	1.79684	1.83662	2.68073	4.87387	6.87396	3.88217	1.31206	1.14961	1.8749	1.43396	1.24854	1.71724	4.11311	5.12544	5.11127	0.387275	0.331464	0.169815
3.087	1.79659	1.83637	2.67969	4.87813	6.87584	3.88303	1.31069	1.14995	1.87442	1.43316	1.24938	1.72281	4.11487	5.12665	5.11225	0.387083	0.331902	0.169725
3.09	1.79677	1.83655	2.67994	4.88473	6.87722	3.88614	1.31206	1.15014	1.87421	1.4333	1.24997	1.72118	4.11618	5.12826	5.12286	0.387367	0.331974	0.169908
3.093	1.79794	1.83772	2.68245	4.88664	6.88286	3.8898	1.31134	1.15073	1.87185	1.43403	1.25024	1.72807	4.11794	5.12969	5.12244	0.387326	0.331976	0.170085
3.097	1.79823	1.83801	2.68362	4.89246	6.88588	3.89292	1.31114	1.15069	1.87371	1.432	1.25082	1.72786	4.11946	5.13095	5.12421	0.387292	0.332126	0.170112
3.1	1.79898	1.83876	2.68266	4.89949	6.88819	3.89366	1.30979	1.15059	1.87451	1.43311	1.25119	1.72021	4.12097	5.13202	5.12721	0.387416	0.332493	0.170456
3.103	1.80038	1.84016	2.68865	4.90303	6.88772	3.89791	1.31269	1.15056	1.87592	1.43321	1.25147	1.72418	4.12235	5.13355	5.13356	0.387726	0.333089	0.170278
3.107	1.80111	1.84089	2.67994	4.90032	6.89272	3.89807	1.31164	1.15081	1.87507	1.43336	1.25147	1.72113	4.12383	5.13546	5.13664	0.387969	0.333794	0.170817
3.11	1.80066	1.84044	2.68562	4.90582	6.90144	3.89944	1.31336	1.15118	1.87675	1.43577	1.25198	1.72677	4.12534	5.13721	5.13818	0.388209	0.333809	0.170893
3.113	1.8019	1.84168	2.68422	4.90855	6.89986	3.90245	1.31353	1.15135	1.87495	1.43667	1.2526	1.72985	4.12647	5.13857	5.13731	0.388636	0.33419	0.171413
3.117	1.8027	1.84248	2.68891	4.91251	6.90538	3.90485	1.31601	1.15135	1.878	1.43618	1.25327	1.72687	4.12834	5.14045	5.14047	0.388394	0.33458	0.171678
3.12	1.80258	1.84236	2.69191	4.91425	6.90824	3.90796	1.31427	1.15158	1.87746	1.43652	1.2543	1.72953	4.13017	5.14238	5.13991	0.387885	0.33544	0.171914
3.123	1.80357	1.84335	2.69124	4.92335	6.91238	3.91166	1.31661	1.15192	1.87958	1.4368	1.2548	1.72993	4.13168	5.14421	5.1491	0.387952	0.335601	0.172084
3.127	1.80546	1.84524	2.69007	4.92306	6.91618	3.91364	1.31651	1.15221	1.87803	1.43612	1.2552	1.73093	4.13337	5.14565	5.14716	0.388478	0.335368	0.172216
3.13	1.80706	1.84684	2.69532	4.92609	6.92088	3.91703	1.31694	1.15308	1.88049	1.43848	1.25546	1.73239	4.13484	5.14733	5.15026	0.388597	0.335023	0.172614
3.133	1.80747	1.84725	2.68713	4.92953	6.92093	3.92015	1.31643	1.15337	1.87629	1.4391	1.25551	1.73641	4.13666	5.149	5.15388	0.388915	0.335354	0.172774
3.137	1.80779	1.84757	2.69216	4.9354	6.91826	3.92118	1.31785	1.15375	1.87747	1.43942	1.25564	1.73516	4.13837	5.15048	5.15838	0.389381	0.335159	0.172765
3.14	1.80949	1.84927	2.69789	4.9385	6.91979	3.9247	1.31881	1.15422	1.87647	1.43979	1.25625	1.73204	4.13957	5.15189	5.15795	0.389998	0.335555	0.172271
3.143	1.80887	1.84865	2.70092	4.94595	6.93077	3.92945	1.31942	1.15464	1.88098	1.4402	1.257	1.73544	4.14127	5.15325	5.16566	0.390429	0.33546	0.172188
3.147	1.80868	1.84846	2.69823	4.95265	6.93063	3.93426	1.31967	1.15516	1.88079	1.43901	1.25717	1.73542	4.14262	5.15451	5.17049	0.391101	0.335794	0.172032
3.15	1.80972	1.8495	2.69829	4.95614	6.93779	3.93647	1.3196	1.15552	1.88396	1.43917	1.25806	1.73978	4.14413	5.15564	5.16835	0.391191	0.335721	0.17188
3.153	1.81099	1.85077	2.69753	4.9579	6.94064	3.93999	1.32028	1.15586	1.88292	1.44056	1.25861	1.73598	4.14553	5.15734	5.17053	0.391232	0.336276	0.171618
3.157	1.81279	1.85257	2.69549	4.96059	6.94698	3.94424	1.31931	1.15634	1.88361	1.4401	1.25972	1.73442	4.14676	5.15918	5.17377	0.391584	0.33625	0.171886
3.16	1.81336	1.85314	2.70275	4.96218	6.94364	3.94546	1.31972	1.15682	1.88329	1.43924	1.26028	1.73984	4.14808	5.16042	5.18098	0.391894	0.336656	0.171898
3.163	1.81412	1.8539	2.70302	4.96492	6.94969	3.94476	1.31938	1.15723	1.88178	1.44046	1.26087	1.73644	4.14921	5.16191	5.17964	0.392261	0.336968	0.171564
3.167	1.81335	1.85313	2.70383	4.97009	6.9536	3.94811	1.32046	1.15749	1.88028	1.43977	1.26117	1.73909	4.15047	5.16307	5.18397	0.392307	0.336848	0.171721
3.17	1.81484	1.85462	2.70508	4.97329	6.95571	3.95218	1.32062	1.15773	1.88113	1.43823	1.26149	1.74309	4.15193	5.1647	5.18366	0.393036	0.336882	0.171755
3.173	1.81243	1.85221	2.70347	4.97789	6.96119	3.9541	1.32127	1.15841	1.88216	1.43901	1.26185	1.74168	4.15336	5.16656	5.19362	0.393232	0.337122	0.172248
3.177	1.81215	1.85193	2.7065	4.97806	6.97083	3.95839	1.32076	1.15906	1.88087	1.44033	1.26278	1.74083	4.15499	5.16758	5.19026	0.393467	0.336885	0.172616
3.18	1.81343	1.85321	2.70692	4.9812	6.96135	3.96246	1.32233	1.15937	1.8856	1.43895	1.26341	1.74036	4.15646	5.16892	5.19512	0.39341	0.337274	0.173116
3.183	1.81562	1.8554	2.70573	4.98156	6.963	3.96656	1.32258	1.15955	1.88674	1.44101	1.26403	1.75002	4.15804	5.17062	5.19696	0.393152	0.337449	0.173419
3.187	1.81385	1.85363	2.70935	4.98355	6.97159	3.96742	1.32321	1.15969	1.88767	1.44206	1.26484	1.74405	4.15943	5.17195	5.20131	0.39332	0.337845	0.173853
3.19	1.81576	1.85554	2.70924	4.98503	6.97485	3.96677	1.32411	1.15957	1.88624	1.44315	1.26519	1.7407	4.16085	5.17363	5.20289	0.393918	0.337911	0.173808
3.193	1.8177	1.85748	2.70635	4.99197	6.9727	3.96909	1.32546	1.15968	1.88982	1.44251	1.26592	1.74413	4.16267	5.17494	5.20388	0.394382	0.33812	0.174074
3.197	1.81826	1.85804	2.70863	4.99424	6.9759	3.97109	1.32489	1.16025	1.88663	1.4445	1.26654	1.74533	4.16429	5.17638	5.20934	0.394269	0.338019	0.173972
3.2	1.81782	1.8576	2.70879	4.99634	6.97964	3.97497	1.32511	1.1599	1.88967	1.44397	1.26681	1.74935	4.16582	5.17815	5.20965	0.394165	0.33844	0.173749
3.203	1.82052	1.8603	2.70921	5.00241	6.98396	3.97842	1.32569	1.16016	1.88948	1.44398	1.26745	1.74611	4.16731	5.17969	5.21374	0.394405	0.338357	0.173746
3.207	1.82154	1.86132	2.71599	5.00472	6.98567	3.98465	1.32624	1.16022	1.89217	1.44387	1.26792	1.74604	4.16875	5.18115	5.21363	0.394831	0.338771	0.173234
3.21	1.82254	1.86232	2.71209	5.00652	6.99746	3.98807	1.3262	1.16062	1.88913	1.44487	1.26859	1.75021	4.17019	5.18244	5.21604	0.395343	0.338705	0.173039
3.213	1.82202	1.8618	2.71967	5.01222	6.99152	3.99109	1.32869	1.16093	1.89213	1.44473	1.26885	1.74811	4.1715	5.18343	5.21935	0.395421	0.339025	0.172849
3.217	1.82385	1.86363	2.71789	5.01829	6.99795	3.99243	1.32776	1.16115	1.88915	1.44418	1.26967	1.75063	4.17275	5.18516	5.22707	0.39493	0.339016	0.172349
3.22	1.82377	1.86355	2.71352	5.02026	6.99539	3.9987	1.32729	1.16145	1.88953	1.44288	1.27017	1.74683	4.17453	5.18651	5.22607	0.395146	0.339285	0.172305
3.223	1.82429	1.86407	2.71939	5.02272	7.00545	4.0021	1.32677	1.16188	1.88963	1.44246	1.27061	1.75071	4.17601	5.1881	5.22821	0.395224	0.339272	0.172339
3.227	1.8271	1.86688	2.71619	5.02731	7.00047	4.00502	1.32741	1.16229	1.89155	1.44156	1.2711	1.75338	4.17716	5.18933	5.23337	0.395475	0.339603	0.172334
3.23	1.82816	1.86794	2.71495	5.02952	7.00717	4.00721	1.326	1.16265	1.88964	1.44189	1.27172	1.75352	4.17833	5.19082	5.23695	0.395544	0.339318	0.171993
3.233	1.82842	1.8682	2.71776	5.03037	7.01126	4.00926	1.32681	1.16298	1.89068	1.44336	1.27198	1.74905	4.17965	5.19209	5.23631	0.395612	0.339028	0.172032
3.237	1.82997	1.86975	2.72625	5.03286	7.01357	4.00842	1.32794	1.16358	1.8907	1.44565	1.27231	1.75128	4.18164	5.19364	5.23969	0.396157	0.339189	0.172095
3.24	1.83153	1.87131	2.72233	5.03753	7.01741	4.00842	1.32899	1.16405	1.88999	1.44647	1.27313	1.75517	4.18317	5.19462	5.24431	0.395985	0.339547	0.172656
3.243	1.83056	1.87034	2.72157	5.03831	7.02395	4.01036	1.32896	1.16418	1.89052	1.44754	1.27349	1.75856	4.18453	5.19588	5.25289	0.395654	0.339715	0.17307
3.247	1.83167	1.87145	2.72332	5.03801	7.02378	4.01176	1.32892	1.16455	1.88907	1.4483	1.27373	1.75687	4.18573	5.19749	5.24831	0.395672	0.340281	0.173173
3.25	1.83306	1.87284	2.72731	5.03756	7.02683	4.01253	1.33055	1.16458	1.89069	1.4481	1.27401	1.74982	4.18719	5.19912	5.25285	0.396084	0.340607	0.17384
3.253	1.83209	1.87187	2.72482	5.04106	7.03035	4.01741	1.33027	1.16519	1.89146	1.44803	1.27469	1.75371	4.18853	5.20065	5.25599	0.396496	0.340979	0.174241
3.257	1.83116	1.87094	2.72216	5.0443	7.03278	4.02217	1.33023	1.16541	1.8944	1.44835	1.27524	1.75605	4.19012	5.20223	5.25515	0.396891	0.341769	0.173932
3.26	1.83112	1.8709	2.73048	5.05062	7.02937	4.02599	1.32984	1.16609	1.89214	1.44968	1.27598	1.75627	4.19144	5.20334	5.26018	0.396917	0.342367	0.174411
3.263	1.83063	1.87041	2.72337	5.05907	7.03834	4.03256	1.33169	1.16661	1.89533	1.44943	1.27639	1.76237	4.19305	5.20517	5.26351	0.396948	0.342556	0.174532
3.267	1.83057	1.87035	2.72906	5.06732	7.04401	4.03827	1.3308	1.16686	1.89307	1.44902	1.27648	1.75933	4.19431	5.20687	5.26877	0.397573	0.342936	0.174771
3.27	1.83242	1.8722	2.73019	5.07125	7.04851	4.03892	1.33146	1.16708	1.89276	1.44996	1.277	1.76313	4.19599	5.20846	5.26797	0.398129	0.343099	0.174981
3.273	1.83283	1.87261	2.73228	5.07083	7.04595	4.04107	1.33143	1.16702	1.89044	1.44901	1.27784	1.76365	4.19746	5.20967	5.27753	0.398929	0.343316	0.175073
3.277	1.83417	1.87395	2.72965	5.07115	7.05185	4.04144	1.33263	1.16733	1.89297	1.44731	1.27831	1.75666	4.19858	5.21133	5.27077	0.39951	0.343473	0.175396
3.28	1.83528	1.87506	2.73121	5.07057	7.0546	4.0405	1.33316	1.1675	1.89267	1.44762	1.27882	1.75987	4.20012	5.21251	5.27811	0.39974	0.343931	0.175916
3.283	1.83646	1.87624	2.73378	5.07504	7.05217	4.04194	1.3345	1.16774	1.89463	1.4483	1.27949	1.7633	4.20152	5.21385	5.27801	0.400271	0.344101	0.175928
3.287	1.83597	1.87575	2.73653	5.07665	7.0569	4.04264	1.33652	1.16844	1.89724	1.44651	1.27952	1.76633	4.20292	5.21515	5.27984	0.400756	0.344195	0.176099
3.29	1.83731	1.87709	2.73777	5.08148	7.0596	4.04294	1.33832	1.16861	1.89649	1.44852	1.27992	1.76136	4.20411	5.21596	5.28387	0.401059	0.344291	0.176413
3.293	1.83571	1.87549	2.73513	5.08621	7.06696	4.04659	1.33851	1.16899	1.89725	1.44945	1.28064	1.76521	4.20539	5.21722	5.28505	0.40136	0.344284	0.176914
3.297	1.83554	1.87532	2.74097	5.08975	7.06568	4.05078	1.33878	1.16913	1.89525	1.44887	1.2808	1.76704	4.20684	5.2184	5.28899	0.401618	0.344005	0.176856
3.3	1.83574	1.87552	2.74327	5.09161	7.06863	4.05293	1.33898	1.16904	1.89667	1.45079	1.28096	1.76568	4.20839	5.21957	5.29542	0.401826	0.343559	0.177125
3.303	1.8371	1.87688	2.73509	5.09548	7.07563	4.0587	1.33758	1.16915	1.89532	1.45299	1.28139	1.7684	4.21011	5.22044	5.28855	0.401937	0.343603	0.177164
3.307	1.83726	1.87704	2.7379	5.10376	7.07755	4.06419	1.33706	1.16921	1.89461	1.45141	1.2822	1.76901	4.21092	5.22181	5.297	0.401902	0.343794	0.177451
3.31	1.83976	1.87954	2.74095	5.10544	7.07742	4.06786	1.33753	1.16989	1.89252	1.45104	1.28222	1.77072	4.2123	5.2232	5.3006	0.40143	0.344144	0.176971
3.313	1.84138	1.88116	2.74196	5.10788	7.08314	4.07227	1.33751	1.17055	1.89467	1.45293	1.28257	1.76711	4.21375	5.22435	5.30373	0.401693	0.344257	0.177064
3.317	1.84164	1.88142	2.73961	5.10846	7.08304	4.07794	1.33773	1.17088	1.89262	1.45217	1.28337	1.76884	4.2156	5.22545	5.30463	0.401926	0.344389	0.177338
3.32	1.84222	1.882	2.74547	5.10934	7.08475	4.07976	1.33813	1.17138	1.89208	1.45124	1.28407	1.77055	4.21665	5.22687	5.30861	0.401827	0.344377	0.176831
3.323	1.84325	1.88303	2.74317	5.10783	7.0852	4.08338	1.33859	1.17133	1.89612	1.45305	1.28471	1.77165	4.21813	5.22825	5.31264	0.401912	0.345079	0.176576
3.327	1.84334	1.88312	2.74281	5.11383	7.09822	4.08562	1.33821	1.17159	1.89971	1.45386	1.28497	1.76968	4.21936	5.22972	5.31091	0.401666	0.345147	0.176754
3.33	1.8429	1.88268	2.75144	5.11682	7.09761	4.08898	1.33897	1.17159	1.9019	1.45271	1.28537	1.76991	4.22088	5.23101	5.31091	0.401994	0.345218	0.176578
3.333	1.84465	1.88443	2.74079	5.12152	7.09883	4.0906	1.33973	1.17163	1.90227	1.45226	1.28587	1.77397	4.22234	5.23248	5.31759	0.402156	0.345421	0.176843
3.337	1.84313	1.88291	2.7468	5.12814	7.10227	4.09247	1.34104	1.17149	1.90435	1.45368	1.28666	1.77401	4.22413	5.23432	5.31517	0.401981	0.345755	0.176692
3.34	1.84359	1.88337	2.74622	5.13025	7.10263	4.09623	1.3407	1.17169	1.90223	1.45316	1.28831	1.77286	4.2251	5.23539	5.32073	0.402373	0.34614	0.176784
3.343	1.84358	1.88336	2.74916	5.12953	7.10959	4.09786	1.34233	1.1722	1.90111	1.45333	1.28875	1.77183	4.22646	5.23731	5.3266	0.402348	0.346493	0.176707
3.347	1.84557	1.88535	2.75253	5.135	7.1073	4.09734	1.34236	1.17255	1.89777	1.45602	1.28965	1.77585	4.2277	5.23826	5.32855	0.402698	0.346686	0.176823
3.35	1.84558	1.88536	2.75144	5.13984	7.10759	4.10166	1.34275	1.17289	1.90097	1.45748	1.29003	1.77419	4.22912	5.23949	5.32754	0.402885	0.346182	0.177007
3.353	1.84678	1.88656	2.75005	5.14207	7.11927	4.10433	1.34389	1.17334	1.90001	1.45763	1.29015	1.78032	4.23029	5.24099	5.33427	0.402873	0.346168	0.177071
3.357	1.84775	1.88753	2.75055	5.1441	7.12122	4.10449	1.3448	1.17359	1.90206	1.45983	1.29079	1.77831	4.23212	5.24206	5.33628	0.403175	0.346051	0.177575
3.36	1.84904	1.88882	2.7553	5.14911	7.12412	4.10672	1.34341	1.17392	1.90144	1.45986	1.29125	1.77629	4.23349	5.24405	5.34005	0.403433	0.345795	0.177919
3.363	1.84837	1.88815	2.75246	5.14955	7.12349	4.10816	1.34534	1.17408	1.90319	1.45798	1.29152	1.77848	4.23513	5.24527	5.3403	0.403735	0.345915	0.177816
3.367	1.85075	1.89053	2.7515	5.14865	7.12858	4.10863	1.34563	1.17431	1.90106	1.45638	1.29201	1.78077	4.23647	5.24673	5.34382	0.40355	0.345622	0.177961
3.37	1.85279	1.89257	2.75278	5.14958	7.1307	4.11062	1.34414	1.17503	1.90253	1.45709	1.29225	1.77765	4.23753	5.24757	5.35004	0.40329	0.346025	0.177972
3.373	1.85395	1.89373	2.75508	5.15572	7.13336	4.11112	1.34512	1.17554	1.9019	1.45642	1.29314	1.77803	4.2385	5.24876	5.34415	0.40345	0.346597	0.178269
3.377	1.85578	1.89556	2.75714	5.15933	7.13209	4.11228	1.34725	1.1762	1.90461	1.45741	1.29331	1.78262	4.24039	5.24968	5.34837	0.403672	0.346735	0.177941
3.38	1.85688	1.89666	2.75439	5.16379	7.1379	4.11563	1.34563	1.17646	1.90484	1.45773	1.29384	1.78087	4.24157	5.2507	5.35282	0.404394	0.346984	0.178061
3.383	1.85477	1.89455	2.76014	5.16918	7.13779	4.11889	1.34683	1.17667	1.90541	1.45934	1.29437	1.78732	4.24242	5.25193	5.36059	0.405164	0.3474	0.177844
3.387	1.85521	1.89499	2.7598	5.1728	7.13469	4.12202	1.34786	1.17692	1.90617	1.45853	1.29434	1.78297	4.2435	5.2536	5.35478	0.405449	0.347898	0.17796
3.39	1.85514	1.89492	2.7593	5.18019	7.14467	4.12647	1.3471	1.177	1.90454	1.45824	1.29454	1.7881	4.24495	5.25508	5.35811	0.406278	0.348442	0.178374
3.393	1.85602	1.8958	2.76398	5.18151	7.14611	4.13082	1.34722	1.177	1.90322	1.45834	1.29447	1.78717	4.24626	5.25647	5.36383	0.406458	0.348772	0.1784
3.397	1.85695	1.89673	2.76157	5.18401	7.1503	4.13599	1.34874	1.17705	1.90436	1.46056	1.29488	1.78584	4.24768	5.25755	5.36602	0.407021	0.349015	0.178784
3.4	1.8579	1.89768	2.76653	5.18449	7.14664	4.13938	1.34835	1.1776	1.90459	1.45982	1.29535	1.78541	4.24918	5.25922	5.36514	0.407064	0.349203	0.178799
3.403	1.85848	1.89826	2.76359	5.18824	7.15358	4.1447	1.34852	1.17772	1.902	1.45965	1.29612	1.78664	4.25026	5.26057	5.37404	0.407289	0.349531	0.178286
3.407	1.86051	1.90029	2.76753	5.18872	7.15652	4.15093	1.34949	1.17817	1.90458	1.45991	1.29732	1.78388	4.25136	5.26179	5.37167	0.40761	0.349395	0.178091
3.41	1.86046	1.90024	2.76433	5.19516	7.16774	4.15404	1.34995	1.17848	1.90517	1.46128	1.29755	1.78842	4.25293	5.26344	5.37715	0.407544	0.349395	0.177747
3.413	1.8598	1.89958	2.76361	5.20057	7.16248	4.15491	1.34989	1.17871	1.90534	1.46038	1.29823	1.78814	4.25402	5.26499	5.3771	0.408029	0.349236	0.178068
3.417	1.86033	1.90011	2.7673	5.20828	7.15909	4.15592	1.35054	1.17848	1.90634	1.46081	1.2986	1.78935	4.2558	5.2663	5.38047	0.408139	0.349123	0.178273
3.42	1.86022	1.9	2.76541	5.21236	7.1681	4.15783	1.35258	1.17849	1.90885	1.46133	1.29914	1.79307	4.25727	5.26751	5.38277	0.407993	0.349199	0.178499
3.423	1.85937	1.89915	2.76992	5.21409	7.16953	4.15758	1.35343	1.17896	1.9105	1.46099	1.29991	1.78839	4.25867	5.26884	5.38647	0.408121	0.349393	0.178571
3.427	1.85849	1.89827	2.76544	5.21654	7.17531	4.15843	1.35478	1.17902	1.91122	1.46019	1.30074	1.78917	4.25964	5.27007	5.38946	0.408109	0.349667	0.178665
3.43	1.86078	1.90056	2.77126	5.21771	7.17353	4.16156	1.35408	1.1793	1.9099	1.45926	1.30118	1.79351	4.26111	5.27097	5.38947	0.407739	0.349939	0.178817
3.433	1.86154	1.90132	2.77355	5.21853	7.18185	4.16132	1.35531	1.1799	1.91021	1.46011	1.30185	1.78971	4.26233	5.27199	5.39213	0.407492	0.34988	0.179076
3.437	1.86252	1.9023	2.77133	5.21932	7.17996	4.16195	1.3547	1.18046	1.90873	1.45964	1.3023	1.79046	4.26347	5.27287	5.39462	0.407367	0.350114	0.179245
3.44	1.86364	1.90342	2.76969	5.22094	7.18549	4.16296	1.35449	1.18065	1.90724	1.46064	1.30314	1.7922	4.26449	5.27404	5.40296	0.408004	0.350407	0.179538
3.443	1.86486	1.90464	2.77162	5.22182	7.1868	4.16392	1.35281	1.18087	1.90525	1.46084	1.30352	1.79565	4.26589	5.27536	5.40038	0.408165	0.350201	0.179555
3.447	1.86387	1.90365	2.77354	5.22448	7.18833	4.16786	1.35412	1.18081	1.90638	1.4616	1.30383	1.79373	4.26658	5.27628	5.4036	0.408479	0.350671	0.180121
3.45	1.86731	1.90709	2.77779	5.22747	7.19578	4.17076	1.35274	1.18066	1.90512	1.46275	1.30429	1.79374	4.26791	5.27768	5.40681	0.408847	0.35092	0.180374
3.453	1.86921	1.90899	2.77309	5.23492	7.19809	4.17414	1.35363	1.18085	1.90558	1.4631	1.30473	1.79541	4.26931	5.27921	5.41082	0.409206	0.351425	0.181361
3.457	1.86718	1.90696	2.77858	5.24151	7.19982	4.17897	1.35452	1.18116	1.90532	1.46399	1.30475	1.80086	4.27061	5.2806	5.41034	0.410053	0.351176	0.181464
3.46	1.86889	1.90867	2.77988	5.2459	7.19894	4.18252	1.35624	1.18131	1.90727	1.46344	1.30501	1.79694	4.27194	5.28171	5.41591	0.410287	0.351566	0.181862
3.463	1.87043	1.91021	2.77802	5.24887	7.20219	4.18506	1.35754	1.18187	1.90721	1.46471	1.30545	1.80272	4.27305	5.28265	5.41698	0.41077	0.351591	0.182138
3.467	1.86949	1.90927	2.77652	5.25318	7.20592	4.1893	1.35931	1.18255	1.90826	1.46286	1.30598	1.79904	4.27426	5.28412	5.42529	0.410791	0.351933	0.181773
3.47	1.86948	1.90926	2.77839	5.25684	7.21363	4.19095	1.35898	1.18246	1.90975	1.46429	1.30653	1.79863	4.27583	5.28529	5.42134	0.410646	0.352502	0.18191
3.473	1.87142	1.9112	2.78088	5.25894	7.20881	4.19375	1.35862	1.18301	1.91092	1.46363	1.30739	1.80007	4.27731	5.28688	5.42321	0.410526	0.352703	0.18192
3.477	1.87111	1.91089	2.78831	5.26518	7.21404	4.19766	1.35975	1.18342	1.91043	1.46492	1.30758	1.79823	4.27873	5.28806	5.4281	0.410727	0.353274	0.1824
3.48	1.87244	1.91222	2.77887	5.26892	7.21535	4.19598	1.35941	1.18319	1.91101	1.4634	1.30799	1.80309	4.27997	5.28941	5.42844	0.410766	0.353641	0.18281
3.483	1.87125	1.91103	2.78395	5.27408	7.22092	4.19837	1.36064	1.18325	1.91222	1.46482	1.30807	1.80019	4.28142	5.29041	5.42905	0.41093	0.353869	0.182852
3.487	1.87268	1.91246	2.78035	5.27305	7.21934	4.20114	1.35973	1.18341	1.91346	1.4645	1.30837	1.80937	4.28249	5.29171	5.43693	0.410817	0.353882	0.182984
3.49	1.87476	1.91454	2.78492	5.27629	7.22472	4.20194	1.3604	1.18391	1.9114	1.4643	1.30887	1.80527	4.2836	5.29307	5.43674	0.410939	0.354103	0.182916
3.493	1.8766	1.91638	2.78882	5.27571	7.2291	4.20371	1.35998	1.18425	1.91271	1.46391	1.30947	1.80537	4.28491	5.29449	5.4378	0.410635	0.354103	0.182612
3.497	1.87541	1.91519	2.78552	5.27796	7.22774	4.20812	1.36018	1.18454	1.91285	1.4655	1.30993	1.8038	4.2864	5.29592	5.43863	0.41079	0.354101	0.182593
3.5	1.87633	1.91611	2.78503	5.27998	7.23667	4.2111	1.35942	1.18469	1.9119	1.46548	1.30998	1.80382	4.28788	5.29758	5.44104	0.410869	0.353696	0.182632
3.503	1.87581	1.91559	2.78648	5.2871	7.23247	4.21438	1.36014	1.18509	1.91126	1.46737	1.31038	1.80348	4.28958	5.29911	5.44553	0.410658	0.353632	0.182344
3.507	1.87607	1.91585	2.78738	5.29009	7.24383	4.21723	1.35947	1.18508	1.91251	1.46832	1.31087	1.80615	4.29044	5.30025	5.44863	0.411085	0.353704	0.182307
3.51	1.87526	1.91504	2.78725	5.29231	7.24368	4.22021	1.35947	1.18501	1.9117	1.46854	1.31123	1.80749	4.29211	5.30169	5.4515	0.4113	0.353477	0.182258
3.513	1.8775	1.91728	2.79019	5.29615	7.24178	4.22169	1.36022	1.18563	1.91145	1.4691	1.31138	1.80676	4.29336	5.30274	5.44883	0.411917	0.353605	0.182267
3.517	1.87873	1.91851	2.78928	5.29587	7.24774	4.22577	1.36011	1.18593	1.91338	1.47061	1.3118	1.80791	4.29468	5.30381	5.45304	0.412434	0.353902	0.18249
3.52	1.87895	1.91873	2.79088	5.2965	7.24649	4.2283	1.36122	1.18676	1.91295	1.47052	1.31234	1.80921	4.29569	5.30474	5.46167	0.41342	0.354278	0.182865
3.523	1.87883	1.91861	2.79324	5.29921	7.24748	4.22833	1.36317	1.18743	1.91387	1.46917	1.31234	1.80915	4.29726	5.30554	5.4608	0.414011	0.354526	0.182722
3.527	1.87925	1.91903	2.79199	5.30235	7.25571	4.23085	1.36233	1.18818	1.91658	1.47013	1.31299	1.80854	4.29857	5.30662	5.45805	0.414478	0.35469	0.182614
3.53	1.87828	1.91806	2.79361	5.30434	7.25167	4.2359	1.36342	1.18876	1.91884	1.46947	1.31339	1.81037	4.29967	5.30775	5.46916	0.414459	0.354764	0.182633
3.533	1.87863	1.91841	2.79418	5.30638	7.26168	4.23635	1.36371	1.18904	1.91823	1.46963	1.31414	1.81255	4.30098	5.30874	5.46907	0.414408	0.355039	0.182624
3.537	1.88136	1.92114	2.79791	5.30868	7.26354	4.23984	1.36571	1.18937	1.91864	1.46718	1.31457	1.80868	4.30245	5.31001	5.46836	0.414521	0.355393	0.182378
3.54	1.88177	1.92155	2.79484	5.30984	7.26286	4.24426	1.36523	1.18991	1.92123	1.46823	1.3151	1.81102	4.30348	5.31092	5.46936	0.414572	0.355153	0.18249
3.543	1.88287	1.92265	2.7995	5.31295	7.25984	4.24662	1.36757	1.19046	1.91897	1.46908	1.31528	1.81246	4.30458	5.31188	5.47504	0.414916	0.355403	0.182811
3.547	1.88492	1.9247	2.79741	5.31623	7.27001	4.24796	1.36687	1.19036	1.91973	1.46945	1.31554	1.81248	4.30576	5.31344	5.47567	0.414817	0.355476	0.18282
3.55	1.88569	1.92547	2.79639	5.3215	7.26546	4.25077	1.36773	1.19131	1.91752	1.46842	1.31572	1.81548	4.30702	5.31468	5.47744	0.415239	0.355267	0.182683
3.553	1.88481	1.92459	2.79983	5.32508	7.27193	4.25309	1.36604	1.19165	1.91951	1.46936	1.31663	1.81287	4.30845	5.31614	5.48228	0.415087	0.355184	0.182825
3.557	1.8853	1.92508	2.79231	5.33018	7.27789	4.25536	1.36764	1.19201	1.91866	1.47014	1.31715	1.8153	4.30991	5.31731	5.48703	0.415246	0.355089	0.182775
3.56	1.88632	1.9261	2.80195	5.32996	7.27663	4.25725	1.36745	1.19254	1.92008	1.47022	1.31778	1.81536	4.31091	5.31876	5.48599	0.415207	0.355195	0.182613
3.563	1.88658	1.92636	2.7999	5.33356	7.27803	4.25845	1.36694	1.19245	1.92102	1.4702	1.31826	1.81639	4.31215	5.32	5.48534	0.415638	0.35518	0.183108
3.567	1.88868	1.92846	2.80545	5.33314	7.28748	4.25889	1.36749	1.19277	1.92321	1.46966	1.3188	1.81905	4.31374	5.32125	5.49156	0.415864	0.355256	0.183491
3.57	1.88939	1.92917	2.8036	5.33763	7.28784	4.25957	1.36656	1.19325	1.92423	1.47034	1.31954	1.81752	4.31513	5.32252	5.49344	0.416192	0.355812	0.183273
3.573	1.89225	1.93203	2.80374	5.33891	7.28723	4.25937	1.36618	1.19325	1.92191	1.4706	1.32015	1.81629	4.31601	5.32362	5.49645	0.41638	0.356217	0.183553
3.577	1.89217	1.93195	2.80355	5.34575	7.2894	4.26136	1.36482	1.19352	1.92317	1.4705	1.32091	1.82236	4.31737	5.32509	5.49316	0.416579	0.356274	0.183864
3.58	1.89275	1.93253	2.80554	5.34835	7.29198	4.26466	1.36614	1.19374	1.92206	1.47	1.32103	1.82307	4.31837	5.32614	5.49845	0.416774	0.356794	0.184319
3.583	1.89143	1.93121	2.80541	5.353	7.29683	4.26534	1.36663	1.19356	1.92071	1.47115	1.32139	1.81752	4.31927	5.32674	5.50592	0.416859	0.357354	0.18494
3.587	1.8914	1.93118	2.80796	5.35245	7.29915	4.26985	1.3681	1.19368	1.92131	1.47334	1.32199	1.81996	4.32056	5.32803	5.50313	0.417395	0.357852	0.1848
3.59	1.88868	1.92846	2.806	5.35681	7.30307	4.27396	1.36878	1.19359	1.92398	1.47388	1.32252	1.81679	4.32201	5.32909	5.5102	0.41748	0.35816	0.184994
3.593	1.89027	1.93005	2.80763	5.35598	7.30095	4.27607	1.37056	1.19384	1.92208	1.47379	1.32321	1.82196	4.32345	5.33024	5.50834	0.417561	0.358132	0.184861
3.597	1.89089	1.93067	2.80984	5.35824	7.30893	4.28038	1.37098	1.19359	1.92275	1.47444	1.32356	1.8204	4.32464	5.331	5.50934	0.417605	0.358597	0.185371
3.6	1.89285	1.93263	2.81014	5.36297	7.30825	4.28242	1.37061	1.19339	1.92471	1.47449	1.32468	1.82032	4.32577	5.33195	5.51491	0.417735	0.358712	0.185239
3.603	1.89399	1.93377	2.81294	5.36489	7.30964	4.28545	1.37004	1.19357	1.92187	1.4739	1.3249	1.82393	4.32741	5.33311	5.51532	0.417685	0.358613	0.185232
3.607	1.89494	1.93472	2.80823	5.36881	7.3164	4.28937	1.36979	1.19391	1.92206	1.47362	1.32526	1.82652	4.32862	5.33359	5.51852	0.417528	0.358623	0.186019
3.61	1.89565	1.93543	2.81153	5.37698	7.31318	4.29384	1.37081	1.19454	1.9243	1.47304	1.32551	1.82419	4.32963	5.33437	5.52153	0.417526	0.359157	0.186536
3.613	1.89612	1.9359	2.81031	5.38017	7.32063	4.29563	1.37058	1.19509	1.92351	1.47492	1.32565	1.82235	4.33069	5.3355	5.52086	0.417412	0.359044	0.186654
3.617	1.89646	1.93624	2.81364	5.38467	7.31958	4.30033	1.37155	1.19606	1.92299	1.47588	1.32576	1.82729	4.33216	5.33635	5.52707	0.417855	0.35926	0.18694
3.62	1.89579	1.93557	2.81593	5.38936	7.32299	4.30109	1.37364	1.19624	1.92652	1.47534	1.32594	1.82583	4.33317	5.33743	5.53167	0.418053	0.359507	0.187149
3.623	1.89727	1.93705	2.81652	5.39238	7.32733	4.30137	1.37436	1.19656	1.92738	1.47697	1.32572	1.82776	4.33385	5.33821	5.52818	0.418442	0.359343	0.187303
3.627	1.89605	1.93583	2.81256	5.39157	7.32965	4.30139	1.37327	1.1975	1.92696	1.47834	1.32605	1.82868	4.3346	5.3391	5.534	0.418883	0.359506	0.187608
3.63	1.89598	1.93576	2.8153	5.39529	7.33531	4.30397	1.37418	1.19797	1.92827	1.47814	1.32648	1.8272	4.33593	5.34017	5.53755	0.419362	0.359711	0.187915
3.633	1.89759	1.93737	2.81426	5.39613	7.33307	4.30542	1.37308	1.19862	1.92954	1.47938	1.32646	1.82653	4.3373	5.34168	5.53592	0.419659	0.359995	0.188139
3.637	1.89969	1.93947	2.82021	5.40327	7.34016	4.30877	1.37437	1.1989	1.92508	1.47863	1.32651	1.83095	4.33809	5.34298	5.5377	0.419398	0.360464	0.188175
3.64	1.89938	1.93916	2.82093	5.40752	7.33735	4.31364	1.37443	1.19925	1.92594	1.47694	1.32709	1.82904	4.33915	5.34441	5.54601	0.419109	0.360812	0.188051
3.643	1.90223	1.94201	2.82062	5.41287	7.33922	4.31509	1.37546	1.19987	1.92428	1.47757	1.3276	1.83176	4.34022	5.34614	5.54297	0.419471	0.360776	0.188032
3.647	1.90395	1.94373	2.8196	5.41596	7.34652	4.31846	1.37588	1.19927	1.9244	1.47817	1.32801	1.8339	4.34106	5.34752	5.54332	0.419646	0.360919	0.187916
3.65	1.90373	1.94351	2.82117	5.4202	7.34622	4.32279	1.37789	1.19954	1.92453	1.47718	1.32924	1.83169	4.3422	5.34897	5.55228	0.419964	0.360779	0.18753
3.653	1.90422	1.944	2.8225	5.42219	7.35201	4.32281	1.37729	1.19958	1.92777	1.47734	1.33042	1.83434	4.34324	5.35101	5.55319	0.420303	0.360964	0.187423
3.657	1.90582	1.9456	2.82032	5.4234	7.34867	4.32535	1.37673	1.19959	1.92552	1.47882	1.33156	1.83222	4.34481	5.35227	5.55457	0.420337	0.36097	0.187343
3.66	1.9045	1.94428	2.82527	5.42579	7.35351	4.32942	1.3775	1.20009	1.92607	1.47698	1.33246	1.83215	4.34615	5.35358	5.55829	0.420769	0.361305	0.18712
3.663	1.90566	1.94544	2.81971	5.43106	7.35061	4.32834	1.378	1.19984	1.92545	1.47688	1.33328	1.83575	4.34768	5.355	5.55778	0.421045	0.361297	0.18717
3.667	1.90601	1.94579	2.82583	5.43108	7.35843	4.33043	1.37943	1.19988	1.92472	1.47732	1.33434	1.83067	4.34925	5.35614	5.55637	0.421226	0.361302	0.187074
3.67	1.90594	1.94572	2.82852	5.43526	7.36004	4.33106	1.38022	1.20018	1.92392	1.47863	1.33471	1.83382	4.35097	5.35711	5.56155	0.421449	0.361271	0.18752
3.673	1.90741	1.94719	2.82694	5.43582	7.35848	4.33016	1.38178	1.20057	1.92508	1.47794	1.33529	1.83156	4.35204	5.35803	5.56849	0.421469	0.362217	0.187642
3.677	1.90768	1.94746	2.8313	5.44135	7.37246	4.33121	1.38154	1.20078	1.92733	1.48042	1.33596	1.83163	4.35346	5.35908	5.56785	0.421691	0.362653	0.187512
3.68	1.90715	1.94693	2.82472	5.44177	7.36516	4.33137	1.3813	1.20088	1.92665	1.48152	1.33627	1.83328	4.3551	5.36036	5.56841	0.421957	0.362672	0.187502
3.683	1.90636	1.94614	2.82753	5.44461	7.37293	4.33253	1.3805	1.20047	1.92642	1.48159	1.33657	1.8348	4.35663	5.36153	5.57524	0.422161	0.363421	0.187641
3.687	1.9072	1.94698	2.82511	5.44808	7.373	4.33701	1.37949	1.20033	1.92767	1.48185	1.3367	1.83762	4.35757	5.3626	5.57608	0.422151	0.363533	0.187332
3.69	1.90644	1.94622	2.82538	5.45238	7.37512	4.34054	1.37887	1.20037	1.92787	1.48143	1.33677	1.83908	4.35886	5.36359	5.57772	0.422321	0.363814	0.187205
3.693	1.90812	1.9479	2.82795	5.45526	7.37957	4.34192	1.37871	1.20079	1.92748	1.48002	1.33666	1.84138	4.36024	5.36457	5.57652	0.42255	0.363985	0.187311
3.697	1.90908	1.94886	2.83219	5.45984	7.38033	4.34698	1.38071	1.20116	1.92813	1.47969	1.33663	1.83861	4.36156	5.3661	5.58036	0.422278	0.364527	0.187144
3.7	1.90961	1.94939	2.835	5.46487	7.38287	4.34832	1.38174	1.2014	1.92796	1.47949	1.33657	1.83824	4.36281	5.36747	5.57826	0.421978	0.364488	0.187637
3.703	1.91071	1.95049	2.83434	5.46239	7.38411	4.35116	1.38297	1.20165	1.92729	1.4801	1.33699	1.83716	4.36382	5.36842	5.5879	0.421955	0.364746	0.187897
3.707	1.91255	1.95233	2.83156	5.46563	7.38551	4.35376	1.38333	1.20187	1.9269	1.48038	1.33745	1.83745	4.36516	5.37023	5.59016	0.42208	0.364833	0.18784
3.71	1.91299	1.95277	2.83309	5.46378	7.38714	4.35702	1.38523	1.20182	1.92802	1.48157	1.33801	1.83908	4.36614	5.3712	5.59041	0.422282	0.364652	0.188358
3.713	1.91274	1.95252	2.83552	5.4648	7.39395	4.36091	1.38506	1.20157	1.92869	1.48112	1.33847	1.84195	4.36661	5.37223	5.59243	0.422364	0.364522	0.188411
3.717	1.91363	1.95341	2.83765	5.46743	7.39599	4.36609	1.38554	1.20241	1.93086	1.48091	1.33895	1.84168	4.36745	5.37369	5.59577	0.422138	0.364327	0.188526
3.72	1.91369	1.95347	2.83767	5.47138	7.39556	4.36898	1.38608	1.20301	1.92901	1.48051	1.33932	1.84242	4.36823	5.37489	5.60083	0.422305	0.364274	0.189207
3.723	1.91409	1.95387	2.83386	5.47464	7.39784	4.37243	1.3863	1.203	1.92954	1.48243	1.33986	1.84273	4.36957	5.37602	5.60187	0.422197	0.364509	0.18943
3.727	1.91414	1.95392	2.83568	5.48099	7.4002	4.37536	1.38645	1.2038	1.9285	1.48415	1.34026	1.84467	4.37078	5.37682	5.60064	0.422836	0.364553	0.189708
3.73	1.91823	1.95801	2.84122	5.48316	7.4009	4.37812	1.38633	1.20408	1.92729	1.48379	1.34082	1.84297	4.37232	5.37751	5.59868	0.42311	0.364163	0.190011
3.733	1.91893	1.95871	2.83848	5.48608	7.40562	4.38186	1.3856	1.20476	1.92884	1.48499	1.34125	1.8402	4.37303	5.37821	5.60596	0.42345	0.364359	0.190213
3.737	1.91979	1.95957	2.83923	5.49204	7.41019	4.38346	1.38545	1.20494	1.93305	1.48589	1.34174	1.84693	4.37404	5.37879	5.60306	0.424001	0.36404	0.190407
3.74	1.91986	1.95964	2.84025	5.49454	7.41313	4.38517	1.38702	1.20494	1.93287	1.48517	1.34221	1.84305	4.3753	5.37949	5.60495	0.424149	0.364478	0.190123
3.743	1.92074	1.96052	2.84443	5.49738	7.41065	4.38637	1.38711	1.20509	1.93247	1.48288	1.3429	1.84629	4.37656	5.37999	5.61047	0.424724	0.364514	0.190275
3.747	1.91945	1.95923	2.84	5.50002	7.41136	4.38545	1.38764	1.20527	1.9342	1.48415	1.34321	1.8521	4.3776	5.38052	5.61334	0.425299	0.364634	0.1902
3.75	1.92082	1.9606	2.84258	5.50101	7.41225	4.38475	1.38903	1.20546	1.93248	1.48362	1.34399	1.85094	4.37831	5.38122	5.61729	0.425525	0.365348	0.189979
3.753	1.92219	1.96197	2.8382	5.50299	7.41537	4.38385	1.38947	1.20574	1.9336	1.48266	1.34428	1.84613	4.37924	5.38218	5.62237	0.426001	0.36552	0.18997
3.757	1.92299	1.96277	2.84271	5.50497	7.41844	4.38518	1.38848	1.20624	1.93349	1.48306	1.34462	1.8486	4.38008	5.38261	5.62142	0.426238	0.366032	0.189751
3.76	1.9225	1.96228	2.84495	5.50836	7.42484	4.38649	1.38856	1.207	1.9355	1.48361	1.34465	1.84633	4.38096	5.38378	5.62642	0.4265	0.366152	0.189517
3.763	1.9225	1.96228	2.84517	5.511	7.42412	4.38717	1.38742	1.20745	1.93605	1.48316	1.34509	1.85193	4.38182	5.38479	5.62739	0.426874	0.366372	0.189445
3.767	1.92157	1.96135	2.84399	5.51625	7.43133	4.38879	1.38693	1.20764	1.9393	1.48364	1.34548	1.85263	4.38285	5.38559	5.62982	0.427317	0.366736	0.189779
3.77	1.92181	1.96159	2.84708	5.51903	7.43177	4.39269	1.38933	1.20816	1.93843	1.4852	1.34574	1.85052	4.38367	5.38671	5.62914	0.427946	0.367458	0.189708
3.773	1.9219	1.96168	2.84858	5.52108	7.42455	4.39657	1.39105	1.20847	1.94	1.48485	1.34595	1.8515	4.38496	5.38787	5.63792	0.427786	0.367875	0.19008
3.777	1.92414	1.96392	2.84457	5.51817	7.43411	4.40096	1.39353	1.20875	1.94103	1.48588	1.34595	1.85359	4.38594	5.38868	5.63094	0.427645	0.368155	0.190291
3.78	1.92372	1.9635	2.84651	5.51942	7.43796	4.40563	1.39545	1.20918	1.94154	1.4862	1.34598	1.84963	4.38684	5.39038	5.63588	0.427859	0.368228	0.190388
3.783	1.92609	1.96587	2.85168	5.51673	7.443	4.40818	1.39479	1.20947	1.93933	1.4869	1.34653	1.85366	4.38786	5.39182	5.63923	0.427773	0.368218	0.190757
3.787	1.92581	1.96559	2.84931	5.51541	7.44003	4.41183	1.39452	1.20953	1.93789	1.48616	1.3474	1.85086	4.38903	5.39319	5.64384	0.428186	0.368262	0.191151
3.79	1.92593	1.96571	2.85052	5.51487	7.445	4.41356	1.39438	1.20983	1.93694	1.48768	1.34784	1.85691	4.39006	5.39465	5.64328	0.428017	0.368266	0.191273
3.793	1.92627	1.96605	2.85311	5.51857	7.44481	4.41551	1.39285	1.21039	1.93623	1.48616	1.34837	1.85478	4.39148	5.39587	5.64764	0.428401	0.367717	0.191332
3.797	1.92737	1.96715	2.85064	5.52003	7.44253	4.42022	1.39331	1.21047	1.93638	1.48582	1.3491	1.85601	4.3924	5.39696	5.63971	0.428595	0.367495	0.191653
3.8	1.92723	1.96701	2.8507	5.52494	7.44744	4.4247	1.39459	1.21055	1.9363	1.48617	1.34925	1.85347	4.39339	5.39795	5.64333	0.428816	0.367538	0.192055
3.803	1.92902	1.9688	2.85309	5.52801	7.45348	4.42589	1.3937	1.21051	1.93671	1.48684	1.35003	1.85708	4.39472	5.39917	5.64788	0.429316	0.367511	0.192279
3.807	1.92979	1.96957	2.85332	5.5313	7.45666	4.42827	1.39378	1.21054	1.93667	1.48822	1.35056	1.85808	4.39587	5.40024	5.65079	0.429628	0.367965	0.192277
3.81	1.92974	1.96952	2.85518	5.53702	7.45809	4.42955	1.39346	1.21072	1.93903	1.49132	1.35105	1.85994	4.39723	5.40085	5.65309	0.430261	0.368119	0.192416
3.813	1.92996	1.96974	2.85528	5.54386	7.45658	4.42859	1.39301	1.21115	1.93849	1.49245	1.35142	1.85575	4.39865	5.4017	5.65542	0.430733	0.368475	0.192097
3.817	1.92975	1.96953	2.85467	5.55164	7.46287	4.43022	1.393	1.21138	1.94244	1.49272	1.35186	1.85651	4.40009	5.40261	5.65947	0.430633	0.369159	0.191842
3.82	1.92918	1.96896	2.85768	5.55714	7.46273	4.43057	1.39409	1.2115	1.94203	1.4925	1.35193	1.85836	4.40162	5.40393	5.66403	0.430562	0.369346	0.191694
3.823	1.93079	1.97057	2.85488	5.55921	7.46479	4.43349	1.39529	1.21177	1.94299	1.49194	1.35208	1.85886	4.4031	5.40463	5.66468	0.430701	0.369578	0.191105
3.827	1.92884	1.96862	2.86122	5.56097	7.46937	4.43745	1.39598	1.21194	1.9413	1.49072	1.35238	1.85837	4.40464	5.40606	5.66076	0.430899	0.369547	0.190567
3.83	1.93046	1.97024	2.86517	5.56121	7.46774	4.44119	1.39745	1.21213	1.94191	1.49094	1.35279	1.87011	4.40582	5.40676	5.66758	0.430926	0.369897	0.190647
3.833	1.93088	1.97066	2.85876	5.56013	7.47157	4.44341	1.39846	1.21244	1.94012	1.49051	1.35307	1.86413	4.40754	5.40756	5.66586	0.430753	0.370299	0.190912
3.837	1.93253	1.97231	2.86338	5.56003	7.4707	4.44805	1.39885	1.21292	1.93984	1.49017	1.35319	1.86167	4.40902	5.40889	5.67058	0.430902	0.370731	0.191409
3.84	1.93133	1.97111	2.86435	5.5651	7.47755	4.44939	1.3984	1.21304	1.94192	1.4894	1.35327	1.86102	4.41037	5.40968	5.67321	0.430434	0.370788	0.191939
3.843	1.93492	1.9747	2.86045	5.56518	7.47978	4.44997	1.40054	1.21321	1.94085	1.49119	1.35362	1.86262	4.4113	5.41102	5.67387	0.430435	0.370822	0.191674
3.847	1.93479	1.97457	2.86168	5.57275	7.4863	4.4527	1.39996	1.21304	1.94124	1.49131	1.35422	1.86107	4.41208	5.41215	5.67438	0.430569	0.370938	0.191781
3.85	1.93627	1.97605	2.86485	5.57322	7.48169	4.45472	1.39932	1.21343	1.93978	1.49165	1.35474	1.86058	4.41307	5.41298	5.67661	0.43066	0.370887	0.192112
3.853	1.9359	1.97568	2.86316	5.57813	7.48407	4.45681	1.3989	1.21383	1.94171	1.49232	1.35544	1.86755	4.41413	5.41415	5.68527	0.430679	0.371035	0.192612
3.857	1.93649	1.97627	2.86296	5.58257	7.49038	4.45837	1.39918	1.21464	1.94017	1.49342	1.35584	1.86406	4.41483	5.41512	5.68653	0.430551	0.371212	0.193028
3.86	1.93516	1.97494	2.86686	5.58764	7.49106	4.46195	1.39783	1.21478	1.94185	1.4921	1.35682	1.86481	4.41582	5.41616	5.68762	0.430549	0.371277	0.193337
3.863	1.93797	1.97775	2.86646	5.5877	7.49063	4.46105	1.39938	1.2154	1.94149	1.49271	1.35763	1.86527	4.41621	5.41699	5.685	0.430675	0.371431	0.194139
3.867	1.93836	1.97814	2.86396	5.5921	7.49435	4.46251	1.40119	1.21598	1.94286	1.49208	1.35803	1.86363	4.41704	5.41799	5.69264	0.430809	0.371501	0.194738
3.87	1.93872	1.9785	2.86693	5.59071	7.49888	4.46236	1.40191	1.21634	1.94294	1.49369	1.35879	1.87092	4.41747	5.41927	5.69877	0.430868	0.371727	0.194813
3.873	1.93993	1.97971	2.86862	5.59189	7.49651	4.46189	1.40195	1.21654	1.94233	1.49313	1.35911	1.86671	4.41862	5.41963	5.69587	0.43116	0.371685	0.194744
3.877	1.94067	1.98045	2.87011	5.59377	7.49826	4.46457	1.40213	1.21688	1.94416	1.4928	1.35966	1.86831	4.41988	5.42043	5.6924	0.431315	0.371484	0.194618
3.88	1.94013	1.97991	2.86712	5.5955	7.50839	4.46685	1.40165	1.21728	1.94625	1.4927	1.35986	1.8699	4.42143	5.42106	5.69914	0.431251	0.371429	0.19431
3.883	1.94173	1.98151	2.87053	5.5995	7.50443	4.46896	1.40136	1.21724	1.94744	1.49403	1.36027	1.86614	4.42278	5.4222	5.69835	0.431258	0.371367	0.193888
3.887	1.94159	1.98137	2.87175	5.6089	7.50857	4.47428	1.40142	1.21743	1.94841	1.49349	1.36053	1.87129	4.42413	5.42327	5.70606	0.431471	0.371188	0.193639
3.89	1.94304	1.98282	2.87004	5.61327	7.50645	4.4773	1.40193	1.21749	1.95049	1.4942	1.36089	1.87363	4.42518	5.42431	5.70578	0.432114	0.371036	0.193336
3.893	1.9448	1.98458	2.87495	5.61707	7.51006	4.47893	1.40369	1.21816	1.94864	1.49418	1.36143	1.87018	4.42635	5.42538	5.70888	0.432208	0.370976	0.192913
3.897	1.94427	1.98405	2.87121	5.62076	7.50967	4.48351	1.40456	1.21832	1.94843	1.49439	1.36162	1.87132	4.42738	5.42632	5.70648	0.432535	0.371145	0.192764
3.9	1.94297	1.98275	2.8719	5.62481	7.51385	4.4847	1.40456	1.21846	1.94612	1.49417	1.36161	1.87099	4.42849	5.4273	5.7063	0.433248	0.371173	0.192905
3.903	1.94622	1.986	2.87343	5.62303	7.518	4.48822	1.40589	1.21849	1.94719	1.49419	1.362	1.87218	4.4295	5.42893	5.71254	0.433311	0.371587	0.192693
3.907	1.94549	1.98527	2.87512	5.62484	7.51804	4.49342	1.40636	1.21866	1.94774	1.49358	1.36214	1.87041	4.43035	5.43027	5.71238	0.433475	0.371894	0.192541
3.91	1.94673	1.98651	2.87463	5.62637	7.52131	4.4942	1.40618	1.21902	1.9484	1.49484	1.36252	1.87145	4.43149	5.43152	5.71854	0.433801	0.371858	0.192443
3.913	1.94659	1.98637	2.87731	5.62967	7.52241	4.4969	1.40676	1.21914	1.94775	1.49469	1.3628	1.87482	4.43243	5.43244	5.71809	0.434227	0.37237	0.192904
3.917	1.94746	1.98724	2.87771	5.63031	7.52506	4.50226	1.40551	1.21991	1.94966	1.49563	1.36313	1.87457	4.43358	5.43369	5.72544	0.434623	0.372687	0.193285
3.92	1.94681	1.98659	2.87635	5.63506	7.53025	4.50211	1.40468	1.21984	1.9504	1.49641	1.36381	1.87566	4.4345	5.43489	5.72359	0.434829	0.373164	0.193426
3.923	1.94812	1.9879	2.87346	5.63676	7.52755	4.50366	1.40375	1.22021	1.94954	1.49711	1.36419	1.87543	4.4357	5.43599	5.72117	0.434841	0.373667	0.19348
3.927	1.94755	1.98733	2.87796	5.64113	7.52991	4.50507	1.40364	1.22056	1.95069	1.49681	1.36479	1.87623	4.43658	5.43719	5.73032	0.434984	0.373861	0.193985
3.93	1.94882	1.9886	2.87514	5.64345	7.53249	4.5022	1.40239	1.22125	1.95157	1.49704	1.36517	1.87254	4.43742	5.43842	5.73128	0.43511	0.373922	0.194833
3.933	1.94964	1.98942	2.88602	5.64708	7.53559	4.50219	1.40329	1.22151	1.94985	1.49672	1.36524	1.8737	4.43844	5.43929	5.73019	0.435198	0.374379	0.195012
3.937	1.95102	1.9908	2.88089	5.6475	7.54088	4.50284	1.40359	1.22154	1.95061	1.4979	1.36562	1.87355	4.43947	5.43986	5.73539	0.43547	0.375043	0.195228
3.94	1.95112	1.9909	2.88259	5.64836	7.54323	4.50316	1.40576	1.22158	1.94992	1.49803	1.36622	1.87708	4.44092	5.44047	5.74047	0.43585	0.375155	0.195686
3.943	1.95135	1.99113	2.87813	5.65053	7.54021	4.5078	1.4065	1.22131	1.95004	1.49933	1.36708	1.88065	4.4421	5.44139	5.74191	0.436073	0.375402	0.195903
3.947	1.95217	1.99195	2.88579	5.65322	7.54279	4.51219	1.4071	1.22146	1.95157	1.49998	1.36743	1.87454	4.4436	5.44199	5.74138	0.436141	0.375527	0.195982
3.95	1.95286	1.99264	2.87957	5.65422	7.54737	4.51366	1.40761	1.22154	1.95292	1.50067	1.36776	1.88134	4.4443	5.44301	5.74363	0.436085	0.375904	0.195837
3.953	1.95177	1.99155	2.88614	5.65561	7.54744	4.5164	1.40716	1.22205	1.95225	1.49934	1.36812	1.88119	4.44562	5.4436	5.73858	0.436526	0.376156	0.195827
3.957	1.9519	1.99168	2.88607	5.66291	7.54771	4.51707	1.40833	1.22231	1.95375	1.4991	1.36816	1.87707	4.44643	5.44461	5.75125	0.437116	0.376327	0.195798
3.96	1.95273	1.99251	2.88402	5.66672	7.55493	4.51751	1.40819	1.22256	1.95472	1.49898	1.36848	1.88266	4.44756	5.4451	5.75276	0.437161	0.37637	0.195619
3.963	1.95171	1.99149	2.88748	5.66363	7.55477	4.52006	1.40865	1.22217	1.95302	1.49945	1.36873	1.87539	4.44823	5.44605	5.75339	0.437395	0.376589	0.195761
3.967	1.95325	1.99303	2.88544	5.66769	7.55527	4.52222	1.40992	1.22238	1.95463	1.49891	1.36915	1.87982	4.44876	5.44678	5.75045	0.437208	0.37702	0.195907
3.97	1.95292	1.9927	2.88779	5.6691	7.55875	4.52324	1.41091	1.22252	1.95359	1.49895	1.36971	1.88144	4.45011	5.44821	5.74706	0.436827	0.377236	0.195766
3.973	1.95352	1.9933	2.89005	5.66945	7.56464	4.52617	1.41064	1.22309	1.95309	1.49796	1.36977	1.87558	4.45087	5.44945	5.75555	0.437222	0.377505	0.195697
3.977	1.95506	1.99484	2.88766	5.66595	7.56384	4.53012	1.41188	1.22347	1.95514	1.49838	1.37003	1.8792	4.45178	5.4502	5.75383	0.437116	0.377441	0.195797
3.98	1.95729	1.99707	2.88905	5.67056	7.56482	4.53171	1.41242	1.22332	1.9575	1.49902	1.37005	1.88191	4.45265	5.45146	5.75512	0.437007	0.37779	0.195494
3.983	1.95582	1.9956	2.88846	5.67038	7.56073	4.53601	1.41188	1.22314	1.95561	1.49915	1.37012	1.87922	4.45346	5.4525	5.75986	0.436981	0.378047	0.195339
3.987	1.95844	1.99822	2.8886	5.67419	7.5664	4.53827	1.4126	1.22319	1.95618	1.49945	1.37018	1.88588	4.4549	5.45359	5.76442	0.436979	0.378013	0.1951
3.99	1.95903	1.99881	2.88959	5.67195	7.56895	4.54154	1.41253	1.22368	1.95728	1.50066	1.36991	1.88359	4.45629	5.45462	5.76854	0.437204	0.378148	0.195245
3.993	1.96091	2.00069	2.89084	5.67669	7.56859	4.54087	1.41183	1.22421	1.95543	1.50082	1.3704	1.88437	4.45679	5.4555	5.77018	0.437304	0.377958	0.195186
3.997	1.96193	2.00171	2.8916	5.67675	7.5799	4.54462	1.41171	1.22458	1.95568	1.49975	1.37062	1.88659	4.45757	5.45664	5.76739	0.437688	0.377985	0.194986
4	1.96382	2.0036	2.89521	5.67735	7.57496	4.54428	1.41246	1.22528	1.95704	1.50011	1.37096	1.88146	4.45891	5.45726	5.77492	0.43779	0.378281	0.195115
4.003	1.96466	2.00444	2.89598	5.67948	7.58155	4.54549	1.41298	1.22565	1.96005	1.49998	1.37183	1.89626	4.46011	5.45841	5.77142	0.43808	0.378537	0.195339
4.007	1.96454	2.00432	2.89646	5.68332	7.5814	4.54942	1.41325	1.22619	1.96125	1.49968	1.37265	1.88652	4.46157	5.45931	5.76964	0.438472	0.378372	0.195602
4.01	1.96274	2.00252	2.89777	5.68723	7.58269	4.55163	1.4141	1.22637	1.96379	1.49927	1.37328	1.88799	4.46268	5.46041	5.77988	0.438682	0.378462	0.195688
4.013	1.96256	2.00234	2.89437	5.69357	7.58482	4.55164	1.41529	1.22688	1.96307	1.49915	1.37334	1.88503	4.4634	5.46156	5.77104	0.439047	0.378357	0.195518
4.017	1.96184	2.00162	2.89557	5.70004	7.58815	4.55507	1.4149	1.22774	1.96548	1.49877	1.37338	1.88851	4.46442	5.46225	5.78133	0.439289	0.378327	0.195709
4.02	1.9624	2.00218	2.89772	5.70248	7.59191	4.55998	1.4158	1.22844	1.96503	1.49785	1.37392	1.88784	4.4655	5.46277	5.78459	0.440104	0.3783	0.196023
4.023	1.9642	2.00398	2.89464	5.7117	7.5963	4.55975	1.4174	1.22899	1.96671	1.49915	1.37402	1.89387	4.46634	5.46322	5.78907	0.440496	0.378374	0.196407
4.027	1.96551	2.00529	2.89264	5.70969	7.59434	4.56457	1.41778	1.22915	1.96353	1.49984	1.37474	1.89158	4.46739	5.46367	5.78798	0.440206	0.378228	0.196732
4.03	1.9662	2.00598	2.89927	5.71073	7.5948	4.57067	1.41821	1.22955	1.96558	1.50032	1.37539	1.88675	4.46809	5.46452	5.78861	0.440107	0.378632	0.196906
4.033	1.96757	2.00735	2.89717	5.71458	7.59946	4.57285	1.41976	1.23006	1.96215	1.50112	1.37589	1.89226	4.46874	5.4653	5.79045	0.440114	0.378987	0.196841
4.037	1.96667	2.00645	2.89995	5.72056	7.60157	4.57681	1.41973	1.23	1.96365	1.50198	1.37623	1.89129	4.47012	5.4665	5.79323	0.440439	0.37929	0.19705
4.04	1.9665	2.00628	2.89776	5.72044	7.59865	4.57795	1.41875	1.23033	1.96387	1.50224	1.37626	1.89146	4.47096	5.46761	5.79505	0.440531	0.379625	0.197432
4.043	1.9668	2.00658	2.90223	5.72913	7.60568	4.57729	1.41806	1.23026	1.96508	1.50131	1.37634	1.89339	4.47182	5.46857	5.79814	0.440758	0.379561	0.197579
4.047	1.96695	2.00673	2.90502	5.7353	7.60503	4.57762	1.41794	1.22954	1.96466	1.5012	1.37652	1.89177	4.47238	5.46984	5.79814	0.44075	0.379911	0.197451
4.05	1.96676	2.00654	2.90103	5.73703	7.60715	4.57834	1.4187	1.22944	1.96404	1.50262	1.37696	1.89028	4.47342	5.47084	5.8019	0.440901	0.380131	0.197984
4.053	1.96687	2.00665	2.90108	5.73499	7.60928	4.57782	1.41947	1.22963	1.96505	1.50297	1.37729	1.88969	4.47488	5.47206	5.79743	0.440801	0.379794	0.198052
4.057	1.96844	2.00822	2.90051	5.73514	7.61088	4.58126	1.41953	1.2294	1.96263	1.50391	1.37781	1.89742	4.47592	5.47301	5.80679	0.440966	0.379544	0.198321
4.06	1.96865	2.00843	2.90572	5.73227	7.61886	4.58483	1.42099	1.22967	1.96176	1.50422	1.37875	1.8963	4.47667	5.47397	5.80618	0.440945	0.3796	0.198139
4.063	1.96961	2.00939	2.90496	5.72906	7.61555	4.58508	1.42161	1.22992	1.96371	1.50504	1.37931	1.89227	4.47805	5.47517	5.80338	0.441132	0.379837	0.198398
4.067	1.96965	2.00943	2.90689	5.73039	7.61808	4.58823	1.42093	1.23043	1.96658	1.50383	1.37976	1.89213	4.47943	5.47595	5.81516	0.441321	0.380045	0.198849
4.07	1.97092	2.0107	2.90861	5.73732	7.62139	4.59077	1.42104	1.23004	1.96156	1.50506	1.38023	1.89294	4.48067	5.47687	5.81473	0.441584	0.380291	0.199049
4.073	1.96982	2.0096	2.90424	5.7412	7.61945	4.59234	1.42155	1.2299	1.96268	1.5043	1.38061	1.89507	4.48163	5.47778	5.81238	0.442102	0.380167	0.199027
4.077	1.97011	2.00989	2.90958	5.7497	7.6266	4.59154	1.42141	1.22953	1.9631	1.50469	1.38072	1.89595	4.48215	5.479	5.81633	0.442392	0.380352	0.19897
4.08	1.97018	2.00996	2.90647	5.75654	7.62503	4.59428	1.42023	1.22962	1.95909	1.50467	1.38099	1.89431	4.48283	5.47986	5.81831	0.442366	0.38043	0.19913
4.083	1.97118	2.01096	2.90818	5.76011	7.62905	4.59338	1.42034	1.23034	1.96132	1.50568	1.38141	1.89737	4.48392	5.4803	5.82264	0.442175	0.380438	0.199611
4.087	1.97092	2.0107	2.91081	5.76193	7.63098	4.59368	1.42037	1.23046	1.9626	1.50653	1.38219	1.89572	4.48535	5.48108	5.82592	0.442451	0.380613	0.199666
4.09	1.97163	2.01141	2.90746	5.76205	7.63216	4.59599	1.42032	1.23071	1.9625	1.50702	1.38281	1.89926	4.48667	5.48167	5.82515	0.442017	0.380549	0.199808
4.093	1.97185	2.01163	2.90712	5.75917	7.63673	4.60145	1.42054	1.23085	1.96505	1.50761	1.3836	1.89854	4.48772	5.48255	5.8248	0.441823	0.380733	0.200033
4.097	1.97316	2.01294	2.91525	5.7578	7.63411	4.60096	1.42208	1.2313	1.9654	1.50698	1.38392	1.9015	4.48844	5.48321	5.82923	0.442087	0.381193	0.199929
4.1	1.97206	2.01184	2.91246	5.75925	7.63743	4.60686	1.4232	1.2315	1.96424	1.50669	1.38424	1.90087	4.48947	5.48397	5.83161	0.442415	0.38117	0.200188
4.103	1.97273	2.01251	2.91255	5.75885	7.63568	4.60962	1.42284	1.2315	1.96255	1.50719	1.38469	1.89663	4.4906	5.48489	5.83291	0.44267	0.381603	0.200244
4.107	1.97331	2.01309	2.91901	5.76177	7.64358	4.60865	1.4236	1.23234	1.96347	1.50743	1.38488	1.9013	4.49156	5.48614	5.83489	0.443004	0.381734	0.200115
4.11	1.97471	2.01449	2.91358	5.76651	7.64033	4.60854	1.42402	1.23267	1.96104	1.50781	1.38551	1.89689	4.49229	5.48742	5.83534	0.443353	0.38191	0.200174
4.113	1.97398	2.01376	2.91519	5.76735	7.64643	4.61283	1.42466	1.23286	1.96081	1.50815	1.38608	1.90306	4.49343	5.48837	5.83692	0.443046	0.382075	0.200365
4.117	1.97487	2.01465	2.91758	5.76654	7.64475	4.61316	1.42441	1.23356	1.95978	1.50875	1.38645	1.90108	4.49483	5.48934	5.84112	0.443191	0.382045	0.200779
4.12	1.97653	2.01631	2.91528	5.76838	7.64773	4.61452	1.42443	1.2341	1.96118	1.50711	1.38669	1.90176	4.49619	5.49053	5.84675	0.443194	0.382079	0.200462
4.123	1.9764	2.01618	2.91216	5.77034	7.64888	4.61947	1.42527	1.23473	1.96046	1.50686	1.38689	1.90137	4.49749	5.49136	5.83901	0.443525	0.382482	0.20034
4.127	1.976	2.01578	2.91716	5.77199	7.64903	4.62286	1.42509	1.23516	1.96002	1.50781	1.38707	1.89887	4.49844	5.49187	5.84732	0.443761	0.382989	0.20009
4.13	1.97684	2.01662	2.91561	5.77752	7.65186	4.62349	1.42473	1.23569	1.96244	1.50824	1.38726	1.90156	4.49955	5.49281	5.8487	0.444153	0.383459	0.200059
4.133	1.97748	2.01726	2.91743	5.78225	7.65398	4.62807	1.42585	1.23583	1.96399	1.50759	1.38722	1.90263	4.50049	5.49334	5.84838	0.444746	0.383641	0.200176
4.137	1.97709	2.01687	2.92139	5.78379	7.65682	4.63113	1.42726	1.23623	1.96288	1.50839	1.38761	1.9058	4.50156	5.4947	5.8522	0.445063	0.383683	0.200308
4.14	1.97794	2.01772	2.91823	5.78912	7.66268	4.6318	1.42594	1.2366	1.96477	1.50843	1.3874	1.90462	4.50258	5.49598	5.85246	0.445283	0.383782	0.20004
4.143	1.97947	2.01925	2.92239	5.79397	7.65863	4.63511	1.42717	1.23685	1.96391	1.50739	1.3874	1.90368	4.5037	5.49693	5.85982	0.445375	0.384208	0.20029
4.147	1.97943	2.01921	2.91623	5.7971	7.66415	4.63727	1.42767	1.23699	1.96508	1.50865	1.3876	1.90392	4.50501	5.49776	5.85819	0.445665	0.384131	0.200844
4.15	1.98172	2.0215	2.92023	5.8024	7.66779	4.63782	1.42733	1.2375	1.96203	1.50869	1.38791	1.90964	4.50656	5.49846	5.85401	0.44609	0.384072	0.201298
4.153	1.98124	2.02102	2.92476	5.81099	7.66385	4.63936	1.42646	1.2371	1.96522	1.50934	1.38862	1.90573	4.50758	5.49912	5.85716	0.446642	0.384377	0.20135
4.157	1.98086	2.02064	2.92345	5.81521	7.66667	4.64072	1.42758	1.23705	1.96378	1.51104	1.38896	1.90878	4.50806	5.49981	5.86183	0.446642	0.384221	0.201356
4.16	1.98047	2.02025	2.92779	5.81672	7.6671	4.64205	1.42824	1.23717	1.96516	1.51166	1.38901	1.90352	4.50876	5.50044	5.86146	0.447127	0.384283	0.201618
4.163	1.9812	2.02098	2.92602	5.81988	7.6728	4.64283	1.42942	1.23748	1.96341	1.51237	1.38936	1.90793	4.50929	5.50079	5.86463	0.447524	0.384256	0.201647
4.167	1.97987	2.01965	2.92421	5.81904	7.67455	4.6427	1.43023	1.23723	1.96437	1.5139	1.38989	1.9065	4.51024	5.50175	5.86661	0.447799	0.384071	0.201949
4.17	1.97984	2.01962	2.91745	5.81855	7.68281	4.64517	1.43109	1.23744	1.96481	1.51402	1.39046	1.90942	4.51085	5.50277	5.8635	0.447817	0.38422	0.201883
4.173	1.98169	2.02147	2.92549	5.82133	7.67914	4.64654	1.43127	1.2377	1.96534	1.51359	1.39098	1.90912	4.51119	5.50349	5.8728	0.448282	0.38389	0.202046
4.177	1.98178	2.02156	2.92507	5.82537	7.67961	4.64441	1.43017	1.23774	1.96608	1.51271	1.39165	1.91001	4.51142	5.50486	5.86924	0.448364	0.38418	0.202325
4.18	1.98281	2.02259	2.92351	5.82989	7.68508	4.64912	1.42941	1.23778	1.96451	1.51187	1.39219	1.90707	4.5122	5.50588	5.87459	0.448153	0.384009	0.20212
4.183	1.98257	2.02235	2.92479	5.83388	7.68538	4.65119	1.42839	1.23814	1.96633	1.51014	1.39255	1.91117	4.5131	5.50713	5.87375	0.448196	0.384622	0.201989
4.187	1.98372	2.0235	2.93115	5.84029	7.68982	4.65388	1.42976	1.23865	1.96468	1.51125	1.39316	1.90873	4.51396	5.50843	5.87509	0.447967	0.385141	0.201766
4.19	1.98356	2.02334	2.92677	5.8409	7.69079	4.65852	1.43002	1.23903	1.96382	1.51035	1.39366	1.91179	4.5147	5.50942	5.88335	0.447969	0.385437	0.201792
4.193	1.98514	2.02492	2.92537	5.84342	7.69445	4.66491	1.43133	1.23917	1.96511	1.51088	1.39436	1.91419	4.51564	5.51045	5.88052	0.448065	0.385526	0.201831
4.197	1.98609	2.02587	2.9328	5.84611	7.69363	4.6656	1.43051	1.24023	1.96626	1.51029	1.3946	1.91259	4.51682	5.51206	5.88738	0.448394	0.385667	0.201879
4.2	1.98826	2.02804	2.93067	5.84956	7.69451	4.66966	1.43225	1.24071	1.96584	1.51165	1.39469	1.91015	4.51795	5.51296	5.8858	0.448624	0.385441	0.202197
4.203	1.98994	2.02972	2.92907	5.85002	7.69688	4.67069	1.43163	1.2413	1.96439	1.51113	1.39503	1.91376	4.51899	5.51422	5.88644	0.448733	0.385948	0.202017
4.207	1.99185	2.03163	2.93668	5.8531	7.69865	4.6737	1.43267	1.24127	1.96636	1.51035	1.39495	1.91248	4.52025	5.51543	5.89257	0.448434	0.386385	0.202328
4.21	1.99251	2.03229	2.93334	5.85335	7.69957	4.67179	1.43303	1.24102	1.96534	1.51177	1.39536	1.91304	4.52115	5.51609	5.88991	0.448484	0.386831	0.202453
4.213	1.99216	2.03194	2.93268	5.85618	7.70703	4.67394	1.43433	1.24073	1.96544	1.51266	1.39585	1.91532	4.52207	5.5168	5.89316	0.448758	0.387203	0.202884
4.217	1.99297	2.03275	2.92763	5.86024	7.70495	4.67452	1.43398	1.24102	1.96511	1.51278	1.39661	1.91409	4.52308	5.51738	5.89213	0.44889	0.387704	0.202732
4.22	1.99324	2.03302	2.93254	5.85866	7.70201	4.67737	1.43421	1.24127	1.96929	1.51363	1.39687	1.91599	4.52375	5.51802	5.89536	0.44931	0.388185	0.202543
4.223	1.99412	2.0339	2.93211	5.8587	7.71466	4.67504	1.43411	1.24152	1.96741	1.51415	1.39713	1.91586	4.52456	5.51837	5.89685	0.449333	0.38778	0.202386
4.227	1.9937	2.03348	2.93574	5.86445	7.7091	4.67814	1.43492	1.24171	1.96698	1.51433	1.39762	1.92038	4.52537	5.51856	5.89747	0.44975	0.387833	0.202543
4.23	1.9941	2.03388	2.93614	5.8638	7.70972	4.68273	1.436	1.24215	1.96678	1.51441	1.39834	1.91595	4.52608	5.51912	5.90257	0.450111	0.387751	0.202558
4.233	1.99481	2.03459	2.93485	5.86391	7.71334	4.68541	1.43669	1.24188	1.96695	1.51484	1.39857	1.91887	4.5265	5.51989	5.90577	0.450525	0.3879	0.202579
4.237	1.99541	2.03519	2.9378	5.86959	7.70972	4.68705	1.43867	1.24234	1.96577	1.51331	1.39892	1.91948	4.52725	5.52015	5.90439	0.450588	0.387688	0.202733
4.24	1.99442	2.0342	2.93267	5.87199	7.71249	4.6923	1.43894	1.24234	1.96658	1.51558	1.39909	1.91635	4.52775	5.52098	5.90754	0.451184	0.387894	0.202757
4.243	1.99353	2.03331	2.93304	5.86982	7.72307	4.69586	1.43875	1.24265	1.96872	1.51438	1.39956	1.9151	4.52845	5.52214	5.90652	0.451106	0.387881	0.202871
4.247	1.99427	2.03405	2.93927	5.87264	7.71433	4.69581	1.43812	1.24325	1.97028	1.51424	1.39993	1.92207	4.5297	5.52295	5.91193	0.451135	0.388153	0.203192
4.25	1.99435	2.03413	2.93691	5.8782	7.7226	4.69782	1.43936	1.24365	1.97143	1.5129	1.40019	1.92073	4.53042	5.52358	5.91761	0.451181	0.388586	0.203084
4.253	1.99541	2.03519	2.93884	5.87911	7.71935	4.69903	1.43871	1.24409	1.96933	1.51503	1.40075	1.92047	4.53144	5.52461	5.91275	0.451478	0.38819	0.203272
4.257	1.99729	2.03707	2.94218	5.88197	7.71967	4.70004	1.43947	1.2444	1.97129	1.51387	1.40074	1.92043	4.5329	5.52582	5.91109	0.451595	0.388218	0.203366
4.26	1.99855	2.03833	2.94173	5.88557	7.72794	4.70081	1.4397	1.24493	1.96986	1.51425	1.40092	1.92181	4.53432	5.52654	5.91888	0.452019	0.388102	0.20372
4.263	2.00005	2.03983	2.93422	5.88917	7.72624	4.69998	1.44026	1.24548	1.97038	1.51545	1.40092	1.91982	4.53523	5.52786	5.92056	0.452246	0.388108	0.203926
4.267	2.00069	2.04047	2.94042	5.8881	7.72755	4.70136	1.43836	1.24557	1.96975	1.51606	1.40122	1.91707	4.53594	5.52922	5.91847	0.452111	0.388213	0.204084
4.27	2.00078	2.04056	2.93901	5.89336	7.73257	4.70241	1.43751	1.24573	1.97262	1.51541	1.40173	1.92079	4.53706	5.53062	5.92593	0.452004	0.388805	0.203922
4.273	2.0006	2.04038	2.93828	5.89411	7.73707	4.70311	1.43696	1.2456	1.97075	1.51628	1.40207	1.92292	4.53802	5.53194	5.9253	0.451748	0.389161	0.204255
4.277	2.00196	2.04174	2.94614	5.89979	7.7366	4.70674	1.43841	1.24568	1.97119	1.51839	1.40215	1.92438	4.53913	5.53261	5.93026	0.451674	0.389659	0.204139
4.28	2.00207	2.04185	2.94516	5.89905	7.73898	4.71019	1.43973	1.24621	1.97156	1.51869	1.40282	1.92382	4.53981	5.53381	5.92777	0.452338	0.389931	0.204327
4.283	2.00295	2.04273	2.94198	5.90121	7.73833	4.71317	1.44041	1.24653	1.97361	1.52016	1.40332	1.921	4.54064	5.53471	5.93066	0.452566	0.389686	0.204123
4.287	2.00246	2.04224	2.94472	5.90272	7.74057	4.71676	1.4408	1.24693	1.97287	1.51973	1.40374	1.92513	4.54117	5.53534	5.93217	0.453165	0.389767	0.204211
4.29	2.00368	2.04346	2.93951	5.91031	7.7411	4.72008	1.44147	1.24665	1.97238	1.51928	1.40432	1.92608	4.54186	5.53582	5.93873	0.453574	0.389651	0.203833
4.293	2.00382	2.0436	2.94462	5.90767	7.74721	4.7209	1.43991	1.24665	1.97355	1.51866	1.40499	1.92105	4.54293	5.53668	5.93398	0.454017	0.389918	0.203759
4.297	2.00448	2.04426	2.94889	5.9131	7.74403	4.72469	1.43994	1.24684	1.97155	1.51926	1.40529	1.9261	4.54364	5.53733	5.93782	0.454509	0.389828	0.204173
4.3	2.00349	2.04327	2.9496	5.91535	7.74849	4.72827	1.43976	1.24683	1.97222	1.51806	1.40541	1.92555	4.54475	5.53771	5.9405	0.454837	0.389827	0.204384
4.303	2.00643	2.04621	2.94889	5.91761	7.74855	4.7307	1.44136	1.24701	1.97168	1.51759	1.40566	1.92086	4.54612	5.53824	5.93467	0.454848	0.389531	0.204851
4.307	2.00765	2.04743	2.94682	5.91407	7.75117	4.73256	1.44176	1.24711	1.97344	1.51794	1.40606	1.92124	4.54699	5.53872	5.93965	0.454803	0.389487	0.204949
4.31	2.00778	2.04756	2.94893	5.92042	7.75215	4.73435	1.44283	1.24743	1.97138	1.51678	1.40645	1.92568	4.54783	5.53896	5.94273	0.454603	0.389421	0.20513
4.313	2.00809	2.04787	2.94776	5.92379	7.75482	4.73685	1.44343	1.24766	1.97465	1.51541	1.40657	1.9281	4.54894	5.53974	5.94319	0.454631	0.389696	0.205497
4.317	2.0092	2.04898	2.95378	5.9279	7.76017	4.73635	1.44427	1.24715	1.97366	1.51768	1.40656	1.92609	4.5496	5.54035	5.94621	0.454748	0.389482	0.205439
4.32	2.00692	2.0467	2.95302	5.9309	7.76024	4.7384	1.44475	1.2474	1.97426	1.51883	1.40673	1.92491	4.55106	5.54146	5.94875	0.454846	0.38926	0.205831
4.323	2.00693	2.04671	2.94909	5.93628	7.75969	4.74037	1.4451	1.24797	1.97517	1.51819	1.4067	1.92957	4.55191	5.54218	5.94892	0.454445	0.38981	0.206334
4.327	2.00705	2.04683	2.95135	5.93244	7.76161	4.74342	1.44451	1.24822	1.97809	1.51776	1.40696	1.9319	4.55267	5.54272	5.95078	0.454881	0.389958	0.206744
4.33	2.00643	2.04621	2.94675	5.93565	7.76378	4.73999	1.44291	1.24841	1.97574	1.51819	1.40726	1.9292	4.55373	5.54397	5.95798	0.455204	0.390618	0.20669
4.333	2.00728	2.04706	2.94673	5.93916	7.76158	4.73964	1.44591	1.24893	1.97671	1.5169	1.40758	1.93341	4.55495	5.54504	5.95239	0.455119	0.391011	0.206586
4.337	2.00855	2.04833	2.95632	5.94376	7.77127	4.73927	1.44683	1.24935	1.97653	1.51684	1.40781	1.93324	4.55651	5.54588	5.96089	0.455376	0.391748	0.206224
4.34	2.00813	2.04791	2.95426	5.94486	7.77592	4.73707	1.44697	1.24926	1.97659	1.51691	1.40781	1.92765	4.55763	5.54653	5.95641	0.455417	0.392073	0.206327
4.343	2.00954	2.04932	2.95684	5.95146	7.76902	4.73567	1.4492	1.25	1.97568	1.51799	1.40791	1.93589	4.55862	5.54762	5.96351	0.455611	0.392022	0.206592
4.347	2.00951	2.04929	2.95202	5.94896	7.77388	4.74092	1.45089	1.24997	1.97777	1.51911	1.40849	1.928	4.5588	5.54896	5.96093	0.455905	0.392012	0.206941
4.35	2.00948	2.04926	2.95588	5.94821	7.77264	4.74309	1.44901	1.25025	1.97634	1.51881	1.40906	1.9319	4.55945	5.54957	5.96517	0.455946	0.391874	0.206833
4.353	2.01153	2.05131	2.95877	5.94679	7.77563	4.74242	1.44887	1.25106	1.97768	1.51868	1.40964	1.93086	4.55997	5.55027	5.96084	0.456326	0.392313	0.206386
4.357	2.01269	2.05247	2.9582	5.94977	7.78065	4.74999	1.4507	1.25121	1.97775	1.5201	1.40967	1.93164	4.56138	5.5509	5.96779	0.456267	0.392443	0.20621
4.36	2.01244	2.05222	2.95495	5.95323	7.78297	4.75299	1.44936	1.2508	1.97771	1.52058	1.41017	1.93048	4.56236	5.55161	5.97023	0.456213	0.392572	0.206339
4.363	2.01364	2.05342	2.95944	5.96025	7.77697	4.7543	1.44879	1.25098	1.97717	1.52106	1.41015	1.93263	4.56328	5.55241	5.9716	0.456651	0.392567	0.206736
4.367	2.01477	2.05455	2.95949	5.96037	7.78197	4.75784	1.44968	1.25129	1.98051	1.52144	1.41054	1.93114	4.56436	5.55326	5.97016	0.456505	0.392669	0.206712
4.37	2.01227	2.05205	2.96155	5.96262	7.78254	4.76223	1.44965	1.25119	1.98041	1.52166	1.41108	1.93225	4.56511	5.55396	5.97686	0.456664	0.392574	0.20669
4.373	2.0125	2.05228	2.96257	5.96439	7.78527	4.76065	1.44857	1.25136	1.98047	1.52098	1.41136	1.93591	4.5658	5.55466	5.9777	0.456748	0.392607	0.206334
4.377	2.01278	2.05256	2.95968	5.96457	7.78643	4.76034	1.44874	1.2515	1.98073	1.52126	1.41153	1.93024	4.5666	5.55572	5.97516	0.45683	0.392371	0.206815
4.38	2.01314	2.05292	2.96019	5.96435	7.78671	4.76239	1.44982	1.25124	1.97999	1.52113	1.41178	1.93111	4.56724	5.55685	5.98292	0.456942	0.392077	0.207137
4.383	2.0128	2.05258	2.96338	5.96568	7.79182	4.76262	1.44916	1.25123	1.97837	1.52085	1.41217	1.93635	4.56818	5.55779	5.97821	0.457204	0.391875	0.207468
4.387	2.01482	2.0546	2.96598	5.96719	7.79369	4.76139	1.44824	1.25159	1.97883	1.52021	1.41263	1.93193	4.5691	5.5585	5.98603	0.456867	0.391846	0.207701
4.39	2.01443	2.05421	2.96499	5.96681	7.79583	4.76455	1.44929	1.25186	1.98013	1.52181	1.41292	1.93472	4.57009	5.55897	5.98552	0.456865	0.392034	0.20794
4.393	2.01461	2.05439	2.95923	5.96755	7.79732	4.76875	1.44984	1.25185	1.98042	1.52117	1.41325	1.93615	4.57119	5.55968	5.98686	0.457563	0.392429	0.208053
4.397	2.01527	2.05505	2.9638	5.97263	7.79642	4.76778	1.45043	1.2523	1.98211	1.52059	1.41357	1.93884	4.57242	5.56063	5.98821	0.457768	0.392644	0.207969
4.4	2.01483	2.05461	2.96541	5.9767	7.80007	4.7699	1.45124	1.25267	1.98153	1.52245	1.41401	1.93833	4.57385	5.56164	5.98752	0.458093	0.392748	0.208131
4.403	2.01475	2.05453	2.95979	5.97931	7.79739	4.77564	1.45188	1.25317	1.98209	1.52414	1.41407	1.939	4.57522	5.56225	5.99521	0.458185	0.393267	0.208672
4.407	2.01612	2.0559	2.96565	5.98037	7.80041	4.77486	1.45187	1.25351	1.97984	1.52379	1.41424	1.94556	4.57638	5.56333	5.98892	0.458185	0.393192	0.209067
4.41	2.01778	2.05756	2.96514	5.98378	7.80024	4.77705	1.4519	1.25408	1.98065	1.5248	1.41502	1.93982	4.57734	5.56437	6.00117	0.458242	0.393222	0.209246
4.413	2.01825	2.05803	2.96782	5.9826	7.81372	4.78225	1.4519	1.25436	1.97992	1.52588	1.4156	1.93827	4.57822	5.56525	5.99355	0.45799	0.393403	0.209598
4.417	2.01989	2.05967	2.96892	5.9846	7.80418	4.78331	1.45175	1.25515	1.97893	1.52571	1.416	1.9402	4.57956	5.56587	5.99822	0.458193	0.393494	0.209322
4.42	2.02086	2.06064	2.96824	5.98845	7.80768	4.78446	1.45332	1.25565	1.97926	1.52524	1.41627	1.94414	4.58041	5.56664	5.99621	0.458206	0.394001	0.209222
4.423	2.01938	2.05916	2.96755	5.99236	7.81222	4.79001	1.45259	1.25562	1.98107	1.5244	1.41616	1.93855	4.58151	5.56679	6.00289	0.45837	0.394741	0.209717
4.427	2.01955	2.05933	2.96821	5.99608	7.81467	4.7902	1.45218	1.25551	1.9814	1.52542	1.41645	1.94427	4.582	5.56723	6.00577	0.458617	0.395182	0.210096
4.43	2.01995	2.05973	2.96655	6.00013	7.81151	4.79021	1.45384	1.25636	1.98146	1.52513	1.41664	1.93726	4.58237	5.56791	6.0056	0.459306	0.395531	0.210252
4.433	2.02125	2.06103	2.96785	6.00077	7.81481	4.79328	1.45624	1.25671	1.98443	1.52546	1.41724	1.94023	4.58281	5.56845	6.0059	0.459713	0.395732	0.210087
4.437	2.02126	2.06104	2.9725	6.00241	7.81393	4.79487	1.45605	1.25652	1.98234	1.52629	1.41756	1.94348	4.58358	5.56896	6.01007	0.460516	0.395254	0.209849
4.44	2.02275	2.06253	2.96761	6.00649	7.82127	4.79029	1.45716	1.25677	1.98324	1.52694	1.41797	1.93968	4.58392	5.56972	6.00451	0.460943	0.395585	0.210332
4.443	2.02231	2.06209	2.97113	6.00813	7.82229	4.79255	1.45817	1.25701	1.98248	1.52594	1.41833	1.94166	4.58445	5.57083	6.01054	0.461507	0.395116	0.2112
4.447	2.02212	2.0619	2.97143	6.01025	7.82184	4.79558	1.45797	1.25719	1.98134	1.52576	1.41873	1.94499	4.58478	5.57199	6.01187	0.461876	0.395425	0.210825
4.45	2.0213	2.06108	2.97044	6.01318	7.82615	4.79479	1.45585	1.25746	1.97955	1.52661	1.41899	1.94475	4.58586	5.57282	6.01495	0.462052	0.395317	0.210907
4.453	2.02283	2.06261	2.97408	6.01857	7.83396	4.79639	1.45672	1.25719	1.98215	1.52628	1.41899	1.94267	4.58653	5.57353	6.01897	0.461815	0.395047	0.210974
4.457	2.02149	2.06127	2.97171	6.02238	7.82933	4.80356	1.45707	1.25738	1.98141	1.52745	1.41924	1.94145	4.58712	5.57429	6.01909	0.461885	0.395288	0.211223
4.46	2.02302	2.0628	2.97699	6.02906	7.82648	4.80476	1.45833	1.25761	1.98383	1.52709	1.41959	1.94442	4.58804	5.57557	6.01655	0.462349	0.395067	0.211583
4.463	2.0238	2.06358	2.97486	6.03095	7.83527	4.80644	1.45872	1.25802	1.98487	1.52718	1.4201	1.94482	4.589	5.57663	6.01652	0.462413	0.3953	0.211778
4.467	2.0236	2.06338	2.9822	6.03429	7.828	4.80838	1.46027	1.25836	1.98676	1.52683	1.4208	1.95667	4.59028	5.57753	6.02242	0.462741	0.395722	0.21205
4.47	2.0239	2.06368	2.97325	6.03395	7.83517	4.81194	1.46153	1.25847	1.9855	1.52529	1.42089	1.94798	4.59165	5.57841	6.02977	0.462586	0.396186	0.212127
4.473	2.02533	2.06511	2.97272	6.0346	7.8388	4.81136	1.46141	1.25857	1.98662	1.52423	1.42141	1.94647	4.59271	5.57937	6.02359	0.462556	0.396357	0.211499
4.477	2.02514	2.06492	2.97938	6.03496	7.83302	4.81303	1.46047	1.25861	1.98672	1.5252	1.42183	1.94533	4.59381	5.58027	6.02103	0.462457	0.396922	0.210924
4.48	2.02515	2.06493	2.97892	6.03754	7.83426	4.81574	1.45979	1.25886	1.98579	1.52519	1.4216	1.94875	4.59471	5.58067	6.03094	0.462118	0.397459	0.211087
4.483	2.02801	2.06779	2.97655	6.04051	7.84031	4.81761	1.45912	1.25927	1.98663	1.52503	1.42133	1.94685	4.59594	5.58128	6.03365	0.462201	0.39791	0.210704
4.487	2.02781	2.06759	2.97576	6.04424	7.84388	4.81766	1.45779	1.25996	1.98632	1.52593	1.42119	1.94822	4.59629	5.58145	6.03452	0.462078	0.39844	0.210582
4.49	2.02947	2.06925	2.97608	6.04417	7.83979	4.82075	1.45838	1.26003	1.98585	1.52742	1.42114	1.94605	4.59663	5.58141	6.03289	0.462101	0.399326	0.210869
4.493	2.02942	2.0692	2.97654	6.04493	7.84164	4.82274	1.46018	1.26033	1.98365	1.52877	1.42126	1.94811	4.59712	5.5818	6.03946	0.461859	0.39957	0.210825
4.497	2.03033	2.07011	2.98066	6.04667	7.84437	4.82434	1.46108	1.26075	1.98697	1.52851	1.42132	1.94614	4.59741	5.5824	6.0348	0.461961	0.399854	0.210434
4.5	2.02879	2.06857	2.97967	6.04649	7.85282	4.82808	1.4625	1.26067	1.9848	1.52947	1.42176	1.94934	4.59844	5.58298	6.03375	0.461835	0.400068	0.210461
4.503	2.02725	2.06703	2.98041	6.04458	7.85258	4.82862	1.46303	1.26072	1.98531	1.52993	1.42212	1.951	4.59903	5.58384	6.04361	0.462129	0.39998	0.210677
4.507	2.02766	2.06744	2.98038	6.04548	7.84804	4.82884	1.46515	1.26126	1.98612	1.53023	1.42269	1.94952	4.59937	5.58483	6.03893	0.462296	0.40049	0.211066
4.51	2.02844	2.06822	2.98502	6.04551	7.85442	4.83369	1.46493	1.26144	1.98585	1.53053	1.42301	1.94777	4.60046	5.58589	6.04154	0.462714	0.400035	0.210833
4.513	2.02921	2.06899	2.98331	6.05164	7.85728	4.83265	1.46521	1.26182	1.98486	1.53223	1.42349	1.94938	4.60094	5.58665	6.04455	0.462452	0.399982	0.21069
4.517	2.02938	2.06916	2.98028	6.05479	7.85782	4.83583	1.46412	1.26193	1.98551	1.53201	1.42417	1.95052	4.6019	5.58705	6.0493	0.46259	0.399703	0.210861
4.52	2.03186	2.07164	2.98573	6.0565	7.85911	4.83847	1.46466	1.26211	1.98777	1.53251	1.42505	1.94945	4.60242	5.58756	6.04714	0.462644	0.399301	0.211331
4.523	2.0314	2.07118	2.98199	6.05798	7.85894	4.84325	1.46333	1.2626	1.98608	1.53117	1.42584	1.95306	4.60312	5.58845	6.05272	0.462865	0.399514	0.211557
4.527	2.03262	2.0724	2.98145	6.05999	7.86327	4.8458	1.46476	1.26295	1.98777	1.53137	1.42676	1.95231	4.60412	5.5897	6.05149	0.462901	0.399533	0.211788
4.53	2.03422	2.074	2.98707	6.05589	7.86641	4.84941	1.46616	1.26331	1.98603	1.53088	1.42723	1.95193	4.60464	5.59014	6.0499	0.462865	0.399925	0.211982
4.533	2.03704	2.07682	2.9826	6.05536	7.86479	4.85131	1.46629	1.26379	1.98585	1.53002	1.42777	1.95214	4.60577	5.59087	6.05769	0.462961	0.399502	0.212285
4.537	2.03647	2.07625	2.98839	6.06081	7.86689	4.85522	1.46712	1.26369	1.98579	1.53003	1.42803	1.94976	4.6072	5.59177	6.05406	0.463143	0.399394	0.212352
4.54	2.03786	2.07764	2.9874	6.06605	7.86782	4.85758	1.46756	1.2639	1.98571	1.52997	1.42829	1.95163	4.60826	5.5923	6.06832	0.463309	0.399118	0.212348
4.543	2.03707	2.07685	2.98796	6.06894	7.86966	4.85844	1.46824	1.26409	1.98653	1.52954	1.42819	1.95683	4.60919	5.59306	6.0643	0.463596	0.399035	0.212349
4.547	2.03531	2.07509	2.98955	6.07451	7.8723	4.86203	1.46599	1.26427	1.9874	1.52967	1.42792	1.95468	4.61025	5.59375	6.06194	0.463694	0.399055	0.212669
4.55	2.03436	2.07414	2.98248	6.07674	7.87088	4.86529	1.46694	1.26429	1.99022	1.53158	1.42791	1.94874	4.61133	5.59473	6.062	0.464253	0.398985	0.212488
4.553	2.03549	2.07527	2.98984	6.07654	7.87716	4.86791	1.46607	1.2646	1.98815	1.53222	1.42816	1.95669	4.61195	5.59554	6.06403	0.464532	0.398914	0.21242
4.557	2.03487	2.07465	2.98982	6.08107	7.87421	4.86916	1.46592	1.26487	1.99173	1.53415	1.42803	1.95461	4.61263	5.59631	6.06883	0.464812	0.398944	0.212265
4.56	2.03737	2.07715	2.98846	6.08322	7.88088	4.87153	1.46498	1.26516	1.99193	1.53471	1.42805	1.95334	4.61355	5.59682	6.06929	0.464986	0.398923	0.212055
4.563	2.03896	2.07874	2.99037	6.0814	7.87878	4.87047	1.46641	1.26537	1.99312	1.53514	1.42857	1.95906	4.61444	5.59757	6.07283	0.465487	0.399372	0.211678
4.567	2.03968	2.07946	2.98957	6.08874	7.88232	4.8703	1.46635	1.26576	1.99437	1.53354	1.42919	1.95822	4.61557	5.59847	6.07045	0.465746	0.399331	0.211628
4.57	2.03988	2.07966	2.99301	6.09334	7.88277	4.87253	1.46732	1.26611	1.99484	1.53424	1.42964	1.96398	4.61614	5.59926	6.07504	0.466024	0.399278	0.211742
4.573	2.04196	2.08174	2.98841	6.09278	7.88432	4.87332	1.46942	1.26638	1.99596	1.53268	1.43028	1.95584	4.61723	5.60027	6.07748	0.466201	0.399233	0.211752
4.577	2.04115	2.08093	2.99191	6.09495	7.88505	4.87278	1.47125	1.26677	1.99585	1.5309	1.43075	1.95718	4.61814	5.60054	6.07237	0.466571	0.399331	0.21162
4.58	2.04164	2.08142	2.98726	6.09927	7.88047	4.87685	1.47133	1.26739	1.99548	1.53093	1.43143	1.9613	4.61863	5.60116	6.07564	0.466615	0.399808	0.211661
4.583	2.04218	2.08196	2.99688	6.09915	7.88721	4.87787	1.47238	1.26748	1.99534	1.5323	1.43181	1.9636	4.61968	5.60138	6.07889	0.467102	0.400835	0.211533
4.587	2.04319	2.08297	2.98858	6.09925	7.89148	4.87533	1.47154	1.26777	1.99642	1.53141	1.43236	1.96223	4.62049	5.60194	6.08449	0.467259	0.401496	0.211854
4.59	2.04067	2.08045	2.9932	6.10372	7.89352	4.87812	1.47097	1.268	1.99431	1.53153	1.43234	1.95568	4.62135	5.60286	6.08336	0.467051	0.402234	0.21172
4.593	2.04201	2.08179	2.99525	6.10626	7.89366	4.8787	1.47177	1.26833	1.99485	1.53324	1.43266	1.96199	4.6218	5.60377	6.08632	0.467038	0.402627	0.21194
4.597	2.04172	2.0815	2.99384	6.10775	7.89125	4.87859	1.47278	1.26821	1.99461	1.53397	1.43242	1.9654	4.62284	5.60428	6.08703	0.467031	0.402946	0.212354
4.6	2.04112	2.0809	2.9955	6.11124	7.89829	4.88118	1.47239	1.26837	1.9932	1.5341	1.43277	1.9568	4.62411	5.60511	6.08892	0.466999	0.40336	0.212975
4.603	2.0402	2.07998	2.99427	6.11083	7.89614	4.88207	1.47336	1.26805	1.99514	1.53489	1.43274	1.96296	4.62529	5.60623	6.08958	0.467153	0.403498	0.213164
4.607	2.0432	2.08298	2.9958	6.10842	7.89637	4.88267	1.474	1.26788	1.99521	1.53564	1.43249	1.96835	4.62598	5.60699	6.08881	0.467689	0.403474	0.213477
4.61	2.0432	2.08298	2.99532	6.10845	7.90346	4.88508	1.47286	1.26765	1.9935	1.53596	1.43238	1.96603	4.62672	5.60783	6.09336	0.46808	0.403621	0.213706
4.613	2.0447	2.08448	2.99681	6.11346	7.90207	4.8856	1.47114	1.2675	1.99501	1.53607	1.43253	1.96541	4.6281	5.60905	6.09319	0.468447	0.403547	0.213882
4.617	2.0472	2.08698	2.99919	6.11531	7.90553	4.88691	1.47296	1.26768	1.99463	1.53656	1.4327	1.95721	4.62894	5.60961	6.0943	0.469039	0.40343	0.213603
4.62	2.04823	2.08801	2.99763	6.12121	7.90862	4.89174	1.47445	1.26857	1.99344	1.53563	1.43281	1.96039	4.63012	5.6106	6.0908	0.469421	0.402864	0.21367
4.623	2.0479	2.08768	3.00018	6.12725	7.90196	4.89217	1.47473	1.26874	1.99261	1.53475	1.43278	1.96237	4.63092	5.61134	6.09434	0.469879	0.402922	0.213516
4.627	2.04865	2.08843	2.9952	6.1332	7.90735	4.89475	1.47476	1.26892	1.99452	1.53314	1.43312	1.96591	4.63182	5.61196	6.09938	0.469765	0.403171	0.213528
4.63	2.05	2.08978	2.99735	6.13096	7.90995	4.89624	1.47609	1.26945	1.99397	1.53271	1.43388	1.96254	4.63292	5.61269	6.10461	0.4699	0.403518	0.213274
4.633	2.04856	2.08834	3.00248	6.13551	7.90874	4.89795	1.47417	1.26986	1.99367	1.53215	1.43446	1.96858	4.63366	5.61308	6.10444	0.469879	0.402984	0.213698
4.637	2.04828	2.08806	2.99967	6.13735	7.91159	4.89598	1.47431	1.27026	1.99613	1.53249	1.43487	1.96349	4.63442	5.6137	6.10501	0.469982	0.402809	0.21389
4.64	2.04897	2.08875	2.99995	6.13981	7.91589	4.89903	1.47363	1.27048	1.99601	1.53495	1.43534	1.96252	4.63507	5.61435	6.10009	0.470099	0.402706	0.213737
4.643	2.04967	2.08945	3.00289	6.14	7.91335	4.89934	1.47345	1.27106	1.99579	1.53514	1.43555	1.96538	4.63565	5.61478	6.10687	0.470407	0.403178	0.213756
4.647	2.04732	2.0871	3.00424	6.14525	7.91878	4.90006	1.475	1.2713	1.99726	1.53601	1.43609	1.96974	4.63649	5.61543	6.10685	0.470282	0.403364	0.213836
4.65	2.04807	2.08785	3.00174	6.14489	7.92014	4.90077	1.47719	1.2713	1.99648	1.53657	1.43623	1.96599	4.63709	5.61591	6.11128	0.470351	0.403762	0.214004
4.653	2.0482	2.08798	3.0008	6.1452	7.92344	4.90582	1.47744	1.27172	1.99662	1.53578	1.43674	1.96866	4.63735	5.61705	6.10876	0.470387	0.403725	0.214176
4.657	2.04968	2.08946	3.00514	6.1464	7.92171	4.90759	1.47846	1.27179	1.99738	1.5362	1.43666	1.96462	4.63778	5.61784	6.11398	0.470161	0.403667	0.214173
4.66	2.04862	2.0884	3.00599	6.14951	7.92104	4.91134	1.4796	1.27197	1.99795	1.5377	1.43683	1.96602	4.6382	5.61877	6.11611	0.470387	0.403744	0.214502
4.663	2.05024	2.09002	3.00689	6.15114	7.92307	4.91496	1.48035	1.27179	1.99697	1.53665	1.43689	1.96659	4.63853	5.61932	6.11644	0.470387	0.404408	0.214863
4.667	2.0518	2.09158	3.00578	6.15396	7.9213	4.91816	1.48071	1.27192	1.99707	1.53676	1.43695	1.96991	4.63888	5.62026	6.11585	0.470469	0.404542	0.215134
4.67	2.0525	2.09228	3.00893	6.15696	7.93221	4.91849	1.48065	1.27212	1.99644	1.53777	1.43684	1.97275	4.63937	5.62126	6.11864	0.470993	0.404384	0.215089
4.673	2.05151	2.09129	3.00622	6.15897	7.92761	4.91884	1.48093	1.27227	1.99555	1.53586	1.43687	1.9696	4.63982	5.62229	6.11865	0.471584	0.404481	0.215185
4.677	2.05182	2.0916	3.0099	6.15825	7.92942	4.92107	1.48013	1.27222	1.99646	1.53551	1.43703	1.97015	4.64111	5.62318	6.12231	0.47207	0.40457	0.215507
4.68	2.05218	2.09196	3.00417	6.15859	7.9259	4.92236	1.48033	1.27278	1.99759	1.5364	1.43731	1.97104	4.64237	5.62398	6.12604	0.472371	0.404454	0.215604
4.683	2.05294	2.09272	3.00652	6.16251	7.93373	4.9213	1.47992	1.27334	1.99808	1.53629	1.43767	1.96871	4.64324	5.62485	6.12475	0.472613	0.40476	0.215883
4.687	2.05444	2.09422	3.00475	6.16769	7.9363	4.92504	1.47953	1.27372	1.99585	1.53557	1.43799	1.97127	4.64427	5.62549	6.13064	0.472726	0.404667	0.216172
4.69	2.05553	2.09531	3.00865	6.1687	7.93541	4.92651	1.47936	1.2741	1.99853	1.53596	1.43824	1.96958	4.64539	5.62599	6.1259	0.472948	0.405396	0.215781
4.693	2.0561	2.09588	3.00983	6.17527	7.93506	4.92704	1.48107	1.27466	1.99789	1.5359	1.43836	1.9699	4.64652	5.62634	6.13247	0.472809	0.405746	0.215872
4.697	2.0565	2.09628	3.01194	6.17953	7.93404	4.92912	1.48088	1.27487	1.99789	1.53663	1.43894	1.96638	4.64789	5.6267	6.1316	0.473068	0.406142	0.215902
4.7	2.05612	2.0959	3.00726	6.18034	7.94361	4.93353	1.48141	1.27514	1.99847	1.53724	1.43935	1.97032	4.64855	5.62711	6.1314	0.473378	0.406141	0.216069
4.703	2.05668	2.09646	3.00679	6.18184	7.94234	4.93244	1.48133	1.27523	1.99871	1.53832	1.43961	1.97091	4.64923	5.62781	6.13477	0.473457	0.406543	0.216069
4.707	2.05695	2.09673	3.01651	6.1848	7.93905	4.93313	1.48086	1.27487	1.99892	1.53985	1.4401	1.97352	4.64987	5.62831	6.13634	0.473349	0.406866	0.216378
4.71	2.05719	2.09697	3.01082	6.18611	7.94931	4.9345	1.48071	1.2751	1.99882	1.53964	1.44059	1.9745	4.65066	5.6293	6.13326	0.473398	0.407194	0.216415
4.713	2.0578	2.09758	3.01488	6.19104	7.94843	4.93826	1.48085	1.27513	1.99961	1.53984	1.44106	1.97618	4.65137	5.63002	6.13634	0.473393	0.407346	0.216577
4.717	2.05783	2.09761	3.01382	6.19373	7.9469	4.93919	1.48161	1.27466	2.00141	1.54007	1.44119	1.97499	4.65215	5.63071	6.14098	0.473234	0.407433	0.216815
4.72	2.0569	2.09668	3.00875	6.19447	7.94992	4.94491	1.48143	1.27471	2.00171	1.54101	1.4418	1.97138	4.65282	5.6314	6.14523	0.473173	0.407368	0.216792
4.723	2.0578	2.09758	3.01012	6.19716	7.94806	4.94734	1.48183	1.27461	2.00337	1.53997	1.44213	1.97647	4.65334	5.63205	6.14642	0.473005	0.407302	0.21685
4.727	2.05825	2.09803	3.01267	6.19857	7.95444	4.94791	1.48219	1.27482	2.00317	1.54114	1.44248	1.97356	4.65365	5.63279	6.1451	0.472954	0.407776	0.216837
4.73	2.0595	2.09928	3.01203	6.19693	7.95597	4.95024	1.48286	1.27498	2.00275	1.54065	1.44312	1.97307	4.65388	5.63331	6.14457	0.472861	0.407827	0.216828
4.733	2.05925	2.09903	3.01932	6.19664	7.95204	4.95245	1.48285	1.27513	2.00161	1.54034	1.44348	1.96934	4.65494	5.63394	6.14779	0.472481	0.407528	0.216723
4.737	2.05966	2.09944	3.01962	6.19952	7.95617	4.95125	1.48466	1.27554	2.00394	1.54029	1.44374	1.97433	4.65591	5.63461	6.14297	0.472528	0.407555	0.21675
4.74	2.05944	2.09922	3.01709	6.19909	7.96038	4.95473	1.48708	1.27579	2.00301	1.54018	1.44424	1.97554	4.65701	5.63576	6.1521	0.473297	0.407762	0.216835
4.743	2.06031	2.10009	3.01738	6.1991	7.95677	4.95646	1.48666	1.27628	2.00402	1.54051	1.44463	1.97675	4.65823	5.63665	6.15458	0.473976	0.40778	0.21711
4.747	2.05981	2.09959	3.01974	6.20052	7.95657	4.95348	1.48726	1.2767	2.00471	1.54152	1.44478	1.97465	4.659	5.63765	6.14891	0.473999	0.407825	0.217334
4.75	2.06193	2.10171	3.01697	6.20425	7.96182	4.95384	1.48704	1.27689	2.0044	1.54098	1.44507	1.97342	4.65941	5.63833	6.159	0.474189	0.408147	0.217235
4.753	2.06316	2.10294	3.01656	6.20495	7.96517	4.95537	1.48749	1.27721	2.00394	1.542	1.44534	1.97754	4.66034	5.63889	6.15641	0.474815	0.408436	0.216766
4.757	2.0637	2.10348	3.02101	6.20573	7.96637	4.95564	1.48673	1.27775	2.00327	1.543	1.44536	1.97749	4.66159	5.63965	6.15927	0.47533	0.408432	0.216578
4.76	2.06348	2.10326	3.01911	6.21341	7.96437	4.95698	1.48643	1.27809	2.0024	1.54137	1.4455	1.97892	4.66241	5.64011	6.16188	0.475913	0.408195	0.216723
4.763	2.06491	2.10469	3.02399	6.21441	7.96473	4.95982	1.48507	1.27817	2.00135	1.54069	1.44593	1.97931	4.66355	5.64088	6.16189	0.475904	0.408442	0.216494
4.767	2.06334	2.10312	3.01797	6.2144	7.96668	4.96099	1.48613	1.27887	2.00283	1.5417	1.44614	1.97526	4.66388	5.64117	6.16041	0.476156	0.408401	0.216361
4.77	2.06321	2.10299	3.0191	6.21981	7.97295	4.96112	1.48488	1.27918	2.00331	1.54152	1.44623	1.97506	4.66492	5.64174	6.1649	0.476569	0.408323	0.216604
4.773	2.06355	2.10333	3.02326	6.22201	7.97329	4.96127	1.483	1.27937	2.00301	1.54109	1.44653	1.98068	4.6659	5.64261	6.16285	0.477212	0.408274	0.216694
4.777	2.06485	2.10463	3.02529	6.22036	7.97548	4.96318	1.48457	1.27976	2.00341	1.54178	1.44681	1.97825	4.66679	5.64369	6.16737	0.477648	0.408304	0.216872
4.78	2.06466	2.10444	3.0238	6.22375	7.97116	4.96428	1.48562	1.2801	2.00557	1.54231	1.44684	1.98225	4.66769	5.64427	6.17245	0.477914	0.408502	0.21738
4.783	2.06645	2.10623	3.02188	6.22676	7.97921	4.96436	1.48644	1.28045	2.00322	1.54295	1.4473	1.97957	4.66842	5.6446	6.16612	0.477962	0.40848	0.217485
4.787	2.06715	2.10693	3.02451	6.22839	7.9825	4.96749	1.48681	1.28086	2.00376	1.54332	1.44811	1.98189	4.66899	5.6452	6.17302	0.478185	0.408536	0.217332
4.79	2.06907	2.10885	3.0223	6.23248	7.98004	4.96798	1.48997	1.28108	2.00486	1.54323	1.44828	1.97939	4.66949	5.64621	6.17662	0.478157	0.408803	0.217574
4.793	2.06862	2.1084	3.02559	6.23372	7.98362	4.96945	1.48764	1.28111	2.00466	1.54437	1.4487	1.98357	4.67028	5.6466	6.17113	0.477978	0.40911	0.217753
4.797	2.07034	2.11012	3.01903	6.23718	7.98506	4.96954	1.48784	1.28148	2.0043	1.54431	1.44918	1.98594	4.67108	5.64759	6.17808	0.477811	0.408678	0.218352
4.8	2.07192	2.1117	3.02635	6.23945	7.98437	4.97457	1.48743	1.28116	2.00804	1.54372	1.44918	1.98097	4.67194	5.64839	6.17748	0.477653	0.408843	0.218671
4.803	2.07144	2.11122	3.02663	6.23959	7.98054	4.97306	1.48889	1.2813	2.00757	1.54256	1.44937	1.98299	4.67307	5.64917	6.17701	0.477912	0.409183	0.219202
4.807	2.06983	2.10961	3.02068	6.243	7.98084	4.97509	1.48733	1.28165	2.00802	1.54343	1.44966	1.98118	4.67368	5.65009	6.17793	0.478652	0.409424	0.219443
4.81	2.07224	2.11202	3.02409	6.24434	7.98627	4.97747	1.4898	1.28159	2.00825	1.54222	1.44966	1.98093	4.67422	5.65104	6.18671	0.478334	0.409531	0.219662
4.813	2.07172	2.1115	3.02233	6.24525	7.98252	4.97907	1.49195	1.28129	2.0071	1.54182	1.44996	1.98225	4.67488	5.65145	6.18644	0.478219	0.409878	0.219967
4.817	2.07163	2.11141	3.0243	6.24861	7.9927	4.97848	1.49163	1.28166	2.00643	1.54221	1.45043	1.98221	4.6751	5.65161	6.19106	0.478189	0.410188	0.219618
4.82	2.07229	2.11207	3.02977	6.2514	7.99301	4.98204	1.49137	1.2816	2.00473	1.54232	1.45087	1.98021	4.67588	5.6523	6.18372	0.478549	0.410206	0.219745
4.823	2.0726	2.11238	3.02799	6.25104	7.99331	4.98533	1.49266	1.28183	2.00529	1.54373	1.45128	1.98172	4.67677	5.65236	6.19313	0.478639	0.410132	0.220168
4.827	2.07006	2.10984	3.03095	6.25479	7.99238	4.98625	1.49209	1.2822	2.00637	1.54531	1.45166	1.98548	4.67737	5.65241	6.18545	0.478707	0.410324	0.220243
4.83	2.07031	2.11009	3.02608	6.25565	7.99369	4.99254	1.49028	1.28215	2.00878	1.54628	1.45216	1.98322	4.67787	5.65309	6.18718	0.478317	0.410549	0.21995
4.833	2.06877	2.10855	3.0357	6.25557	7.99397	4.99566	1.4913	1.28262	2.00844	1.54806	1.45214	1.98047	4.67834	5.65324	6.18931	0.478355	0.410283	0.220085
4.837	2.0706	2.11038	3.02045	6.25741	7.99385	4.99791	1.49116	1.28307	2.00896	1.54901	1.4522	1.98459	4.67928	5.65383	6.19219	0.478889	0.410379	0.220342
4.84	2.07137	2.11115	3.03098	6.2609	7.99786	5.00082	1.49177	1.28316	2.00861	1.54849	1.45272	1.98738	4.67987	5.65471	6.19405	0.479512	0.410713	0.220538
4.843	2.07348	2.11326	3.03316	6.26151	8.00613	5.00143	1.49278	1.28372	2.00919	1.54755	1.45292	1.98351	4.68051	5.65551	6.19113	0.479674	0.410444	0.220608
4.847	2.0719	2.11168	3.02969	6.26456	8.00742	5.00066	1.49386	1.28395	2.00784	1.5479	1.45312	1.99119	4.68098	5.65633	6.1964	0.479942	0.410806	0.220589
4.85	2.07398	2.11376	3.02605	6.26816	7.99839	5.00208	1.49218	1.28429	2.00837	1.54706	1.45347	1.98421	4.68156	5.65682	6.19844	0.480103	0.410824	0.220404
4.853	2.07466	2.11444	3.03574	6.2681	8.00406	5.00498	1.49321	1.28425	2.01054	1.54545	1.45405	1.9849	4.68222	5.65743	6.19936	0.480372	0.410886	0.220245
4.857	2.07487	2.11465	3.03141	6.26998	8.00677	5.00587	1.49387	1.28412	2.00844	1.5448	1.45382	1.98613	4.68263	5.6583	6.19809	0.480303	0.41093	0.220085
4.86	2.07375	2.11353	3.03384	6.27471	8.00745	5.00979	1.49435	1.28394	2.01029	1.54521	1.45379	1.99072	4.68331	5.65903	6.20005	0.48035	0.411139	0.220085
4.863	2.07536	2.11514	3.03332	6.2744	8.00617	5.0128	1.49451	1.2841	2.00952	1.54528	1.4539	1.98732	4.6841	5.65998	6.20527	0.480352	0.411359	0.220422
4.867	2.07552	2.1153	3.03141	6.27435	8.00891	5.01482	1.49727	1.28374	2.00894	1.54581	1.45401	1.98476	4.68494	5.6604	6.2063	0.480484	0.411707	0.220284
4.87	2.07507	2.11485	3.03184	6.2754	8.0101	5.01489	1.49798	1.28423	2.00932	1.547	1.45424	1.98768	4.68637	5.66112	6.2078	0.48046	0.411798	0.220167
4.873	2.07562	2.1154	3.03606	6.27833	8.0067	5.01682	1.49706	1.28433	2.01091	1.54913	1.4543	1.9882	4.68699	5.662	6.20647	0.48078	0.411998	0.220226
4.877	2.07691	2.11669	3.03455	6.27419	8.01309	5.01618	1.49747	1.28415	2.0089	1.54924	1.45448	1.98921	4.68811	5.66233	6.21586	0.480808	0.412312	0.220274
4.88	2.07922	2.119	3.03545	6.27516	8.01581	5.01889	1.49719	1.28446	2.01134	1.55082	1.45514	1.98771	4.68913	5.66266	6.21072	0.481123	0.413055	0.220396
4.883	2.07895	2.11873	3.03422	6.27407	8.01715	5.01992	1.49714	1.28468	2.00996	1.54966	1.45522	1.99091	4.6899	5.66333	6.20972	0.481157	0.413464	0.220327
4.887	2.08022	2.12	3.03739	6.27824	8.01905	5.02023	1.49567	1.28434	2.00821	1.5509	1.45606	1.99068	4.6908	5.66421	6.21488	0.481356	0.414447	0.220471
4.89	2.08133	2.12111	3.03693	6.28092	8.01938	5.02132	1.49627	1.28418	2.00937	1.55	1.45675	1.98564	4.6918	5.66446	6.21367	0.481453	0.415083	0.220625
4.893	2.08186	2.12164	3.038	6.28592	8.01831	5.0226	1.49625	1.28422	2.00877	1.55023	1.45744	1.98707	4.69225	5.66525	6.21727	0.481624	0.415114	0.220469
4.897	2.08118	2.12096	3.03647	6.29062	8.0277	5.02115	1.49738	1.28441	2.00857	1.54731	1.45796	1.99509	4.69298	5.66585	6.21316	0.482059	0.41541	0.220231
4.9	2.0831	2.12288	3.04058	6.29646	8.02443	5.02296	1.49803	1.28464	2.00995	1.54828	1.4577	1.99209	4.69358	5.66618	6.21454	0.482241	0.415544	0.220493
4.903	2.08245	2.12223	3.03847	6.29641	8.02622	5.02478	1.49859	1.28527	2.01071	1.54684	1.45786	1.99099	4.69451	5.66715	6.22198	0.482506	0.415682	0.220969
4.907	2.08289	2.12267	3.0423	6.29722	8.02759	5.02277	1.49861	1.28544	2.0111	1.54639	1.45825	1.99433	4.6952	5.66822	6.22431	0.483052	0.415555	0.221142
4.91	2.08287	2.12265	3.04323	6.29801	8.02446	5.02443	1.49989	1.28626	2.01066	1.54618	1.4582	1.99683	4.69585	5.66892	6.22217	0.483064	0.415255	0.221121
4.913	2.08156	2.12134	3.04448	6.30033	8.03243	5.02702	1.50027	1.28659	2.01263	1.5468	1.45866	1.99668	4.6963	5.6693	6.22921	0.483088	0.415375	0.221662
4.917	2.08076	2.12054	3.04302	6.30061	8.03032	5.02518	1.4984	1.28714	2.01344	1.54658	1.45897	1.98918	4.69703	5.66971	6.22889	0.483504	0.415086	0.221998
4.92	2.0816	2.12138	3.04158	6.29817	8.03262	5.02746	1.49995	1.28743	2.01526	1.54619	1.45937	1.99133	4.69766	5.67004	6.23062	0.483345	0.414717	0.22163
4.923	2.08141	2.12119	3.04015	6.29989	8.03026	5.03296	1.50043	1.28768	2.01441	1.54501	1.45926	1.99177	4.69866	5.67086	6.22449	0.481802	0.414462	0.221377
4.927	2.08168	2.12146	3.04159	6.30417	8.03531	5.03204	1.50075	1.28803	2.01668	1.54513	1.45944	1.99264	4.69965	5.67184	6.22825	0.482612	0.414775	0.221914
4.93	2.08431	2.12409	3.04175	6.30674	8.03811	5.03203	1.50087	1.28821	2.01522	1.54566	1.45979	1.99332	4.70048	5.67241	6.23341	0.48294	0.414422	0.221764
4.933	2.08451	2.12429	3.04559	6.30894	8.03602	5.03483	1.50175	1.28872	2.01574	1.54578	1.45983	1.98998	4.70158	5.67326	6.23477	0.483751	0.414603	0.221912
4.937	2.08526	2.12504	3.04629	6.31578	8.04066	5.0339	1.50171	1.28914	2.01579	1.54587	1.45972	1.99142	4.70235	5.67396	6.23395	0.484222	0.414552	0.221898
4.94	2.08563	2.12541	3.04377	6.31474	8.03675	5.03304	1.50207	1.28926	2.01584	1.54816	1.45982	1.994	4.70278	5.6742	6.22902	0.484917	0.414744	0.222306
4.943	2.08658	2.12636	3.04276	6.31502	8.04615	5.03786	1.50167	1.28956	2.0154	1.54933	1.46016	1.99422	4.70336	5.67446	6.23962	0.485269	0.414766	0.222316
4.947	2.08473	2.12451	3.04795	6.31415	8.04005	5.03716	1.50105	1.2898	2.01567	1.54961	1.4607	1.99224	4.70427	5.67562	6.2404	0.485462	0.415273	0.222103
4.95	2.08701	2.12679	3.04743	6.31516	8.04569	5.04128	1.5022	1.29004	2.01639	1.54995	1.46119	1.99486	4.7047	5.67621	6.24118	0.485523	0.415672	0.222054
4.953	2.08711	2.12689	3.04448	6.31874	8.04148	5.04499	1.50243	1.29014	2.01621	1.55088	1.4622	1.99789	4.7053	5.6769	6.24069	0.4857	0.41657	0.222168
4.957	2.08684	2.12662	3.04417	6.32106	8.04544	5.04893	1.50247	1.29025	2.01655	1.54959	1.46249	1.9967	4.70592	5.67755	6.24481	0.485755	0.416653	0.222342
4.96	2.08792	2.1277	3.04626	6.32353	8.05111	5.05014	1.50262	1.29044	2.01585	1.5496	1.46286	1.99698	4.70622	5.67816	6.24496	0.486137	0.416275	0.222595
4.963	2.08872	2.1285	3.05213	6.32597	8.05421	5.05524	1.50383	1.29049	2.0148	1.54985	1.46281	1.99455	4.70668	5.67879	6.2443	0.486043	0.416701	0.222762
4.967	2.08799	2.12777	3.04772	6.33058	8.05103	5.05514	1.50312	1.29035	2.01476	1.55008	1.46265	1.99626	4.70742	5.6793	6.24493	0.485789	0.416856	0.223473
4.97	2.08922	2.129	3.04483	6.33145	8.04998	5.05958	1.50337	1.29092	2.01318	1.55043	1.46276	1.99502	4.7083	5.68004	6.25266	0.485501	0.417134	0.22384
4.973	2.09057	2.13035	3.04778	6.33144	8.05239	5.06013	1.50365	1.29095	2.01625	1.55111	1.46272	1.99773	4.70885	5.68059	6.25125	0.485634	0.417321	0.223994
4.977	2.09067	2.13045	3.04868	6.33361	8.05361	5.06621	1.50362	1.29144	2.01707	1.55046	1.46293	1.99837	4.70958	5.68097	6.25378	0.485324	0.41764	0.223922
4.98	2.09277	2.13255	3.04463	6.33531	8.05525	5.06825	1.50424	1.29176	2.01814	1.55095	1.46297	1.99726	4.71056	5.68137	6.25429	0.485165	0.417413	0.224065
4.983	2.09163	2.13141	3.04646	6.33818	8.05908	5.06995	1.50509	1.29176	2.01749	1.55099	1.463	2.0009	4.71103	5.68243	6.25376	0.485236	0.417475	0.223657
4.987	2.09078	2.13056	3.05246	6.33721	8.05855	5.07024	1.50569	1.2921	2.01747	1.55134	1.46338	1.99532	4.71169	5.68305	6.25762	0.484363	0.417569	0.223054
4.99	2.09206	2.13184	3.04999	6.34208	8.05444	5.07121	1.50628	1.29189	2.01678	1.55114	1.46318	1.99934	4.71226	5.68407	6.25671	0.484023	0.417813	0.22331
4.993	2.09171	2.13149	3.05536	6.33972	8.06087	5.06843	1.50659	1.29183	2.0188	1.55129	1.46305	2.00391	4.71233	5.68459	6.26072	0.485732	0.418118	0.223506
4.997	2.09079	2.13057	3.05493	6.34356	8.06248	5.0671	1.50605	1.29183	2.01626	1.55091	1.46303	2.00166	4.71306	5.68529	6.25262	0.486022	0.417826	0.22332
5	2.09128	2.13106	3.05024	6.34283	8.06471	5.06857	1.50772	1.29226	2.01795	1.55132	1.46313	1.99928	4.71388	5.68585	6.26195	0.486623	0.418332	0.223621
5.003	2.09256	2.13234	3.05583	6.3444	8.06637	5.066	1.50908	1.2925	2.01855	1.55118	1.4632	2.00265	4.71406	5.686	6.26233	0.486637	0.417992	0.223514
5.007	2.09113	2.13091	3.05092	6.34494	8.06749	5.06583	1.51142	1.29273	2.01822	1.55123	1.46339	2.00169	4.71467	5.68632	6.26448	0.487223	0.418111	0.223318
5.01	2.09323	2.13301	3.0515	6.35298	8.06906	5.06552	1.51148	1.29299	2.01641	1.55135	1.46389	2.00105	4.71514	5.68687	6.26505	0.487227	0.418077	0.223318
5.013	2.09267	2.13245	3.05458	6.35311	8.06798	5.06769	1.51073	1.2935	2.01852	1.55318	1.46449	2.00321	4.71597	5.68767	6.26351	0.487316	0.418389	0.223231
5.017	2.09364	2.13342	3.05483	6.35655	8.07067	5.06839	1.51115	1.29423	2.01816	1.55225	1.46484	1.99634	4.7166	5.68803	6.26733	0.487811	0.418611	0.223549
5.02	2.09368	2.13346	3.0539	6.36108	8.07056	5.07258	1.51024	1.29462	2.0188	1.55107	1.46542	2.00231	4.71774	5.68878	6.26888	0.487843	0.418657	0.223891
5.023	2.09464	2.13442	3.06226	6.36019	8.07021	5.07609	1.50848	1.29465	2.01831	1.55107	1.4656	2.00173	4.71862	5.68955	6.26825	0.487737	0.41819	0.22437
5.027	2.09424	2.13402	3.05364	6.3568	8.07337	5.07968	1.50856	1.29437	2.02005	1.55205	1.466	2.00013	4.71924	5.68996	6.27032	0.487713	0.418096	0.224653
5.03	2.09591	2.13569	3.05472	6.36028	8.07518	5.08177	1.51093	1.29449	2.02037	1.55086	1.46643	2.00128	4.72014	5.69079	6.27361	0.487648	0.418628	0.225006
5.033	2.09658	2.13636	3.05465	6.36202	8.07093	5.08147	1.51064	1.29513	2.01979	1.55106	1.4663	1.99806	4.72154	5.69116	6.27246	0.487577	0.418695	0.225257
5.037	2.09687	2.13665	3.0559	6.36362	8.07833	5.0835	1.51025	1.29568	2.0205	1.55299	1.46629	2.00154	4.72275	5.69221	6.27182	0.48729	0.418942	0.224998
5.04	2.09755	2.13733	3.05929	6.36865	8.0788	5.08326	1.50968	1.29557	2.01949	1.55333	1.46644	2.00369	4.72421	5.69301	6.27696	0.487224	0.419114	0.225208
5.043	2.09643	2.13621	3.05696	6.37055	8.08112	5.08668	1.51089	1.29617	2.02042	1.55408	1.46665	2.00651	4.72514	5.69359	6.27861	0.487197	0.419554	0.224888
5.047	2.09774	2.13752	3.06087	6.37165	8.08044	5.08737	1.50976	1.29652	2.02002	1.55385	1.46669	2.00998	4.7258	5.69469	6.27314	0.487186	0.419493	0.225004
5.05	2.09833	2.13811	3.06093	6.37268	8.08248	5.09123	1.50938	1.29645	2.01953	1.55432	1.46744	2.0055	4.72576	5.69569	6.28152	0.487445	0.419888	0.225162
5.053	2.09851	2.13829	3.06321	6.37486	8.0782	5.09271	1.51034	1.2965	2.0195	1.55332	1.46771	2.00347	4.72665	5.69647	6.28374	0.487289	0.420173	0.225204
5.057	2.09874	2.13852	3.05663	6.37844	8.0885	5.0957	1.511	1.29651	2.02118	1.55403	1.46759	2.00419	4.72727	5.69729	6.28826	0.487641	0.420178	0.225447
5.06	2.10181	2.14159	3.05784	6.38114	8.09503	5.09388	1.5093	1.29662	2.01801	1.55231	1.46817	2.00236	4.72802	5.69752	6.28688	0.487641	0.420162	0.225466
5.063	2.10058	2.14036	3.05948	6.38351	8.08575	5.09691	1.50923	1.29685	2.02003	1.55333	1.46834	2.00476	4.72888	5.69837	6.28492	0.48777	0.420197	0.225683
5.067	2.09996	2.13974	3.06309	6.3883	8.08838	5.09681	1.50932	1.29747	2.02018	1.55371	1.46877	2.00686	4.72913	5.69859	6.28517	0.488021	0.420409	0.225236
5.07	2.10026	2.14004	3.06428	6.39217	8.08906	5.09763	1.50912	1.29787	2.02047	1.55493	1.46941	2.01065	4.72944	5.69881	6.28772	0.48807	0.420257	0.225326
5.073	2.10025	2.14003	3.06046	6.39334	8.09249	5.09796	1.50979	1.29813	2.02022	1.55449	1.46995	2.00563	4.73001	5.69914	6.28862	0.488483	0.420081	0.224968
5.077	2.09965	2.13943	3.0635	6.39831	8.09209	5.10019	1.51056	1.29846	2.02062	1.55543	1.47082	2.0117	4.73005	5.69951	6.29537	0.488582	0.419987	0.225076
5.08	2.10121	2.14099	3.0637	6.39523	8.09796	5.09856	1.51295	1.2991	2.0205	1.55426	1.47159	2.00794	4.7307	5.70015	6.28756	0.488943	0.419827	0.224713
5.083	2.10459	2.14437	3.06519	6.39333	8.09749	5.102	1.51311	1.2994	2.02146	1.55413	1.47181	2.00722	4.73119	5.70032	6.2939	0.489221	0.419425	0.224295
5.087	2.10572	2.1455	3.06126	6.39216	8.09399	5.10312	1.51311	1.29937	2.02097	1.55447	1.47241	2.00482	4.73168	5.70071	6.2937	0.489019	0.41942	0.224297
5.09	2.10606	2.14584	3.06512	6.39235	8.10063	5.1051	1.51416	1.29966	2.02276	1.55593	1.47302	2.00872	4.73204	5.70134	6.29188	0.489286	0.419242	0.224601
5.093	2.10678	2.14656	3.06563	6.39289	8.10068	5.10551	1.51608	1.29955	2.02209	1.55529	1.47366	2.01035	4.73214	5.70169	6.29331	0.489286	0.419496	0.224494
5.097	2.10791	2.14769	3.05733	6.39925	8.10519	5.11129	1.51503	1.29985	2.02286	1.55549	1.47382	2.00771	4.73293	5.70261	6.29385	0.489561	0.41928	0.224575
5.1	2.10598	2.14576	3.06622	6.40323	8.09676	5.1114	1.51559	1.30007	2.02424	1.55639	1.47379	2.00998	4.73392	5.70337	6.3005	0.489568	0.419467	0.224665
5.103	2.10476	2.14454	3.06451	6.40411	8.09915	5.11196	1.51668	1.29975	2.02458	1.5562	1.47383	2.00768	4.73504	5.70432	6.29913	0.489843	0.420096	0.224884
5.107	2.10403	2.14381	3.0663	6.40797	8.10757	5.11244	1.51547	1.29947	2.02529	1.55544	1.4739	2.00734	4.73603	5.70486	6.30091	0.490289	0.420603	0.2249
5.11	2.10409	2.14387	3.06677	6.40742	8.09886	5.11461	1.51425	1.29957	2.02732	1.55563	1.47388	2.01167	4.7365	5.70555	6.30478	0.490418	0.421115	0.225405
5.113	2.10248	2.14226	3.06563	6.40614	8.1036	5.11315	1.5144	1.29936	2.0251	1.55624	1.47419	2.01364	4.73721	5.70648	6.30096	0.490768	0.421469	0.225862
5.117	2.10229	2.14207	3.07006	6.40449	8.10278	5.11568	1.51483	1.29926	2.02487	1.55642	1.47443	2.0106	4.73827	5.70692	6.30611	0.491177	0.421809	0.225972
5.12	2.10305	2.14283	3.06708	6.40656	8.10377	5.11456	1.51433	1.29916	2.02399	1.55649	1.47411	2.01114	4.73945	5.7074	6.30987	0.491523	0.422327	0.225876
5.123	2.10453	2.14431	3.06702	6.40806	8.11125	5.1166	1.51767	1.29923	2.02178	1.5565	1.47403	2.01321	4.74031	5.70819	6.3095	0.492212	0.422581	0.226034
5.127	2.10516	2.14494	3.06956	6.4099	8.10939	5.11718	1.51977	1.29934	2.02381	1.55758	1.4743	2.01509	4.74084	5.70852	6.30944	0.492352	0.423019	0.226229
5.13	2.10604	2.14582	3.07086	6.41498	8.11697	5.1166	1.52042	1.30005	2.02531	1.5583	1.47415	2.01151	4.74155	5.70962	6.31554	0.492756	0.423629	0.226088
5.133	2.10786	2.14764	3.0696	6.41989	8.10802	5.11764	1.52019	1.30056	2.02368	1.55826	1.4744	2.01224	4.74236	5.71057	6.3133	0.493307	0.423827	0.226072
5.137	2.11015	2.14993	3.07248	6.42307	8.11433	5.12076	1.51912	1.30088	2.0261	1.55715	1.47475	2.01308	4.74349	5.71139	6.31002	0.493134	0.424297	0.226394
5.14	2.11139	2.15117	3.07013	6.4272	8.11504	5.12169	1.51724	1.30108	2.02426	1.55792	1.47429	2.01316	4.7445	5.71187	6.31785	0.493168	0.424086	0.226038
5.143	2.10975	2.14953	3.06877	6.42902	8.11279	5.122	1.51642	1.30159	2.02264	1.55722	1.47451	2.01275	4.74507	5.7123	6.31907	0.493358	0.424405	0.225983
5.147	2.11117	2.15095	3.06944	6.42923	8.11848	5.12308	1.51689	1.30229	2.02384	1.55709	1.47464	2.01423	4.7461	5.71303	6.3172	0.492845	0.424383	0.225638
5.15	2.10972	2.1495	3.07249	6.43028	8.11575	5.1226	1.51771	1.30257	2.02487	1.55621	1.47463	2.01388	4.74649	5.71365	6.32235	0.492752	0.424198	0.225291
5.153	2.1068	2.14658	3.06793	6.43082	8.11747	5.12299	1.5203	1.30276	2.02321	1.55795	1.47475	2.01341	4.74735	5.71447	6.3177	0.49289	0.424378	0.225648
5.157	2.10627	2.14605	3.07503	6.42949	8.11879	5.12515	1.51969	1.30327	2.02766	1.5583	1.4751	2.01632	4.74761	5.71528	6.32165	0.492986	0.424203	0.225796
5.16	2.10938	2.14916	3.07321	6.43335	8.1211	5.12685	1.51982	1.30298	2.02672	1.55966	1.47505	2.01287	4.74816	5.71556	6.31981	0.493103	0.424318	0.225593
5.163	2.10835	2.14813	3.07141	6.43742	8.12158	5.13021	1.51846	1.30309	2.02629	1.55995	1.4751	2.01806	4.74854	5.71633	6.32408	0.493062	0.424313	0.225688
5.167	2.1113	2.15108	3.07219	6.43889	8.12458	5.12821	1.51876	1.30307	2.02794	1.56013	1.47547	2.0111	4.74937	5.71672	6.32264	0.493317	0.424807	0.225806
5.17	2.11284	2.15262	3.07896	6.44215	8.12808	5.13069	1.51946	1.30316	2.02863	1.55964	1.47547	2.01929	4.75032	5.71723	6.32555	0.493507	0.425017	0.225727
5.173	2.11567	2.15545	3.07257	6.44753	8.12833	5.13072	1.51962	1.30315	2.02616	1.55956	1.47588	2.01786	4.75157	5.71792	6.33166	0.493249	0.424951	0.226031
5.177	2.11399	2.15377	3.07628	6.44952	8.13114	5.13088	1.51957	1.30343	2.02765	1.55947	1.47619	2.01553	4.75214	5.71872	6.32815	0.493029	0.425141	0.226426
5.18	2.11531	2.15509	3.07458	6.45032	8.12792	5.13244	1.52083	1.30386	2.02852	1.56016	1.47697	2.01544	4.75291	5.71944	6.32814	0.493341	0.42527	0.2263
5.183	2.11476	2.15454	3.07566	6.45154	8.1284	5.13807	1.52081	1.30392	2.02656	1.56155	1.47725	2.01555	4.75413	5.71981	6.33104	0.493772	0.425271	0.226155
5.187	2.11527	2.15505	3.074	6.4549	8.13003	5.13851	1.5198	1.30414	2.02677	1.56184	1.47762	2.01516	4.75453	5.72051	6.33128	0.494078	0.425615	0.22596
5.19	2.11376	2.15354	3.07459	6.4524	8.12768	5.14014	1.52118	1.30478	2.02882	1.56109	1.47816	2.01805	4.75516	5.72113	6.33541	0.494744	0.425374	0.22593
5.193	2.11504	2.15482	3.07691	6.45235	8.13655	5.14419	1.52267	1.30552	2.02633	1.56099	1.47898	2.00907	4.75563	5.72191	6.33968	0.494837	0.42554	0.225954
5.197	2.1149	2.15468	3.07599	6.4534	8.13907	5.14348	1.52385	1.30612	2.02435	1.55965	1.47937	2.01972	4.75651	5.72279	6.33956	0.494742	0.425757	0.226426
5.2	2.11443	2.15421	3.07911	6.45669	8.13278	5.14491	1.52311	1.30653	2.02419	1.55888	1.47993	2.01489	4.7571	5.72332	6.33973	0.494921	0.425701	0.226915
5.203	2.11356	2.15334	3.08178	6.45691	8.13557	5.14723	1.52405	1.30677	2.0253	1.55939	1.48013	2.0128	4.75759	5.72391	6.33972	0.494832	0.425951	0.226857
5.207	2.11598	2.15576	3.0815	6.45932	8.13612	5.14716	1.52291	1.30713	2.02472	1.56042	1.48007	2.01736	4.75835	5.72399	6.34009	0.49507	0.425635	0.22702
5.21	2.11601	2.15579	3.07588	6.45999	8.13798	5.14699	1.5222	1.30756	2.02832	1.56008	1.48059	2.01873	4.75864	5.72453	6.34488	0.49531	0.425884	0.227487
5.213	2.1185	2.15828	3.07406	6.46128	8.14287	5.15034	1.52349	1.30773	2.02939	1.56135	1.48104	2.01914	4.75935	5.7254	6.34616	0.495157	0.425734	0.227484
5.217	2.11931	2.15909	3.07951	6.46259	8.14	5.15334	1.52468	1.30748	2.03008	1.56097	1.48158	2.01738	4.75965	5.72602	6.34529	0.495526	0.425329	0.227791
5.22	2.12179	2.16157	3.08434	6.46341	8.14915	5.15408	1.5243	1.30714	2.02814	1.5616	1.48191	2.0202	4.76036	5.72608	6.34339	0.495721	0.42484	0.228446
5.223	2.11998	2.15976	3.07975	6.4648	8.14181	5.1578	1.52585	1.30715	2.02677	1.5611	1.48213	2.02347	4.76049	5.72658	6.35047	0.495857	0.424737	0.228614
5.227	2.12138	2.16116	3.08199	6.46516	8.1442	5.15973	1.52543	1.3075	2.0248	1.56074	1.48234	2.02156	4.76084	5.72667	6.35309	0.495906	0.424605	0.228746
5.23	2.1207	2.16048	3.07917	6.46997	8.14306	5.16135	1.52446	1.3077	2.02738	1.5602	1.48268	2.01925	4.76106	5.72731	6.34916	0.495928	0.424804	0.229048
5.233	2.12078	2.16056	3.082	6.46892	8.14929	5.16104	1.52536	1.3077	2.02784	1.56165	1.48312	2.02009	4.76174	5.72791	6.35179	0.496092	0.424778	0.229309
5.237	2.1215	2.16128	3.08001	6.4724	8.14813	5.1618	1.52715	1.30781	2.02829	1.56188	1.4829	2.01806	4.76275	5.72861	6.35022	0.496107	0.424928	0.229592
5.24	2.12187	2.16165	3.07856	6.47589	8.15156	5.163	1.52759	1.30758	2.0299	1.56215	1.48338	2.02197	4.76326	5.72947	6.3511	0.495954	0.425016	0.230367
5.243	2.12116	2.16094	3.08605	6.47826	8.15558	5.16325	1.52851	1.30777	2.03125	1.56467	1.48337	2.02052	4.76364	5.73011	6.35024	0.49588	0.425622	0.230169
5.247	2.12171	2.16149	3.084	6.47761	8.14986	5.16334	1.52946	1.30796	2.02799	1.56532	1.48347	2.01943	4.76452	5.73083	6.35457	0.496155	0.425951	0.23039
5.25	2.12123	2.16101	3.08619	6.48132	8.15262	5.1653	1.52892	1.30778	2.03106	1.56418	1.48333	2.01865	4.76547	5.73108	6.36091	0.496602	0.426321	0.23071
5.253	2.12105	2.16083	3.08235	6.48212	8.1527	5.1672	1.52713	1.30797	2.03472	1.56543	1.48369	2.02054	4.76603	5.7315	6.35548	0.49661	0.426729	0.230734
5.257	2.122	2.16178	3.08891	6.47971	8.15394	5.16963	1.52746	1.30826	2.03569	1.56598	1.48341	2.02337	4.76718	5.73187	6.35905	0.496804	0.427116	0.231136
5.26	2.1218	2.16158	3.08735	6.48142	8.16548	5.17107	1.52905	1.30827	2.03429	1.56528	1.48372	2.01959	4.76801	5.73247	6.36529	0.496654	0.427386	0.231288
5.263	2.12135	2.16113	3.08899	6.47848	8.15859	5.17374	1.52931	1.30853	2.03527	1.56537	1.4835	2.0281	4.7684	5.73268	6.35861	0.496898	0.42766	0.231486
5.267	2.12292	2.1627	3.08908	6.48081	8.15782	5.17369	1.52915	1.30874	2.03461	1.56594	1.48355	2.02422	4.76891	5.73309	6.36263	0.497128	0.427743	0.23126
5.27	2.12259	2.16237	3.08377	6.48107	8.16404	5.17512	1.53111	1.30876	2.0339	1.56462	1.48369	2.02508	4.76952	5.73362	6.36193	0.497544	0.428013	0.231046
5.273	2.12269	2.16247	3.08534	6.48422	8.1633	5.17539	1.53118	1.3089	2.03104	1.56514	1.48387	2.02343	4.77024	5.73401	6.36944	0.497608	0.428364	0.231262
5.277	2.12285	2.16263	3.08977	6.49051	8.16448	5.1768	1.52994	1.30889	2.03374	1.56492	1.48391	2.02235	4.77079	5.73472	6.36482	0.497604	0.428082	0.231082
5.28	2.12259	2.16237	3.08706	6.49461	8.16685	5.17545	1.52997	1.30897	2.03489	1.56475	1.48444	2.023	4.7714	5.73522	6.36637	0.497541	0.427537	0.231323
5.283	2.1243	2.16408	3.0859	6.49472	8.16487	5.17895	1.52989	1.30912	2.03245	1.56537	1.4845	2.02159	4.77186	5.7359	6.36664	0.498075	0.427293	0.231325
5.287	2.12385	2.16363	3.0843	6.49902	8.16525	5.17969	1.5292	1.30946	2.03035	1.56576	1.48502	2.02998	4.77258	5.73638	6.36603	0.498113	0.427233	0.23128
5.29	2.12428	2.16406	3.09013	6.50049	8.16178	5.17993	1.52976	1.31023	2.03226	1.56654	1.48509	2.02403	4.77285	5.73699	6.37702	0.498426	0.427535	0.23091
5.293	2.12601	2.16579	3.08727	6.4997	8.16783	5.18347	1.52995	1.31102	2.03044	1.56648	1.48522	2.02492	4.77327	5.73706	6.37199	0.498515	0.427727	0.23044
5.297	2.12614	2.16592	3.08813	6.5055	8.17196	5.18661	1.52818	1.31112	2.02984	1.5673	1.48566	2.02637	4.77362	5.7377	6.37695	0.498656	0.427877	0.230071
5.3	2.12513	2.16491	3.08927	6.50654	8.17035	5.18651	1.52987	1.31134	2.03188	1.56851	1.48586	2.02469	4.7739	5.73819	6.37381	0.498408	0.427726	0.230165
5.303	2.1264	2.16618	3.08541	6.50951	8.17031	5.1906	1.52904	1.31142	2.03385	1.56762	1.4856	2.02795	4.77436	5.73878	6.37478	0.498652	0.428227	0.23027
5.307	2.12613	2.16591	3.08842	6.51464	8.17625	5.19401	1.52866	1.31138	2.03358	1.5678	1.48606	2.03304	4.77412	5.73991	6.37596	0.498841	0.428331	0.230574
5.31	2.1257	2.16548	3.09441	6.51747	8.1762	5.19555	1.53056	1.31183	2.03543	1.56815	1.48602	2.02942	4.77504	5.74107	6.38215	0.498647	0.428619	0.230472
5.313	2.12598	2.16576	3.0896	6.51725	8.17633	5.19776	1.53298	1.31215	2.03694	1.56813	1.48634	2.02657	4.77565	5.74176	6.38079	0.498744	0.428666	0.23049
5.317	2.12617	2.16595	3.09095	6.52291	8.17301	5.2007	1.53254	1.31221	2.03688	1.56833	1.48666	2.03111	4.77677	5.74196	6.38444	0.498791	0.428585	0.230729
5.32	2.1276	2.16738	3.09194	6.52029	8.17606	5.2009	1.53519	1.31254	2.03578	1.56854	1.48689	2.02578	4.77794	5.74254	6.38081	0.498706	0.428802	0.230483
5.323	2.12847	2.16825	3.09054	6.52108	8.18133	5.19893	1.5355	1.31282	2.03739	1.56725	1.48696	2.02781	4.7792	5.74324	6.38597	0.49908	0.428964	0.230541
5.327	2.13056	2.17034	3.09356	6.52116	8.17747	5.19946	1.53579	1.31301	2.03757	1.56747	1.48742	2.02774	4.77974	5.74381	6.39388	0.499418	0.429103	0.230755
5.33	2.13114	2.17092	3.09329	6.52374	8.17736	5.19959	1.53515	1.31345	2.03603	1.56661	1.48733	2.02494	4.78033	5.74433	6.38544	0.49937	0.429575	0.230822
5.333	2.13176	2.17154	3.09218	6.52507	8.18069	5.19935	1.53572	1.3135	2.03411	1.56596	1.48763	2.0348	4.78128	5.74503	6.39015	0.499454	0.4296	0.231057
5.337	2.12988	2.16966	3.09019	6.52611	8.18502	5.20065	1.53439	1.31341	2.03532	1.56513	1.48779	2.02246	4.78188	5.74552	6.39088	0.49993	0.42999	0.231181
5.34	2.12951	2.16929	3.0948	6.52781	8.18969	5.20439	1.53459	1.31382	2.03701	1.5651	1.48761	2.02448	4.78252	5.74634	6.3924	0.500075	0.430357	0.231205
5.343	2.12701	2.16679	3.09487	6.52853	8.18508	5.20516	1.53317	1.31409	2.03595	1.56476	1.48739	2.03111	4.78354	5.74668	6.38803	0.500445	0.430041	0.231279
5.347	2.12783	2.16761	3.09732	6.52361	8.18578	5.20844	1.53429	1.3142	2.03721	1.56623	1.48781	2.02904	4.78439	5.74706	6.39252	0.500946	0.430138	0.231686
5.35	2.12763	2.16741	3.09856	6.52403	8.18854	5.21113	1.53364	1.31477	2.0393	1.56657	1.48793	2.02908	4.78509	5.74739	6.39385	0.501245	0.430741	0.231257
5.353	2.12845	2.16823	3.09847	6.52673	8.18551	5.21253	1.53444	1.31459	2.0397	1.568	1.48848	2.03038	4.78572	5.74763	6.38936	0.501096	0.431127	0.2313
5.357	2.13084	2.17062	3.09416	6.5268	8.19399	5.21233	1.53571	1.31476	2.0357	1.56958	1.48848	2.02709	4.78573	5.74758	6.39023	0.501443	0.43141	0.231235
5.36	2.13356	2.17334	3.09377	6.53014	8.18773	5.21503	1.53552	1.31484	2.03707	1.57054	1.48847	2.03044	4.786	5.74769	6.39371	0.501377	0.43122	0.231016
5.363	2.1353	2.17508	3.09342	6.53467	8.1923	5.21563	1.53534	1.31478	2.03726	1.56918	1.48884	2.03252	4.7863	5.74851	6.40016	0.501397	0.431024	0.231097
5.367	2.13502	2.1748	3.09802	6.53421	8.19177	5.21719	1.53683	1.31484	2.03665	1.56783	1.48888	2.03287	4.78617	5.7493	6.39851	0.501461	0.431334	0.231663
5.37	2.13681	2.17659	3.0996	6.53301	8.1974	5.22033	1.5356	1.31484	2.03485	1.56884	1.489	2.03483	4.78608	5.7502	6.3945	0.501725	0.431077	0.231638
5.373	2.13555	2.17533	3.10315	6.534	8.19386	5.22276	1.53458	1.31534	2.03774	1.56848	1.48982	2.03231	4.78609	5.75111	6.40139	0.50175	0.43102	0.231998
5.377	2.13681	2.17659	3.09899	6.53411	8.19835	5.22355	1.5352	1.31574	2.03684	1.56869	1.49022	2.03435	4.78701	5.75189	6.40275	0.501318	0.431005	0.232391
5.38	2.13541	2.17519	3.10103	6.53339	8.19914	5.22545	1.53515	1.31613	2.03746	1.56971	1.49066	2.02821	4.78766	5.75217	6.40432	0.501073	0.430833	0.232498
5.383	2.13835	2.17813	3.10203	6.53714	8.19767	5.22565	1.53624	1.31608	2.04057	1.57077	1.49093	2.03311	4.78849	5.75244	6.40571	0.501341	0.430911	0.232869
5.387	2.1365	2.17628	3.09999	6.5397	8.20069	5.22599	1.53736	1.31642	2.04229	1.57087	1.49145	2.03216	4.78941	5.753	6.40634	0.501722	0.431514	0.233123
5.39	2.13741	2.17719	3.10228	6.54084	8.19942	5.22634	1.53923	1.31669	2.04113	1.56991	1.49209	2.03593	4.79023	5.75374	6.40519	0.501905	0.431745	0.233423
5.393	2.13592	2.1757	3.10845	6.54216	8.20098	5.22606	1.53889	1.31688	2.04254	1.56837	1.49243	2.03388	4.79081	5.75455	6.40049	0.502003	0.432073	0.233995
5.397	2.13532	2.1751	3.09906	6.54771	8.19677	5.22792	1.53901	1.31718	2.042	1.56792	1.49295	2.03344	4.79179	5.75501	6.41088	0.502143	0.432293	0.233815
5.4	2.1328	2.17258	3.10368	6.54612	8.21362	5.22794	1.53975	1.3175	2.04031	1.56757	1.49313	2.03437	4.79282	5.75535	6.41517	0.502826	0.432269	0.233991
5.403	2.13346	2.17324	3.10445	6.55001	8.20175	5.22913	1.54174	1.3177	2.04021	1.56634	1.49332	2.03062	4.79337	5.75554	6.40796	0.503205	0.432503	0.233713
5.407	2.13328	2.17306	3.10419	6.55129	8.20724	5.23028	1.54137	1.31793	2.04204	1.5674	1.49316	2.03155	4.79423	5.75611	6.4109	0.503226	0.432598	0.23362
5.41	2.13481	2.17459	3.10341	6.55242	8.20677	5.23076	1.54334	1.31783	2.04068	1.57021	1.49338	2.03514	4.79516	5.75628	6.41416	0.503525	0.432472	0.233413
5.413	2.13809	2.17787	3.10315	6.55266	8.20686	5.23072	1.54299	1.3179	2.04145	1.57166	1.49366	2.03181	4.79606	5.75661	6.41388	0.503846	0.432518	0.233357
5.417	2.13978	2.17956	3.10372	6.55548	8.21162	5.23448	1.54361	1.31826	2.0406	1.57291	1.49388	2.02918	4.79665	5.75671	6.41574	0.50355	0.432864	0.233206
5.42	2.1414	2.18118	3.10171	6.55681	8.20557	5.23507	1.5419	1.31771	2.04246	1.57395	1.49359	2.03127	4.79746	5.75712	6.42208	0.503588	0.432831	0.233261
5.423	2.14038	2.18016	3.10644	6.56131	8.21088	5.23866	1.54289	1.31788	2.04168	1.57577	1.49359	2.0375	4.79794	5.75723	6.41758	0.50417	0.432831	0.233245
5.427	2.13969	2.17947	3.10263	6.56493	8.2157	5.24142	1.54281	1.3179	2.0429	1.574	1.49344	2.03622	4.79881	5.75787	6.4159	0.50399	0.432371	0.233069
5.43	2.14006	2.17984	3.10567	6.56739	8.21479	5.24313	1.54332	1.31802	2.04261	1.57264	1.49343	2.03502	4.79972	5.7588	6.42128	0.504405	0.432398	0.233016
5.433	2.13965	2.17943	3.1031	6.5668	8.21319	5.24554	1.54152	1.31826	2.04346	1.57189	1.49342	2.03285	4.80041	5.75939	6.42012	0.50438	0.432503	0.233079
5.437	2.14087	2.18065	3.10886	6.56816	8.2133	5.24588	1.54151	1.31879	2.04358	1.57206	1.49375	2.03779	4.80105	5.76036	6.43116	0.504457	0.432348	0.233081
5.44	2.14274	2.18252	3.10527	6.56954	8.21795	5.2471	1.5424	1.31921	2.04277	1.5715	1.4942	2.03685	4.80173	5.76113	6.42112	0.504471	0.432494	0.233411
5.443	2.14406	2.18384	3.10948	6.57011	8.22259	5.24988	1.54249	1.31897	2.04242	1.57204	1.49417	2.03725	4.80243	5.76203	6.42498	0.50435	0.432522	0.233515
5.447	2.14377	2.18355	3.10705	6.56952	8.2216	5.25047	1.54265	1.31929	2.0441	1.57211	1.49452	2.03541	4.80288	5.76245	6.42701	0.504359	0.432706	0.23354
5.45	2.14224	2.18202	3.11002	6.57237	8.21291	5.25004	1.54401	1.3193	2.04711	1.57213	1.49489	2.03538	4.80368	5.76327	6.42656	0.504745	0.433073	0.23375
5.453	2.14088	2.18066	3.10595	6.57586	8.22024	5.25347	1.54605	1.31955	2.0444	1.57227	1.49568	2.04073	4.80466	5.76401	6.42776	0.504709	0.43305	0.234045
5.457	2.14173	2.18151	3.10657	6.57603	8.2246	5.25251	1.54407	1.31986	2.04623	1.57143	1.49612	2.03801	4.8053	5.76531	6.4332	0.504846	0.432893	0.23422
5.46	2.14144	2.18122	3.10098	6.57857	8.2249	5.25363	1.54497	1.31982	2.04941	1.56977	1.49637	2.04078	4.80595	5.766	6.42837	0.504892	0.432982	0.234559
5.463	2.14031	2.18009	3.10831	6.57949	8.22285	5.25467	1.54519	1.32011	2.04806	1.57097	1.49674	2.0384	4.80648	5.76621	6.43458	0.504891	0.43292	0.234552
5.467	2.14238	2.18216	3.10864	6.58239	8.22516	5.25518	1.54519	1.32017	2.04447	1.57269	1.49672	2.04048	4.80684	5.76659	6.43955	0.505078	0.433243	0.234599
5.47	2.14416	2.18394	3.10573	6.58078	8.22919	5.25322	1.5439	1.32005	2.04723	1.57176	1.49707	2.03861	4.80683	5.76721	6.43202	0.504967	0.433364	0.234756
5.473	2.14428	2.18406	3.11444	6.58442	8.22496	5.25679	1.54604	1.31979	2.04924	1.57097	1.49714	2.04048	4.8076	5.76788	6.43946	0.504748	0.433698	0.235099
5.477	2.14436	2.18414	3.10995	6.58553	8.22856	5.25696	1.54408	1.32013	2.0467	1.57372	1.49774	2.04092	4.80808	5.7681	6.43902	0.504961	0.433752	0.234777
5.48	2.14382	2.1836	3.11254	6.59099	8.22362	5.25595	1.54457	1.32003	2.04548	1.57413	1.49827	2.03921	4.80898	5.76843	6.43829	0.505125	0.433631	0.235098
5.483	2.14493	2.18471	3.11078	6.59433	8.22531	5.25863	1.54461	1.32005	2.04644	1.57379	1.49895	2.03452	4.8096	5.76866	6.4379	0.505346	0.434019	0.23505
5.487	2.1448	2.18458	3.11544	6.59739	8.23663	5.25977	1.54496	1.32004	2.04682	1.57333	1.49919	2.04116	4.81013	5.7689	6.44038	0.505672	0.434337	0.234534
5.49	2.14424	2.18402	3.11824	6.59841	8.23018	5.26124	1.54321	1.3202	2.04576	1.57406	1.49954	2.04033	4.81055	5.76922	6.44104	0.506048	0.434912	0.234366
5.493	2.14542	2.1852	3.11034	6.59805	8.23393	5.25983	1.54607	1.32002	2.04371	1.57318	1.49956	2.04012	4.81089	5.7697	6.43789	0.506019	0.43511	0.23432
5.497	2.14717	2.18695	3.11059	6.59742	8.23567	5.26191	1.54604	1.32036	2.04506	1.57242	1.49951	2.0425	4.81186	5.76993	6.44114	0.506525	0.435556	0.234425
5.5	2.14654	2.18632	3.11189	6.59611	8.23632	5.26304	1.54621	1.32092	2.04704	1.57143	1.50006	2.04029	4.8123	5.77041	6.44719	0.506482	0.435816	0.234101
5.503	2.14777	2.18755	3.11421	6.59782	8.2376	5.26425	1.54745	1.32161	2.04782	1.57289	1.5007	2.04519	4.81247	5.77116	6.44416	0.50694	0.435829	0.233984
5.507	2.14936	2.18914	3.11364	6.594	8.23802	5.26317	1.54759	1.32165	2.04498	1.5734	1.5011	2.03822	4.81258	5.7717	6.44257	0.506865	0.435887	0.233679
5.51	2.14947	2.18925	3.1118	6.59375	8.24136	5.26801	1.54734	1.32182	2.04734	1.57378	1.50146	2.04615	4.81277	5.77253	6.4413	0.507102	0.436233	0.23347
5.513	2.15008	2.18986	3.11725	6.59576	8.2408	5.27076	1.54837	1.32297	2.04954	1.57387	1.50187	2.04315	4.81327	5.77319	6.4479	0.507471	0.436576	0.233733
5.517	2.1521	2.19188	3.11392	6.60072	8.23971	5.27116	1.54845	1.32327	2.05006	1.5747	1.50193	2.03888	4.8138	5.77426	6.45064	0.507919	0.436235	0.233674
5.52	2.151	2.19078	3.11401	6.59937	8.24075	5.27714	1.54756	1.32368	2.04873	1.57524	1.50189	2.04094	4.81434	5.77484	6.45012	0.50835	0.436121	0.233535
5.523	2.15025	2.19003	3.11787	6.60742	8.24042	5.27847	1.54918	1.32445	2.05098	1.5749	1.5018	2.03787	4.81473	5.77532	6.45786	0.5085	0.436084	0.233735
5.527	2.14872	2.1885	3.11836	6.6107	8.24328	5.27824	1.54882	1.32467	2.05193	1.57487	1.5018	2.04231	4.81507	5.7753	6.45518	0.508438	0.435914	0.234069
5.53	2.149	2.18878	3.11619	6.61211	8.2437	5.28207	1.54758	1.32487	2.05205	1.57551	1.50166	2.0437	4.81543	5.7755	6.45381	0.508791	0.435696	0.233994
5.533	2.14665	2.18643	3.11358	6.60975	8.24449	5.28527	1.54924	1.32505	2.04791	1.57569	1.50194	2.04594	4.81617	5.77599	6.45684	0.509241	0.436438	0.234329
5.537	2.14754	2.18732	3.11351	6.61324	8.24822	5.28517	1.55007	1.32514	2.04793	1.57573	1.50214	2.04306	4.81723	5.7765	6.45341	0.509319	0.436203	0.235021
5.54	2.14741	2.18719	3.11444	6.61105	8.24711	5.28942	1.54988	1.32499	2.04813	1.57635	1.50197	2.04303	4.8183	5.77692	6.4587	0.50933	0.436017	0.235342
5.543	2.15074	2.19052	3.11718	6.61533	8.24891	5.29216	1.549	1.32513	2.04897	1.57535	1.5023	2.04376	4.81884	5.77709	6.46022	0.509843	0.435642	0.235192
5.547	2.15117	2.19095	3.11808	6.61585	8.24623	5.29153	1.55132	1.32476	2.04563	1.57602	1.50255	2.0417	4.81937	5.77757	6.46338	0.510321	0.43561	0.235729
5.55	2.15186	2.19164	3.1193	6.62124	8.24844	5.29188	1.54947	1.32489	2.04843	1.57465	1.50275	2.04848	4.82009	5.77789	6.46444	0.510731	0.436387	0.236006
5.553	2.15291	2.19269	3.12221	6.62187	8.2517	5.29224	1.54904	1.32503	2.04893	1.57481	1.50269	2.04558	4.82078	5.7779	6.45987	0.510468	0.4369	0.236221
5.557	2.15424	2.19402	3.12133	6.62433	8.25478	5.2916	1.54914	1.32483	2.05055	1.57505	1.50207	2.04925	4.82144	5.77799	6.4606	0.510489	0.437495	0.236936
5.56	2.15318	2.19296	3.11848	6.62419	8.2553	5.29319	1.551	1.32494	2.04997	1.57653	1.50227	2.04566	4.8221	5.77836	6.4681	0.510519	0.437739	0.237377
5.563	2.15415	2.19393	3.11976	6.62803	8.25292	5.29399	1.54979	1.32535	2.05211	1.57727	1.50253	2.04477	4.82289	5.77886	6.46637	0.510495	0.438159	0.237876
5.567	2.15523	2.19501	3.12318	6.62695	8.2581	5.29486	1.55115	1.32601	2.05302	1.5775	1.50311	2.04531	4.82324	5.77978	6.46045	0.510643	0.438221	0.237629
5.57	2.15419	2.19397	3.12126	6.62982	8.25821	5.29756	1.55161	1.32614	2.05308	1.57722	1.50373	2.04531	4.8237	5.78034	6.47267	0.510816	0.438744	0.237838
5.573	2.15537	2.19515	3.12456	6.63078	8.2539	5.29892	1.55262	1.32632	2.05337	1.57864	1.50409	2.04664	4.82385	5.78096	6.47017	0.510269	0.439339	0.237927
5.577	2.15505	2.19483	3.12649	6.63468	8.25597	5.30015	1.55252	1.32695	2.05458	1.57907	1.50427	2.0453	4.82461	5.78112	6.47106	0.510319	0.43975	0.237813
5.58	2.15453	2.19431	3.12407	6.63726	8.25754	5.30258	1.55541	1.32784	2.05385	1.57774	1.50441	2.04785	4.82497	5.78161	6.46945	0.510387	0.43994	0.237744
5.583	2.15441	2.19419	3.12782	6.63715	8.26243	5.30158	1.55497	1.32784	2.0537	1.5785	1.50434	2.04826	4.82549	5.78205	6.46823	0.510514	0.439985	0.237555
5.587	2.15589	2.19567	3.12488	6.64255	8.2598	5.30168	1.55573	1.32831	2.05491	1.57865	1.50486	2.04437	4.82659	5.78225	6.47902	0.510238	0.440367	0.237443
5.59	2.15547	2.19525	3.1242	6.64448	8.26344	5.3044	1.55594	1.32873	2.05126	1.57591	1.50559	2.05216	4.82706	5.78222	6.47297	0.509807	0.440399	0.237613
5.593	2.15599	2.19577	3.11638	6.64092	8.26021	5.30455	1.55626	1.3285	2.04923	1.57594	1.5053	2.04392	4.82773	5.78237	6.47488	0.510218	0.440486	0.237551
5.597	2.15621	2.19599	3.12434	6.64048	8.26472	5.30405	1.55273	1.32841	2.05216	1.5773	1.5053	2.052	4.82868	5.78331	6.47587	0.510685	0.440575	0.237526
5.6	2.15738	2.19716	3.12374	6.64567	8.26733	5.30855	1.55391	1.32841	2.05296	1.57646	1.50587	2.04863	4.82997	5.78395	6.47478	0.510556	0.440494	0.237825
5.603	2.15726	2.19704	3.12127	6.64243	8.26844	5.30952	1.55368	1.32814	2.05161	1.57573	1.50581	2.04859	4.8308	5.78464	6.48222	0.510608	0.439942	0.238004
5.607	2.15747	2.19725	3.12238	6.64586	8.26653	5.30914	1.55387	1.328	2.0537	1.57834	1.50581	2.04506	4.83121	5.78545	6.4792	0.510771	0.439569	0.237814
5.61	2.15823	2.19801	3.12616	6.65051	8.27195	5.31237	1.55446	1.32808	2.05481	1.57667	1.50586	2.05412	4.83188	5.78594	6.48084	0.51128	0.439365	0.237836
5.613	2.15956	2.19934	3.12475	6.64926	8.26505	5.31748	1.55574	1.32826	2.05335	1.57644	1.50558	2.04765	4.83267	5.78668	6.48032	0.511657	0.439379	0.238027
5.617	2.15868	2.19846	3.12731	6.65131	8.27463	5.31805	1.5552	1.32845	2.05084	1.57697	1.50559	2.05018	4.83355	5.7876	6.48151	0.511956	0.439346	0.238266
5.62	2.15926	2.19904	3.12256	6.65308	8.2757	5.32142	1.55535	1.3285	2.05187	1.57792	1.50555	2.0506	4.83407	5.78861	6.48423	0.51229	0.439512	0.238025
5.623	2.15885	2.19863	3.12661	6.65433	8.27531	5.32625	1.55553	1.32851	2.05178	1.57669	1.50537	2.05109	4.8345	5.78953	6.48366	0.512727	0.439475	0.238132
5.627	2.15976	2.19954	3.12656	6.65743	8.27299	5.32747	1.55544	1.32867	2.05073	1.5769	1.50585	2.04707	4.83443	5.79054	6.48601	0.513151	0.439423	0.238311
5.63	2.15952	2.1993	3.12931	6.66327	8.27295	5.32966	1.5572	1.32884	2.05308	1.57675	1.50603	2.05462	4.83467	5.79159	6.48787	0.513913	0.439561	0.238531
5.633	2.1613	2.20108	3.1304	6.66038	8.28207	5.33321	1.55827	1.32956	2.05478	1.57898	1.50648	2.05295	4.83515	5.79232	6.49012	0.514281	0.439769	0.238329
5.637	2.16069	2.20047	3.13195	6.66163	8.27956	5.33456	1.55838	1.32998	2.05503	1.5779	1.50686	2.04808	4.83535	5.79265	6.49153	0.514358	0.440011	0.2383
5.64	2.16144	2.20122	3.12968	6.66209	8.27925	5.33514	1.55826	1.33034	2.05637	1.57865	1.50701	2.05051	4.8358	5.79296	6.49295	0.514234	0.439904	0.238268
5.643	2.16174	2.20152	3.12801	6.66132	8.28458	5.33624	1.55878	1.33059	2.05945	1.57887	1.50743	2.05167	4.83657	5.79281	6.48994	0.514357	0.439879	0.238205
5.647	2.16295	2.20273	3.13118	6.65753	8.27832	5.33697	1.55873	1.33087	2.05579	1.57974	1.50757	2.05463	4.83674	5.79356	6.4935	0.514575	0.440165	0.238444
5.65	2.16334	2.20312	3.13169	6.66257	8.28338	5.33846	1.55853	1.33103	2.05733	1.57899	1.50769	2.05068	4.83718	5.79381	6.49132	0.514714	0.440429	0.238184
5.653	2.16465	2.20443	3.12824	6.66416	8.27922	5.33861	1.5596	1.33146	2.05797	1.58019	1.50849	2.05463	4.83766	5.79388	6.49658	0.514717	0.440536	0.238262
5.657	2.16416	2.20394	3.13368	6.6648	8.28544	5.33904	1.55943	1.33177	2.05624	1.58042	1.50864	2.05704	4.83808	5.79391	6.49854	0.514813	0.440726	0.238503
5.66	2.1661	2.20588	3.13008	6.66865	8.28724	5.34249	1.5588	1.33165	2.05656	1.58025	1.50831	2.0525	4.8387	5.79403	6.49288	0.515071	0.441086	0.238488
5.663	2.16501	2.20479	3.13221	6.67011	8.28235	5.34237	1.55886	1.33194	2.05942	1.58027	1.50884	2.05168	4.83944	5.79498	6.50164	0.514858	0.441179	0.238653
5.667	2.16493	2.20471	3.13189	6.66572	8.28259	5.34256	1.55856	1.33196	2.05829	1.58029	1.50924	2.05148	4.8402	5.79526	6.50192	0.514544	0.441238	0.238553
5.67	2.16407	2.20385	3.1278	6.66864	8.28378	5.34578	1.55953	1.33223	2.05716	1.5787	1.50936	2.05521	4.84071	5.7957	6.49956	0.514922	0.441709	0.238649
5.673	2.16446	2.20424	3.13434	6.67324	8.28895	5.34731	1.56116	1.33244	2.05886	1.57965	1.50936	2.05107	4.84159	5.7957	6.50006	0.515234	0.44167	0.238549
5.677	2.16333	2.20311	3.13452	6.67345	8.28909	5.34703	1.56202	1.33267	2.05738	1.58124	1.5094	2.05107	4.84245	5.7961	6.50295	0.515465	0.441504	0.238545
5.68	2.16352	2.2033	3.13458	6.67666	8.28844	5.34713	1.56172	1.33247	2.0551	1.5797	1.50937	2.05479	4.84305	5.79661	6.50755	0.51536	0.441639	0.238604
5.683	2.16428	2.20406	3.12819	6.68252	8.29236	5.34801	1.56181	1.33266	2.05715	1.58055	1.50973	2.05684	4.84352	5.79697	6.50758	0.515329	0.441417	0.238668
5.687	2.16631	2.20609	3.13237	6.68117	8.28964	5.34524	1.56019	1.33265	2.05709	1.58216	1.5098	2.05361	4.84401	5.79753	6.50951	0.515558	0.441711	0.238365
5.69	2.16763	2.20741	3.13144	6.67719	8.29127	5.34515	1.55955	1.33293	2.05689	1.58159	1.50995	2.05638	4.84457	5.79758	6.50657	0.51597	0.441828	0.238855
5.693	2.16756	2.20734	3.13458	6.6771	8.29365	5.34406	1.55967	1.33317	2.05857	1.58063	1.51034	2.05531	4.845	5.79789	6.50847	0.516063	0.442071	0.239045
5.697	2.16825	2.20803	3.13886	6.67889	8.29827	5.34496	1.55996	1.33371	2.05726	1.58091	1.51055	2.05809	4.84549	5.79848	6.50221	0.516301	0.442253	0.239177
5.7	2.16755	2.20733	3.13135	6.67587	8.29239	5.34419	1.5596	1.33432	2.05635	1.58105	1.51071	2.05294	4.8463	5.79881	6.51352	0.516	0.44247	0.239242
5.703	2.16786	2.20764	3.13623	6.67871	8.29737	5.34529	1.56148	1.33441	2.05904	1.58104	1.51085	2.05394	4.84642	5.79931	6.51034	0.516148	0.442228	0.239767
5.707	2.16844	2.20822	3.14028	6.68304	8.29298	5.34784	1.56244	1.33441	2.05957	1.58111	1.51128	2.0532	4.84679	5.7996	6.50974	0.516095	0.442416	0.240118
5.71	2.17036	2.21014	3.13971	6.68569	8.29242	5.34778	1.56275	1.33447	2.05755	1.58251	1.51165	2.05379	4.84711	5.79989	6.51761	0.516196	0.442682	0.240381
5.713	2.16965	2.20943	3.13525	6.69032	8.29749	5.34936	1.56189	1.33461	2.062	1.58286	1.51169	2.05682	4.84738	5.80069	6.5118	0.516201	0.442936	0.24049
5.717	2.17078	2.21056	3.13953	6.69616	8.30096	5.35292	1.56305	1.33488	2.06262	1.5816	1.51204	2.05433	4.84778	5.80117	6.51506	0.516353	0.443153	0.240145
5.72	2.17086	2.21064	3.13887	6.69661	8.29615	5.3566	1.56276	1.33504	2.05982	1.58276	1.5126	2.05773	4.84819	5.80182	6.51923	0.516525	0.443323	0.240987
5.723	2.17124	2.21102	3.13968	6.69817	8.29955	5.35707	1.56147	1.33516	2.0605	1.582	1.51258	2.05624	4.84858	5.80253	6.51807	0.516502	0.44379	0.241025
5.727	2.16987	2.20965	3.13638	6.69988	8.3092	5.36318	1.56247	1.33523	2.06351	1.58185	1.51254	2.05371	4.84894	5.80355	6.51864	0.516821	0.444126	0.241306
5.73	2.17099	2.21077	3.13957	6.69945	8.30203	5.36627	1.56431	1.33575	2.05995	1.58185	1.51266	2.05611	4.84932	5.80449	6.51713	0.516917	0.44425	0.241702
5.733	2.17167	2.21145	3.14155	6.69865	8.30438	5.36709	1.56354	1.33568	2.05818	1.58234	1.51307	2.05678	4.84995	5.80504	6.52443	0.517391	0.444264	0.241854
5.737	2.1713	2.21108	3.14378	6.69919	8.30575	5.36899	1.5621	1.33587	2.06103	1.58106	1.5131	2.05864	4.85065	5.80549	6.5206	0.517837	0.444317	0.242263
5.74	2.17085	2.21063	3.1384	6.69875	8.30453	5.37117	1.56381	1.33567	2.06111	1.58125	1.51308	2.05939	4.85173	5.80571	6.52252	0.518105	0.444159	0.242148
5.743	2.17287	2.21265	3.14269	6.69963	8.31046	5.3719	1.56274	1.33567	2.0593	1.58058	1.51332	2.05566	4.85203	5.80645	6.52272	0.518263	0.444425	0.241885
5.747	2.17407	2.21385	3.14523	6.70006	8.31043	5.37293	1.56295	1.33583	2.06241	1.58246	1.51347	2.06078	4.8532	5.80727	6.52539	0.518413	0.444547	0.242123
5.75	2.17272	2.2125	3.14265	6.70136	8.30783	5.37456	1.56594	1.33589	2.06787	1.58302	1.51412	2.05681	4.85412	5.80733	6.52371	0.51874	0.444682	0.241994
5.753	2.17415	2.21393	3.1402	6.70535	8.30824	5.37403	1.56858	1.33562	2.06699	1.5847	1.51432	2.05645	4.85508	5.80765	6.52572	0.518487	0.44509	0.24182
5.757	2.1751	2.21488	3.14514	6.70779	8.30977	5.37561	1.56919	1.33611	2.06615	1.58652	1.51466	2.06139	4.85617	5.80766	6.52871	0.518639	0.445373	0.241884
5.76	2.17322	2.213	3.14136	6.70954	8.30891	5.37554	1.57029	1.33636	2.06771	1.58683	1.51499	2.06078	4.85673	5.80789	6.52503	0.518256	0.445377	0.241637
5.763	2.17286	2.21264	3.14309	6.70932	8.31005	5.37599	1.57042	1.33685	2.06762	1.5858	1.51506	2.05987	4.85735	5.8084	6.53278	0.518144	0.445422	0.241591
5.767	2.17276	2.21254	3.13997	6.71329	8.31485	5.37582	1.56713	1.33711	2.06329	1.58588	1.51502	2.05897	4.85848	5.80824	6.52823	0.518043	0.445569	0.24157
5.77	2.17322	2.213	3.1372	6.71449	8.31402	5.37715	1.56529	1.33745	2.06296	1.5846	1.51543	2.06204	4.85854	5.80851	6.53475	0.518179	0.445342	0.241929
5.773	2.17224	2.21202	3.14346	6.71453	8.31315	5.37617	1.56369	1.3375	2.06525	1.58274	1.51622	2.06315	4.85927	5.80874	6.53237	0.518194	0.445485	0.241427
5.777	2.17474	2.21452	3.14078	6.71693	8.31633	5.37435	1.56352	1.3376	2.0629	1.58208	1.51661	2.06178	4.86011	5.80907	6.53332	0.518017	0.445627	0.241335
5.78	2.17448	2.21426	3.14666	6.71866	8.31345	5.37616	1.56356	1.33783	2.06106	1.58211	1.51698	2.06496	4.8607	5.80939	6.53574	0.517931	0.445518	0.241328
5.783	2.17511	2.21489	3.14729	6.71703	8.32036	5.3778	1.56682	1.33814	2.06362	1.58117	1.51692	2.06126	4.86113	5.80995	6.5311	0.51811	0.445676	0.24145
5.787	2.17394	2.21372	3.14276	6.71695	8.31749	5.3795	1.568	1.33826	2.06465	1.58203	1.51703	2.06624	4.86158	5.81028	6.54012	0.518275	0.445511	0.24187
5.79	2.17576	2.21554	3.14327	6.72042	8.3191	5.38135	1.56902	1.33855	2.06069	1.58292	1.5174	2.06207	4.86165	5.81092	6.53843	0.51856	0.445783	0.241614
5.793	2.17572	2.2155	3.14687	6.71912	8.32177	5.38534	1.56994	1.33902	2.063	1.58411	1.5174	2.06454	4.8622	5.81164	6.54197	0.518864	0.445815	0.242286
5.797	2.17659	2.21637	3.143	6.72057	8.32134	5.38595	1.57009	1.33949	2.06397	1.58455	1.51765	2.06127	4.8626	5.81196	6.54024	0.518945	0.446197	0.242238
5.8	2.17781	2.21759	3.14902	6.72744	8.31902	5.3882	1.57012	1.33919	2.06204	1.58456	1.51775	2.06122	4.86312	5.81252	6.54254	0.51895	0.446057	0.242514
5.803	2.17886	2.21864	3.15046	6.72934	8.32701	5.39141	1.56956	1.33943	2.06105	1.5839	1.5178	2.05994	4.86368	5.81336	6.53887	0.519024	0.446657	0.242958
5.807	2.17919	2.21897	3.14716	6.73106	8.32739	5.39422	1.56968	1.33945	2.06468	1.58342	1.51796	2.06032	4.86445	5.81411	6.54734	0.519182	0.446814	0.243077
5.81	2.17926	2.21904	3.14785	6.73707	8.3199	5.39511	1.56829	1.33953	2.06456	1.58343	1.51818	2.06151	4.86498	5.81532	6.54306	0.519341	0.447324	0.243639
5.813	2.17991	2.21969	3.14759	6.74111	8.32689	5.39795	1.56785	1.33983	2.06288	1.58506	1.51835	2.06369	4.86556	5.81602	6.54263	0.51938	0.447391	0.243873
5.817	2.18011	2.21989	3.15133	6.74014	8.32882	5.40028	1.56708	1.33921	2.06487	1.58562	1.51845	2.06601	4.86553	5.81603	6.54866	0.519314	0.447495	0.24377
5.82	2.18054	2.22032	3.14751	6.74319	8.32462	5.39956	1.56844	1.33976	2.06651	1.58664	1.51802	2.06325	4.86564	5.81637	6.55102	0.519162	0.447677	0.243705
5.823	2.18105	2.22083	3.15097	6.74556	8.33037	5.40006	1.56806	1.34016	2.06267	1.58731	1.51826	2.06312	4.86602	5.81676	6.55028	0.519602	0.447887	0.243295
5.827	2.18116	2.22094	3.14417	6.74426	8.32608	5.40167	1.57069	1.34021	2.06088	1.58937	1.51822	2.06567	4.86636	5.81726	6.54814	0.5197	0.447787	0.243022
5.83	2.18079	2.22057	3.14451	6.7435	8.32939	5.40006	1.57177	1.34062	2.06411	1.58715	1.51839	2.06359	4.86683	5.81796	6.54568	0.519708	0.447474	0.242899
5.833	2.1813	2.22108	3.14865	6.74336	8.33749	5.39867	1.57289	1.3411	2.0635	1.58766	1.51829	2.06754	4.86716	5.81818	6.55532	0.520145	0.447641	0.242682
5.837	2.18163	2.22141	3.15357	6.74211	8.32908	5.39882	1.57207	1.34148	2.0608	1.58859	1.5185	2.0599	4.86722	5.81907	6.55342	0.520387	0.447471	0.242551
5.84	2.18045	2.22023	3.14658	6.73908	8.33419	5.39776	1.57326	1.34163	2.0641	1.58947	1.51896	2.06374	4.86781	5.81962	6.55247	0.520742	0.447612	0.242262
5.843	2.17967	2.21945	3.15441	6.74203	8.33346	5.39606	1.5728	1.34199	2.06769	1.58715	1.51889	2.06635	4.86857	5.82004	6.55405	0.520778	0.447773	0.242119
5.847	2.18083	2.22061	3.14943	6.7419	8.33361	5.3965	1.57178	1.34194	2.06438	1.58787	1.51937	2.06555	4.86924	5.82049	6.55499	0.521313	0.447498	0.241988
5.85	2.18104	2.22082	3.1504	6.74547	8.33426	5.39743	1.57083	1.34229	2.06482	1.58724	1.51933	2.06504	4.87022	5.82089	6.55194	0.521703	0.447514	0.241594
5.853	2.18124	2.22102	3.15488	6.74792	8.33903	5.39625	1.57255	1.34257	2.06614	1.58569	1.51972	2.06651	4.87117	5.82085	6.55434	0.522412	0.447919	0.241482
5.857	2.18169	2.22147	3.1529	6.7512	8.33697	5.39667	1.57186	1.34295	2.06375	1.58481	1.52014	2.06799	4.87183	5.82147	6.5594	0.522699	0.447911	0.241454
5.86	2.18237	2.22215	3.15237	6.74948	8.33474	5.39784	1.57193	1.3433	2.06046	1.5838	1.51998	2.06714	4.8728	5.82149	6.5602	0.522663	0.447722	0.241734
5.863	2.18169	2.22147	3.15433	6.7532	8.33512	5.40055	1.57364	1.34314	2.06498	1.58323	1.52042	2.0684	4.87391	5.82187	6.56173	0.522473	0.448283	0.241458
5.867	2.18311	2.22289	3.15057	6.74967	8.33942	5.39932	1.57514	1.34259	2.06604	1.58583	1.52034	2.06394	4.87436	5.82262	6.55773	0.522384	0.448065	0.242039
5.87	2.18408	2.22386	3.15337	6.75142	8.34421	5.40061	1.57525	1.34276	2.06589	1.5864	1.52054	2.07156	4.87504	5.82344	6.56622	0.522303	0.448532	0.242143
5.873	2.18518	2.22496	3.15668	6.7544	8.34191	5.40325	1.57563	1.34284	2.06727	1.58764	1.52051	2.06765	4.87543	5.82409	6.56006	0.522225	0.448448	0.242694
5.877	2.18622	2.226	3.15613	6.75622	8.34741	5.40492	1.57413	1.34295	2.07253	1.58987	1.52052	2.06464	4.87564	5.82468	6.56498	0.521828	0.448857	0.243057
5.88	2.18947	2.22925	3.15436	6.75858	8.34498	5.40462	1.57452	1.34314	2.07125	1.59086	1.52038	2.06641	4.87547	5.82446	6.56295	0.52183	0.448943	0.242937
5.883	2.18787	2.22765	3.15996	6.75964	8.34755	5.40847	1.57462	1.34292	2.06851	1.59058	1.52024	2.07237	4.87579	5.82507	6.56677	0.521813	0.449212	0.243203
5.887	2.1883	2.22808	3.15807	6.76335	8.35023	5.41199	1.5748	1.34334	2.06831	1.59008	1.52009	2.07041	4.87614	5.82588	6.56389	0.521733	0.449908	0.243337
5.89	2.18819	2.22797	3.1556	6.76326	8.34652	5.41179	1.57536	1.34338	2.07112	1.58857	1.52045	2.07195	4.87653	5.82608	6.56578	0.521617	0.450084	0.2436
5.893	2.18752	2.2273	3.15906	6.76843	8.34894	5.4153	1.57699	1.34388	2.06781	1.58889	1.52069	2.06718	4.87654	5.82656	6.57153	0.521587	0.449782	0.244017
5.897	2.18725	2.22703	3.15171	6.76938	8.348	5.41809	1.57551	1.34406	2.06733	1.58875	1.5214	2.06627	4.87658	5.82705	6.57035	0.521879	0.450337	0.244491
5.9	2.18803	2.22781	3.15669	6.77522	8.35419	5.41971	1.57487	1.34445	2.0703	1.5872	1.52146	2.06986	4.87679	5.8277	6.57058	0.522201	0.451075	0.244743
5.903	2.18646	2.22624	3.15479	6.7722	8.34524	5.42094	1.57493	1.34464	2.07003	1.58919	1.52149	2.06961	4.87696	5.82805	6.57313	0.522562	0.451392	0.244822
5.907	2.18688	2.22666	3.15557	6.7727	8.35003	5.42399	1.57563	1.34497	2.06682	1.59084	1.5222	2.07014	4.87745	5.82824	6.57187	0.52285	0.45189	0.245051
5.91	2.18752	2.2273	3.15797	6.77223	8.35126	5.42487	1.57463	1.34504	2.06574	1.58993	1.52247	2.06961	4.87779	5.82826	6.57102	0.522864	0.451919	0.245134
5.913	2.18674	2.22652	3.15548	6.77299	8.34777	5.42791	1.57723	1.34517	2.06584	1.59078	1.52306	2.07231	4.87818	5.82845	6.57351	0.523312	0.452015	0.245712
5.917	2.18783	2.22761	3.1594	6.77306	8.35747	5.42857	1.57829	1.34599	2.06414	1.59224	1.52327	2.07092	4.87852	5.82852	6.5776	0.523531	0.452426	0.245821
5.92	2.18882	2.2286	3.15658	6.77846	8.354	5.43143	1.57832	1.34612	2.06607	1.5912	1.5232	2.07023	4.87915	5.82877	6.58045	0.523932	0.452482	0.246414
5.923	2.18844	2.22822	3.15639	6.78007	8.35392	5.4325	1.5779	1.34617	2.06801	1.58907	1.52321	2.06709	4.87994	5.82914	6.57956	0.523898	0.451969	0.246838
5.927	2.18862	2.2284	3.15706	6.77767	8.35621	5.43561	1.57917	1.34609	2.06877	1.59062	1.52377	2.06626	4.88081	5.82954	6.5815	0.524329	0.451971	0.246688
5.93	2.18815	2.22793	3.1577	6.77907	8.35253	5.43345	1.57754	1.34604	2.06884	1.59076	1.52392	2.07079	4.88164	5.83024	6.58233	0.524911	0.452093	0.246565
5.933	2.18838	2.22816	3.15805	6.78011	8.35645	5.43455	1.57729	1.3462	2.06993	1.58959	1.52384	2.07596	4.88171	5.83082	6.5765	0.525258	0.451583	0.246593
5.937	2.18779	2.22757	3.16552	6.77572	8.35884	5.43544	1.57694	1.34663	2.07023	1.58854	1.52385	2.07241	4.88266	5.83143	6.58932	0.525336	0.451829	0.246488
5.94	2.18956	2.22934	3.16242	6.77485	8.35639	5.43483	1.57763	1.34707	2.06856	1.59011	1.52374	2.07148	4.88313	5.8318	6.58587	0.525278	0.451461	0.246426
5.943	2.19143	2.23121	3.16046	6.78086	8.36136	5.43401	1.57736	1.34755	2.06972	1.58877	1.52388	2.06924	4.88393	5.83203	6.5835	0.525271	0.451281	0.246369
5.947	2.19301	2.23279	3.16248	6.77896	8.35876	5.43777	1.57795	1.34764	2.06906	1.58789	1.52399	2.07483	4.88431	5.83256	6.57661	0.525441	0.450854	0.246089
5.95	2.19279	2.23257	3.15741	6.77988	8.36604	5.4374	1.57694	1.3478	2.06802	1.58855	1.52396	2.0722	4.88511	5.83329	6.58235	0.525376	0.451047	0.245883
5.953	2.19322	2.233	3.1623	6.78077	8.35683	5.4385	1.57897	1.34803	2.06711	1.59006	1.5243	2.06965	4.88574	5.83391	6.59135	0.525446	0.450991	0.24533
5.957	2.19273	2.23251	3.16602	6.78299	8.36848	5.44025	1.5787	1.34861	2.07	1.58962	1.52474	2.07256	4.88606	5.8338	6.59016	0.525454	0.451061	0.245202
5.96	2.19118	2.23096	3.16035	6.78103	8.3605	5.44032	1.58098	1.34906	2.06724	1.58986	1.52546	2.07408	4.8868	5.83435	6.5921	0.525489	0.451592	0.244515
5.963	2.19217	2.23195	3.16097	6.78643	8.36184	5.43919	1.58086	1.34935	2.0688	1.59018	1.52572	2.06968	4.88759	5.83456	6.59197	0.525635	0.452354	0.244092
5.967	2.19367	2.23345	3.16286	6.78921	8.36563	5.44089	1.5823	1.34953	2.0717	1.5912	1.52584	2.07179	4.88825	5.83537	6.59356	0.52545	0.452387	0.243639
5.97	2.19456	2.23434	3.16362	6.79163	8.36455	5.4432	1.58061	1.34971	2.07205	1.59108	1.52626	2.07542	4.88877	5.83565	6.59173	0.525341	0.452579	0.243566
5.973	2.19508	2.23486	3.16402	6.79655	8.36765	5.44537	1.58127	1.34964	2.06903	1.59109	1.52683	2.07563	4.88958	5.83613	6.59362	0.52533	0.452895	0.24363
5.977	2.19549	2.23527	3.16231	6.80068	8.36852	5.44817	1.57888	1.3496	2.07282	1.59267	1.52709	2.07582	4.89004	5.83658	6.59227	0.524987	0.453138	0.244084
5.98	2.19434	2.23412	3.16439	6.80378	8.37001	5.45043	1.5803	1.34949	2.07332	1.59231	1.52777	2.07293	4.89061	5.83734	6.59727	0.524921	0.453458	0.244592
5.983	2.19259	2.23237	3.15889	6.80331	8.3658	5.45186	1.58071	1.3494	2.07042	1.5926	1.52831	2.07836	4.89101	5.8382	6.59567	0.524863	0.454016	0.244289
5.987	2.19322	2.233	3.16541	6.80511	8.37257	5.45156	1.58186	1.34934	2.06911	1.59223	1.52822	2.07199	4.89165	5.83885	6.59957	0.524957	0.453956	0.245076
5.99	2.19382	2.2336	3.16829	6.80668	8.37017	5.45037	1.58218	1.3495	2.07209	1.5945	1.52851	2.07179	4.8926	5.83917	6.60322	0.525224	0.454192	0.245373
5.993	2.19471	2.23449	3.16615	6.807	8.37311	5.44949	1.58403	1.34986	2.07119	1.59385	1.52903	2.07563	4.89299	5.83955	6.59742	0.52575	0.454272	0.245528
5.997	2.19569	2.23547	3.16412	6.80316	8.3672	5.45086	1.5837	1.35037	2.07111	1.59501	1.5287	2.07482	4.8935	5.83943	6.59608	0.525873	0.454185	0.245781
6	2.1976	2.23738	3.16268	6.80239	8.37862	5.44956	1.5847	1.35058	2.07099	1.59399	1.52903	2.07582	4.89404	5.83963	6.59973	0.525931	0.453996	0.246197
6.003	2.19787	2.23765	3.16642	6.80752	8.37581	5.4503	1.58484	1.35056	2.07342	1.59402	1.52908	2.07664	4.89502	5.83994	6.60037	0.526249	0.453933	0.246325
6.007	2.1986	2.23838	3.16552	6.80656	8.37329	5.45482	1.58458	1.35097	2.07262	1.59348	1.52919	2.07458	4.89523	5.84003	6.59979	0.526338	0.453142	0.246334
6.01	2.19869	2.23847	3.17032	6.80422	8.37031	5.45684	1.58473	1.35121	2.07204	1.59313	1.5297	2.08237	4.89549	5.84044	6.60612	0.526981	0.452741	0.246823
6.013	2.19895	2.23873	3.17073	6.80822	8.38121	5.45839	1.58482	1.35154	2.07073	1.59146	1.52966	2.0733	4.89571	5.8409	6.60229	0.527288	0.452431	0.246627
6.017	2.2	2.23978	3.1663	6.81141	8.38592	5.4629	1.58435	1.35193	2.07272	1.59229	1.52965	2.07634	4.89663	5.84137	6.60111	0.527262	0.45275	0.246744
6.02	2.20126	2.24104	3.16929	6.80957	8.38246	5.46574	1.58496	1.35246	2.07175	1.59116	1.52967	2.07939	4.89709	5.84189	6.60693	0.527402	0.452938	0.246657
6.023	2.20107	2.24085	3.16803	6.8113	8.37824	5.46587	1.58632	1.35302	2.07102	1.59116	1.52977	2.07804	4.89756	5.84218	6.60612	0.527355	0.452932	0.246486
6.027	2.20121	2.24099	3.16919	6.81689	8.38246	5.46781	1.58578	1.35321	2.07122	1.59096	1.52989	2.08168	4.89817	5.84256	6.60894	0.527849	0.453344	0.246496
6.03	2.20013	2.23991	3.17129	6.81719	8.38263	5.46741	1.58665	1.35332	2.07387	1.59252	1.52998	2.07945	4.89852	5.84293	6.60963	0.52781	0.453347	0.24666
6.033	2.20055	2.24033	3.17042	6.81813	8.38347	5.46919	1.58772	1.35316	2.07256	1.59121	1.53037	2.07795	4.8994	5.84367	6.61676	0.527986	0.453392	0.246956
6.037	2.19989	2.23967	3.16839	6.81983	8.38347	5.46968	1.58615	1.35345	2.07066	1.5919	1.53049	2.0754	4.90036	5.84424	6.61296	0.528715	0.453508	0.24716
6.04	2.19876	2.23854	3.16949	6.82	8.38154	5.46981	1.5857	1.3534	2.07106	1.59239	1.53085	2.0771	4.90155	5.84504	6.616	0.528934	0.453791	0.247235
6.043	2.19949	2.23927	3.17188	6.82137	8.38823	5.47044	1.58768	1.35325	2.07244	1.59297	1.53102	2.0783	4.902	5.84575	6.61899	0.528489	0.453913	0.247302
6.047	2.19957	2.23935	3.1719	6.82181	8.38785	5.47326	1.58766	1.35309	2.07009	1.59186	1.53123	2.07693	4.90222	5.8463	6.61103	0.528495	0.454044	0.247158
6.05	2.19897	2.23875	3.17069	6.82267	8.38918	5.47298	1.58678	1.35281	2.0716	1.59202	1.53123	2.08243	4.90215	5.84682	6.61534	0.528524	0.45471	0.246733
6.053	2.20088	2.24066	3.17177	6.82457	8.38765	5.47306	1.58894	1.35314	2.0747	1.59297	1.53091	2.07748	4.90291	5.84725	6.61764	0.528269	0.454708	0.247095
6.057	2.20275	2.24253	3.17434	6.82842	8.38758	5.47603	1.58831	1.35324	2.0754	1.59308	1.53079	2.07572	4.90355	5.84774	6.61165	0.528281	0.455057	0.247162
6.06	2.20203	2.24181	3.17209	6.82871	8.39221	5.47749	1.58748	1.35337	2.07424	1.59183	1.53086	2.07659	4.90348	5.84793	6.61987	0.527957	0.455073	0.247339
6.063	2.20445	2.24423	3.16784	6.82761	8.38833	5.47721	1.58812	1.35351	2.07595	1.59309	1.53127	2.07934	4.90403	5.84848	6.62075	0.52772	0.455172	0.247268
6.067	2.20529	2.24507	3.17254	6.83169	8.38754	5.47882	1.58899	1.35346	2.07455	1.59533	1.53171	2.0802	4.90442	5.84888	6.61865	0.527678	0.454742	0.247333
6.07	2.20557	2.24535	3.17526	6.83115	8.39631	5.47792	1.587	1.35331	2.07312	1.59614	1.53208	2.08077	4.90504	5.84906	6.61954	0.527875	0.45493	0.247505
6.073	2.20506	2.24484	3.17002	6.83201	8.39569	5.47614	1.58935	1.35361	2.07345	1.5955	1.53222	2.07836	4.90505	5.8494	6.62719	0.527929	0.454726	0.247722
6.077	2.20542	2.2452	3.17683	6.83696	8.39011	5.47677	1.58953	1.35373	2.07444	1.59695	1.53238	2.08343	4.90529	5.85014	6.62566	0.528014	0.454648	0.248009
6.08	2.20493	2.24471	3.17647	6.84291	8.39077	5.47957	1.5891	1.3542	2.07388	1.599	1.53234	2.08185	4.9057	5.85067	6.62176	0.527496	0.455145	0.248207
6.083	2.2047	2.24448	3.1721	6.84209	8.39127	5.48133	1.58874	1.35426	2.07346	1.59783	1.53241	2.08393	4.90613	5.85128	6.62996	0.527028	0.455692	0.248658
6.087	2.20325	2.24303	3.17492	6.8464	8.39732	5.48554	1.58919	1.35431	2.07482	1.59724	1.53217	2.07709	4.90635	5.85148	6.62905	0.527655	0.456192	0.248896
6.09	2.20508	2.24486	3.17273	6.84428	8.39575	5.4881	1.58842	1.35439	2.07793	1.59894	1.53242	2.07856	4.90653	5.85186	6.62888	0.527991	0.456295	0.249249
6.093	2.20671	2.24649	3.17318	6.83958	8.39892	5.49019	1.58795	1.35455	2.07715	1.59973	1.53281	2.07973	4.90717	5.85207	6.62812	0.528524	0.456877	0.24955
6.097	2.20688	2.24666	3.17421	6.83647	8.40392	5.49042	1.58852	1.35514	2.07643	1.5973	1.53328	2.08218	4.90803	5.85257	6.62613	0.528859	0.457215	0.249642
6.1	2.206	2.24578	3.17252	6.84037	8.40361	5.48943	1.58781	1.35554	2.07838	1.59695	1.53361	2.08319	4.90866	5.85275	6.63324	0.5296	0.457022	0.24997
6.103	2.20785	2.24763	3.17984	6.83692	8.40446	5.48859	1.59038	1.35594	2.07923	1.59661	1.53402	2.08375	4.90942	5.85304	6.62996	0.530614	0.456961	0.249957
6.107	2.20721	2.24699	3.17569	6.83881	8.40218	5.49225	1.59082	1.35645	2.07466	1.59473	1.53446	2.08162	4.91025	5.85366	6.62929	0.530895	0.457204	0.249798
6.11	2.20782	2.2476	3.17559	6.84258	8.40294	5.49032	1.5901	1.35639	2.07537	1.59401	1.53468	2.07944	4.91017	5.85394	6.63563	0.53123	0.45719	0.249821
6.113	2.2064	2.24618	3.1748	6.84743	8.39842	5.48991	1.58979	1.35676	2.07801	1.59586	1.53515	2.08255	4.9106	5.85405	6.63641	0.531904	0.457391	0.249704
6.117	2.20947	2.24925	3.17738	6.84545	8.40169	5.49362	1.59194	1.35688	2.07787	1.59673	1.53541	2.09191	4.91089	5.85465	6.63794	0.532353	0.457435	0.249368
6.12	2.20894	2.24872	3.17661	6.85068	8.4034	5.49395	1.59103	1.3573	2.07611	1.59675	1.53537	2.0808	4.91219	5.85523	6.6369	0.532666	0.457359	0.249168
6.123	2.20968	2.24946	3.18074	6.85137	8.40519	5.49394	1.58991	1.3577	2.07899	1.59805	1.53556	2.08379	4.91226	5.85545	6.63623	0.533089	0.457332	0.249106
6.127	2.20821	2.24799	3.1756	6.85078	8.4031	5.49639	1.59281	1.35802	2.08192	1.59699	1.53591	2.07649	4.91262	5.85552	6.63942	0.533106	0.457209	0.248956
6.13	2.21017	2.24995	3.17686	6.85197	8.41019	5.49806	1.59311	1.35796	2.0798	1.59496	1.53617	2.08046	4.91338	5.85557	6.64392	0.533352	0.457535	0.24888
6.133	2.20741	2.24719	3.18422	6.85465	8.4082	5.49638	1.59374	1.35792	2.07893	1.5938	1.53617	2.08321	4.914	5.85539	6.63934	0.533153	0.457224	0.248981
6.137	2.20767	2.24745	3.17915	6.85485	8.41391	5.49697	1.59416	1.35797	2.08121	1.59424	1.53637	2.08374	4.91496	5.85558	6.64191	0.533257	0.457861	0.249242
6.14	2.2075	2.24728	3.18095	6.85619	8.40821	5.49477	1.59478	1.35813	2.08119	1.59239	1.53636	2.08091	4.91541	5.85631	6.64233	0.533017	0.457641	0.249117
6.143	2.20922	2.249	3.17951	6.8582	8.41115	5.49325	1.59485	1.3582	2.07707	1.59359	1.53642	2.08172	4.91603	5.85705	6.64332	0.532405	0.457967	0.249189
6.147	2.20847	2.24825	3.17416	6.85816	8.41195	5.49303	1.59523	1.35848	2.07672	1.59363	1.53637	2.08472	4.91655	5.8576	6.64521	0.53198	0.458719	0.249125
6.15	2.21109	2.25087	3.18476	6.85772	8.41087	5.49359	1.59595	1.35831	2.07965	1.59567	1.5362	2.08403	4.91708	5.85796	6.64334	0.532115	0.45907	0.249281
6.153	2.21114	2.25092	3.18125	6.85702	8.41696	5.49366	1.59574	1.3582	2.0796	1.59486	1.53593	2.08401	4.91775	5.8582	6.64313	0.532201	0.459215	0.249308
6.157	2.21198	2.25176	3.17983	6.85885	8.41733	5.4955	1.59747	1.35825	2.0788	1.59544	1.53627	2.0877	4.91828	5.85851	6.64521	0.531933	0.459344	0.24916
6.16	2.21192	2.2517	3.18239	6.86329	8.41209	5.49875	1.5964	1.35835	2.07974	1.59551	1.53626	2.08636	4.91891	5.8589	6.64745	0.532327	0.459287	0.249103
6.163	2.21321	2.25299	3.18493	6.86597	8.41693	5.50089	1.5957	1.35867	2.08202	1.5957	1.53642	2.08445	4.91936	5.85937	6.63985	0.532618	0.45961	0.24925
6.167	2.21056	2.25034	3.18314	6.86848	8.41855	5.50266	1.59409	1.359	2.08145	1.59404	1.53668	2.0866	4.91928	5.85965	6.64723	0.53256	0.459316	0.249533
6.17	2.21176	2.25154	3.18148	6.87029	8.41493	5.50738	1.59461	1.35921	2.07942	1.59611	1.53707	2.0843	4.9199	5.86011	6.64933	0.53284	0.45958	0.2497
6.173	2.21164	2.25142	3.18408	6.87597	8.41928	5.50921	1.59427	1.35924	2.07967	1.59476	1.53684	2.08287	4.91973	5.86086	6.64601	0.532728	0.459453	0.249969
6.177	2.21229	2.25207	3.1873	6.87425	8.4183	5.51149	1.59463	1.35938	2.08116	1.59503	1.53712	2.0882	4.91983	5.8613	6.64811	0.532918	0.459147	0.250167
6.18	2.21274	2.25252	3.18218	6.87516	8.41936	5.5134	1.59552	1.35953	2.08287	1.59516	1.53751	2.08347	4.92044	5.86174	6.65227	0.533386	0.459023	0.250243
6.183	2.21406	2.25384	3.18766	6.87304	8.42333	5.5153	1.59582	1.35936	2.08276	1.59482	1.53724	2.08688	4.92054	5.86237	6.65243	0.533849	0.458677	0.250245
6.187	2.21377	2.25355	3.18447	6.87542	8.42215	5.51184	1.5968	1.35921	2.08358	1.59326	1.53711	2.08854	4.92104	5.86266	6.65348	0.534043	0.459165	0.250102
6.19	2.21451	2.25429	3.18425	6.87219	8.42475	5.51346	1.59618	1.3597	2.08406	1.59677	1.53743	2.08581	4.92109	5.86315	6.65236	0.534154	0.459542	0.250542
6.193	2.21452	2.2543	3.18608	6.8759	8.42234	5.51281	1.59642	1.35951	2.08533	1.59648	1.53744	2.08758	4.92161	5.86329	6.65365	0.534143	0.459971	0.250774
6.197	2.21474	2.25452	3.19198	6.87652	8.42787	5.51098	1.59726	1.35951	2.08275	1.59625	1.53757	2.08771	4.92221	5.86382	6.65243	0.534341	0.460132	0.251377
6.2	2.21695	2.25673	3.18386	6.88192	8.42531	5.50977	1.59743	1.35975	2.0824	1.5969	1.53789	2.08733	4.92271	5.86471	6.6521	0.53434	0.460089	0.25197
6.203	2.21631	2.25609	3.18583	6.88348	8.43002	5.51321	1.59811	1.36003	2.08477	1.59789	1.53814	2.08646	4.92331	5.86563	6.66139	0.534231	0.460375	0.252016
6.207	2.21632	2.2561	3.18517	6.88503	8.42054	5.51445	1.59802	1.36037	2.08498	1.59769	1.53876	2.08757	4.92379	5.86652	6.65863	0.534156	0.460068	0.252054
6.21	2.21638	2.25616	3.18809	6.88031	8.43008	5.51502	1.59927	1.36041	2.08366	1.59759	1.53894	2.089	4.92438	5.86704	6.65584	0.533988	0.460423	0.252001
6.213	2.21669	2.25647	3.18732	6.88487	8.43013	5.51945	1.5978	1.36071	2.08486	1.59859	1.53908	2.08825	4.9254	5.86774	6.66308	0.53388	0.460357	0.251759
6.217	2.21574	2.25552	3.18774	6.886	8.43562	5.52289	1.5985	1.36078	2.08682	1.59869	1.53925	2.08664	4.92609	5.86824	6.66116	0.533895	0.460318	0.251781
6.22	2.217	2.25678	3.18463	6.88822	8.43182	5.5257	1.59697	1.36123	2.08382	1.5985	1.53932	2.09029	4.92693	5.86863	6.66343	0.533429	0.460179	0.251656
6.223	2.21603	2.25581	3.18527	6.89236	8.4267	5.52835	1.59867	1.36142	2.08213	1.59871	1.53937	2.08574	4.92739	5.86906	6.66272	0.533692	0.460039	0.251553
6.227	2.2178	2.25758	3.19017	6.89762	8.4312	5.53107	1.59719	1.36196	2.08394	1.59991	1.53929	2.08647	4.92792	5.86979	6.66308	0.533969	0.459924	0.251624
6.23	2.21783	2.25761	3.18436	6.89682	8.4332	5.53112	1.5994	1.36245	2.08263	1.59843	1.53944	2.08741	4.92862	5.87014	6.66455	0.53368	0.460324	0.251196
6.233	2.2188	2.25858	3.18741	6.8975	8.42926	5.5319	1.60141	1.36279	2.081	1.59925	1.53951	2.08636	4.92913	5.87036	6.66356	0.533647	0.459949	0.251347
6.237	2.21897	2.25875	3.18724	6.8983	8.43053	5.532	1.60113	1.36274	2.08361	1.59763	1.53963	2.08859	4.92974	5.87072	6.66499	0.53365	0.459875	0.251455
6.24	2.22042	2.2602	3.18758	6.89952	8.43085	5.53094	1.60146	1.36298	2.08757	1.59775	1.5395	2.09189	4.92985	5.87051	6.6687	0.534028	0.459485	0.251432
6.243	2.2201	2.25988	3.18833	6.89947	8.43113	5.53221	1.60169	1.36338	2.08416	1.59821	1.53971	2.08751	4.93029	5.87114	6.67096	0.534756	0.459337	0.251357
6.247	2.22123	2.26101	3.19221	6.90267	8.43695	5.53189	1.60248	1.3635	2.08649	1.5999	1.54032	2.08973	4.93039	5.87117	6.67504	0.535409	0.45951	0.251399
6.25	2.22171	2.26149	3.18812	6.90423	8.43268	5.53319	1.60143	1.36365	2.08842	1.60034	1.54033	2.08686	4.93085	5.87147	6.67685	0.535994	0.459629	0.251436
6.253	2.22194	2.26172	3.18918	6.9049	8.43545	5.53431	1.60294	1.36431	2.08768	1.60246	1.54078	2.08772	4.93134	5.87166	6.6693	0.536223	0.460451	0.251489
6.257	2.22241	2.26219	3.19359	6.90645	8.43337	5.53535	1.603	1.36452	2.08441	1.60125	1.54138	2.09178	4.93159	5.87211	6.66753	0.536797	0.460649	0.252384
6.26	2.22321	2.26299	3.19533	6.90884	8.43861	5.53542	1.60308	1.36477	2.08794	1.60049	1.54161	2.09092	4.93195	5.87194	6.66864	0.53731	0.460498	0.252615
6.263	2.22329	2.26307	3.19036	6.90638	8.43759	5.53648	1.60154	1.36501	2.08674	1.60127	1.54235	2.09238	4.93192	5.87246	6.67642	0.537504	0.460198	0.252969
6.267	2.22274	2.26252	3.18755	6.9047	8.43946	5.53345	1.60216	1.36494	2.08505	1.60174	1.54255	2.09054	4.93224	5.87282	6.67633	0.537515	0.460755	0.252984
6.27	2.2225	2.26228	3.18761	6.90923	8.44513	5.53296	1.60136	1.36564	2.08653	1.60093	1.54284	2.08689	4.93218	5.87318	6.67537	0.53757	0.460829	0.252743
6.273	2.22182	2.2616	3.19742	6.90589	8.44299	5.5334	1.60148	1.36567	2.08873	1.6024	1.54317	2.09302	4.93268	5.87364	6.67676	0.537707	0.461438	0.252693
6.277	2.22081	2.26059	3.18969	6.90596	8.44355	5.53289	1.60147	1.36555	2.0868	1.60231	1.54294	2.09301	4.93326	5.87379	6.68136	0.537604	0.461876	0.252392
6.28	2.22015	2.25993	3.19055	6.90967	8.44451	5.53373	1.60198	1.36568	2.08768	1.60299	1.54355	2.09323	4.93431	5.87436	6.67662	0.537407	0.462194	0.252048
6.283	2.2198	2.25958	3.19409	6.91464	8.44229	5.53668	1.60087	1.3658	2.08997	1.60169	1.54361	2.08946	4.93399	5.87469	6.68238	0.53752	0.46283	0.251979
6.287	2.22083	2.26061	3.18982	6.90984	8.446	5.53827	1.60103	1.36583	2.08867	1.60192	1.54362	2.08803	4.93435	5.8751	6.68225	0.537213	0.463272	0.251867
6.29	2.22115	2.26093	3.19316	6.91275	8.4428	5.53861	1.60158	1.3657	2.08615	1.60134	1.54368	2.09069	4.93439	5.87516	6.68551	0.537512	0.463555	0.251588
6.293	2.22041	2.26019	3.19534	6.91612	8.4439	5.54087	1.60254	1.36583	2.08884	1.6015	1.54395	2.09573	4.93509	5.87581	6.67502	0.537262	0.464153	0.251211
6.297	2.22155	2.26133	3.19787	6.91807	8.44663	5.54387	1.60258	1.36568	2.08939	1.59982	1.54372	2.092	4.93607	5.87585	6.679	0.537294	0.464716	0.251357
6.3	2.22316	2.26294	3.19359	6.91673	8.44424	5.54496	1.60253	1.36586	2.08544	1.60092	1.54383	2.08844	4.93688	5.87568	6.6832	0.537509	0.464807	0.251732
6.303	2.22285	2.26263	3.19594	6.92088	8.44416	5.54549	1.60302	1.36608	2.08713	1.60168	1.54416	2.08865	4.93719	5.87628	6.68107	0.537573	0.465177	0.251956
6.307	2.22364	2.26342	3.19512	6.92425	8.45131	5.54715	1.60255	1.36625	2.08895	1.60145	1.544	2.09104	4.93748	5.87658	6.68709	0.538031	0.465175	0.252319
6.31	2.22431	2.26409	3.19726	6.92342	8.45316	5.54704	1.60264	1.36653	2.08588	1.60122	1.5442	2.08983	4.93808	5.87773	6.68735	0.538287	0.464992	0.252846
6.313	2.22443	2.26421	3.19579	6.92144	8.44401	5.54732	1.60341	1.36691	2.08442	1.60292	1.54435	2.09033	4.93887	5.87802	6.68879	0.538646	0.465148	0.252928
6.317	2.22494	2.26472	3.19694	6.92282	8.44666	5.54886	1.60439	1.36736	2.08711	1.60191	1.54381	2.09194	4.93966	5.87904	6.68871	0.53886	0.464813	0.253494
6.32	2.22482	2.2646	3.19434	6.92018	8.45052	5.55119	1.60627	1.36801	2.08797	1.60281	1.54389	2.09518	4.94018	5.8794	6.68929	0.539141	0.464748	0.253932
6.323	2.22555	2.26533	3.19503	6.91881	8.45676	5.55331	1.60586	1.36775	2.08806	1.60254	1.54415	2.09411	4.94075	5.87995	6.68991	0.53946	0.464392	0.254598
6.327	2.22712	2.2669	3.19672	6.91827	8.45812	5.55542	1.60651	1.36801	2.09021	1.60375	1.54415	2.09486	4.94135	5.88047	6.68394	0.539655	0.463661	0.254161
6.33	2.22865	2.26843	3.19793	6.91757	8.45071	5.55683	1.60611	1.36812	2.0921	1.6031	1.54443	2.09187	4.94203	5.88121	6.69063	0.539841	0.463355	0.254184
6.333	2.22932	2.2691	3.19682	6.91992	8.45921	5.55788	1.60717	1.36859	2.09142	1.60494	1.54441	2.09279	4.94296	5.88178	6.69144	0.540089	0.463569	0.254088
6.337	2.22871	2.26849	3.19671	6.9252	8.45457	5.55788	1.60588	1.36907	2.09078	1.60428	1.54459	2.09594	4.94327	5.88223	6.68976	0.540557	0.463533	0.253982
6.34	2.22866	2.26844	3.20153	6.92675	8.45552	5.5588	1.60592	1.36879	2.09199	1.60326	1.54496	2.09471	4.94412	5.88254	6.68981	0.540715	0.463781	0.253904
6.343	2.22857	2.26835	3.20262	6.93081	8.45748	5.55953	1.60615	1.36869	2.09292	1.6032	1.54565	2.09544	4.94464	5.88255	6.69545	0.540742	0.463566	0.253689
6.347	2.22671	2.26649	3.20112	6.93459	8.46024	5.55806	1.60763	1.36887	2.093	1.60228	1.54609	2.09699	4.945	5.88268	6.69602	0.540623	0.463845	0.253406
6.35	2.22458	2.26436	3.19723	6.93193	8.46049	5.55946	1.60619	1.36915	2.09018	1.60174	1.54612	2.09504	4.94466	5.88254	6.69589	0.540844	0.464104	0.253257
6.353	2.22686	2.26664	3.19876	6.93402	8.46119	5.56186	1.60803	1.36932	2.09005	1.60124	1.54656	2.09537	4.94503	5.88276	6.69721	0.540673	0.463741	0.253447
6.357	2.22825	2.26803	3.19705	6.93761	8.4594	5.5629	1.61033	1.36935	2.09094	1.60269	1.54695	2.09174	4.94535	5.8826	6.70018	0.541031	0.463811	0.253442
6.36	2.22761	2.26739	3.20226	6.9349	8.45855	5.56309	1.61051	1.36928	2.08816	1.60091	1.54686	2.09315	4.94648	5.88287	6.69762	0.540886	0.464345	0.253495
6.363	2.22975	2.26953	3.20222	6.93797	8.46255	5.56461	1.61039	1.36936	2.08662	1.60115	1.54685	2.09078	4.94709	5.88243	6.70171	0.540832	0.464378	0.253913
6.367	2.23078	2.27056	3.2014	6.94082	8.46443	5.56397	1.61149	1.36954	2.09034	1.60163	1.54673	2.09578	4.94727	5.88255	6.70163	0.540797	0.464469	0.253872
6.37	2.22996	2.26974	3.19774	6.94287	8.46438	5.56323	1.61135	1.36978	2.09118	1.60073	1.54664	2.09325	4.94748	5.8835	6.70066	0.540585	0.464721	0.254299
6.373	2.22965	2.26943	3.20129	6.94235	8.46106	5.56373	1.61054	1.36997	2.08922	1.60074	1.54629	2.09661	4.94789	5.88415	6.70348	0.540744	0.464641	0.254841
6.377	2.23082	2.2706	3.2025	6.94813	8.4654	5.56409	1.60981	1.37012	2.09034	1.60146	1.54598	2.09771	4.94805	5.88436	6.70533	0.540387	0.464757	0.255054
6.38	2.22986	2.26964	3.20284	6.94856	8.46973	5.56709	1.61051	1.3704	2.09279	1.60172	1.54528	2.09604	4.94828	5.88464	6.70861	0.540125	0.465065	0.255025
6.383	2.23074	2.27052	3.20033	6.95136	8.47046	5.56877	1.60923	1.37065	2.09271	1.60172	1.54496	2.09383	4.94862	5.88495	6.70325	0.540099	0.464942	0.255306
6.387	2.23155	2.27133	3.2024	6.94833	8.46754	5.56963	1.60763	1.37053	2.09266	1.60309	1.54522	2.09519	4.94909	5.88519	6.70555	0.540173	0.465321	0.255101
6.39	2.23269	2.27247	3.20229	6.94955	8.46792	5.56837	1.60811	1.37044	2.09314	1.60262	1.54565	2.09927	4.9496	5.88613	6.70715	0.540157	0.465157	0.254987
6.393	2.23349	2.27327	3.20106	6.94799	8.46311	5.57274	1.60919	1.37075	2.09238	1.60333	1.54568	2.09581	4.94987	5.88699	6.70791	0.540489	0.465279	0.25484
6.397	2.23391	2.27369	3.21207	6.94631	8.4646	5.5715	1.60945	1.37116	2.09403	1.6036	1.54578	2.09567	4.95046	5.88728	6.71535	0.540815	0.465695	0.254856
6.4	2.23543	2.27521	3.20282	6.94774	8.46899	5.57284	1.61166	1.37139	2.09409	1.60352	1.54633	2.0983	4.95062	5.88766	6.7095	0.54096	0.465888	0.254765
6.403	2.23483	2.27461	3.20369	6.94824	8.46612	5.57452	1.613	1.37141	2.09218	1.60374	1.5467	2.09609	4.95093	5.88792	6.71077	0.541407	0.466573	0.255125
6.407	2.23462	2.2744	3.20715	6.94778	8.46723	5.57779	1.61399	1.37181	2.09353	1.6045	1.5476	2.09887	4.95105	5.88861	6.71438	0.541298	0.466988	0.255234
6.41	2.23455	2.27433	3.20466	6.95011	8.46814	5.57692	1.61442	1.37179	2.09589	1.60543	1.54809	2.09599	4.95135	5.88922	6.71219	0.541346	0.467415	0.255173
6.413	2.23438	2.27416	3.20464	6.95565	8.46861	5.57848	1.61363	1.37219	2.09508	1.60634	1.54842	2.10166	4.95155	5.8895	6.71121	0.541473	0.467929	0.254798
6.417	2.23339	2.27317	3.20143	6.95491	8.47119	5.57773	1.61375	1.37244	2.09358	1.60574	1.54905	2.09884	4.95159	5.89007	6.71724	0.54201	0.468088	0.255143
6.42	2.23562	2.2754	3.20183	6.96181	8.47315	5.58192	1.6137	1.37244	2.09386	1.60464	1.54963	2.1017	4.952	5.891	6.71234	0.542477	0.467964	0.25544
6.423	2.23552	2.2753	3.20467	6.96692	8.47637	5.58183	1.61239	1.37262	2.09306	1.60431	1.54981	2.10285	4.95245	5.89117	6.71495	0.543102	0.468105	0.25503
6.427	2.23489	2.27467	3.20228	6.96883	8.47697	5.58212	1.61194	1.37264	2.09261	1.60289	1.55012	2.10256	4.95314	5.89145	6.71569	0.543293	0.468077	0.255152
6.43	2.23562	2.2754	3.20674	6.96448	8.47982	5.58462	1.61312	1.37285	2.09229	1.60299	1.55059	2.09968	4.9533	5.89196	6.71047	0.543427	0.468001	0.255455
6.433	2.23898	2.27876	3.20785	6.96751	8.47984	5.58698	1.61445	1.37282	2.09233	1.60366	1.5505	2.09878	4.95358	5.89278	6.71658	0.543625	0.468057	0.25575
6.437	2.23753	2.27731	3.2086	6.96263	8.47745	5.58159	1.61494	1.37328	2.09408	1.60515	1.55086	2.09757	4.95399	5.89348	6.72264	0.543769	0.468297	0.255778
6.44	2.23717	2.27695	3.21491	6.95639	8.48129	5.58515	1.61668	1.37327	2.09578	1.60676	1.55113	2.09839	4.95475	5.89414	6.71999	0.543966	0.468096	0.255652
6.443	2.23801	2.27779	3.20897	6.9564	8.47611	5.58457	1.61804	1.37327	2.09572	1.60905	1.55139	2.10302	4.95545	5.89447	6.71897	0.543712	0.468145	0.255339
6.447	2.23884	2.27862	3.20705	6.96449	8.47982	5.58667	1.61757	1.37349	2.09515	1.60804	1.55185	2.09738	4.95644	5.89491	6.71915	0.544029	0.468123	0.255227
6.45	2.23693	2.27671	3.2075	6.96374	8.48275	5.58822	1.61526	1.37361	2.09523	1.60935	1.55225	2.10332	4.95707	5.89544	6.72758	0.544328	0.468051	0.255122
6.453	2.23779	2.27757	3.20761	6.97108	8.48075	5.59195	1.61491	1.3737	2.09443	1.60784	1.55218	2.10395	4.95758	5.89602	6.72169	0.544381	0.468089	0.254638
6.457	2.23962	2.2794	3.20773	6.97725	8.47983	5.59167	1.61373	1.374	2.09384	1.60681	1.55217	2.0993	4.9581	5.89637	6.7231	0.544271	0.46829	0.254584
6.46	2.24119	2.28097	3.20724	6.97906	8.48841	5.59297	1.61238	1.37432	2.09336	1.60559	1.55181	2.09858	4.95813	5.89633	6.72406	0.544661	0.469103	0.254649
6.463	2.24161	2.28139	3.20713	6.9765	8.48406	5.59185	1.61269	1.37417	2.09132	1.60668	1.55161	2.10043	4.95846	5.89611	6.72989	0.544519	0.468988	0.254407
6.467	2.24256	2.28234	3.21021	6.97861	8.48479	5.59169	1.61474	1.37438	2.0939	1.60481	1.55159	2.10282	4.95873	5.89621	6.72345	0.544505	0.469001	0.25476
6.47	2.24277	2.28255	3.21022	6.97615	8.48436	5.59086	1.61548	1.37447	2.09367	1.60564	1.55136	2.10017	4.95924	5.8963	6.72966	0.544517	0.469463	0.254803
6.473	2.24233	2.28211	3.20956	6.97829	8.48572	5.59126	1.61488	1.37496	2.09398	1.60602	1.55123	2.10382	4.9596	5.89662	6.72491	0.544028	0.46919	0.255076
6.477	2.24049	2.28027	3.20678	6.97793	8.48498	5.59275	1.61555	1.37497	2.09408	1.60563	1.55104	2.09834	4.96032	5.89666	6.73223	0.543982	0.469232	0.255235
6.48	2.24017	2.27995	3.21529	6.97731	8.48902	5.59096	1.61573	1.37562	2.09491	1.60596	1.55086	2.10407	4.96052	5.89657	6.73205	0.54405	0.469283	0.255252
6.483	2.23849	2.27827	3.21158	6.98069	8.48573	5.59023	1.61538	1.3758	2.09388	1.60647	1.55068	2.10386	4.96106	5.89667	6.73308	0.544178	0.46909	0.256058
6.487	2.2384	2.27818	3.20772	6.98077	8.48865	5.59056	1.61471	1.37599	2.09568	1.60766	1.55074	2.09793	4.96156	5.89697	6.73263	0.544244	0.468794	0.256508
6.49	2.23745	2.27723	3.20707	6.97754	8.48788	5.5887	1.61741	1.37642	2.09663	1.60805	1.55026	2.10329	4.96197	5.89699	6.73013	0.544076	0.468985	0.256919
6.493	2.23946	2.27924	3.21256	6.9827	8.48864	5.5882	1.61949	1.37663	2.09796	1.60879	1.55047	2.10132	4.96235	5.8973	6.7343	0.543992	0.469148	0.257829
6.497	2.23847	2.27825	3.21383	6.98398	8.49335	5.58704	1.6202	1.37662	2.09712	1.60793	1.55059	2.10151	4.96255	5.89793	6.73542	0.543568	0.469042	0.258452
6.5	2.23962	2.2794	3.21264	6.98116	8.48709	5.58859	1.62002	1.37676	2.09628	1.60712	1.55067	2.10165	4.96284	5.89871	6.73229	0.543874	0.46875	0.258846
6.503	2.23997	2.27975	3.21012	6.98481	8.49175	5.58849	1.62067	1.37706	2.09664	1.60605	1.55091	2.10282	4.96352	5.8995	6.73747	0.544481	0.468634	0.258754
6.507	2.2425	2.28228	3.21056	6.98698	8.49059	5.58987	1.61979	1.377	2.09652	1.60581	1.55167	2.10375	4.96427	5.9004	6.73566	0.545013	0.468492	0.259181
6.51	2.24346	2.28324	3.20899	6.98483	8.48879	5.59028	1.61878	1.37688	2.09522	1.60538	1.55222	2.10298	4.96486	5.90096	6.73686	0.545244	0.468881	0.259307
6.513	2.24576	2.28554	3.21163	6.98775	8.49202	5.59324	1.61946	1.37684	2.09636	1.60543	1.55269	2.10261	4.96527	5.9015	6.73579	0.545278	0.468822	0.259666
6.517	2.24632	2.2861	3.21372	6.98987	8.49761	5.59328	1.61959	1.37682	2.09668	1.60666	1.55293	2.10143	4.96568	5.90215	6.73951	0.545411	0.469009	0.259593
6.52	2.24786	2.28764	3.21244	6.98836	8.49299	5.59628	1.61912	1.37652	2.0963	1.60718	1.55314	2.10239	4.96614	5.90239	6.73725	0.545361	0.46902	0.259163
6.523	2.24663	2.28641	3.21422	6.98984	8.49626	5.59853	1.61775	1.37668	2.09787	1.60724	1.55378	2.10402	4.96657	5.90253	6.74029	0.545428	0.469382	0.259043
6.527	2.2453	2.28508	3.21408	6.99219	8.50003	5.59991	1.61742	1.37638	2.09871	1.60892	1.55438	2.1086	4.96689	5.90281	6.73884	0.545982	0.469492	0.258903
6.53	2.24535	2.28513	3.21279	6.99361	8.49451	5.60135	1.61636	1.37607	2.09832	1.60901	1.55407	2.10779	4.96745	5.90298	6.73897	0.54581	0.469457	0.258585
6.533	2.24554	2.28532	3.21281	6.99605	8.49695	5.60399	1.61658	1.37595	2.10015	1.61015	1.55408	2.10668	4.96812	5.9029	6.74333	0.546348	0.469362	0.258366
6.537	2.24614	2.28592	3.2149	7.00163	8.50405	5.6033	1.61843	1.37624	2.10003	1.61023	1.55446	2.10871	4.96869	5.90274	6.74513	0.54658	0.469587	0.257911
6.54	2.24684	2.28662	3.22048	6.99971	8.50349	5.60294	1.61975	1.37644	2.09827	1.61025	1.55468	2.10829	4.96906	5.90263	6.74306	0.54664	0.469325	0.25823
6.543	2.24594	2.28572	3.21471	6.99973	8.49835	5.60444	1.62164	1.37661	2.09753	1.6095	1.55481	2.10638	4.96944	5.90244	6.74621	0.547014	0.469878	0.257995
6.547	2.2467	2.28648	3.21566	6.99696	8.49904	5.60389	1.62186	1.37677	2.09921	1.60908	1.55451	2.10722	4.96969	5.90242	6.74403	0.547559	0.470173	0.257717
6.55	2.24626	2.28604	3.21693	6.99767	8.49673	5.60327	1.62397	1.37694	2.09817	1.60804	1.55486	2.10743	4.97025	5.90289	6.74827	0.547527	0.47014	0.257977
6.553	2.24607	2.28585	3.2188	6.99423	8.50092	5.60421	1.62303	1.37762	2.09846	1.60857	1.55514	2.10596	4.9707	5.90298	6.74653	0.54759	0.470307	0.257767
6.557	2.24645	2.28623	3.21909	6.99893	8.50388	5.60311	1.62274	1.37815	2.09883	1.60961	1.55488	2.10301	4.97093	5.90338	6.74315	0.547754	0.471102	0.257554
6.56	2.24795	2.28773	3.22029	6.99986	8.49845	5.6024	1.62264	1.37861	2.09901	1.61032	1.5552	2.10639	4.97102	5.90375	6.75094	0.548034	0.47083	0.25757
6.563	2.24671	2.28649	3.2153	7.00471	8.50576	5.6047	1.6222	1.37874	2.09804	1.61029	1.55549	2.10787	4.97135	5.90426	6.74856	0.54809	0.470994	0.257459
6.567	2.24661	2.28639	3.21522	7.0064	8.50773	5.60384	1.62034	1.37931	2.10088	1.61031	1.5558	2.1073	4.97199	5.9048	6.75043	0.548581	0.471631	0.257501
6.57	2.24742	2.2872	3.21798	7.00907	8.50698	5.60409	1.62234	1.37954	2.10089	1.60923	1.55548	2.1039	4.97193	5.90541	6.75172	0.548759	0.471939	0.25742
6.573	2.24782	2.2876	3.21936	7.00867	8.50532	5.60708	1.62265	1.38001	2.10047	1.60843	1.55611	2.10817	4.97233	5.90604	6.74702	0.548475	0.472153	0.257876
6.577	2.24811	2.28789	3.22068	7.01102	8.50827	5.60815	1.62123	1.38021	2.10194	1.60732	1.55615	2.10355	4.97279	5.90669	6.75438	0.548157	0.472437	0.25801
6.58	2.24925	2.28903	3.21554	7.01016	8.50882	5.60865	1.62276	1.38064	2.10454	1.60746	1.55631	2.10544	4.97322	5.90737	6.75114	0.547772	0.472093	0.258011
6.583	2.24961	2.28939	3.22223	7.00864	8.50646	5.61403	1.6225	1.38116	2.10101	1.60722	1.55628	2.1105	4.97365	5.90784	6.7554	0.547705	0.472439	0.258007
6.587	2.24843	2.28821	3.22172	7.01204	8.51127	5.61702	1.62211	1.38148	2.1012	1.6078	1.55651	2.1077	4.97424	5.90832	6.75743	0.547686	0.472614	0.258268
6.59	2.24943	2.28921	3.217	7.01412	8.5099	5.61807	1.6234	1.38174	2.10298	1.60951	1.55647	2.1079	4.97458	5.90868	6.7547	0.547868	0.472763	0.258633
6.593	2.25023	2.29001	3.22087	7.01339	8.51061	5.61861	1.62477	1.38158	2.1032	1.60942	1.55644	2.11056	4.97545	5.90945	6.74924	0.548048	0.47302	0.258757
6.597	2.25049	2.29027	3.22231	7.01755	8.51275	5.62047	1.62376	1.3816	2.09916	1.60988	1.55613	2.10738	4.976	5.91003	6.7527	0.547964	0.473005	0.259237
6.6	2.2516	2.29138	3.22469	7.02079	8.51432	5.61923	1.62452	1.3815	2.10269	1.61013	1.55663	2.10752	4.97643	5.91005	6.75323	0.548213	0.472617	0.25955
6.603	2.2533	2.29308	3.22323	7.02182	8.51282	5.61945	1.62351	1.38183	2.10476	1.61067	1.55712	2.11008	4.9766	5.90989	6.75651	0.548303	0.472677	0.260093
6.607	2.25232	2.2921	3.22254	7.02051	8.51172	5.62197	1.62249	1.38171	2.1008	1.61002	1.55742	2.10401	4.97696	5.9096	6.75751	0.548447	0.472401	0.260703
6.61	2.25154	2.29132	3.22054	7.02471	8.51231	5.62503	1.62384	1.38181	2.10146	1.61141	1.55768	2.11047	4.9773	5.90975	6.75585	0.548761	0.472419	0.260794
6.613	2.25123	2.29101	3.2168	7.02674	8.50956	5.62432	1.62437	1.38173	2.10512	1.61213	1.55816	2.11016	4.97755	5.91012	6.76144	0.549412	0.472353	0.260552
6.617	2.25036	2.29014	3.22521	7.02885	8.5113	5.62421	1.62514	1.3821	2.10306	1.61372	1.55864	2.10952	4.97807	5.91038	6.75983	0.549676	0.47196	0.260605
6.62	2.24933	2.28911	3.22019	7.02965	8.5205	5.62417	1.62523	1.38219	2.10115	1.61299	1.55888	2.1084	4.97857	5.91039	6.75965	0.550017	0.472447	0.260663
6.623	2.25165	2.29143	3.22166	7.03133	8.51537	5.62383	1.6266	1.38221	2.10568	1.61289	1.55881	2.10861	4.97878	5.91103	6.76145	0.550353	0.472647	0.26058
6.627	2.25243	2.29221	3.22376	7.02928	8.51628	5.6266	1.62559	1.38232	2.10466	1.61365	1.55894	2.11064	4.97967	5.91155	6.7639	0.550613	0.472459	0.260424
6.63	2.25477	2.29455	3.2229	7.02732	8.51567	5.63072	1.62588	1.38241	2.10603	1.61424	1.5591	2.1099	4.98018	5.91171	6.76894	0.55064	0.472507	0.260286
6.633	2.25488	2.29466	3.22452	7.0271	8.51114	5.6334	1.62667	1.38243	2.10781	1.61394	1.55889	2.11047	4.98066	5.91188	6.76746	0.550545	0.472935	0.260254
6.637	2.25592	2.2957	3.21976	7.0266	8.5139	5.6384	1.62811	1.38252	2.10687	1.61493	1.55855	2.11142	4.9811	5.91232	6.77014	0.55059	0.473274	0.260097
6.64	2.2534	2.29318	3.22433	7.03137	8.51695	5.64011	1.62823	1.38299	2.10491	1.61514	1.55912	2.10728	4.98231	5.91276	6.76772	0.550549	0.473293	0.260367
6.643	2.25487	2.29465	3.23042	7.03387	8.52175	5.63891	1.62745	1.38328	2.10687	1.61449	1.55892	2.10938	4.98293	5.91303	6.76664	0.550687	0.473925	0.260193
6.647	2.25275	2.29253	3.22399	7.03437	8.52309	5.63756	1.62713	1.38373	2.10456	1.61385	1.55859	2.10594	4.98332	5.91316	6.76823	0.550381	0.474058	0.259428
6.65	2.25372	2.2935	3.2273	7.03634	8.52088	5.64044	1.62714	1.38424	2.1056	1.61331	1.55833	2.10754	4.98348	5.91364	6.77163	0.550305	0.474762	0.259629
6.653	2.25344	2.29322	3.22578	7.03662	8.52496	5.63936	1.62671	1.38439	2.10722	1.61284	1.5586	2.1105	4.9838	5.9143	6.77309	0.550702	0.475159	0.259832
6.657	2.25434	2.29412	3.22654	7.03529	8.5243	5.6399	1.62643	1.38437	2.10722	1.61214	1.55872	2.11051	4.98401	5.91491	6.77256	0.550602	0.475152	0.259964
[truncated: 11,502 more rows]

## Sheet: S21A
	Luciferase disaggregation
																							Yeast JDP + Hsc70 + Hsp105
				DNAJB1 [RLU]			DNAJA2 [RLU]			Anc B [RLU]			Anc AB [RLU]			Anc A [RLU]			-JDP [RLU]			Native	Sis1 [RLU]			Ydj1 [RLU]
			60 min	2415062	3153303	3347378	661222	588511	664957	5038304	5261911	3742474	117864	186269	131556	664146	205244	567174	6287	6169	6301	337988544	6015676	6738638	7143406	1189004	616049	878550
			120 min	9018187	9097063	10284574	1417178	1597908	1539292	16211652	14868639	11705579	541403	684179	411640	1440551	1236604	1305122	9512	9770	9747	340572320	12154366	13630846	14882870	2036525	1213042	1739886
			180 min	19020322	19120350	16739844	2129174	2415709	2505796	22661394	23100416	21171460	1094157	1521196	1298413	1968973	2011609	2188788	11905	12151	12184	281929925	20457802	20813694	23297013	3251020	1729958	2633707
			240 min	26288130	24072630	22941588	2663789	3514454	3651471	28276870	27760550	27106232	1897232	2518169	2015013	2841311	3316052	2856620	12569	13181	13636	3.20164e+08	25130605	25465514	24065893	3522148	2372362	3078946
				DNAJB1 [% of native]			DNAJA2 [% of native]			Anc B [% of native]			Anc AB [% of native]			Anc A [% of native]			-JDP [% of native]				Sis1 [% of native]			Ydj1 [% of native]
			60 min	0.754321	0.984904	1.04552	0.206526	0.183816	0.207693	1.57367	1.64351	1.16893	0.0368137	0.0581793	0.0410902	0.20744	0.064106	0.177151	0.00186012	0.00182521	0.00186426		1.87894	2.10475	2.23117	0.371374	0.192417	0.274407
			120 min	2.81674	2.84138	3.21229	0.442642	0.499091	0.480783	5.06355	4.64408	3.65612	0.169102	0.213697	0.128572	0.449942	0.386241	0.407642	0.00279295	0.0028687	0.00286195		3.7963	4.25746	4.64852	0.636089	0.378882	0.543437
			180 min	5.94081	5.97206	5.22853	0.665027	0.754523	0.782661	7.07807	7.21519	6.6127	0.341749	0.475131	0.405547	0.61499	0.628307	0.683647	0.00422268	0.00430994	0.00432164		6.3898	6.50096	7.2766	1.01543	0.540336	0.822613
			240 min	8.21084	7.51885	7.16558	0.832009	1.09771	1.1405	8.83201	8.67074	8.46637	0.592582	0.786526	0.62937	0.887456	1.03574	0.892238	0.00392581	0.00411696	0.00425907		7.8493	7.95391	7.51675	1.10011	0.740984	0.961679

## Sheet: S21B
	Luciferase disaggregation
																							Human JDP + Ssa1 + Sse1
				Sis1 [RLU]			Ydj1 [RLU]			Anc B [RLU]			Anc AB [RLU]			Anc A [RLU]			/-JDP [RLU]			Native	DNAJB1 [RLU]			DNAJA2 [RLU]
			60 min	13866544	8662916	10859716	163345	87894	107222	7283295	12080692	15437233	847086	465675	759870	1160290	916643	949937	1103	1124	1170	337988544	7333191	8617029	10206849	1681431	971952	937848
			120 min	25099758	16004922	19677998	306395	130724	190050	13410672	20201244	26722880	2090677	1369216	1897351	2045117	1445329	1787121	1701	1679	1623	340572320	11924028	14908452	14764314	3223176	3020685	2652870
			180 min	28347894	21858038	23352896	328016	169123	229447	16474764	24450764	32949812	2455943	2272701	2376806	2893776	2456050	2609402	2024	1957	2104	281929925	18499143	19577619	20989986	3745395	3569253	2740215
			240 min	37524336	28555122	30518186	470006	226513	258256	20099962	28451900	34096516	3337329	2858822	3418658	3401322	3423135	3154433	2443	2316	2412	3.20164e+08	22514679	23403783	23732775	3734196	3934725	2918373
				Sis1 [% of native]			Ydj1 [% of native]			Anc B [% of native]			Anc AB [% of native]			Anc A [% of native]			/-JDP [% of native]				DNAJB1 [% of native]			DNAJA2 [% of native]
			60 min	4.33108	2.70578	3.39193	0.0510192	0.0274528	0.0334898	2.27487	3.77329	4.82167	0.264579	0.145449	0.237338	0.362405	0.286305	0.296704	0.000344511	0.000351071	0.000365438		2.29045	2.69145	3.18801	0.525179	0.30358	0.292928
			120 min	7.83967	4.99898	6.14623	0.0956995	0.0408304	0.0593603	4.18869	6.30966	8.34663	0.653003	0.427661	0.592619	0.638772	0.451435	0.55819	0.000531291	0.000524419	0.000506928		3.72436	4.65651	4.61149	1.00673	0.943482	0.828598
			180 min	8.85419	6.82715	7.29405	0.102453	0.0528239	0.0716655	5.14573	7.63696	10.2916	0.76709	0.709856	0.742372	0.903843	0.767123	0.815021	0.000632177	0.00061125	0.000657164		5.77803	6.11488	6.55602	1.16984	1.11482	0.85588
			240 min	11.7204	8.91892	9.53206	0.146802	0.0707491	0.0806638	6.27803	8.88668	10.6497	1.04238	0.892925	1.06778	1.06237	1.06918	0.985257	0.000763047	0.00072338	0.000753365		7.03224	7.30994	7.4127	1.16634	1.22897	0.911526

## Sheet: S23
BLI anti-Aβ42 fibril antibodies
	Time [min]	AB42 fibril	AB42 monomer
	0	-0.02234	0.011406
	0.003	-0.01509	0.011753
	0.007	-0.01362	0.012518
	0.01	-0.01215	0.012988
	0.013	-0.01036	0.013046
	0.017	-0.0094	0.012938
	0.02	-0.01011	0.01241
	0.023	-0.00827	0.011782
	0.027	-0.00741	0.00946
	0.03	-0.00577	0.009066
	0.033	-0.00454	0.009375
	0.037	-0.0007	0.008143
	0.04	0.00343	0.007909
	0.043	0.006616	0.006923
	0.047	0.008358	0.006366
	0.05	0.008987	0.005022
	0.053	0.0093	0.004047
	0.057	0.008543	0.003763
	0.06	0.00866	0.005268
	0.063	0.008917	0.004798
	0.067	0.011874	0.004037
	0.07	0.011172	0.006513
	0.073	0.01196	0.00594
	0.077	0.012591	0.005507
	0.08	0.012476	0.005611
	0.083	0.013147	0.006893
	0.087	0.014891	0.004569
	0.09	0.012078	0.004328
	0.093	0.01296	0.00571
	0.097	0.013372	0.003164
	0.1	0.010761	0.003081
	0.103	0.009503	0.004071
	0.107	0.01166	0.004512
	0.11	0.010395	0.003095
	0.113	0.010727	0.005674
	0.117	0.011872	0.004901
	0.12	0.010539	0.004781
	0.123	0.009046	0.004666
	0.127	0.006772	0.004484
	0.13	0.004213	0.004112
	0.133	0.00198	0.004784
	0.137	0.001309	0.005598
	0.14	-0.00259	0.006246
	0.143	-0.0038	0.006137
	0.147	-0.00477	0.005887
	0.15	-0.00414	0.003301
	0.153	-0.00368	0.003714
	0.157	-0.0013	0.001892
	0.16	-0.00194	0.004027
	0.163	-0.00258	0.003954
	0.167	-0.00399	0.006595
	0.17	-0.00573	0.006314
	0.173	-0.00602	0.008009
	0.177	-0.00473	0.007236
	0.18	-0.00454	0.007094
	0.183	-0.00475	0.006017
	0.187	-0.00473	0.004883
	0.19	-0.0067	0.002391
	0.193	-0.00712	0.001882
	0.197	-0.00817	0.001067
	0.2	-0.00835	0.000393
	0.203	-0.0063	0.001517
	0.207	-0.00496	0.00358
	0.21	-0.00459	0.00476
	0.213	-0.00441	0.005684
	0.217	-0.00299	0.006384
	0.22	-0.00556	0.004019
	0.223	-0.0053	0.003689
	0.227	-0.00767	0.002302
	0.23	-0.00619	0.003675
	0.233	-0.00766	0.004132
	0.237	-0.00576	0.004831
	0.24	-0.00698	0.004862
	0.243	-0.00405	0.006128
	0.247	-0.00564	0.00472
	0.25	-0.00586	0.003847
	0.253	-0.00586	0.004771
	0.257	-0.00604	0.003737
	0.26	-0.00775	0.001913
	0.263	-0.00771	0.002974
	0.267	-0.0071	0.003532
	0.27	-0.008	0.003846
	0.273	-0.00652	0.004489
	0.277	-0.00555	0.006118
	0.28	-0.00483	0.00532
	0.283	-0.00594	0.004367
	0.287	-0.00668	0.004042
	0.29	-0.00678	0.004313
	0.293	-0.00789	0.003765
	0.297	-0.0088	0.003753
	0.3	-0.00818	0.003926
	0.303	-0.00687	0.003275
	0.307	-0.00817	0.002988
	0.31	-0.00729	0.002776
	0.313	-0.00651	0.004375
	0.317	-0.00674	0.004385
	0.32	-0.00742	0.006403
	0.323	-0.00715	0.007215
	0.327	-0.00807	0.006935
	0.33	-0.00735	0.005397
	0.333	-0.00814	0.005905
	0.337	-0.00904	0.004836
	0.34	-0.00975	0.003343
	0.343	-0.00898	0.003893
	0.347	-0.00982	0.005969
	0.35	-0.00931	0.005532
	0.353	-0.00804	0.004763
	0.357	-0.00944	0.005189
	0.36	-0.01133	0.004739
	0.363	-0.01195	0.001795
	0.367	-0.01258	0.00205
	0.37	-0.01236	0.002424
	0.373	-0.00978	0.001045
	0.377	-0.00743	0.001221
	0.38	-0.00808	0.002566
	0.383	-0.00707	0.002948
	0.387	-0.00837	0.002936
	0.39	-0.00943	0.005106
	0.393	-0.01079	0.004604
	0.397	-0.01003	0.005096
	0.4	-0.01086	0.005367
	0.403	-0.00991	0.005029
	0.407	-0.01003	0.003145
	0.41	-0.00967	0.004971
	0.413	-0.00955	0.004176
	0.417	-0.00926	0.002964
	0.42	-0.01039	0.003199
	0.423	-0.01	0.00512
	0.427	-0.01002	0.003725
	0.43	-0.00947	0.002689
	0.433	-0.01012	0.003279
	0.437	-0.00899	0.003951
	0.44	-0.00846	0.002497
	0.443	-0.00789	0.001566
	0.447	-0.00759	0.002006
	0.45	-0.0058	0.002916
	0.453	-0.00625	0.002499
	0.457	-0.00641	0.00386
	0.46	-0.00734	0.005271
	0.463	-0.00729	0.004573
	0.467	-0.00748	0.00428
	0.47	-0.00657	0.003959
	0.473	-0.0049	0.004723
	0.477	-0.0041	0.002548
	0.48	-0.00333	0.003054
	0.483	-0.00212	0.001539
	0.487	-0.00157	0.000312
	0.49	-0.00139	-0.00161
	0.493	-0.00118	-0.00013
	0.497	2.78e-17	-3.5e-17
	0.5	2.78e-17	-3.5e-17
	0.503	-0.01273	-0.00486
	0.507	-0.02309	-0.00648
	0.51	-0.01813	-0.00202
	0.513	-0.00694	0.002691
	0.517	-0.00861	0.002749
	0.52	-0.00506	0.00615
	0.523	-7e-05	0.009923
	0.527	0.006124	0.013934
	0.53	0.007301	0.015978
	0.533	0.008748	0.020216
	0.537	0.012237	0.022724
	0.54	0.015943	0.026756
	0.543	0.016209	0.029595
	0.547	0.019287	0.03269
	0.55	0.022895	0.035657
	0.553	0.024382	0.039787
	0.557	0.026271	0.042476
	0.56	0.028195	0.045271
	0.563	0.0292	0.048914
	0.567	0.030276	0.049355
	0.57	0.033944	0.051947
	0.573	0.035646	0.054923
	0.577	0.037952	0.05702
	0.58	0.041018	0.05862
	0.583	0.042114	0.063576
	0.587	0.042651	0.064931
	0.59	0.045158	0.067519
	0.593	0.049112	0.069777
	0.597	0.052599	0.072991
	0.6	0.057562	0.075214
	0.603	0.060709	0.077707
	0.607	0.064592	0.080676
	0.61	0.064701	0.082684
	0.613	0.066629	0.084398
	0.617	0.067104	0.085941
	0.62	0.070225	0.087946
	0.623	0.071722	0.088431
	0.627	0.075473	0.089997
	0.63	0.077389	0.093858
	0.633	0.080768	0.094105
	0.637	0.082642	0.097457
	0.64	0.084838	0.100924
	0.643	0.086858	0.102805
	0.647	0.089367	0.10363
	0.65	0.093235	0.107048
	0.653	0.096176	0.108142
	0.657	0.099567	0.108656
	0.66	0.101747	0.11064
	0.663	0.103902	0.11189
	0.667	0.106028	0.113232
	0.67	0.107761	0.114289
	0.673	0.109668	0.115006
	0.677	0.112362	0.117391
	0.68	0.115836	0.118282
	0.683	0.117039	0.120483
	0.687	0.120622	0.123076
	0.69	0.121886	0.125401
	0.693	0.12412	0.126286
	0.697	0.125206	0.12909
	0.7	0.127367	0.130794
	0.703	0.130006	0.131935
	0.707	0.133271	0.133704
	0.71	0.136616	0.134168
	0.713	0.141289	0.134916
	0.717	0.14337	0.135808
	0.72	0.14506	0.136692
	0.723	0.146472	0.139393
	0.727	0.146893	0.143255
	0.73	0.147579	0.146199
	0.733	0.150521	0.14834
	0.737	0.151025	0.150594
	0.74	0.155078	0.151329
	0.743	0.158646	0.152859
	0.747	0.16079	0.153596
	0.75	0.164535	0.154346
	0.753	0.170122	0.156536
	0.757	0.172484	0.158675
	0.76	0.176003	0.160244
	0.763	0.179769	0.162241
	0.767	0.182548	0.164068
	0.77	0.183916	0.165655
	0.773	0.184435	0.166143
	0.777	0.186643	0.165741
	0.78	0.188219	0.167148
	0.783	0.189854	0.168981
	0.787	0.191555	0.169041
	0.79	0.194419	0.171226
	0.793	0.195148	0.174042
	0.797	0.197297	0.175646
	0.8	0.197964	0.176243
	0.803	0.199175	0.178485
	0.807	0.201743	0.180374
	0.81	0.203069	0.181007
	0.813	0.203794	0.182133
	0.817	0.206437	0.183768
	0.82	0.207939	0.18474
	0.823	0.209543	0.185446
	0.827	0.212172	0.187099
	0.83	0.214812	0.18937
	0.833	0.21546	0.191695
	0.837	0.217185	0.19347
	0.84	0.219687	0.19482
	0.843	0.223262	0.195352
	0.847	0.224584	0.194948
	0.85	0.228789	0.195409
	0.853	0.231363	0.197622
	0.857	0.234142	0.198747
	0.86	0.233948	0.199381
	0.863	0.236837	0.202559
	0.867	0.237962	0.203556
	0.87	0.241197	0.203794
	0.873	0.243085	0.205257
	0.877	0.246238	0.208969
	0.88	0.247524	0.208992
	0.883	0.249286	0.211395
	0.887	0.2495	0.212584
	0.89	0.249806	0.214907
	0.893	0.252112	0.214593
	0.897	0.254923	0.217283
	0.9	0.257761	0.218169
	0.903	0.26044	0.219661
	0.907	0.263203	0.220061
	0.91	0.26521	0.222444
	0.913	0.267559	0.22252
	0.917	0.26896	0.223716
	0.92	0.272026	0.224323
	0.923	0.275079	0.225645
	0.927	0.278067	0.226393
	0.93	0.27998	0.228693
	0.933	0.283116	0.228953
	0.937	0.284478	0.231184
	0.94	0.285866	0.23202
	0.943	0.288293	0.233992
	0.947	0.290599	0.233467
	0.95	0.291938	0.236167
	0.953	0.294141	0.238075
	0.957	0.295172	0.240494
	0.96	0.29542	0.241173
	0.963	0.29709	0.242874
	0.967	0.298734	0.244363
	0.97	0.300812	0.244601
	0.973	0.303128	0.245655
	0.977	0.306499	0.246762
	0.98	0.307685	0.248132
	0.983	0.309919	0.24985
	0.987	0.311094	0.251107
	0.99	0.314698	0.25286
	0.993	0.3162	0.256893
	0.997	0.318988	0.258821
	1	0.320725	0.259503
	1.003	0.323449	0.259899
	1.007	0.325547	0.259196
	1.01	0.328152	0.25713
	1.013	0.32927	0.25661
	1.017	0.332208	0.258332
	1.02	0.33651	0.260084
	1.023	0.337503	0.263432
	1.027	0.338648	0.265806
	1.03	0.343793	0.269111
	1.033	0.347531	0.268949
	1.037	0.348572	0.270795
	1.04	0.351844	0.269825
	1.043	0.353194	0.270568
	1.047	0.353467	0.271661
	1.05	0.353174	0.272775
	1.053	0.355127	0.271684
	1.057	0.353532	0.274883
	1.06	0.356294	0.275318
	1.063	0.356852	0.27522
	1.067	0.357996	0.275443
	1.07	0.360069	0.278423
	1.073	0.363971	0.278244
	1.077	0.365437	0.279798
	1.08	0.36828	0.280652
	1.083	0.370814	0.284473
	1.087	0.372358	0.284715
	1.09	0.37332	0.286469
	1.093	0.37424	0.288004
	1.097	0.376274	0.290644
	1.1	0.378802	0.290888
	1.103	0.380968	0.293205
	1.107	0.384569	0.293122
	1.11	0.387318	0.29336
	1.113	0.389099	0.293681
	1.117	0.389771	0.29467
	1.12	0.390959	0.295098
	1.123	0.391766	0.297502
	1.127	0.394915	0.299856
	1.13	0.397271	0.301376
	1.133	0.399818	0.303087
	1.137	0.403771	0.30488
	1.14	0.407114	0.305151
	1.143	0.408082	0.306167
	1.147	0.41143	0.306821
	1.15	0.412998	0.307612
	1.153	0.413686	0.308122
	1.157	0.416372	0.310048
	1.16	0.418879	0.3123
	1.163	0.41897	0.313551
	1.167	0.421811	0.312939
	1.17	0.422649	0.315153
	1.173	0.422663	0.314637
	1.177	0.423959	0.314624
	1.18	0.426676	0.315821
	1.183	0.428913	0.318031
	1.187	0.431465	0.318288
	1.19	0.434788	0.32008
	1.193	0.437117	0.31933
	1.197	0.438214	0.319327
	1.2	0.43992	0.321337
	1.203	0.441603	0.32158
	1.207	0.442624	0.32305
	1.21	0.44408	0.326494
	1.213	0.445254	0.328519
	1.217	0.447547	0.329159
	1.22	0.449855	0.329659
	1.223	0.451305	0.330657
	1.227	0.454409	0.330762
	1.23	0.457287	0.331788
	1.233	0.458519	0.332718
	1.237	0.461624	0.335499
	1.24	0.464719	0.336316
	1.243	0.46682	0.337447
	1.247	0.468608	0.33814
	1.25	0.471321	0.339608
	1.253	0.469724	0.339601
	1.257	0.471439	0.341468
	1.26	0.47417	0.342073
	1.263	0.477773	0.343056
	1.267	0.479602	0.3437
	1.27	0.484249	0.345495
	1.273	0.48516	0.346671
	1.277	0.484907	0.346799
	1.28	0.485706	0.348484
	1.283	0.487733	0.348885
	1.287	0.489941	0.350726
	1.29	0.492698	0.350443
	1.293	0.495251	0.352124
	1.297	0.496731	0.352209
	1.3	0.498557	0.353693
	1.303	0.500037	0.352889
	1.307	0.503761	0.354719
	1.31	0.504245	0.356767
	1.313	0.505427	0.358655
	1.317	0.506532	0.359504
	1.32	0.508688	0.359759
	1.323	0.507607	0.359469
	1.327	0.510945	0.35892
	1.33	0.512149	0.358638
	1.333	0.51461	0.360052
	1.337	0.517661	0.362435
	1.34	0.520866	0.363233
	1.343	0.522368	0.365134
	1.347	0.525861	0.367967
	1.35	0.527644	0.367842
	1.353	0.528482	0.368012
	1.357	0.52929	0.369575
	1.36	0.530981	0.369861
	1.363	0.53206	0.369665
	1.367	0.533597	0.371785
	1.37	0.536163	0.373693
	1.373	0.538431	0.375033
	1.377	0.54056	0.377002
	1.38	0.543519	0.37808
	1.383	0.545508	0.377836
	1.387	0.547278	0.37891
	1.39	0.549707	0.38004
	1.393	0.552364	0.381034
	1.397	0.553168	0.381984
	1.4	0.555888	0.383448
	1.403	0.556295	0.384442
	1.407	0.559345	0.385767
	1.41	0.560922	0.386722
	1.413	0.564418	0.386536
	1.417	0.565895	0.38836
	1.42	0.567777	0.388398
	1.423	0.568959	0.3882
	1.427	0.571284	0.388604
	1.43	0.571789	0.392102
	1.433	0.573831	0.39135
	1.437	0.576018	0.393315
	1.44	0.578987	0.394875
	1.443	0.580228	0.395384
	1.447	0.582948	0.395598
	1.45	0.585346	0.398633
	1.453	0.589095	0.397876
	1.457	0.589453	0.39878
	1.46	0.591549	0.399949
	1.463	0.593783	0.399527
	1.467	0.593603	0.399011
	1.47	0.594412	0.399991
	1.473	0.596252	0.400044
	1.477	0.598562	0.400532
	1.48	0.599933	0.400885
	1.483	0.601943	0.401658
	1.487	0.604018	0.404548
	1.49	0.605048	0.406076
	1.493	0.606904	0.40702
	1.497	0.607603	0.410011
	1.5	0.611238	0.410822
	1.503	0.613575	0.410785
	1.507	0.616467	0.41192
	1.51	0.618077	0.413624
	1.513	0.620308	0.413628
	1.517	0.620665	0.416024
	1.52	0.622511	0.416326
	1.523	0.623453	0.416735
	1.527	0.625731	0.41788
	1.53	0.628538	0.419219
	1.533	0.631322	0.417063
	1.537	0.632954	0.417933
	1.54	0.636586	0.419305
	1.543	0.637731	0.42004
	1.547	0.638962	0.42099
	1.55	0.639965	0.423421
	1.553	0.641669	0.424492
	1.557	0.643106	0.425611
	1.56	0.645199	0.426486
	1.563	0.646802	0.427823
	1.567	0.648447	0.428476
	1.57	0.651316	0.428637
	1.573	0.651995	0.429335
	1.577	0.652492	0.42881
	1.58	0.656346	0.430314
	1.583	0.658147	0.431796
	1.587	0.659714	0.433747
	1.59	0.661889	0.434702
	1.593	0.666478	0.436528
	1.597	0.667844	0.435955
	1.6	0.670289	0.436098
	1.603	0.670906	0.437497
	1.607	0.672886	0.43662
	1.61	0.672647	0.437467
	1.613	0.673537	0.438775
	1.617	0.676116	0.439412
	1.62	0.679473	0.440717
	1.623	0.681488	0.443671
	1.627	0.683855	0.445535
	1.63	0.685637	0.446063
	1.633	0.687076	0.448218
	1.637	0.688046	0.447316
	1.64	0.689204	0.4484
	1.643	0.690766	0.446863
	1.647	0.693858	0.447354
	1.65	0.695306	0.447136
	1.653	0.698043	0.447593
	1.657	0.700619	0.446924
	1.66	0.704466	0.449727
	1.663	0.70591	0.449919
	1.667	0.708032	0.452224
	1.67	0.707491	0.452482
	1.673	0.709868	0.453974
	1.677	0.710886	0.454747
	1.68	0.712912	0.45643
	1.683	0.715091	0.457372
	1.687	0.718692	0.460009
	1.69	0.718558	0.461821
	1.693	0.71984	0.46289
	1.697	0.719742	0.464131
	1.7	0.720375	0.463765
	1.703	0.721046	0.464136
	1.707	0.723715	0.464564
	1.71	0.72424	0.464948
	1.713	0.725662	0.466003
	1.717	0.729087	0.467
	1.72	0.732034	0.467627
	1.723	0.733237	0.468537
	1.727	0.735663	0.468122
	1.73	0.738333	0.468533
	1.733	0.740433	0.469041
	1.737	0.742093	0.469802
	1.74	0.744963	0.470733
	1.743	0.746893	0.473166
	1.747	0.749153	0.474158
	1.75	0.751233	0.475643
	1.753	0.752773	0.476124
	1.757	0.755263	0.476169
	1.76	0.758073	0.476118
	1.763	0.759543	0.477075
	1.767	0.759703	0.47678
	1.77	0.760953	0.478068
	1.773	0.761663	0.477935
	1.777	0.762573	0.478438
	1.78	0.765403	0.479979
	1.783	0.767883	0.481458
	1.787	0.770863	0.483327
	1.79	0.771763	0.484771
	1.793	0.774283	0.486928
	1.797	0.775233	0.487034
	1.8	0.775993	0.487789
	1.803	0.777853	0.488231
	1.807	0.779903	0.489568
	1.81	0.781093	0.489335
	1.813	0.783173	0.489424
	1.817	0.786293	0.490529
	1.82	0.786823	0.490153
	1.823	0.788883	0.490476
	1.827	0.790293	0.490766
	1.83	0.791143	0.491654
	1.833	0.793323	0.49283
	1.837	0.795053	0.494553
	1.84	0.797633	0.495989
	1.843	0.800413	0.497086
	1.847	0.803843	0.497293
	1.85	0.803903	0.496052
	1.853	0.806353	0.496339
	1.857	0.808753	0.495741
	1.86	0.810683	0.496324
	1.863	0.811583	0.498254
	1.867	0.814453	0.500572
	1.87	0.816373	0.50133
	1.873	0.818773	0.504108
	1.877	0.820483	0.504998
	1.88	0.822323	0.504482
	1.883	0.824033	0.504623
	1.887	0.826393	0.506108
	1.89	0.825733	0.504744
	1.893	0.827093	0.504472
	1.897	0.829813	0.504937
	1.9	0.831313	0.506972
	1.903	0.833943	0.506151
	1.907	0.835893	0.508104
	1.91	0.837183	0.509617
	1.913	0.838193	0.511494
	1.917	0.839293	0.51023
	1.92	0.841053	0.510971
	1.923	0.843553	0.512249
	1.927	0.846413	0.513633
	1.93	0.847083	0.513791
	1.933	0.848753	0.514935
	1.937	0.850203	0.515872
	1.94	0.850583	0.516523
	1.943	0.851363	0.517157
	1.947	0.854873	0.518681
	1.95	0.856903	0.51924
	1.953	0.858483	0.519825
	1.957	0.861713	0.520508
	1.96	0.865153	0.519458
	1.963	0.865953	0.520698
	1.967	0.867933	0.521781
	1.97	0.870553	0.523421
	1.973	0.872943	0.523646
	1.977	0.872683	0.527376
	1.98	0.875193	0.526948
	1.983	0.876373	0.529518
	1.987	0.876663	0.530657
	1.99	0.877443	0.530792
	1.993	0.880403	0.529808
	1.997	0.881343	0.53097
	2	0.884233	0.530304
	2.003	0.887333	0.529299
	2.007	0.887953	0.530018
	2.01	0.890353	0.531053
	2.013	0.892453	0.531123
	2.017	0.893133	0.532633
	2.02	0.894013	0.53422
	2.023	0.896763	0.534684
	2.027	0.897093	0.535518
	2.03	0.900383	0.536498
	2.033	0.902643	0.536296
	2.037	0.903443	0.537411
	2.04	0.906323	0.538101
	2.043	0.908943	0.539013
	2.047	0.909343	0.53916
	2.05	0.911313	0.538727
	2.053	0.913413	0.539859
	2.057	0.913683	0.541153
	2.06	0.916573	0.542293
	2.063	0.917083	0.544052
	2.067	0.919393	0.546501
	2.07	0.921923	0.54794
	2.073	0.924013	0.548986
	2.077	0.925033	0.548825
	2.08	0.927143	0.549035
	2.083	0.928753	0.549568
	2.087	0.930073	0.549783
	2.09	0.932833	0.550877
	2.093	0.933163	0.552792
	2.097	0.935643	0.554237
	2.1	0.936313	0.553912
	2.103	0.939383	0.554198
	2.107	0.940223	0.554014
	2.11	0.941663	0.553481
	2.113	0.942413	0.554333
	2.117	0.944943	0.555532
	2.12	0.944743	0.556747
	2.123	0.946973	0.558263
	2.127	0.949743	0.558668
	2.13	0.952883	0.558784
	2.133	0.954093	0.559554
	2.137	0.956353	0.559848
	2.14	0.958493	0.560313
	2.143	0.962213	0.56207
	2.147	0.963013	0.561865
	2.15	0.965473	0.563564
	2.153	0.966923	0.56464
	2.157	0.968393	0.565627
	2.16	0.969023	0.565543
	2.163	0.972173	0.567387
	2.167	0.973953	0.567765
	2.17	0.975313	0.568103
	2.173	0.975953	0.568306
	2.177	0.979673	0.569407
	2.18	0.979393	0.56969
	2.183	0.982103	0.570309
	2.187	0.985673	0.570404
	2.19	0.987943	0.572148
	2.193	0.987243	0.572328
	2.197	0.989983	0.572821
	2.2	0.990143	0.573915
	2.203	0.992043	0.575242
	2.207	0.992983	0.574877
	2.21	0.995793	0.574361
	2.213	0.998183	0.576687
	2.217	0.999833	0.576853
	2.22	1.00171	0.576789
	2.223	1.00526	0.577997
	2.227	1.00532	0.580073
	2.23	1.0068	0.579761
	2.233	1.0095	0.580549
	2.237	1.01044	0.580887
	2.24	1.01012	0.580713
	2.243	1.01354	0.58144
	2.247	1.01535	0.581308
	2.25	1.01748	0.581727
	2.253	1.01924	0.583653
	2.257	1.02318	0.584284
	2.26	1.02506	0.58535
	2.263	1.02703	0.585217
	2.267	1.02766	0.585263
	2.27	1.03032	0.586233
	2.273	1.03098	0.58752
	2.277	1.03222	0.587834
	2.28	1.03301	0.589665
	2.283	1.03589	0.590506
	2.287	1.03693	0.590545
	2.29	1.03759	0.590431
	2.293	1.03833	0.589788
	2.297	1.0403	0.590651
	2.3	1.04093	0.592053
	2.303	1.04323	0.592141
	2.307	1.04605	0.593241
	2.31	1.04943	0.595089
	2.313	1.05096	0.593955
	2.317	1.0526	0.594379
	2.32	1.05369	0.594835
	2.323	1.05648	0.596281
	2.327	1.05696	0.596508
	2.33	1.05887	0.598639
	2.333	1.0614	0.598041
	2.337	1.06426	0.597695
	2.34	1.06591	0.598036
	2.343	1.06839	0.599059
	2.347	1.0705	0.598893
	2.35	1.07166	0.601266
	2.353	1.07149	0.603109
	2.357	1.07208	0.60256
	2.36	1.07382	0.603906
	2.363	1.07564	0.60535
	2.367	1.07705	0.605198
	2.37	1.08107	0.605806
	2.373	1.08224	0.607234
	2.377	1.08451	0.605383
	2.38	1.08546	0.605662
	2.383	1.08843	0.607831
	2.387	1.08923	0.607885
	2.39	1.09141	0.607129
	2.393	1.09153	0.609347
	2.397	1.09428	0.609259
	2.4	1.09567	0.606684
	2.403	1.0972	0.608836
	2.407	1.10027	0.611791
	2.41	1.10219	0.613667
	2.413	1.10315	0.614006
	2.417	1.10442	0.617276
	2.42	1.10648	0.616977
	2.423	1.10836	0.616576
	2.427	1.10981	0.616848
	2.43	1.11283	0.620476
	2.433	1.11408	0.620259
	2.437	1.11578	0.620551
	2.44	1.11758	0.621112
	2.443	1.11923	0.621673
	2.447	1.11972	0.620681
	2.45	1.12279	0.622279
	2.453	1.1249	0.622312
	2.457	1.12601	0.623625
	2.46	1.12768	0.624671
	2.463	1.13071	0.6256
	2.467	1.13254	0.624417
	2.47	1.13381	0.626732
	2.473	1.13508	0.626986
	2.477	1.13833	0.625593
	2.48	1.14004	0.627544
	2.483	1.14214	0.630179
	2.487	1.14338	0.630749
	2.49	1.14529	0.631788
	2.493	1.14631	0.633036
	2.497	1.14806	0.632147
	2.5	1.14819	0.631149
	2.503	1.15015	0.630509
	2.507	1.15154	0.631183
	2.51	1.15317	0.63274
	2.513	1.15294	0.634367
	2.517	1.15531	0.635654
	2.52	1.1563	0.636965
	2.523	1.15823	0.636563
	2.527	1.1601	0.635978
	2.53	1.16248	0.636108
	2.533	1.16547	0.636354
	2.537	1.16729	0.635628
	2.54	1.16924	0.638164
	2.543	1.17127	0.639274
	2.547	1.17369	0.639902
	2.55	1.174	0.641937
	2.553	1.17678	0.643308
	2.557	1.17867	0.641889
	2.56	1.17947	0.641918
	2.563	1.18119	0.642332
	2.567	1.18319	0.641426
	2.57	1.18453	0.643502
	2.573	1.18583	0.644238
	2.577	1.18783	0.644466
	2.58	1.18981	0.645387
	2.583	1.1917	0.647048
	2.587	1.19227	0.646547
	2.59	1.19414	0.64745
	2.593	1.19581	0.650637
	2.597	1.19618	0.650266
	2.6	1.19802	0.650139
	2.603	1.19964	0.651742
	2.607	1.20026	0.651407
	2.61	1.20276	0.65079
	2.613	1.2052	0.652146
	2.617	1.20682	0.654292
	2.62	1.20851	0.654353
	2.623	1.21249	0.656125
	2.627	1.21233	0.657044
	2.63	1.21417	0.655969
	2.633	1.21543	0.655316
	2.637	1.2175	0.655528
	2.64	1.21715	0.656474
	2.643	1.21834	0.656023
	2.647	1.22003	0.65782
	2.65	1.2229	0.657418
	2.653	1.22505	0.65926
	2.657	1.22888	0.660224
	2.66	1.23192	0.661905
	2.663	1.23325	0.662274
	2.667	1.23378	0.663633
	2.67	1.23472	0.663549
	2.673	1.23569	0.663373
	2.677	1.23677	0.663576
	2.68	1.23995	0.663725
	2.683	1.24277	0.664386
	2.687	1.24461	0.66382
	2.69	1.24606	0.664786
	2.693	1.2484	0.664022
	2.697	1.24919	0.665995
	2.7	1.25088	0.667526
	2.703	1.2526	0.669226
	2.707	1.25302	0.669261
	2.71	1.25446	0.670741
	2.713	1.25597	0.671189
	2.717	1.25726	0.671499
	2.72	1.25942	0.671364
	2.723	1.26169	0.671015
	2.727	1.26281	0.671291
	2.73	1.26495	0.671123
	2.733	1.26581	0.672118
	2.737	1.26735	0.672314
	2.74	1.26922	0.673634
	2.743	1.27051	0.675203
	2.747	1.27167	0.675115
	2.75	1.27316	0.675154
	2.753	1.2742	0.676039
	2.757	1.27501	0.677128
	2.76	1.27772	0.677725
	2.763	1.27866	0.678461
	2.767	1.28069	0.678046
	2.77	1.28449	0.678623
	2.773	1.28647	0.67836
	2.777	1.28826	0.679922
	2.78	1.29017	0.681712
	2.783	1.29203	0.682518
	2.787	1.29262	0.683115
	2.79	1.29369	0.685261
	2.793	1.2955	0.685028
	2.797	1.29751	0.686472
	2.8	1.30022	0.686666
	2.803	1.30212	0.688579
	2.807	1.30425	0.687856
	2.81	1.30561	0.688122
	2.813	1.30804	0.687451
	2.817	1.30871	0.688517
	2.82	1.30919	0.687558
	2.823	1.3116	0.687931
	2.827	1.31214	0.68813
	2.83	1.31381	0.68866
	2.833	1.31622	0.688581
	2.837	1.31771	0.689371
	2.84	1.32076	0.689106
	2.843	1.32352	0.688879
	2.847	1.32428	0.689699
	2.85	1.32508	0.690334
	2.853	1.32727	0.690221
	2.857	1.32654	0.693273
	2.86	1.32801	0.69599
	2.863	1.32909	0.695465
	2.867	1.33036	0.696704
	2.87	1.33211	0.697352
	2.873	1.33526	0.697269
	2.877	1.33554	0.695953
	2.88	1.33784	0.6966
	2.883	1.34203	0.696888
	2.887	1.34351	0.698613
	2.89	1.34481	0.699023
	2.893	1.34682	0.69976
	2.897	1.3485	0.702306
	2.9	1.3487	0.702398
	2.903	1.35066	0.702827
	2.907	1.35351	0.703002
	2.91	1.35622	0.70509
	2.913	1.35663	0.703094
	2.917	1.35847	0.7045
	2.92	1.35968	0.705245
	2.923	1.35957	0.706088
	2.927	1.36051	0.70458
	2.93	1.36438	0.706593
	2.933	1.36533	0.706764
	2.937	1.36773	0.707492
	2.94	1.3701	0.707545
	2.943	1.37318	0.710322
	2.947	1.37304	0.709744
	2.95	1.37492	0.71065
	2.953	1.37658	0.71004
	2.957	1.37825	0.710078
	2.96	1.37906	0.709381
	2.963	1.38098	0.710287
	2.967	1.38206	0.710985
	2.97	1.38376	0.712705
	2.973	1.38388	0.713418
	2.977	1.3847	0.71488
	2.98	1.38759	0.715269
	2.983	1.38809	0.715576
	2.987	1.39013	0.715866
	2.99	1.39349	0.71621
	2.993	1.39454	0.717813
	2.997	1.39548	0.71758
	3	1.39937	0.718427
	3.003	1.39879	0.718762
	3.007	1.40156	0.719646
	3.01	1.40433	0.718431
	3.013	1.40655	0.719908
	3.017	1.40857	0.71988
	3.02	1.41225	0.720315
	3.023	1.41286	0.721897
	3.027	1.41555	0.722004
	3.03	1.416	0.723899
	3.033	1.41652	0.723933
	3.037	1.41715	0.724519
	3.04	1.41791	0.725474
	3.043	1.41817	0.727532
	3.047	1.41976	0.727697
	3.05	1.42252	0.729516
	3.053	1.42425	0.728624
	3.057	1.42745	0.727523
	3.06	1.43071	0.728074
	3.063	1.43175	0.728003
	3.067	1.43228	0.72835
	3.07	1.43395	0.730172
	3.073	1.43466	0.730824
	3.077	1.43495	0.730219
	3.08	1.43597	0.730869
	3.083	1.43855	0.73037
	3.087	1.44033	0.729642
	3.09	1.44141	0.730068
	3.093	1.44431	0.730572
	3.097	1.44754	0.730816
	3.1	1.44767	0.73241
	3.103	1.44842	0.7335
	3.107	1.4502	0.732472
	3.11	1.45012	0.732591
	3.113	1.45096	0.732493
	3.117	1.4521	0.732782
	3.12	1.45371	0.734576
	3.123	1.45474	0.736861
	3.127	1.45658	0.738511
	3.13	1.45845	0.738653
	3.133	1.46256	0.739681
	3.137	1.46505	0.739642
	3.14	1.46869	0.73964
	3.143	1.47069	0.740173
	3.147	1.47272	0.740813
	3.15	1.47331	0.740649
	3.153	1.47565	0.740234
	3.157	1.47663	0.740981
	3.16	1.47801	0.739802
	3.163	1.47851	0.740929
	3.167	1.47963	0.741679
	3.17	1.48104	0.741731
	3.173	1.48215	0.740517
	3.177	1.48599	0.740335
	3.18	1.48789	0.741434
	3.183	1.49029	0.740776
	3.187	1.49185	0.742399
	3.19	1.49456	0.743898
	3.193	1.49389	0.745948
	3.197	1.49656	0.745395
	3.2	1.49762	0.74549
	3.203	1.49888	0.745059
	3.207	1.49841	0.745897
	3.21	1.50064	0.746732
	3.213	1.50054	0.747727
	3.217	1.50293	0.750598
	3.22	1.50369	0.751999
	3.223	1.50664	0.752093
	3.227	1.50924	0.752748
	3.23	1.512	0.752543
	3.233	1.51305	0.751901
	3.237	1.51502	0.751107
	3.24	1.51582	0.753419
	3.243	1.51587	0.753461
	3.247	1.51809	0.755483
	3.25	1.51943	0.755948
	3.253	1.52146	0.758634
	3.257	1.52345	0.7588
	3.26	1.52513	0.758294
	3.263	1.52583	0.7586
	3.267	1.52777	0.757511
	3.27	1.52932	0.757097
	3.273	1.53151	0.757494
	3.277	1.5341	0.759653
	3.28	1.53607	0.759334
	3.283	1.53618	0.762578
	3.287	1.53844	0.763075
	3.29	1.53813	0.763867
	3.293	1.53949	0.764684
	3.297	1.5417	0.765921
	3.3	1.54433	0.764245
	3.303	1.54396	0.765266
	3.307	1.54635	0.765072
	3.31	1.54745	0.765497
	3.313	1.54936	0.766181
	3.317	1.55001	0.768073
	3.32	1.55328	0.768307
	3.323	1.55515	0.767835
	3.327	1.5576	0.766786
	3.33	1.55763	0.767359
	3.333	1.56017	0.767573
	3.337	1.56138	0.769264
	3.34	1.56354	0.770434
	3.343	1.56531	0.771562
	3.347	1.56774	0.772035
	3.35	1.56894	0.772838
	3.353	1.57069	0.772618
	3.357	1.57227	0.775093
	3.36	1.57388	0.775436
	3.363	1.57548	0.775399
	3.367	1.57803	0.775384
	3.37	1.57992	0.775893
	3.373	1.57978	0.775084
	3.377	1.58053	0.77563
	3.38	1.58217	0.776162
	3.383	1.58232	0.775302
	3.387	1.58254	0.776317
	3.39	1.58477	0.776326
	3.393	1.58684	0.776942
	3.397	1.58885	0.776246
	3.4	1.59234	0.778766
	3.403	1.59501	0.777294
	3.407	1.59789	0.778397
	3.41	1.59785	0.777738
	3.413	1.59894	0.778859
	3.417	1.59844	0.778029
	3.42	1.60031	0.780798
	3.423	1.60042	0.779375
	3.427	1.60297	0.779486
	3.43	1.60492	0.779519
	3.433	1.60775	0.783019
	3.437	1.60854	0.782507
	3.44	1.61094	0.784503
	3.443	1.61283	0.787221
	3.447	1.61398	0.787952
	3.45	1.61513	0.786931
	3.453	1.61741	0.786753
	3.457	1.61774	0.786631
	3.46	1.61996	0.785528
	3.463	1.62089	0.785638
	3.467	1.62316	0.784547
	3.47	1.62477	0.786914
	3.473	1.62717	0.787165
	3.477	1.62774	0.78815
	3.48	1.62943	0.789159
	3.483	1.63145	0.790204
	3.487	1.63219	0.788254
	3.49	1.6331	0.789833
	3.493	1.63427	0.790299
	3.497	1.63693	0.791433
	3.5	1.6383	0.790421
	3.503	1.64084	0.792289
	3.507	1.64354	0.791593
	3.51	1.64495	0.79104
	3.513	1.64585	0.791032
	3.517	1.6475	0.793935
	3.52	1.64904	0.793347
	3.523	1.65005	0.79456
	3.527	1.65152	0.796587
	3.53	1.65329	0.796744
	3.533	1.65372	0.796924
	3.537	1.65444	0.798357
	3.54	1.65624	0.797884
	3.543	1.65894	0.79767
	3.547	1.66049	0.799355
	3.55	1.66197	0.800126
	3.553	1.66335	0.799105
	3.557	1.66513	0.799847
	3.56	1.66587	0.801971
	3.563	1.66772	0.802474
	3.567	1.67053	0.800927
	3.57	1.67193	0.803404
	3.573	1.67264	0.804633
	3.577	1.67436	0.803707
	3.58	1.67576	0.803499
	3.583	1.67665	0.806224
	3.587	1.67894	0.805617
	3.59	1.68139	0.807122
	3.593	1.68442	0.807945
	3.597	1.68485	0.808301
	3.6	1.68737	0.807071
	3.603	1.68866	0.808296
	3.607	1.69119	0.807956
	3.61	1.6908	0.807004
	3.613	1.69266	0.807959
	3.617	1.69359	0.80896
	3.62	1.69562	0.808849
	3.623	1.69534	0.810903
	3.627	1.69883	0.811727
	3.63	1.70095	0.813478
	3.633	1.70319	0.813741
	3.637	1.70443	0.813451
	3.64	1.70566	0.813528
	3.643	1.70521	0.814044
	3.647	1.70686	0.811513
	3.65	1.70762	0.813258
	3.653	1.70883	0.813041
	3.657	1.71023	0.812948
	3.66	1.71289	0.814204
	3.663	1.71365	0.815021
	3.667	1.71527	0.81372
	3.67	1.71707	0.815791
	3.673	1.71827	0.815067
	3.677	1.7183	0.815313
	3.68	1.72102	0.817643
	3.683	1.72239	0.81825
	3.687	1.7225	0.818681
	3.69	1.72598	0.819154
	3.693	1.72958	0.821393
	3.697	1.72973	0.821871
	3.7	1.7313	0.822363
	3.703	1.73416	0.821412
	3.707	1.73463	0.822022
	3.71	1.73617	0.820507
	3.713	1.73777	0.819306
	3.717	1.7394	0.81981
	3.72	1.74171	0.821878
	3.723	1.74234	0.823175
	3.727	1.7431	0.824823
	3.73	1.7453	0.825984
	3.733	1.74642	0.826607
	3.737	1.74672	0.826245
	3.74	1.74929	0.826324
	3.743	1.74989	0.82465
	3.747	1.75164	0.826021
	3.75	1.75273	0.826065
	3.753	1.75434	0.826617
	3.757	1.75662	0.827292
	3.76	1.76039	0.829622
	3.763	1.76132	0.827825
	3.767	1.76244	0.829374
	3.77	1.76462	0.82984
	3.773	1.76624	0.829177
	3.777	1.76529	0.828479
	3.78	1.76649	0.830267
	3.783	1.76984	0.829031
	3.787	1.7722	0.828791
	3.79	1.77221	0.829613
	3.793	1.77441	0.830389
	3.797	1.77626	0.830707
	3.8	1.77704	0.832949
	3.803	1.77699	0.83254
	3.807	1.77916	0.832653
	3.81	1.77974	0.834379
	3.813	1.77986	0.834179
	3.817	1.78201	0.834376
	3.82	1.78476	0.83593
	3.823	1.78519	0.836306
	3.827	1.78751	0.836753
	3.83	1.78903	0.838025
	3.833	1.78942	0.838514
	3.837	1.79018	0.840099
	3.84	1.79305	0.8398
	3.843	1.79516	0.840566
	3.847	1.79878	0.841094
	3.85	1.80022	0.841219
	3.853	1.80243	0.842099
	3.857	1.8032	0.843533
	3.86	1.80446	0.842027
	3.863	1.80472	0.841958
	3.867	1.8063	0.842176
	3.87	1.80784	0.841687
	3.873	1.80894	0.842529
	3.877	1.8109	0.843507
	3.88	1.8139	0.843305
	3.883	1.81488	0.845111
	3.887	1.81594	0.845563
	3.89	1.81872	0.844687
	3.893	1.82097	0.844213
	3.897	1.82196	0.845582
	3.9	1.8246	0.844546
	3.903	1.82543	0.845604
	3.907	1.82678	0.846505
	3.91	1.82603	0.849659
	3.913	1.82702	0.849177
	3.917	1.82726	0.850456
	3.92	1.82947	0.849128
	3.923	1.8298	0.850098
	3.927	1.83166	0.847701
	3.93	1.8329	0.84902
	3.933	1.837	0.849699
	3.937	1.83846	0.849924
	3.94	1.84146	0.849344
	3.943	1.84383	0.850079
	3.947	1.84698	0.849983
	3.95	1.84653	0.849306
	3.953	1.84734	0.852473
	3.957	1.84834	0.853565
	3.96	1.8499	0.856209
	3.963	1.8498	0.857598
	3.967	1.85178	0.859577
	3.97	1.85354	0.858262
	3.973	1.85524	0.85984
	3.977	1.85581	0.860672
	3.98	1.85867	0.861781
	3.983	1.85898	0.862126
	3.987	1.86	0.860677
	3.99	1.86049	0.859962
	3.993	1.86129	0.859291
	3.997	1.86275	0.857499
	4	1.86483	0.85788
	4.003	1.86699	0.85998
	4.007	1.86904	0.860916
	4.01	1.8714	0.860508
	4.013	1.87229	0.861888
	4.017	1.87295	0.861512
	4.02	1.8754	0.862275
	4.023	1.87716	0.862581
	4.027	1.8775	0.864206
	4.03	1.87826	0.863523
	4.033	1.88097	0.863128
	4.037	1.88161	0.863447
	4.04	1.88297	0.864059
	4.043	1.88573	0.863502
	4.047	1.88667	0.865767
	4.05	1.88787	0.867046
	4.053	1.8898	0.867817
	4.057	1.89254	0.869438
	4.06	1.89341	0.870735
	4.063	1.89611	0.870527
	4.067	1.89814	0.871548
	4.07	1.89938	0.870797
	4.073	1.89927	0.870409
	4.077	1.90169	0.86987
	4.08	1.90245	0.869964
	4.083	1.90412	0.870172
	4.087	1.90545	0.871409
	4.09	1.90624	0.871365
	4.093	1.90825	0.872432
	4.097	1.91087	0.872497
	4.1	1.91019	0.872406
	4.103	1.91177	0.872356
	4.107	1.91423	0.8714
	4.11	1.91557	0.870864
	4.113	1.91543	0.871549
	4.117	1.91944	0.872308
	4.12	1.92015	0.873705
	4.123	1.9218	0.874568
	4.127	1.9218	0.875557
	4.13	1.92341	0.876456
	4.133	1.92492	0.877104
	4.137	1.92653	0.877
	4.14	1.9273	0.878236
	4.143	1.9281	0.87827
	4.147	1.93086	0.877963
	4.15	1.93085	0.877394
	4.153	1.93179	0.877082
	4.157	1.93464	0.877197
	4.16	1.93683	0.878223
	4.163	1.93894	0.879468
	4.167	1.93971	0.880502
	4.17	1.94101	0.881309
	4.173	1.9419	0.881905
	4.177	1.94344	0.88154
	4.18	1.94306	0.88134
	4.183	1.94678	0.880878
	4.187	1.94877	0.881884
	4.19	1.95095	0.882992
	4.193	1.95245	0.884669
	4.197	1.9546	0.886434
	4.2	1.95298	0.887685
	4.203	1.95387	0.886952
	4.207	1.95615	0.88559
	4.21	1.95782	0.885166
	4.213	1.96062	0.883517
	4.217	1.96375	0.883486
	4.22	1.96776	0.8846
	4.223	1.96861	0.885892
	4.227	1.96995	0.886194
	4.23	1.96978	0.887731
	4.233	1.97172	0.88829
	4.237	1.97367	0.88911
	4.24	1.9729	0.890152
	4.243	1.9745	0.889826
	4.247	1.97539	0.89063
	4.25	1.97623	0.890348
	4.253	1.97494	0.89119
	4.257	1.97707	0.891581
	4.26	1.9779	0.892409
	4.263	1.98049	0.892132
	4.267	1.98141	0.893458
	4.27	1.98381	0.891727
	4.273	1.98608	0.892334
	4.277	1.98783	0.892093
	4.28	1.98929	0.891845
	4.283	1.99071	0.89189
	4.287	1.99183	0.893478
	4.29	1.9929	0.893531
	4.293	1.99388	0.894561
	4.297	1.99558	0.89593
	4.3	1.99736	0.895901
	4.303	1.99964	0.896278
	4.307	2.00027	0.895556
	4.31	2.0032	0.897631
	4.313	2.00266	0.897485
	4.317	2.00527	0.899217
	4.32	2.00702	0.899983
	4.323	2.00966	0.902024
	4.327	2.01027	0.901167
	4.33	2.01342	0.901609
	4.333	2.01316	0.900609
	4.337	2.01253	0.901238
	4.34	2.01274	0.900714
	4.343	2.01447	0.901014
	4.347	2.01599	0.900807
	4.35	2.01795	0.902956
	4.353	2.02087	0.903243
	4.357	2.02324	0.904309
	4.36	2.02493	0.904786
	4.363	2.0248	0.907877
	4.367	2.02673	0.907343
	4.37	2.02771	0.908808
	4.373	2.02978	0.907665
	4.377	2.03028	0.907161
	4.38	2.03268	0.905505
	4.383	2.03398	0.904986
	4.387	2.03548	0.903796
	4.39	2.03614	0.906598
	4.393	2.03975	0.90729
	4.397	2.04111	0.908845
	4.4	2.04309	0.909071
	4.403	2.04516	0.909187
	4.407	2.04684	0.907903
	4.41	2.04601	0.90944
	4.413	2.04742	0.908393
	4.417	2.0496	0.910787
	4.42	2.04986	0.910532
	4.423	2.05001	0.912429
	4.427	2.0519	0.912058
	4.43	2.05332	0.912481
	4.433	2.05364	0.912022
	4.437	2.05555	0.913647
	4.44	2.05676	0.913832
	4.443	2.05879	0.914165
	4.447	2.06018	0.914989
	4.45	2.06081	0.916178
	4.453	2.06254	0.915481
	4.457	2.06475	0.91634
	4.46	2.0665	0.91659
	4.463	2.06717	0.915755
	4.467	2.06789	0.915079
	4.47	2.06932	0.916337
	4.473	2.07004	0.916245
	4.477	2.07026	0.917489
	4.48	2.07236	0.918701
	4.483	2.07614	0.920451
	4.487	2.07712	0.919975
	4.49	2.07865	0.919088
	4.493	2.08176	0.919601
	4.497	2.08173	0.920159
	4.5	2.08262	0.919326
	4.503	2.08437	0.920898
	4.507	2.0862	0.922388
	4.51	2.08771	0.922909
	4.513	2.09013	0.923129
	4.517	2.09115	0.92522
	4.52	2.09217	0.924625
	4.523	2.0926	0.925187
	4.527	2.09223	0.924941
	4.53	2.09477	0.925741
	4.533	2.0962	0.924669
	4.537	2.09868	0.925667
	4.54	2.10165	0.925774
	4.543	2.10351	0.926525
	4.547	2.10421	0.926074
	4.55	2.10641	0.92735
	4.553	2.10736	0.928237
	4.557	2.10866	0.928732
	4.56	2.10941	0.928513
	4.563	2.11079	0.928874
	4.567	2.11062	0.928083
	4.57	2.11109	0.927094
	4.573	2.11434	0.927171
	4.577	2.11757	0.92851
	4.58	2.11858	0.929273
	4.583	2.12063	0.93002
	4.587	2.12245	0.931022
	4.59	2.12214	0.931689
	4.593	2.12229	0.931066
	4.597	2.1243	0.930703
	4.6	2.12544	0.931241
	4.603	2.12594	0.931825
	4.607	2.12702	0.931963
	4.61	2.12872	0.931992
	4.613	2.13049	0.933408
	4.617	2.13316	0.934231
	4.62	2.13546	0.934097
	4.623	2.13768	0.935066
	4.627	2.13867	0.935714
	4.63	2.13982	0.935944
	4.633	2.13983	0.935477
	4.637	2.14186	0.936931
	4.64	2.14389	0.935769
	4.643	2.14514	0.936544
	4.647	2.14567	0.936987
	4.65	2.14738	0.936718
	4.653	2.14813	0.937063
	4.657	2.14885	0.938439
	4.66	2.15073	0.938568
	4.663	2.15296	0.939241
	4.667	2.15478	0.940442
	4.67	2.15651	0.939707
	4.673	2.15741	0.94054
	4.677	2.15828	0.940868
	4.68	2.16037	0.941235
	4.683	2.1611	0.941986
	4.687	2.1619	0.942853
	4.69	2.16314	0.942951
	4.693	2.16572	0.943739
	4.697	2.16648	0.945597
	4.7	2.16811	0.946603
	4.703	2.16924	0.946982
	4.707	2.17067	0.945823
	4.71	2.17096	0.945979
	4.713	2.17218	0.943505
	4.717	2.17368	0.943002
	4.72	2.17491	0.943581
	4.723	2.17784	0.94518
	4.727	2.18008	0.945088
	4.73	2.18119	0.946393
	4.733	2.18186	0.946041
	4.737	2.18417	0.946991
	4.74	2.18508	0.947624
	4.743	2.1863	0.94964
	4.747	2.18863	0.949508
	4.75	2.19099	0.951189
	4.753	2.19183	0.951688
	4.757	2.1932	0.950855
	4.76	2.19535	0.949435
	4.763	2.19667	0.952326
	4.767	2.19861	0.951798
	4.77	2.19971	0.950898
	4.773	2.20206	0.950796
	4.777	2.20129	0.951946
	4.78	2.20206	0.950081
	4.783	2.20177	0.951141
	4.787	2.20366	0.952161
	4.79	2.20553	0.953112
	4.793	2.20907	0.953238
	4.797	2.2109	0.954031
	4.8	2.2129	0.953704
	4.803	2.21455	0.954621
	4.807	2.2147	0.956525
	4.81	2.21481	0.956247
	4.813	2.21574	0.956616
	4.817	2.21714	0.957037
	4.82	2.21843	0.956154
	4.823	2.22125	0.956015
	4.827	2.22156	0.957701
	4.83	2.22335	0.958118
	4.833	2.22619	0.957782
	4.837	2.22761	0.957643
	4.84	2.22657	0.956934
	4.843	2.22946	0.957297
	4.847	2.23118	0.95821
	4.85	2.23229	0.958482
	4.853	2.23414	0.95986
	4.857	2.23613	0.961129
	4.86	2.23723	0.960555
	4.863	2.23831	0.959153
	4.867	2.239	0.961462
	4.87	2.23932	0.960895
	4.873	2.24132	0.961588
	4.877	2.24321	0.962614
	4.88	2.24363	0.964537
	4.883	2.24451	0.963182
	4.887	2.24623	0.963296
	4.89	2.24735	0.963411
	4.893	2.24925	0.963781
	4.897	2.25256	0.963713
	4.9	2.25355	0.964119
	4.903	2.2554	0.96564
	4.907	2.25627	0.965687
	4.91	2.25612	0.96579
	4.913	2.25631	0.965847
	4.917	2.25836	0.967421
	4.92	2.25938	0.967161
	4.923	2.26134	0.967305
	4.927	2.26356	0.968013
	4.93	2.26395	0.969398
	4.933	2.26607	0.968474
	4.937	2.26742	0.969868
	4.94	2.26782	0.970709
	4.943	2.2684	0.971549
	4.947	2.27208	0.969886
	4.95	2.27206	0.97014
	4.953	2.27485	0.969982
	4.957	2.2764	0.970609
	4.96	2.27742	0.96859
	4.963	2.27774	0.971072
	4.967	2.27963	0.972135
	4.97	2.28021	0.972306
	4.973	2.28222	0.97327
	4.977	2.2839	0.973571
	4.98	2.28439	0.973942
	4.983	2.28421	0.973546
	4.987	2.28578	0.975082
	4.99	2.28761	0.974669
	4.993	2.28893	0.976596
	4.997	2.29103	0.975786
	5	2.2938	0.976741
	5.003	2.29481	0.974959
	5.007	2.29434	0.974841
	5.01	2.29657	0.974707
	5.013	2.29785	0.976569
	5.017	2.29926	0.976113
	5.02	2.30093	0.977071
	5.023	2.30303	0.978862
	5.027	2.30396	0.979609
	5.03	2.30515	0.978278
	5.033	2.3068	0.97969
	5.037	2.30682	0.980991
	5.04	2.30891	0.97976
	5.043	2.31041	0.980058
	5.047	2.31076	0.981839
	5.05	2.31151	0.981575
	5.053	2.31418	0.981532
	5.057	2.31514	0.981408
	5.06	2.31689	0.982216
	5.063	2.31987	0.982483
	5.067	2.32161	0.983663
	5.07	2.32249	0.984499
	5.073	2.32271	0.985133
	5.077	2.32223	0.985395
	5.08	2.32268	0.983985
	5.083	2.32241	0.984128
	5.087	2.32501	0.984305
	5.09	2.32767	0.985333
	5.093	2.33003	0.985076
	5.097	2.33253	0.986144
	5.1	2.33446	0.986416
	5.103	2.33405	0.987256
	5.107	2.33358	0.987245
	5.11	2.33287	0.986417
	5.113	2.33367	0.986339
	5.117	2.33671	0.986642
	5.12	2.33841	0.986622
	5.123	2.34046	0.988911
	5.127	2.34419	0.990419
	5.13	2.34414	0.989415
	5.133	2.34441	0.989425
	5.137	2.34461	0.989656
	5.14	2.34617	0.987496
	5.143	2.34611	0.98728
	5.147	2.34945	0.988387
	5.15	2.34951	0.989812
	5.153	2.35237	0.990301
	5.157	2.35421	0.992177
	5.16	2.35624	0.994267
	5.163	2.35572	0.995031
	5.167	2.35969	0.99614
	5.17	2.36004	0.997195
	5.173	2.36185	0.996836
	5.177	2.36301	0.99616
	5.18	2.36481	0.996653
	5.183	2.36617	0.996001
	5.187	2.36966	0.995914
	5.19	2.36988	0.996697
	5.193	2.37136	0.997183
	5.197	2.37439	0.998345
	5.2	2.37486	0.998738
	5.203	2.37313	0.998039
	5.207	2.3756	0.996209
	5.21	2.37576	0.99628
	5.213	2.37584	0.995686
	5.217	2.37644	0.99415
	5.22	2.37893	0.994724
	5.223	2.37983	0.99579
	5.227	2.38301	0.996538
	5.23	2.3844	0.996458
	5.233	2.38681	0.996677
	5.237	2.3895	0.996923
	5.24	2.39141	0.998628
	5.243	2.393	0.99814
	5.247	2.39547	0.999528
	5.25	2.39604	1.00063
	5.253	2.39568	1.00235
	5.257	2.39692	1.00172
	5.26	2.39745	1.0024
	5.263	2.39731	0.999808
	5.267	2.3986	1.00033
	5.27	2.40163	1.00019
	5.273	2.4031	1.0006
	5.277	2.40445	1.00078
	5.28	2.40439	1.00353
	5.283	2.40524	1.00398
	5.287	2.40598	1.00404
	5.29	2.40529	1.00363
	5.293	2.4059	1.00561
	5.297	2.40848	1.00582
	5.3	2.40913	1.00581
	5.303	2.4113	1.0054
	5.307	2.41419	1.00629
	5.31	2.41518	1.00547
	5.313	2.41687	1.0058
	5.317	2.41854	1.0061
	5.32	2.41878	1.00793
	5.323	2.41923	1.00823
	5.327	2.42153	1.00999
	5.33	2.42128	1.0095
	5.333	2.42453	1.01142
	5.337	2.42583	1.01009
	5.34	2.42712	1.01044
	5.343	2.42823	1.0102
	5.347	2.43082	1.01198
	5.35	2.42926	1.01159
	5.353	2.43116	1.01309
	5.357	2.43315	1.01401
	5.36	2.43463	1.01408
	5.363	2.43737	1.01376
	5.367	2.43991	1.01341
	5.37	2.44104	1.01221
	5.373	2.44185	1.0111
	5.377	2.44227	1.01023
	5.38	2.44158	1.01114
	5.383	2.44384	1.01225
	5.387	2.44513	1.01394
	5.39	2.44742	1.01446
	5.393	2.44831	1.01603
	5.397	2.44978	1.01472
	5.4	2.44937	1.01451
	5.403	2.44906	1.01451
	5.407	2.44994	1.01549
	5.41	2.45253	1.01557
	5.413	2.45458	1.01754
	5.417	2.45785	1.01782
	5.42	2.46127	1.0191
	5.423	2.46197	1.0201
	5.427	2.46284	1.02009
	5.43	2.46188	1.02032
	5.433	2.46223	1.02066
	5.437	2.46104	1.02038
	5.44	2.46285	1.01998
	5.443	2.46389	1.02034
	5.447	2.46745	1.02043
	5.45	2.46925	1.02186
	5.453	2.47272	1.02227
	5.457	2.47442	1.02138
	5.46	2.47586	1.02311
	5.463	2.47694	1.02444
	5.467	2.47722	1.02386
	5.47	2.47656	1.02319
	5.473	2.47716	1.02475
	5.477	2.47851	1.02398
	5.48	2.47853	1.023
	5.483	2.47962	1.02318
	5.487	2.48141	1.02355
	5.49	2.48215	1.02408
	5.493	2.48385	1.02505
	5.497	2.48469	1.02605
	5.5	2.48657	1.02519
	5.503	2.48918	1.02733
	5.507	2.4917	1.02647
[truncated: 5,997 more rows]

## Sheet: S24
a-synuclein disaggregation
[truncated: 142 more rows]
[truncated: 104 more columns]

[truncated: 13 more sheets: S25A, S25B, STATISTICS -> , ST Fig. 4C, ST Fig. 4D, ST Fig. S20B, ST Fig. S22A, ST Fig. S22B, ST Fig. S22C, ST Fig. S25A, ST Fig. S25B, ST Fig. S21B, ST Fig. S24]
